# Supplementary material for: Combinatorial CRISPR screen identifies fitness effects of gene paralogues
Source: Nat Commun. 2021 Feb 26;12:1302. doi: 10.1038/s41467-021-21478-9 (PMC7910459; doi:10.1038/s41467-021-21478-9)
Supplement: Supplementary file 4 — Supplementary Data_1 [file 41467_2021_21478_MOESM4_ESM.xlsx]

## Sheet: 1
Supplementary Data 1: Gene pairs used in the screen and analysis results.
Pair	GENE PAIR	Gene pair class	A375_D28_rra_fdr_low	A375_D28_t_fdr_low	A375_D14_rra_fdr_low	A375_D14_t_fdr_low	Passes A375 filter?	Mewo_D28_rra_fdr_low	Mewo_D28_t_fdr_low	Mewo_D14_rra_fdr_low	Mewo_D14_t_fdr_low	Passes the Mewo filter?	RPE_D28_rra_fdr_low	RPE_D28_t_fdr_low	RPE_D14_rra_fdr_low	RPE_D14_t_fdr_low	Passes RPE filter?	A375_D14_Mageck_gene1	A375_D14_Mageck_gene2	Mewo_D14_Mageck_gene1	Mewo_D14_Mageck_gene2	RPE_D14_Mageck_gene1	RPE_D14_Mageck_gene2	A375_Mageck_D28_gene1	A375_Mageck_D28_Gene2	MEWO_Mageck_D28_Gene1	MEWO_Mageck_D28_Gene2	RPE_D28_Mageck_gene1	RPE_D28_Mageck_gene2	A375_D14_Bagel_Gene1	A375_D14_Bagel_Gene2	MEWO_D14_Bagel_Gene1	MEWO_D14_Bagel_Gene2	RPE_D14_Bagel_Gene1	RPE_D14_Bagel_Gene2	A375_D28_Bagel_Gene1	A375_D28_Bagel_Gene2	MEWO_D28_Bagel_Gene1	MEWO_D28_Bagel_Gene2	RPE_D28_Bagel_Gene1	RPE_D28_Bagel_Gene2
1	AARS2_AARS	Paralogous_gene_pair	0.228786	1	0.999996	1	No	0.999996	1	0.00015	0.000460323	No	3e-05	0.00011936	0.999996	0.0916257	No	0.999897	0.268888	0.999998	0.128473	0.999998	0.438956	0.146446	0.13986	0.762932	0.083714	0.801262	0.238335	1	1	0	1	0	1	1	1	1	1	1	1
2	ABCB7_ABCB6	Paralogous_gene_pair	0.999996	1	0.999996	1	No	0.999996	1	0.999996	1	No	0.999996	1	0.999996	1	No	0.999897	0.999897	0.999998	0.999998	0.999998	0.941262	0.999998	0.999998	0.999998	0.999998	0.999998	0.999998	0	0	0	0	0	0	0	0	0	0	0	0
3	ABCF1_ABCF3	Paralogous_gene_pair	0.999996	1	0.999996	1	No	0.999996	1	0.999996	1	No	0.080774	1	0.999996	1	No	0.422979	0.999897	0.834949	0.999998	0.552318	0.999998	0.047906	0.999998	0.346385	0.999998	0.223503	0.999998	1	0	0	0	0	0	1	0	1	0	1	0
4	ABHD12B_ABHD12	Paralogous_gene_pair	0.999996	1	0.999996	1	Yes	0.999996	1	0.999996	1	Yes	0.999996	1	0.999996	1	Yes	0.999897	0.999897	0.999998	0.999998	0.999998	0.999998	0.999998	0.999998	0.999998	0.999998	0.999998	0.999998	0	0	0	0	0	0	0	0	0	0	0	0
5	ABL1_EGFR	SynLethDB_gene_pair	0.999996	1	0.999996	1	Yes	0.999996	1	0.999996	1	Yes	0.999996	1	0.999996	1	Yes	0.999897	0.999897	0.999998	0.999998	0.999998	0.999998	0.999998	0.999998	0.999998	0.999998	0.999998	0.892237	0	0	0	0	0	0	0	0	0	0	0	0
6	ABL2_ABL1	Paralogous_gene_pair	0.999996	1	0.999996	1	Yes	0.999996	1	0.999996	1	Yes	0.999996	1	0.999996	1	Yes	0.999897	0.999897	0.999998	0.999998	0.999998	0.999998	0.999998	0.999998	0.999998	0.999998	0.999998	0.999998	0	0	0	0	0	0	0	0	0	0	0	0
7	ABTB2_BTBD11	Paralogous_gene_pair	0.999996	1	0.999996	1	Yes	0.999996	1	0.999996	1	Yes	0.089091	1	0.999996	1	Yes	0.999897	0.629719	0.999998	0.511112	0.985236	0.810501	0.999998	0.765779	0.999998	0.278348	0.999998	0.484114	0	0	0	0	0	0	0	0	0	0	0	0
8	AC007040.11_TEX261	Paralogous_gene_pair	0.999996	1	0.999996	1	Yes	0.999996	1	0.999996	1	Yes	0.999996	1	0.999996	1	Yes	0.999897	0.942454	0.999998	0.999998	0.999998	0.999998	0.999998	0.69517	0.999998	0.999998	0.999998	0.999998	0	0	0	0	0	0	0	0	0	0	0	0
9	ACACA_ACACB	Paralogous_gene_pair	0.999996	1	0.999996	1	Yes	0.999996	1	0.999996	1	Yes	0.999996	1	0.999996	2.83e-10	Yes	0.999897	0.999897	0.691583	0.999998	0.999998	0.999998	0.888751	0.999998	0.948164	0.999998	0.531377	0.999998	0	0	0	0	0	0	0	0	0	0	0	0
10	ACE_CTD-2501B8.1	Paralogous_gene_pair	0.999996	1	0.005718	1	Yes	0.965446	1	3.2e-05	0.0278795	No	0.002252	1	0.040772	1	Yes	0.999897	0.828986	0.652062	0.23201	0.993332	0.788784	0.999998	0.990106	0.683976	0.321987	0.999998	0.999998	0	0	0	1	0	0	0	0	1	1	0	0
11	ACSF3_ACSF2	Paralogous_gene_pair	0.999996	1	0.999996	0.51357	Yes	0.999996	1	0.999996	0.00174307	Yes	0.999996	1	0.999996	1	Yes	0.999897	0.996734	0.999998	0.731681	0.930664	0.992435	0.999998	0.999998	0.999998	0.458989	0.98108	0.887911	0	0	0	0	0	0	0	0	0	1	0	0
12	ACSL3_ACSL4	Paralogous_gene_pair	0.999996	1	0.999996	1	No	0.999996	1	0.999996	1	Yes	0.999996	0.252567	0.524768	1	No	0.964657	0.999897	0.999998	0.999998	0.999998	0.872013	0.631707	0.765691	0.999998	0.999998	0.943696	0.40196	0	0	0	0	0	0	0	0	0	0	0	1
13	ADAM10_ADAM17	Paralogous_gene_pair	0.999996	1	0.999996	1	Yes	0.999996	1	0.999996	1	Yes	0.999996	1	0.999996	1	Yes	0.999897	0.999897	0.999998	0.999998	0.999998	0.999998	0.999998	0.999998	0.999998	0.999998	0.999998	0.999998	0	0	0	0	0	0	0	0	0	0	0	0
14	ADAMTSL1_ADAMTSL3	Paralogous_gene_pair	0.999996	1	0.999996	1	Yes	0.999996	1	0.999996	1	Yes	0.999996	1	0.999996	1	Yes	0.999897	0.999897	0.999998	0.999998	0.999998	0.941262	0.999998	0.999998	0.999998	0.999998	0.999998	0.999998	0	0	0	0	0	0	0	0	0	0	0	0
15	ADAP1_ADAP2	Paralogous_gene_pair	0.999996	1	0.999996	1	Yes	0.999996	1	0.999996	1	Yes	0.999996	1	0.999996	1	Yes	0.999897	0.999897	0.999998	0.999998	0.943278	0.999998	0.915509	0.999998	0.999998	0.999998	0.999998	0.999998	0	0	0	0	0	0	0	0	0	0	0	0
16	ADIPOR2_ADIPOR1	Paralogous_gene_pair	0.999996	1	0.999996	1	Yes	0.999996	1	0.999996	1	Yes	0.999996	1	0.999996	1	Yes	0.999897	0.999897	0.999998	0.999998	0.999998	0.999998	0.999998	0.999998	0.999998	0.999998	0.999998	0.999998	0	0	0	0	0	0	0	0	0	0	0	0
17	ADSS_ADSSL1	Paralogous_gene_pair	0.999996	1	0.999996	1	No	0.741425	1	0.208603	1	Yes	0.075721	0.117174	0.002512	0.014957	Yes	0.999897	0.999897	0.999998	0.999998	0.999998	0.999998	0.501088	0.999998	0.999998	0.999998	0.999998	0.999998	0	0	0	0	0	0	1	0	0	0	0	0
18	AFG3L2_SPG7	Paralogous_gene_pair	0.999996	1	0.999996	1	No	0.999996	1	0.999996	1	No	0.343229	1	0.36434	0.00176774	No	0.999897	0.999897	0.999998	0.999998	0.999998	0.999998	0.421644	0.999998	0.9956	0.999998	0.575584	0.999998	0	0	0	0	0	0	1	0	0	0	1	0
19	AGFG1_AGFG2	Paralogous_gene_pair	0.999996	1	0.999996	1	Yes	0.999996	1	0.999996	1	Yes	0.999996	1	0.999996	1	Yes	0.999897	0.999897	0.999998	0.999998	0.999998	0.942236	0.999998	0.999998	0.999998	0.999998	0.999998	0.999998	0	0	0	0	0	0	0	0	0	0	0	0
20	AHRR_AHR	Paralogous_gene_pair	0.008369	1	0.999996	1	No	0.999996	1	0.999996	1	Yes	0.999996	1	0.999996	1	Yes	0.999897	0.780661	0.999998	0.999998	0.999998	0.999998	0.999998	0.765691	0.999998	0.970529	0.999998	0.999998	0	1	0	0	0	0	0	1	0	0	0	0
21	AK2_AK8	Paralogous_gene_pair	0.999996	0.221355	0.999996	1	Yes	0.999996	1	0.999996	1	Yes	0.999996	1	0.999996	1	Yes	0.999897	0.999897	0.999998	0.999998	0.999998	0.999998	0.999998	0.999998	0.999998	0.999998	0.999998	0.999998	0	0	0	0	0	0	0	0	0	0	0	0
22	AK4_AK3	Paralogous_gene_pair	0.999996	1	0.999996	1	No	0.999996	1	0.999996	1	No	0.999996	1	0.999996	1	No	0.667502	0.999897	0.913915	0.999998	0.636582	0.999998	0.671849	0.999998	0.999998	0.999998	0.552572	0.999998	1	0	1	0	1	0	1	0	1	0	1	0
23	AKT2_EGFR	SynLethDB_gene_pair	0.999996	1	0.999996	1	Yes	0.999996	1	0.999996	1	Yes	0.999996	1	0.999996	1	Yes	0.999897	0.999897	0.999998	0.999998	0.999998	0.999998	0.999998	0.999998	0.999998	0.999998	0.999998	0.892237	0	0	0	0	0	0	0	0	0	0	0	0
24	ALAS1_ALAS2	Paralogous_gene_pair	0.999996	1	0.999996	1	Yes	0.999996	1	0.999996	1	Yes	3e-05	0.00245669	2.9e-05	2.29e-05	Yes	0.999897	0.999897	0.999998	0.898309	0.992487	0.999998	0.770076	0.999998	0.999998	0.999998	0.999998	0.631123	0	0	0	0	0	0	0	0	0	0	0	0
25	ALK_LTK	Paralogous_gene_pair	0.999996	1	0.999996	1	Yes	0.999996	1	0.999996	1	Yes	0.999996	1	0.999996	1	Yes	0.999897	0.999897	0.999998	0.999998	0.999998	0.988748	0.999998	0.999998	0.999998	0.999998	0.999998	0.999998	0	0	0	0	0	0	0	0	0	0	0	0
26	ALKBH4_ATR	Bioinformatically_derived_pair	2.8e-05	3.96e-23	3e-05	1.57e-36	No	8.6e-05	1	3.2e-05	0.0821342	No	3e-05	2.62e-31	2.9e-05	5.93e-27	Yes	0.495454	0.845647	0.999998	0.513678	0.999998	0.999998	0.473515	0.054316	0.999998	0.139164	0.999998	0.491678	0	0	0	0	0	0	0	1	0	1	0	0
27	ANKRD11_ANKRD12	Paralogous_gene_pair	0.999996	1	0.999996	1	No	0.999996	1	0.999996	1	Yes	0.999996	1	0.999996	1	No	0.999897	0.999897	0.999998	0.999998	0.999998	0.999998	0.34286	0.999998	0.999998	0.999998	0.999998	0.999998	0	0	0	0	0	0	1	0	0	0	0	0
28	ANKRD55_INVS	Paralogous_gene_pair	0.999996	1	0.999996	1	Yes	0.999996	1	0.839411	1	No	0.999996	1	0.999996	1	Yes	0.999897	0.999897	0.999998	0.999998	0.999998	0.999998	0.999998	0.999998	0.999998	0.999998	0.999998	0.999998	0	0	0	1	0	0	0	0	0	1	0	0
29	ANKS4B_USH1G	Paralogous_gene_pair	0.999996	1	0.999996	1	Yes	0.999996	1	0.999996	0.240098	No	0.999996	1	0.992941	0.055063	Yes	0.999897	0.62378	0.999998	0.142678	0.999998	0.916911	0.999998	0.56456	0.999998	0.201635	0.999998	0.616337	0	0	0	1	0	0	0	0	0	1	0	0
30	ANKS6_KIDINS220	Paralogous_gene_pair	0.999996	1	0.999996	1	Yes	0.999996	1	0.999996	1	Yes	0.999996	1	0.999996	1	Yes	0.999897	0.999897	0.999998	0.999998	0.999998	0.999998	0.999998	0.817554	0.999998	0.999998	0.999998	0.999998	0	0	0	0	0	0	0	0	0	0	0	0
31	AP000304.12_ATP5O	Paralogous_gene_pair	0.531045	0.624251	0.999996	1	No	0.268236	1	0.999996	1	No	0.242324	1	0.999996	1	No	0.88838	0.999897	0.48835	0.358742	0.993744	0.999998	0.449002	0.540492	0.324402	0.354105	0.899479	0.999998	1	0	1	0	0	0	1	1	1	1	1	0
32	AP2A2_AP2A1	Paralogous_gene_pair	2.8e-05	5.41e-20	3e-05	6.04e-24	Yes	0.999996	0.0127316	3.2e-05	5.57e-36	Yes	0.999996	1	2.9e-05	1.39e-08	Yes	0.999897	0.999897	0.999998	0.999998	0.999998	0.999998	0.999998	0.999998	0.999998	0.999998	0.999998	0.999998	0	0	0	0	0	0	0	0	0	0	0	0
33	APC_APC2	Paralogous_gene_pair	0.999996	1	0.999996	1	Yes	0.999996	1	0.999996	1	Yes	0.999996	1	0.999996	1	Yes	0.999897	0.999897	0.999998	0.999998	0.999998	0.999998	0.982309	0.999998	0.999998	0.999998	0.999998	0.999998	0	0	0	0	0	0	0	0	0	0	0	0
34	APH1A_APH1B	Paralogous_gene_pair	0.999996	1	0.999996	1	No	0.999996	0.00100724	0.008065	1.8e-12	Yes	3e-05	1.45e-12	0.999996	1	No	0.336817	0.999897	0.788901	0.999998	0.483258	0.999998	0.09596	0.999998	0.644061	0.999998	0.243841	0.999998	1	0	0	0	1	0	1	0	0	0	1	0
35	ARFGEF1_ARFGEF2	Paralogous_gene_pair	0.999996	1	0.999996	1	Yes	0.999996	1	0.999996	1	Yes	3e-05	4.47e-07	0.008938	6.52e-17	Yes	0.999897	0.999897	0.999998	0.999998	0.999998	0.999998	0.999998	0.999998	0.999998	0.999998	0.999998	0.999998	0	0	0	0	0	0	0	0	0	0	0	0
36	ARFIP1_ARFIP2	Paralogous_gene_pair	0.999996	1	0.999996	1	Yes	0.999996	1	0.999996	1	Yes	0.999996	1	0.999996	1	Yes	0.999897	0.999897	0.999998	0.999998	0.999998	0.992487	0.999998	0.999998	0.999998	0.999998	0.999998	0.999998	0	0	0	0	0	0	0	0	0	0	0	0
37	ARHGAP5_ARHGAP35	Paralogous_gene_pair	0.999996	1	0.999996	1	Yes	0.999996	1	0.999996	1	Yes	0.999996	1	0.999996	1	Yes	0.999897	0.999897	0.999998	0.999998	0.999998	0.999998	0.999998	0.999998	0.999998	0.999998	0.999998	0.999998	0	0	0	0	0	0	0	0	0	0	0	0
38	ARHGEF11_ARHGEF12	Paralogous_gene_pair	0.999996	1	0.999996	1	No	0.999996	1	0.999996	1	Yes	0.000622	0.346015	0.578221	1	Yes	0.508658	0.999897	0.643771	0.999998	0.810501	0.999998	0.339262	0.999998	0.297247	0.999998	0.443194	0.867304	1	0	0	0	0	0	1	0	0	0	1	0
39	ARHGEF2_TP53	SynLethDB_gene_pair	0.999996	1	0.999996	1	Yes	0.999996	1	0.999996	1	Yes	0.999996	1	0.999996	1	Yes	0.495454	0.999897	0.999998	0.999998	0.915777	0.999998	0.861779	0.999998	0.999998	0.999998	0.999998	0.999998	0	0	0	0	0	0	0	0	0	0	0	0
40	ARHGEF3_NET1	Paralogous_gene_pair	0.999996	1	0.999996	1	Yes	0.999996	1	0.999996	1	Yes	0.999996	1	0.999996	1	Yes	0.999897	0.999897	0.999998	0.999998	0.999998	0.999998	0.999998	0.999998	0.999998	0.999998	0.999998	0.999998	0	0	0	0	0	0	0	0	0	0	0	0
41	ARHGEF7_ARHGEF6	Paralogous_gene_pair	0.999996	1	0.999996	1	Yes	0.999996	1	0.999996	1	No	0.612967	0.000809241	0.999996	1	No	0.999897	0.999897	0.488723	0.999998	0.637721	0.999998	0.959503	0.999998	0.190847	0.999998	0.079997	0.999998	0	0	1	0	1	0	0	0	1	0	1	0
42	ARID1A_ARID1B	Paralogous_gene_pair	8.2e-05	8.6e-15	0.999996	1	No	0.000793	2.72e-06	0.999996	1	Yes	0.999996	1	0.402977	1	Yes	0.521562	0.942454	0.999998	0.999998	0.611472	0.873401	0.097311	0.999998	0.420924	0.999998	0.50945	0.999998	1	0	0	0	0	0	1	0	0	0	0	0
43	ARID4B_ARID4A	Paralogous_gene_pair	0.026073	0.0167915	0.081175	9.3e-05	Yes	0.999996	1	0.999996	1	Yes	0.051435	1	0.999996	1	Yes	0.999897	0.999897	0.999998	0.999998	0.999998	0.999998	0.999998	0.999998	0.999998	0.999998	0.999998	0.999998	0	0	0	0	0	0	0	0	0	0	0	0
44	ARL6IP5_ASPM	Bioinformatically_derived_pair	0.999996	1	0.999996	1	Yes	0.999996	0.00157963	0.17173	0.537289	Yes	0.999996	1	0.999996	1	Yes	0.95711	0.999897	0.999998	0.999998	0.999998	0.999998	0.999998	0.913812	0.999998	0.999998	0.999998	0.999998	0	0	0	0	0	0	0	0	0	0	0	0
45	ARL6IP5_PRAF2	Paralogous_gene_pair	0.999996	1	0.999996	1	Yes	0.999996	1	0.999996	1	Yes	0.999996	1	0.999996	1	Yes	0.95711	0.999897	0.999998	0.999998	0.999998	0.999998	0.999998	0.999998	0.999998	0.999998	0.999998	0.999998	0	0	0	0	0	0	0	0	0	0	0	0
46	ARPC1A_ARPC1B	Paralogous_gene_pair	0.999996	1	0.999996	1	No	0.999996	1	0.999996	1	Yes	0.032465	0.00518376	0.696963	0.001117	Yes	0.621577	0.709636	0.999998	0.999998	0.782073	0.999998	0.760914	0.879375	0.999998	0.999998	0.610456	0.999998	1	1	0	0	0	0	0	1	0	0	0	0
47	ARPC1B_ADAMTS20	Bioinformatically_derived_pair	0.999996	1	0.999996	1	No	0.999996	1	0.999996	1	Yes	0.639505	1	0.36434	1	Yes	0.709636	0.999897	0.999998	0.999998	0.999998	0.999998	0.879375	0.999998	0.999998	0.999998	0.999998	0.999998	1	0	0	0	0	0	1	0	0	0	0	0
48	ARPC5_ARPC5L	Paralogous_gene_pair	0.587005	4.06e-07	0.999996	3.36e-09	Yes	0.041449	1.57e-08	0.999996	1	Yes	0.595144	5.01e-10	2.9e-05	1.27e-33	Yes	0.999897	0.999897	0.999998	0.999998	0.941262	0.999998	0.773705	0.999998	0.999998	0.999998	0.39177	0.999998	0	0	0	0	0	0	0	0	0	0	1	0
49	ARRDC2_IQGAP3	Bioinformatically_derived_pair	0.999996	6.65e-06	3e-05	1.42e-18	Yes	0.999996	1	0.999996	1	Yes	0.999996	1	0.999996	1	Yes	0.999897	0.999897	0.999998	0.999998	0.999998	0.999998	0.999998	0.819781	0.999998	0.957883	0.999998	0.999998	0	0	0	0	0	0	0	0	0	0	0	0
50	ASAH2B_ASAH2	Paralogous_gene_pair	0.999996	1	0.999996	1	Yes	0.999996	1	0.999996	1	Yes	0.999996	1	0.999996	1	Yes	0.999897	0.999897	0.999998	0.999998	0.999998	0.999998	0.999998	0.999998	0.999998	0.999998	0.999998	0.999998	0	0	0	0	0	0	0	0	0	0	0	0
51	ASF1A_ASF1B	Paralogous_gene_pair	2.8e-05	4.93e-50	3e-05	1.13e-16	Yes	3e-05	7.84e-29	3.2e-05	6.03e-21	Yes	3e-05	6.22e-31	2.9e-05	1.23e-10	Yes	0.999897	0.808053	0.999998	0.605605	0.823732	0.983088	0.999998	0.869199	0.999998	0.697304	0.955091	0.999998	0	0	0	0	0	0	0	0	0	0	0	0
52	ASPM_AMOTL2	Bioinformatically_derived_pair	0.999996	1	0.999996	1	Yes	0.999996	1	0.999996	1	Yes	0.999996	1	0.999996	1	Yes	0.999897	0.999897	0.999998	0.999998	0.999998	0.999998	0.913812	0.999998	0.999998	0.999998	0.999998	0.999998	0	0	0	0	0	0	0	0	0	0	0	0
53	ASPM_ARHGEF10	Bioinformatically_derived_pair	0.999996	1	0.999996	1	Yes	0.999996	1	0.999996	1	Yes	0.999996	1	0.999996	1	Yes	0.999897	0.999897	0.999998	0.999998	0.999998	0.941262	0.913812	0.999998	0.999998	0.999998	0.999998	0.999998	0	0	0	0	0	0	0	0	0	0	0	0
54	ASPM_ARPC1B	Bioinformatically_derived_pair	0.999996	1	0.999996	1	No	0.999996	1	0.999996	1	Yes	0.999996	1	0.66958	1	Yes	0.999897	0.709636	0.999998	0.999998	0.999998	0.999998	0.913812	0.879375	0.999998	0.999998	0.999998	0.999998	0	1	0	0	0	0	0	1	0	0	0	0
55	ASXL1_ASXL3	Paralogous_gene_pair	0.999996	1	0.999996	1	Yes	0.999996	1	0.999996	1	Yes	0.999996	1	0.999996	1	Yes	0.999897	0.999897	0.999998	0.999998	0.999998	0.999998	0.999998	0.999998	0.999998	0.999998	0.999998	0.999998	0	0	0	0	0	0	0	0	0	0	0	0
56	ATAD2B_ATAD2	Paralogous_gene_pair	0.999996	1	0.128776	1	Yes	3e-05	1	3.2e-05	1	Yes	0.999996	1	0.999996	1	Yes	0.999897	0.999897	0.999998	0.999998	0.999998	0.999998	0.999998	0.359204	0.999998	0.583485	0.999998	0.800666	0	0	0	0	0	0	0	0	0	0	0	1
57	ATF7IP2_ATF7IP	Paralogous_gene_pair	0.999996	1	0.999996	1	Yes	0.999996	1	0.999996	1	Yes	0.795328	1	0.999996	1	Yes	0.999897	0.999897	0.999998	0.785764	0.999998	0.999998	0.999998	0.999998	0.999998	0.769467	0.999998	0.999998	0	0	0	0	0	0	0	1	0	1	0	0
58	ATG2A_ATG2B	Paralogous_gene_pair	0.999996	1	0.999996	1	Yes	0.999996	1	0.999996	1	Yes	0.999996	1	0.999996	1	Yes	0.999897	0.999897	0.999998	0.570875	0.999998	0.999998	0.999998	0.999998	0.999998	0.999998	0.999998	0.999998	0	0	0	0	0	0	0	0	0	0	0	0
59	ATM_PARP1	SynLethDB_gene_pair	0.999996	1	0.999996	1	No	0.999996	1	0.999996	1	Yes	0.999996	1	0.999996	1	Yes	0.999897	0.667502	0.999998	0.999998	0.999998	0.352275	0.999998	0.228723	0.999998	0.847657	0.999998	0.055198	0	0	0	0	0	0	0	1	0	0	0	0
60	ATP6V1B1_ATP6V1B2	Paralogous_gene_pair	2.8e-05	3.87e-30	3e-05	3.44e-71	No	3e-05	1.84e-40	3.2e-05	1.74e-61	No	3e-05	6.88e-28	2.9e-05	7.21e-65	No	0.326382	0.673566	0.999998	0.65182	0.884619	0.999998	0.402922	0.421644	0.999998	0.48269	0.999998	0.885164	0	1	0	1	0	0	0	1	0	1	0	1
61	ATP6V1C2_ATP6V1C1	Paralogous_gene_pair	2.8e-05	4.2e-06	3e-05	1.23e-17	No	0.030898	1.29e-06	3.2e-05	3.5e-12	No	3e-05	5.42e-16	2.9e-05	8.03e-09	Yes	0.999897	0.630745	0.999998	0.593104	0.999998	0.941262	0.999998	0.522796	0.999998	0.492121	0.999998	0.50945	0	1	0	1	0	0	0	1	0	1	0	1
62	ATP6V1E2_ATP6V1E1	Paralogous_gene_pair	2.8e-05	5.56e-12	3e-05	8.53e-05	No	0.022153	1	0.999996	1	No	0.113351	1	0.023165	1	No	0.999897	0.999897	0.999998	0.999998	0.999998	0.999998	0.999998	0.999998	0.999998	0.999998	0.999998	0.999998	0	0	0	0	0	0	0	0	0	0	0	0
63	ATP7B_ATP7A	Paralogous_gene_pair	0.999996	1	0.999996	1	Yes	0.999996	1	0.999996	1	No	0.999996	1	0.999996	1	Yes	0.999897	0.999897	0.999998	0.765026	0.999998	0.999998	0.999998	0.999998	0.999998	0.773059	0.999998	0.999998	0	0	0	1	0	0	0	0	0	0	0	0
64	ATR_KRAS	SynLethDB_gene_pair	0.77746	1	0.999996	1	No	0.085685	0.010322	0.046348	0.00447947	No	3e-05	2.29e-18	2.9e-05	5.26e-15	No	0.845647	0.999897	0.513678	0.999998	0.999998	0.999998	0.054316	0.999998	0.139164	0.999998	0.491678	0.999998	0	0	0	0	0	0	1	0	1	0	0	0
65	ATR_MYC	SynLethDB_gene_pair	0.106456	0.00768869	3e-05	4.88e-25	No	3e-05	2.05e-25	3.2e-05	2.68e-40	No	3e-05	1.24e-05	2.9e-05	7.19e-10	No	0.845647	0.013791	0.513678	0.006188	0.999998	0.036177	0.054316	0.002475	0.139164	0.009351	0.491678	0.002475	0	1	0	1	0	1	1	1	1	1	0	1
66	ATR_TP53	SynLethDB_gene_pair	0.999996	1	0.999996	1	No	0.999996	1	0.999996	0.000525988	No	0.999996	1	0.999996	1	Yes	0.845647	0.999897	0.513678	0.999998	0.999998	0.999998	0.054316	0.999998	0.139164	0.999998	0.491678	0.999998	0	0	0	0	0	0	1	0	1	0	0	0
67	ATXN2_ATXN2L	Paralogous_gene_pair	2.8e-05	2.64e-08	0.000626	0.000287403	No	0.999996	1	0.999996	1	Yes	0.999996	1	0.999996	1	Yes	0.999897	0.755433	0.999998	0.999998	0.993744	0.942384	0.999998	0.35904	0.999998	0.796588	0.72706	0.720346	0	1	0	0	0	0	0	1	0	1	1	0
68	AURKA_EGFR	SynLethDB_gene_pair	0.999996	1	0.999996	1	No	0.235467	0.0967109	0.000724	5.12e-06	No	3e-05	0.751327	0.999996	1	No	0.131843	0.999897	0.351391	0.999998	0.207096	0.999998	0.137404	0.999998	0.350095	0.999998	0.14664	0.892237	1	0	1	0	1	0	1	0	1	0	1	0
69	AURKB_MYC	SynLethDB_gene_pair	0.077833	0.0190781	3e-05	9.63e-07	No	3e-05	3.9e-16	3.2e-05	8.61e-26	No	0.81682	1	2.9e-05	1	No	0.242979	0.013791	0.777557	0.006188	0.23398	0.036177	0.013531	0.002475	0.117622	0.009351	0.00452	0.002475	1	1	1	1	1	1	1	1	1	1	1	1
70	AXIN1_AXIN2	Paralogous_gene_pair	0.007935	1	0.999996	1	Yes	0.999996	1	0.999996	1	Yes	0.193972	1	0.999996	1	Yes	0.976906	0.999897	0.999998	0.700562	0.999998	0.999998	0.704633	0.999998	0.999998	0.999998	0.999998	0.999998	0	0	0	0	0	0	1	0	0	0	0	0
71	B3GALT6_B3GALNT2	Paralogous_gene_pair	0.999996	1	0.999996	1	Yes	0.999996	1	0.286464	1	Yes	0.999996	1	0.999996	1	Yes	0.999897	0.999897	0.999998	0.999998	0.999998	0.999998	0.999998	0.822001	0.999998	0.999998	0.999998	0.999998	0	0	0	0	0	0	0	0	0	0	0	0
72	B9D2_CENPF	Bioinformatically_derived_pair	0.999996	1	0.999996	1	Yes	0.999996	1	0.999996	1	Yes	0.012163	0.0240732	0.49283	0.123384	No	0.999897	0.999897	0.999998	0.999998	0.999998	0.810501	0.999998	0.999998	0.999998	0.528177	0.999998	0.575584	0	0	0	0	0	0	0	0	0	0	0	0
73	BACH2_BACH1	Paralogous_gene_pair	0.999996	1	0.999996	1	Yes	0.999996	1	0.999996	1	Yes	0.999996	1	0.999996	1	Yes	0.999897	0.999897	0.999998	0.392787	0.999998	0.999998	0.999998	0.999998	0.999998	0.999998	0.999998	0.999998	0	0	0	0	0	0	0	0	0	0	0	0
74	BAG4_BAG3	Paralogous_gene_pair	0.999996	0.0452155	0.999996	0.00891189	Yes	0.999996	1	0.999996	1	Yes	0.113093	0.0706462	2.9e-05	5.8e-25	Yes	0.999897	0.999897	0.999998	0.999998	0.999998	0.999998	0.999998	0.999998	0.999998	0.999998	0.9986	0.999998	0	0	0	0	0	0	0	0	0	0	0	0
75	BANF1_BANF2	Paralogous_gene_pair	0.999996	1	0.999996	1	No	0.999996	1	0.999996	1	No	0.999996	1	0.999996	1	No	0.999897	0.999897	0.999998	0.999998	0.999998	0.999998	0.999998	0.999998	0.999998	0.999998	0.899479	0.999998	0	0	0	0	0	0	0	0	0	0	0	0
76	BANK1_PIK3AP1	Paralogous_gene_pair	0.999996	1	0.999996	1	Yes	0.999996	1	0.999996	1	Yes	0.999996	1	0.999996	1	Yes	0.999897	0.999897	0.999998	0.999998	0.999998	0.941262	0.999998	0.999998	0.999998	0.999998	0.999998	0.999998	0	0	0	0	0	0	0	0	0	0	0	0
77	BAZ2B_BAZ2A	Paralogous_gene_pair	0.999996	0.000395088	0.999996	4.45e-14	Yes	0.999996	1	0.999996	1	Yes	0.999996	1	0.169388	4.19e-13	Yes	0.999897	0.999897	0.999998	0.999998	0.999998	0.999998	0.999998	0.999998	0.999998	0.682566	0.999998	0.999998	0	0	0	0	0	0	0	0	0	0	0	0
78	BCAR1_EGFR	SynLethDB_gene_pair	0.999996	1	0.999996	1	No	0.999996	1	0.999996	1	Yes	0.609171	1	0.999996	1	No	0.58426	0.999897	0.999998	0.999998	0.438956	0.999998	0.421644	0.999998	0.999998	0.999998	0.275825	0.892237	1	0	0	0	1	0	1	0	0	0	1	0
79	BCL11A_BCL11B	Paralogous_gene_pair	0.999996	1	0.999996	1	Yes	0.999996	1	0.999996	1	Yes	0.999996	1	0.999996	1	Yes	0.999897	0.999897	0.999998	0.999998	0.999998	0.999998	0.999998	0.999998	0.999998	0.999998	0.999998	0.999998	0	0	0	0	0	0	0	0	0	0	0	0
80	BET1_BET1L	Paralogous_gene_pair	0.999996	1	0.999996	1	Yes	0.999996	1	0.999996	1	Yes	0.623439	1	0.952461	1	Yes	0.999897	0.999897	0.999998	0.999998	0.999998	0.999998	0.999998	0.999998	0.458989	0.528177	0.999998	0.999998	0	0	0	0	0	0	0	0	0	0	0	0
81	BICD2_BICD1	Paralogous_gene_pair	0.999996	1	0.999996	1	Yes	0.999996	1	0.999996	1	No	0.999996	1	0.999996	1	No	0.999897	0.750369	0.999998	0.561602	0.999998	0.130501	0.999998	0.840663	0.999998	0.957883	0.999998	0.359959	0	0	0	1	0	1	0	1	0	0	0	0
82	BIVM-ERCC5_ERCC5	Paralogous_gene_pair	0.999996	1	0.999996	1	Yes	0.999996	1	0.999996	1	Yes	0.999996	1	0.999996	1	Yes	0.999897	0.999897	0.999998	0.999998	0.999998	0.842665	0.999998	0.999998	0.999998	0.999998	0.999998	0.7906	0	0	0	0	0	0	0	0	0	0	0	0
83	BMP3_GDF10	Paralogous_gene_pair	0.999996	1	0.999996	1	Yes	0.999996	1	0.999996	1	Yes	0.999996	1	0.999996	1	Yes	0.999897	0.825239	0.999998	0.999998	0.999998	0.954363	0.999998	0.955975	0.999998	0.999998	0.999998	0.999998	0	0	0	0	0	0	0	0	0	0	0	0
84	BMPER_KCP	Paralogous_gene_pair	0.999996	1	0.999996	1	Yes	0.999996	1	0.999996	1	Yes	0.999996	1	0.011463	4.5e-12	Yes	0.999897	0.874657	0.999998	0.999998	0.999998	0.943278	0.999998	0.999998	0.999998	0.999998	0.999998	0.999998	0	0	0	0	0	0	0	0	0	0	0	0
85	BRCA1_PARP1	SynLethDB_gene_pair	0.999996	1	0.999996	1	No	0.999996	1	0.999996	1	No	0.999996	1	0.999996	1	Yes	0.999897	0.667502	0.999998	0.999998	0.999998	0.352275	0.854747	0.228723	0.999998	0.847657	0.566051	0.055198	0	0	0	0	0	0	0	1	0	0	0	0
86	BRCA1_PARP2	SynLethDB_gene_pair	0.999996	1	0.999996	1	Yes	0.999996	1	0.999996	1	No	0.999996	1	0.999996	1	Yes	0.999897	0.999897	0.999998	0.999998	0.999998	0.999998	0.854747	0.999998	0.999998	0.999998	0.566051	0.999998	0	0	0	0	0	0	0	0	0	0	0	0
87	BRCA1_TP53	SynLethDB_gene_pair	0.999996	1	0.999996	1	Yes	0.999996	1	0.999996	1	No	0.999996	1	0.999996	1	Yes	0.999897	0.999897	0.999998	0.999998	0.999998	0.999998	0.854747	0.999998	0.999998	0.999998	0.566051	0.999998	0	0	0	0	0	0	0	0	0	0	0	0
88	BRCA2_PARP1	SynLethDB_gene_pair	0.999996	1	0.999996	1	No	0.999996	1	0.999996	1	Yes	0.773187	0.00253393	0.999996	1	Yes	0.999897	0.667502	0.999998	0.999998	0.941262	0.352275	0.359204	0.228723	0.66926	0.847657	0.482352	0.055198	0	0	0	0	0	0	1	1	0	0	0	0
89	BRCA2_PARP2	SynLethDB_gene_pair	0.999996	1	0.999996	1	Yes	0.999996	1	0.999996	1	Yes	0.999996	1	0.999996	1	Yes	0.999897	0.999897	0.999998	0.999998	0.941262	0.999998	0.359204	0.999998	0.66926	0.999998	0.482352	0.999998	0	0	0	0	0	0	1	0	0	0	0	0
90	BRD9_BRD7	Paralogous_gene_pair	0.999996	1	0.999996	1	Yes	0.999996	1	0.999996	1	Yes	0.999996	1	0.999996	1	Yes	0.999897	0.999897	0.999998	0.999998	0.999998	0.999998	0.999998	0.999998	0.999998	0.999998	0.999998	0.999998	0	0	0	0	0	0	0	0	0	0	0	0
91	BRIP1_ARPC1B	Bioinformatically_derived_pair	0.999996	1	0.999996	1	No	0.999996	1	0.999996	1	Yes	0.999996	1	0.999996	1	Yes	0.999897	0.709636	0.999998	0.999998	0.999998	0.999998	0.999998	0.879375	0.999998	0.999998	0.843634	0.999998	0	1	0	0	0	0	0	1	0	0	1	0
92	BRMS1_BRMS1L	Paralogous_gene_pair	0.077274	1	0.999996	1	Yes	0.999996	1	0.999996	1	Yes	0.999996	1	0.999996	1	Yes	0.999897	0.999897	0.999998	0.999998	0.972791	0.999998	0.999998	0.999998	0.999998	0.999998	0.999998	0.999998	0	0	0	0	0	0	0	0	0	0	0	0
93	BTG3_BTG4	Paralogous_gene_pair	0.999996	1	0.999996	1	Yes	0.999996	1	0.999996	1	Yes	0.49743	1	0.999996	1	Yes	0.939961	0.999897	0.635634	0.999998	0.91147	0.999998	0.999998	0.999998	0.858551	0.999998	0.631478	0.999998	0	0	0	0	0	0	0	0	0	0	0	0
94	BZW1_BZW2	Paralogous_gene_pair	0.086623	1	0.999996	1	Yes	0.999996	1	0.999996	1	Yes	0.107934	1	0.999996	1	Yes	0.999897	0.999897	0.999998	0.999998	0.999998	0.999998	0.999998	0.999998	0.999998	0.999998	0.999998	0.999998	0	0	0	0	0	0	0	0	0	0	0	0
95	CAB39_CAB39L	Paralogous_gene_pair	0.999996	1	0.999996	1	No	0.999996	1	0.999996	1	Yes	0.999996	1	0.999996	1	Yes	0.999897	0.999897	0.999998	0.999998	0.999998	0.999998	0.999998	0.999998	0.999998	0.999998	0.999998	0.999998	0	0	0	0	0	0	0	0	0	0	0	0
96	CAD_CPS1	Paralogous_gene_pair	0.999996	1	0.999996	1	No	0.999996	1	0.999996	1	Yes	0.999996	1	0.999996	1	Yes	0.62378	0.999897	0.999998	0.999998	0.999998	0.999998	0.085475	0.999998	0.999998	0.999998	0.999998	0.999998	0	0	0	0	0	0	1	0	0	0	0	0
97	CADPS_CADPS2	Paralogous_gene_pair	0.999996	1	0.999996	1	Yes	0.999996	1	0.999996	1	Yes	0.999996	1	0.999996	1	Yes	0.999897	0.999897	0.999998	0.999998	0.999998	0.999998	0.999998	0.999998	0.999998	0.999998	0.999998	0.999998	0	0	0	0	0	0	0	0	0	0	0	0
98	CALM1_EGFR	SynLethDB_gene_pair	0.999996	1	0.999996	1	Yes	0.999996	1	0.999996	1	Yes	0.999996	1	0.999996	1	Yes	0.999897	0.999897	0.999998	0.999998	0.916911	0.999998	0.999998	0.999998	0.826881	0.999998	0.425182	0.892237	0	0	0	0	0	0	0	0	0	0	0	0
99	CAMTA1_CAMTA2	Paralogous_gene_pair	0.999996	1	0.999996	1	Yes	0.999996	1	0.999996	1	Yes	0.999996	1	0.999996	1	Yes	0.999897	0.999897	0.999998	0.999998	0.999998	0.999998	0.999998	0.999998	0.999998	0.999998	0.999998	0.683786	0	0	0	0	0	0	0	0	0	0	0	0
100	CAND2_CAND1	Paralogous_gene_pair	0.999996	1	0.999996	1	Yes	0.785118	1	0.999996	1	Yes	0.999996	1	0.999996	1	Yes	0.999897	0.999897	0.999998	0.999998	0.999998	0.999998	0.999998	0.999998	0.999998	0.920818	0.999998	0.999998	0	0	0	0	0	0	0	0	0	0	0	0
101	CAP1_CAP2	Paralogous_gene_pair	0.999996	1	0.999996	1	No	0.999996	1	0.999996	1	No	3e-05	1	2.9e-05	7.75e-10	No	0.999897	0.999897	0.999998	0.999998	0.999998	0.91147	0.999998	0.999998	0.999998	0.999998	0.999998	0.999998	0	0	0	0	0	0	0	0	0	0	0	0
102	CAPRIN1_CAPRIN2	Paralogous_gene_pair	0.999996	1	0.999996	1	No	0.999996	1	0.999996	1	Yes	0.999996	1	0.999996	1	Yes	0.696168	0.999897	0.6347	0.999998	0.613264	0.999998	0.631707	0.999998	0.119766	0.999998	0.853492	0.999998	1	0	0	0	0	0	0	0	1	0	0	0
103	CARS_CARS2	Paralogous_gene_pair	2.8e-05	4.11e-06	0.194793	5.53e-27	No	0.999996	7.48e-09	0.999996	1	No	0.002561	0.0591342	0.161121	0.0870339	No	0.84643	0.673566	0.999998	0.999998	0.999998	0.514174	0.208946	0.0538	0.999998	0.055647	0.652909	0.526535	0	0	0	0	0	0	1	1	0	1	1	0
104	CASKIN1_ASPM	Bioinformatically_derived_pair	0.999996	1	0.999996	1	Yes	0.478381	1	0.999996	1	Yes	0.840279	1	0.999996	1	Yes	0.602165	0.999897	0.999998	0.999998	0.23086	0.999998	0.405201	0.913812	0.999998	0.999998	0.615011	0.999998	0	0	0	0	0	0	1	0	0	0	0	0
105	CASKIN1_CASKIN2	Paralogous_gene_pair	0.999996	1	0.999996	1	Yes	0.999996	1.33e-10	0.999996	2.56e-09	No	0.999996	1	0.999996	1	Yes	0.602165	0.944938	0.999998	0.999998	0.23086	0.999998	0.405201	0.916207	0.999998	0.458989	0.615011	0.395815	0	0	0	0	0	0	1	0	0	1	0	0
106	CBX7_PRDM9	Bioinformatically_derived_pair	0.999996	1	0.999996	1	Yes	0.999996	1	0.999996	1	Yes	0.999996	1	0.999996	1	Yes	0.999897	0.999897	0.999998	0.999998	0.999998	0.999998	0.999998	0.999998	0.999998	0.991479	0.999998	0.999998	0	0	0	0	0	0	0	0	0	0	0	0
107	CC2D1B_CC2D1A	Paralogous_gene_pair	0.000648	2.71e-06	0.999996	0.593139	No	0.914396	0.599105	0.999996	0.138728	Yes	0.999996	1	0.999996	1	Yes	0.200794	0.999897	0.999998	0.999998	0.403679	0.999998	0.518943	0.999998	0.96659	0.999998	0.482352	0.999998	1	0	0	0	0	0	1	0	0	0	0	0
108	CCDC85A_CCDC85C	Paralogous_gene_pair	0.007533	1	0.000142	0.224386	No	0.052866	0.000270662	3.2e-05	1.14e-22	No	0.091673	1	0.001339	0.392344	No	0.044272	0.202701	0.999998	0.170953	0.043317	0.495784	0.138505	0.153964	0.999998	0.094504	0.222911	0.292338	1	1	0	1	0	1	0	1	0	1	0	1
109	CCDC94_CCDC130	Paralogous_gene_pair	0.999996	1	0.999996	1	No	0.999996	0.00233022	0.999996	0.0243746	No	0.999996	1	0.962297	1	No	0.013791	0.629719	0.685744	0.765026	0.05833	0.810501	0.009012	0.115701	0.187678	0.926116	0.00452	0.396425	1	1	1	0	1	0	1	1	1	0	1	1
110	CCNA2_BIRC6	Bioinformatically_derived_pair	2.8e-05	0.00268766	0.17339	1	No	0.999996	1	0.06167	0.0015785	No	8.5e-05	0.0437923	0.003707	1	No	0.110191	0.999897	0.216441	0.185874	0.030116	0.999998	0.002593	0.999998	0.121467	0.232613	0.002475	0.843634	1	0	0	0	1	0	1	1	1	1	1	1
111	CCNA2_BLVRA	Bioinformatically_derived_pair	0.999996	1	0.999996	1	No	0.999996	1	0.999996	1	No	0.999996	1	0.999996	1	No	0.110191	0.999897	0.216441	0.999998	0.030116	0.999998	0.002593	0.999998	0.121467	0.999998	0.002475	0.999998	1	0	0	0	1	0	1	0	1	0	1	0
112	CCNB1_CACNA1S	Bioinformatically_derived_pair	0.999996	1	0.999996	1	No	0.999996	1	0.999996	1	No	0.999996	1	0.999996	1	Yes	0.999897	0.999897	0.999998	0.999998	0.999998	0.999998	0.475959	0.999998	0.59882	0.999998	0.999998	0.999998	0	0	0	0	0	0	1	0	1	0	0	0
113	CCND1_ASPM	Bioinformatically_derived_pair	0.999996	1	0.999996	0.0418701	No	0.999996	1.22e-09	0.999996	7.32e-24	No	0.004281	0.000163513	0.999996	1	No	0.038486	0.999897	0.024752	0.999998	0.022277	0.999998	0.002593	0.913812	0.006931	0.999998	0.002475	0.999998	1	0	1	0	1	0	1	0	1	0	1	0
114	CCNE2_CCNE1	Paralogous_gene_pair	0.999996	1	0.999996	1	Yes	0.828784	1	0.244886	1	Yes	0.999996	1	0.999996	1	Yes	0.999897	0.999897	0.999998	0.999998	0.999998	0.999998	0.999998	0.999998	0.999998	0.999998	0.999998	0.999998	0	0	0	0	0	0	0	0	0	0	0	0
115	CCNI2_CCNI	Paralogous_gene_pair	0.999996	1	0.999996	1	Yes	0.999996	1	0.999996	1	Yes	3e-05	3.26e-07	2.9e-05	0.00687739	Yes	0.995216	0.999897	0.999998	0.999998	0.962604	0.999998	0.999998	0.999998	0.999998	0.999998	0.999998	0.999998	0	0	0	0	0	0	0	0	0	0	0	0
116	CCNL2_CCNL1	Paralogous_gene_pair	2.8e-05	1.27e-10	0.999996	1	Yes	0.999996	1	0.999996	1	No	3e-05	1	0.999996	1	Yes	0.999897	0.999897	0.671834	0.681847	0.942384	0.999998	0.999998	0.999998	0.199191	0.999998	0.999998	0.999998	0	0	0	0	0	0	0	0	1	0	0	0
117	CCNT2_CCNT1	Paralogous_gene_pair	2.8e-05	5.01e-05	0.006921	0.0372801	No	0.002328	1.77e-05	0.999996	0.147738	Yes	3e-05	0.00910906	0.999996	1	Yes	0.999897	0.999897	0.999998	0.980468	0.999998	0.999998	0.999998	0.921329	0.999998	0.575502	0.999998	0.899479	0	1	0	0	0	0	0	1	0	1	0	1
118	CCT6A_CCT6B	Paralogous_gene_pair	0.999996	1	0.999996	1	No	0.999996	1	0.999996	1	No	0.999996	1	0.999996	1	No	0.673566	0.999897	0.681847	0.700562	0.942384	0.999998	0.37939	0.999998	0.562192	0.999998	0.450659	0.999998	1	0	1	0	0	0	1	0	1	0	1	0
119	CD2AP_SH3KBP1	Paralogous_gene_pair	0.999996	1	0.999996	1	Yes	0.999996	1	0.999996	1	Yes	0.999996	1	0.999996	1	Yes	0.999897	0.999897	0.978673	0.999998	0.999998	0.999998	0.999998	0.999998	0.999998	0.999998	0.999998	0.999998	0	0	0	0	0	0	0	0	0	0	0	0
120	CD59_EGFR	SynLethDB_gene_pair	0.999996	1	0.999996	1	Yes	0.999996	1	0.999996	1	Yes	0.924297	0.684533	0.999996	1	Yes	0.999897	0.999897	0.999998	0.999998	0.993744	0.999998	0.862559	0.999998	0.999998	0.999998	0.90752	0.892237	0	0	0	0	0	0	0	0	0	0	0	0
121	CDC14A_CDC14B	Paralogous_gene_pair	0.999996	1	0.999996	1	Yes	0.999996	1	0.999996	1	Yes	0.999996	1	0.999996	1	Yes	0.999897	0.999897	0.999998	0.999998	0.999998	0.999998	0.999998	0.999998	0.999998	0.999998	0.999998	0.999998	0	0	0	0	0	0	0	0	0	0	0	0
122	CDC16_KRAS	SynLethDB_gene_pair	0.999996	1	0.999996	1	No	3e-05	0.260849	0.002531	0.000363288	No	3e-05	6.59e-24	2.9e-05	8.18e-11	No	0.973141	0.999897	0.983181	0.999998	0.810501	0.999998	0.674525	0.999998	0.70658	0.999998	0.406707	0.999998	0	0	1	0	0	0	0	0	1	0	1	0
123	CDC25C_AMOTL2	Bioinformatically_derived_pair	0.999996	1	0.999996	1	Yes	0.999996	1	0.999996	1	Yes	0.999996	1	0.999996	1	Yes	0.999897	0.999897	0.999998	0.999998	0.999998	0.999998	0.999998	0.999998	0.999998	0.999998	0.999998	0.999998	0	0	0	0	0	0	0	0	0	0	0	0
124	CDC25C_ARPC1B	Bioinformatically_derived_pair	0.999996	1	0.999996	1	No	0.999996	1	0.999996	1	Yes	0.999996	1	0.999996	1	Yes	0.999897	0.709636	0.999998	0.999998	0.999998	0.999998	0.999998	0.879375	0.999998	0.999998	0.999998	0.999998	0	1	0	0	0	0	0	1	0	0	0	0
125	CDC37L1_CDC37	Paralogous_gene_pair	0.013072	2.42e-06	3e-05	6.65e-11	No	3e-05	1	3.2e-05	1	No	0.001403	0.000101752	2.9e-05	6.34e-12	No	0.999897	0.999897	0.999998	0.999998	0.999998	0.999998	0.999998	0.884546	0.999998	0.523884	0.999998	0.999998	0	0	0	0	0	0	0	1	0	1	0	0
126	CDC42EP3_CDC25C	Bioinformatically_derived_pair	0.999996	1	0.999996	1	Yes	0.999996	1	0.999996	1	Yes	0.999996	1	0.999996	1	Yes	0.695172	0.999897	0.999998	0.999998	0.915777	0.999998	0.809398	0.999998	0.999998	0.999998	0.980845	0.999998	0	0	0	0	0	0	1	0	0	0	0	0
127	CDC6_KRAS	SynLethDB_gene_pair	0.999996	1	0.999996	1	No	0.000843	1	0.999996	1	No	3e-05	9.82e-27	2.9e-05	1.75e-12	No	0.509388	0.999897	0.336401	0.999998	0.764575	0.999998	0.57304	0.999998	0.465161	0.999998	0.566051	0.999998	1	0	1	0	0	0	1	0	1	0	1	0
128	CDK1_MYC	SynLethDB_gene_pair	0.264728	0.239067	3e-05	1.46e-21	No	3e-05	3.53e-55	3.2e-05	9.84e-65	No	0.024816	9.07e-05	2.9e-05	3.01e-14	No	0.999897	0.013791	0.999998	0.006188	0.999998	0.036177	0.720178	0.002475	0.999998	0.009351	0.82737	0.002475	0	1	0	1	0	1	1	1	0	1	1	1
129	CDK13_CDK12	Paralogous_gene_pair	2.8e-05	8.69e-10	3e-05	8.39e-14	No	3e-05	3.73e-11	3.2e-05	2.43e-07	No	3e-05	2.88e-08	2.9e-05	3.54e-12	Yes	0.999897	0.495454	0.999998	0.336474	0.999998	0.941262	0.999998	0.480342	0.999998	0.345093	0.999998	0.565282	0	1	0	1	0	0	0	1	0	1	0	1
130	CDK14_CDC25C	Bioinformatically_derived_pair	0.999996	1	0.999996	1	Yes	0.999996	1	0.999996	1	Yes	0.999996	1	0.999996	1	Yes	0.999897	0.999897	0.999998	0.999998	0.915777	0.999998	0.959503	0.999998	0.999998	0.999998	0.999998	0.999998	0	0	0	0	0	0	0	0	0	0	0	0
131	CDK19_CDK8	Paralogous_gene_pair	0.999996	1	0.999996	1	Yes	0.999996	1	0.999996	1	Yes	0.999996	1	0.999996	1	Yes	0.999897	0.999897	0.999998	0.999998	0.999998	0.999998	0.999998	0.999998	0.999998	0.999998	0.999998	0.999998	0	0	0	0	0	0	0	0	0	0	0	0
132	CDK2_MYC	SynLethDB_gene_pair	0.29291	9.03e-12	3e-05	6.98e-25	No	3e-05	4.1e-26	3.2e-05	1.59e-56	No	3e-05	6.47e-09	2.9e-05	2.39e-14	No	0.999897	0.013791	0.999998	0.006188	0.999998	0.036177	0.999998	0.002475	0.80842	0.009351	0.747918	0.002475	0	1	0	1	0	1	0	1	1	1	0	1
133	CDK4_KRAS	SynLethDB_gene_pair	0.999996	1	0.999996	1	No	8.6e-05	1	0.999996	1	No	3e-05	6.53e-22	2.9e-05	1.67e-12	No	0.709636	0.999897	0.65182	0.999998	0.152876	0.999998	0.749805	0.999998	0.554929	0.999998	0.194761	0.999998	0	0	0	0	1	0	0	0	0	0	1	0
134	CDK5R2_CDK5R1	Paralogous_gene_pair	2.8e-05	1	3e-05	0.00272343	Yes	0.999996	1	0.999996	1	Yes	0.999996	1	0.065684	1	Yes	0.999897	0.999897	0.999998	0.999998	0.999998	0.999998	0.999998	0.999998	0.999998	0.999998	0.999998	0.999998	0	0	0	0	0	0	0	0	0	0	0	0
135	CDS1_CDS2	Paralogous_gene_pair	2.8e-05	8.5e-20	0.999996	1	Yes	0.999996	1	0.999996	1	Yes	3e-05	6.06e-21	0.999996	0.761725	Yes	0.999897	0.999897	0.999998	0.999998	0.999998	0.604639	0.999998	0.142595	0.999998	0.562192	0.999998	0.073882	0	0	0	0	0	0	0	1	0	1	0	1
136	CDT1_ARPC1B	Bioinformatically_derived_pair	0.999996	1	0.999996	1	No	0.999996	1	0.999996	1	No	0.913994	1	0.999996	1	No	0.098169	0.709636	0.553797	0.999998	0.465598	0.999998	0.002475	0.879375	0.056312	0.999998	0.00452	0.999998	1	1	1	0	0	0	1	1	1	0	1	0
137	CENPE_ARPC1B	Bioinformatically_derived_pair	0.082459	1	0.999996	1	No	0.999996	1	0.999996	1	No	0.999996	1	0.999996	1	No	0.005569	0.709636	0.054214	0.999998	0.008663	0.999998	0.010914	0.879375	0.031312	0.999998	0.006283	0.999998	1	1	1	0	1	0	1	1	1	0	1	0
138	CENPQ_ARPC1B	Bioinformatically_derived_pair	0.999996	1	0.999996	1	No	0.999996	1	0.999996	1	Yes	0.999996	1	0.999996	1	No	0.999897	0.709636	0.999998	0.999998	0.999998	0.999998	0.999998	0.879375	0.999998	0.999998	0.999998	0.999998	0	1	0	0	0	0	0	1	0	0	0	0
139	CERK_CERKL	Paralogous_gene_pair	0.999996	1	0.999996	1	Yes	0.999996	1	0.999996	1	Yes	0.999996	1	0.999996	1	Yes	0.999897	0.999897	0.999998	0.999998	0.999998	0.999998	0.999998	0.999998	0.999998	0.999998	0.999998	0.999998	0	0	0	0	0	0	0	0	0	0	0	0
140	CHEK1_TP53	SynLethDB_gene_pair	0.999996	1	0.428236	1	No	0.999996	1	0.999996	1	No	0.220581	1	0.999996	1	No	0.43447	0.999897	0.155539	0.999998	0.634391	0.999998	0.452059	0.999998	0.273228	0.999998	0.506243	0.999998	1	0	1	0	0	0	1	0	1	0	1	0
141	CHEK2_TP53	SynLethDB_gene_pair	0.999996	1	0.999996	1	Yes	0.999996	1	0.999996	1	Yes	0.999996	1	0.999996	1	Yes	0.999897	0.999897	0.999998	0.999998	0.999998	0.999998	0.999998	0.999998	0.999998	0.999998	0.999998	0.999998	0	0	0	0	0	0	0	0	0	0	0	0
142	CHML_CHM	Paralogous_gene_pair	0.999996	1	0.999996	1	Yes	3e-05	0.00107095	0.727881	1	Yes	3e-05	0.000554481	0.999996	1	Yes	0.816609	0.999897	0.999998	0.999998	0.778337	0.999998	0.75208	0.840869	0.999998	0.999998	0.999998	0.999998	0	0	0	0	0	0	0	0	0	0	0	0
143	CHMP1B_CHMP1A	Paralogous_gene_pair	2.8e-05	4.95e-19	3e-05	9.73e-65	Yes	0.003997	0.00778242	0.999996	1	Yes	0.999996	1	2.9e-05	1.97e-57	Yes	0.999897	0.999897	0.999998	0.999998	0.999998	0.999998	0.999998	0.999998	0.999998	0.999998	0.999998	0.999998	0	0	0	0	0	0	0	0	0	0	0	0
144	CHMP2A_CHMP2B	Paralogous_gene_pair	0.999996	1	0.104775	1	No	0.999996	1	0.074501	1	No	3e-05	0.0104108	0.670675	1	No	0.204035	0.999897	0.247568	0.999998	0.656501	0.999998	0.042718	0.999998	0.054642	0.999998	0.345818	0.999998	1	0	1	0	1	0	1	0	1	0	1	0
145	CHMP3_RNF103-CHMP3	Paralogous_gene_pair	NA	NA	NA	NA	Yes	NA	NA	NA	NA	No	NA	NA	NA	NA	Yes	0.999897	0.900154	0.999998	0.798311	0.999998	0.755915	0.999998	0.7398	0.999998	0.458989	0.999998	0.7906	#N/A	0	#N/A	1	#N/A	0	#N/A	0	#N/A	1	#N/A	0
146	CHORDC1_ITGB1BP2	Paralogous_gene_pair	0.999996	1	0.999996	1	No	0.999996	1	0.999996	1	Yes	0.999996	1	0.999996	1	Yes	0.629719	0.999897	0.999998	0.849384	0.942236	0.942384	0.142595	0.999998	0.117748	0.769389	0.483464	0.999998	1	0	0	0	0	0	1	0	1	0	1	0
147	CHSY3_CHSY1	Paralogous_gene_pair	0.999996	1	0.999996	1	Yes	0.999996	1	0.999996	1	Yes	0.999996	1	0.999996	1	Yes	0.999897	0.999897	0.999998	0.999998	0.999998	0.999998	0.999998	0.999998	0.999998	0.999998	0.999998	0.999998	0	0	0	0	0	0	0	0	0	0	0	0
148	CLASP1_CLASP2	Paralogous_gene_pair	2.8e-05	7.97e-37	3e-05	1.18e-24	Yes	3e-05	0.00019541	0.014223	0.490989	Yes	3e-05	3.9e-12	0.999996	8.8e-06	Yes	0.999897	0.999897	0.999998	0.999998	0.999998	0.999998	0.999998	0.983371	0.999998	0.999998	0.999998	0.827876	0	0	0	0	0	0	0	0	0	0	0	0
149	CLPTM1_CLPTM1L	Paralogous_gene_pair	0.999996	1	0.999996	1	Yes	0.999996	1	0.999996	1	Yes	0.999996	1	0.999996	1	Yes	0.999897	0.999897	0.999998	0.221605	0.999998	0.999998	0.999998	0.999998	0.999998	0.999998	0.999998	0.999998	0	0	0	0	0	0	0	0	0	0	0	0
150	CLTC_CLTCL1	Paralogous_gene_pair	0.999996	1	0.999996	1	No	0.999996	1	0.999996	1	No	0.999996	1	0.999996	1	No	0.999897	0.999897	0.999998	0.999998	0.999998	0.999998	0.999998	0.999998	0.999998	0.999998	0.999998	0.999998	0	0	0	0	0	0	0	0	0	0	0	0
151	CNGB1_CNGB3	Paralogous_gene_pair	0.999996	1	0.999996	1	Yes	0.999996	1	0.999996	1	Yes	0.999996	1	0.999996	1	Yes	0.999897	0.999897	0.999998	0.999998	0.999998	0.999998	0.999998	0.999998	0.999998	0.999998	0.999998	0.999998	0	0	0	0	0	0	0	0	0	0	0	0
152	CNKSR1_CNKSR2	Paralogous_gene_pair	0.999996	1	0.999996	1	Yes	0.999996	1	0.999996	1	Yes	0.999996	1	0.999996	1	Yes	0.999897	0.999897	0.999998	0.999998	0.999998	0.999998	0.999998	0.999998	0.744694	0.999998	0.999998	0.999998	0	0	0	0	0	0	0	0	0	0	0	0
153	CNOT8_CNOT7	Paralogous_gene_pair	2.8e-05	2.38e-38	3e-05	1.77e-27	Yes	3e-05	5.57e-18	0.999996	1	Yes	3e-05	2.56e-39	2.9e-05	2.54e-38	Yes	0.999897	0.999897	0.999998	0.999998	0.999686	0.9293	0.999998	0.999998	0.999998	0.999998	0.999998	0.103788	0	0	0	0	0	0	0	0	0	0	0	1
154	COG8_RP11-343C2.9	Paralogous_gene_pair	0.999996	1	0.256198	1.89e-08	No	0.999996	1	0.999996	0.183572	No	0.999996	1	0.999996	0.135615	No	0.675841	0.563277	0.777557	0.404499	0.782073	0.552318	0.153434	0.267219	0.43942	0.086359	0.370156	0.22288	1	1	1	1	1	1	1	1	1	1	1	1
155	COPG1_COPG2	Paralogous_gene_pair	0.999996	1	0.999996	1	No	0.999996	1	0.999996	1	No	0.999996	1	0.999996	1	Yes	0.720733	0.999897	0.404499	0.999998	0.701969	0.999998	0.652772	0.999998	0.472606	0.999998	0.462505	0.999998	1	0	1	0	0	0	1	0	1	0	1	0
156	COPS2_PSMD11	Paralogous_gene_pair	2.8e-05	2.09e-21	3e-05	4.35e-42	No	3e-05	3.76e-45	3.2e-05	1.9e-80	No	3e-05	1.3e-11	2.9e-05	6.85e-34	No	0.828986	0.999897	0.83764	0.214832	0.999998	0.999998	0.515713	0.999998	0.557589	0.115207	0.949182	0.830372	1	0	0	1	0	0	1	1	1	1	0	1
157	COPS6_PSMD7	Paralogous_gene_pair	0.068987	0.0667304	8.8e-05	3.47e-13	No	3e-05	1.14e-11	3.2e-05	1.78e-48	No	0.045713	5.35e-07	2.9e-05	1.6e-20	No	0.028259	0.599528	0.573185	0.365213	0.438956	0.895966	0.000619	0.655753	0.011551	0.511255	0.055198	0.798998	1	1	1	1	0	1	1	1	1	1	1	1
158	COPS7B_COPS7A	Paralogous_gene_pair	0.999996	1	0.999996	1	Yes	0.999996	1	0.999996	1	Yes	0.447539	1	0.999996	1	Yes	0.999897	0.999897	0.999998	0.999998	0.999998	0.999998	0.999998	0.999998	0.999998	0.999998	0.999998	0.999998	0	0	0	0	0	0	0	0	0	0	0	0
159	COPZ1_COPZ2	Paralogous_gene_pair	0.283313	1	0.999996	1	No	0.999996	1	0.999996	1	No	0.299376	1	0.017538	1	No	0.478695	0.999897	0.248322	0.999998	0.606136	0.999998	0.534717	0.999998	0.35556	0.999998	0.531377	0.999998	0	0	1	0	0	0	0	0	1	0	0	0
160	COQ10B_COQ10A	Paralogous_gene_pair	0.999996	1	0.999996	1	No	0.999996	1	0.999996	1	Yes	0.588546	1	0.999996	1	Yes	0.999897	0.862469	0.999998	0.999998	0.999998	0.99627	0.999998	0.891628	0.999998	0.999998	0.999998	0.999998	0	0	0	0	0	0	0	1	0	0	0	0
161	COX4I1_COX4I2	Paralogous_gene_pair	0.999996	1	0.999996	1	No	0.999996	1	0.999996	1	Yes	0.146023	0.0417775	0.001301	5.47e-16	Yes	0.999897	0.999897	0.999998	0.999998	0.943278	0.999998	0.822001	0.999998	0.806674	0.999998	0.999998	0.999998	0	0	0	0	0	0	1	0	0	0	0	0
162	COX6B1_COX6B2	Paralogous_gene_pair	0.999996	1	0.999996	1	No	0.999996	1	0.999996	1	Yes	0.999996	1	0.999996	1	No	0.539961	0.454256	0.999998	0.999998	0.91147	0.914867	0.131417	0.409123	0.430711	0.96659	0.449395	0.999998	1	0	0	0	0	0	1	0	1	0	1	0
163	CPPED1_ASPM	Bioinformatically_derived_pair	0.642697	0.213268	0.119471	0.310864	Yes	0.033076	8.44e-05	0.000445	0.00643554	Yes	0.094948	2.08e-06	0.999996	1	Yes	0.999897	0.999897	0.999998	0.999998	0.999998	0.999998	0.999998	0.913812	0.999998	0.999998	0.999998	0.999998	0	0	0	0	0	0	0	0	0	0	0	0
164	CPSF3L_CPSF3	Paralogous_gene_pair	2.8e-05	2.94e-48	3e-05	3.84e-37	No	3e-05	5.81e-29	3.2e-05	5.28e-15	No	3e-05	3.79e-25	2.9e-05	1.12e-35	No	0.999897	0.999897	0.999998	0.999998	0.999998	0.999998	0.760191	0.999998	0.999998	0.999998	0.951555	0.899479	0	1	0	0	0	0	0	0	1	1	0	1
165	CPSF7_CPSF6	Paralogous_gene_pair	0.901974	1	0.191008	1	No	0.007031	1	0.001499	0.966991	No	3e-05	0.000937326	0.000596	3.29e-06	No	0.622081	0.999897	0.950038	0.999998	0.943278	0.999998	0.208946	0.999998	0.654628	0.999998	0.999998	0.999998	1	1	0	1	0	0	1	0	0	1	0	0
166	CREG1_CREG2	Paralogous_gene_pair	0.999996	1	0.999996	1	Yes	0.999996	1	0.999996	1	Yes	0.999996	1	0.999996	1	Yes	0.445572	0.999897	0.999998	0.999998	0.914867	0.999998	0.257796	0.999998	0.999998	0.999998	0.999998	0.999998	0	0	0	0	0	0	1	0	0	0	0	0
167	CRK_CRKL	Paralogous_gene_pair	2.8e-05	4.67e-44	3e-05	5.32e-48	No	3e-05	5.12e-31	3.2e-05	2.02e-08	Yes	3e-05	1.07e-08	2.9e-05	4.78e-28	No	0.755433	0.673566	0.999998	0.999998	0.484513	0.843958	0.594938	0.233817	0.742323	0.999998	0.223503	0.340533	1	0	0	0	1	0	1	1	0	0	1	1
168	CSDE1_ADAMTS20	Bioinformatically_derived_pair	0.999996	1	0.999996	1	Yes	0.999996	1	0.999996	1	Yes	0.999996	1	0.999996	1	Yes	0.999897	0.999897	0.999998	0.999998	0.999998	0.999998	0.999998	0.999998	0.999998	0.999998	0.999998	0.999998	0	0	0	0	0	0	0	0	0	0	0	0
169	CSRP1_CDC25C	Bioinformatically_derived_pair	0.999996	1	0.999996	1	Yes	0.999996	1	0.999996	1	Yes	0.999996	1	0.999996	1	Yes	0.999897	0.999897	0.999998	0.999998	0.999998	0.999998	0.999998	0.999998	0.999998	0.999998	0.999998	0.999998	0	0	0	0	0	0	0	0	0	0	0	0
170	CSRP1_MKI67	Bioinformatically_derived_pair	0.999996	1	0.999996	1	Yes	0.999996	1	0.999996	1	Yes	0.999996	1	0.999996	1	Yes	0.999897	0.999897	0.999998	0.999998	0.999998	0.999998	0.999998	0.999998	0.999998	0.999998	0.999998	0.999998	0	0	0	0	0	0	0	0	0	0	0	0
171	CSTF2T_CSTF2	Paralogous_gene_pair	2.8e-05	2e-20	3e-05	5.66e-37	Yes	3e-05	3.65e-10	3.2e-05	3.39e-13	Yes	0.058453	4.33e-07	0.036565	0.0033822	Yes	0.999897	0.675841	0.999998	0.963171	0.999998	0.937245	0.999998	0.554958	0.999998	0.999998	0.999998	0.7906	0	0	0	0	0	0	0	1	0	0	0	1
172	CTB-54O9.9_DUS3L	Paralogous_gene_pair	0.999996	1	0.999996	1	Yes	0.999996	1	0.999996	1	Yes	0.999996	1	0.999996	0.00253822	Yes	0.999897	0.999897	0.999998	0.999998	0.999998	0.999998	0.817333	0.999998	0.999998	0.999998	0.999998	0.999998	0	0	0	0	0	0	0	0	0	0	0	0
173	CTBP1_CTBP2	Paralogous_gene_pair	0.121529	9.64e-05	0.999996	1	Yes	0.119513	1.75e-08	0.999996	1	Yes	0.303203	2.3e-07	2.9e-05	2.05e-17	Yes	0.999897	0.999897	0.999998	0.999998	0.999998	0.999998	0.999998	0.999998	0.999998	0.999998	0.999998	0.999998	0	0	0	0	0	0	0	0	0	0	0	0
174	CTCF_CTCFL	Paralogous_gene_pair	0.999996	1	0.999996	1	No	0.999996	1	0.999996	1	No	0.999996	1	0.999996	1	No	0.999897	0.999897	0.999998	0.999998	0.999998	0.999998	0.999998	0.999998	0.999998	0.999998	0.999998	0.999998	0	0	0	0	0	0	0	0	0	0	0	0
175	CTD-3222D19.2_MED26	Paralogous_gene_pair	0.999996	0.000551117	0.008267	0.00236072	No	3e-05	9.97e-13	3.2e-05	1.5e-22	No	3e-05	0.00255145	2.9e-05	7.53e-09	No	0.589986	0.599528	0.935055	0.267608	0.680791	0.782073	0.202866	0.153964	0.324402	0.148555	0.123971	0.275801	1	1	0	1	1	1	1	1	1	1	1	1
176	CTNNB1_JUP	Paralogous_gene_pair	0.999996	1	0.999996	1	Yes	0.999996	1	0.999996	1	Yes	0.999996	1	0.999996	1	Yes	0.626038	0.999897	0.999998	0.999998	0.750778	0.999998	0.405581	0.999998	0.999998	0.999998	0.929066	0.999998	0	0	0	0	0	0	1	0	0	0	0	0
177	CTPS1_CTPS2	Paralogous_gene_pair	0.999996	1	0.999996	1	No	0.999996	1	0.999996	1	Yes	0.531376	1	0.999996	1	Yes	0.999897	0.999897	0.999998	0.999998	0.999998	0.999998	0.690267	0.999998	0.970529	0.999998	0.999998	0.999998	0	0	0	0	0	0	1	0	0	0	0	0
178	CUX1_CUX2	Paralogous_gene_pair	0.999996	1	0.999996	1	Yes	0.999996	1	0.999996	1	Yes	0.999996	1	0.999996	1	Yes	0.999897	0.999897	0.999998	0.999998	0.999998	0.999998	0.999998	0.956558	0.999998	0.999998	0.999998	0.999998	0	0	0	0	0	0	0	0	0	0	0	0
179	CYB5A_ASPM	Bioinformatically_derived_pair	0.999996	0.000197077	0.999996	8.46e-08	Yes	0.999996	1	0.999996	1	Yes	0.999996	1	0.999996	1	Yes	0.999897	0.999897	0.999998	0.999998	0.999998	0.999998	0.999998	0.913812	0.999998	0.999998	0.999998	0.999998	0	0	0	0	0	0	0	0	0	0	0	0
180	CYB5B_CYB5A	Paralogous_gene_pair	0.999996	1	0.999996	1	Yes	0.999996	1	0.999996	1	Yes	0.999996	1	0.999996	1	Yes	0.999897	0.999897	0.999998	0.999998	0.999998	0.999998	0.999998	0.999998	0.999998	0.999998	0.55923	0.999998	0	0	0	0	0	0	1	0	0	0	0	0
181	CYBRD1_CDC25C	Bioinformatically_derived_pair	0.999996	1	0.999996	1	Yes	0.999996	1	0.999996	1	Yes	0.999996	1	0.999996	1	Yes	0.999897	0.999897	0.999998	0.999998	0.999998	0.999998	0.999998	0.999998	0.999998	0.999998	0.999998	0.999998	0	0	0	0	0	0	0	0	0	0	0	0
182	CYFIP2_CYFIP1	Paralogous_gene_pair	0.999996	1	0.999996	1	Yes	0.999996	1	0.999996	1	Yes	0.999996	1	0.628891	1	Yes	0.999897	0.999897	0.999998	0.999998	0.999998	0.999998	0.999998	0.999998	0.999998	0.999998	0.999998	0.979406	0	0	0	0	0	0	0	0	0	0	0	0
183	CYP11B1_AKR7A2	Bioinformatically_derived_pair	0.999996	1	0.999996	1	Yes	0.999996	1	0.999996	1	Yes	0.999996	1	0.999996	1	Yes	0.999897	0.691383	0.999998	0.999998	0.999998	0.782073	0.999998	0.660229	0.999998	0.957883	0.999998	0.778527	0	0	0	0	0	0	0	0	0	0	0	0
184	CYP11B1_ARHGAP10	Bioinformatically_derived_pair	0.999996	1	0.999996	1	Yes	0.999996	1	0.999996	1	Yes	0.999996	1	0.999996	1	Yes	0.999897	0.999897	0.999998	0.999998	0.999998	0.999998	0.999998	0.999998	0.999998	0.999998	0.999998	0.999998	0	0	0	0	0	0	0	0	0	0	0	0
185	CYP11B1_CENPQ	Bioinformatically_derived_pair	0.346848	1	0.999996	1	Yes	0.982525	1	0.999996	1	Yes	0.072929	1	0.06846	0.00150684	No	0.999897	0.999897	0.999998	0.999998	0.999998	0.999998	0.999998	0.999998	0.999998	0.999998	0.999998	0.999998	0	0	0	0	0	0	0	0	0	0	0	0
186	CYTIP_GRASP	Paralogous_gene_pair	0.999996	1	0.999996	0.019497	Yes	0.999996	1	0.999996	1	Yes	0.736093	1	2.9e-05	7.05e-08	Yes	0.999897	0.999897	0.999998	0.999998	0.999998	0.999998	0.999998	0.999998	0.999998	0.999998	0.999998	0.999998	0	0	0	0	0	0	0	0	0	0	0	0
187	DAB1_DAB2	Paralogous_gene_pair	0.999996	1	0.999996	1	Yes	0.999996	1	0.999996	1	Yes	0.804753	1	0.999996	1	Yes	0.999897	0.999897	0.999998	0.999998	0.999998	0.999998	0.999998	0.999998	0.999998	0.992832	0.999998	0.999998	0	0	0	0	0	0	0	0	0	0	0	0
188	DACH1_DACH2	Paralogous_gene_pair	0.999996	1	0.999996	1	Yes	0.999996	1	0.999996	1	Yes	0.999996	1	0.999996	1	Yes	0.999897	0.999897	0.999998	0.999998	0.999998	0.999998	0.999998	0.999998	0.999998	0.999998	0.999998	0.999998	0	0	0	0	0	0	0	0	0	0	0	0
189	DAGLA_DAGLB	Paralogous_gene_pair	0.999996	1	0.999996	1	Yes	0.999996	1	0.999996	1	Yes	0.007842	9.17e-05	2.9e-05	3.99e-18	Yes	0.703197	0.999897	0.634823	0.999998	0.75995	0.999998	0.962252	0.999998	0.297247	0.999998	0.973767	0.863028	0	0	0	0	0	0	0	0	0	0	0	0
190	DBNDD2_ASPM	Bioinformatically_derived_pair	0.999996	1	0.999996	1	Yes	0.999996	1	0.999996	1	Yes	0.999996	1	0.999996	1	Yes	0.999897	0.999897	0.999998	0.999998	0.999998	0.999998	0.999998	0.913812	0.999998	0.999998	0.999998	0.999998	0	0	0	0	0	0	0	0	0	0	0	0
191	DBNDD2_CDC25C	Bioinformatically_derived_pair	0.999996	1	0.999996	1	Yes	0.999996	1	0.999996	1	Yes	0.999996	1	0.999996	1	Yes	0.999897	0.999897	0.999998	0.999998	0.999998	0.999998	0.999998	0.999998	0.999998	0.999998	0.999998	0.999998	0	0	0	0	0	0	0	0	0	0	0	0
192	DBNDD2_CENPE	Bioinformatically_derived_pair	0.265283	0.208303	0.000523	0.0062033	No	3e-05	2.71e-14	3.2e-05	1.21e-09	No	0.032465	0.0360303	0.999996	2.47e-07	No	0.999897	0.005569	0.999998	0.054214	0.999998	0.008663	0.999998	0.010914	0.999998	0.031312	0.999998	0.006283	0	1	0	1	0	1	0	1	0	1	0	1
193	DCP1A_DCP1B	Paralogous_gene_pair	0.023437	1	0.999996	1	Yes	0.999996	1	0.999996	1	Yes	3e-05	1.16e-08	2.9e-05	0.00207978	Yes	0.999897	0.999897	0.980468	0.999998	0.999998	0.999998	0.999998	0.999998	0.806674	0.999998	0.999998	0.999998	0	0	0	0	0	0	0	0	0	0	0	0
194	DCP1B_ASPM	Bioinformatically_derived_pair	0.999996	1	0.999996	1	Yes	0.825202	1	0.999996	1	Yes	0.001374	1	0.999996	1	Yes	0.999897	0.999897	0.999998	0.999998	0.999998	0.999998	0.999998	0.913812	0.999998	0.999998	0.999998	0.999998	0	0	0	0	0	0	0	0	0	0	0	0
195	DCST2_DCST1	Paralogous_gene_pair	0.999996	1	0.999996	1	Yes	0.999996	1	0.999996	1	Yes	0.999996	1	0.999996	1	Yes	0.900154	0.999897	0.999998	0.999998	0.999998	0.999998	0.866101	0.999998	0.999998	0.887845	0.999998	0.999998	0	0	0	0	0	0	0	0	0	0	0	0
196	DCTPP1_ARNTL2	Bioinformatically_derived_pair	0.999996	1	0.999996	1	Yes	0.999996	1	0.999996	1	Yes	0.999996	1	0.999996	1	Yes	0.999897	0.999897	0.999998	0.999998	0.999998	0.999998	0.999998	0.999998	0.999998	0.999998	0.999998	0.999998	0	0	0	0	0	0	0	0	0	0	0	0
197	DDB1_SF3B3	Paralogous_gene_pair	0.012903	0.0239301	3e-05	0.39293	No	0.999996	1	0.999996	1	No	3e-05	9.23e-11	2.9e-05	2e-12	No	0.468458	0.999897	0.273888	0.771396	0.637721	0.999998	0.168047	0.760207	0.072584	0.991296	0.223503	0.50945	1	1	1	1	1	0	1	1	1	1	1	1
198	DDI2_DDI1	Paralogous_gene_pair	0.999996	1	0.999996	1	Yes	0.999996	1	0.999996	1	Yes	0.999996	1	0.999996	1	Yes	0.903339	0.999897	0.999998	0.999998	0.942384	0.999998	0.788423	0.999998	0.656346	0.999998	0.73377	0.999998	0	0	0	0	0	0	1	0	1	0	1	0
199	DDX39B_DDX39A	Paralogous_gene_pair	0.01104	5.58e-08	3e-05	3.63e-18	No	3e-05	1.53e-06	3.2e-05	2.67e-07	Yes	0.999996	1	0.999996	1	No	0.589986	0.680365	0.999998	0.999998	0.176008	0.942384	0.129989	0.459326	0.42717	0.999998	0.016052	0.843634	1	1	0	0	1	0	1	1	1	0	1	0
200	DDX47_DDX28	Paralogous_gene_pair	2.8e-05	3.47e-14	0.999996	1	No	3e-05	2.82e-15	0.999996	6.5e-06	No	0.122647	1	0.999996	1	No	0.60797	0.999897	0.149282	0.404777	0.438956	0.907099	0.310854	0.339157	0.072065	0.232341	0.216946	0.486176	1	1	1	1	1	0	1	1	1	1	1	1
201	DEGS1_DEGS2	Paralogous_gene_pair	0.999996	1	0.999996	1	Yes	0.999996	1	0.999996	1	Yes	0.999996	1	0.999996	1	Yes	0.999897	0.999897	0.999998	0.999998	0.999998	0.999998	0.999998	0.999998	0.999998	0.999998	0.999998	0.999998	0	0	0	0	0	0	0	0	0	0	0	0
202	DFNB31_PDZD7	Paralogous_gene_pair	0.999996	1	0.999996	1	Yes	0.999996	1	0.999996	1	Yes	0.999996	1	0.999996	1	No	0.999897	0.195072	0.999998	0.999998	0.999998	0.168212	0.999998	0.189815	0.999998	0.999998	0.999998	0.134421	0	0	0	0	0	1	0	0	0	0	0	1
203	DGKZ_DGKI	Paralogous_gene_pair	0.999996	1	0.999996	1	No	0.999996	1	0.999996	1	Yes	0.999996	1	0.009879	1	Yes	0.999897	0.330045	0.999998	0.999998	0.872013	0.789388	0.999998	0.257796	0.999998	0.999998	0.999998	0.816506	1	0	0	0	0	0	0	0	0	0	0	0
204	DHX8_KRAS	SynLethDB_gene_pair	0.999996	1	0.999996	1	No	8.6e-05	0.699498	0.000209	0.00317616	No	3e-05	2.76e-11	2.9e-05	1.29e-12	No	0.479203	0.999897	0.448273	0.999998	0.820506	0.999998	0.542061	0.999998	0.297247	0.999998	0.808838	0.999998	1	0	1	0	0	0	1	0	1	0	1	0
205	DIMT1_TFB1M	Paralogous_gene_pair	2.8e-05	1	0.999996	1	No	0.999996	1	0.999996	1	No	0.335116	1	0.999996	1	No	0.068757	0.926985	0.334228	0.553797	0.114161	0.999998	0.075172	0.533612	0.141235	0.999998	0.079718	0.999998	1	0	1	0	1	0	1	1	1	1	1	0
206	DISP1_DISP2	Paralogous_gene_pair	0.999996	1	0.999996	1	Yes	0.999996	1	0.999996	1	Yes	0.999996	1	0.999996	1	Yes	0.999897	0.999897	0.999998	0.999998	0.999998	0.999998	0.999998	0.999998	0.999998	0.999998	0.999998	0.999998	0	0	0	0	0	0	0	0	0	0	0	0
207	DMRTB1_DMRTA2	Paralogous_gene_pair	0.999996	1	0.999996	1	Yes	0.999996	1	0.999996	1	Yes	0.999996	1	0.999996	1	Yes	0.999897	0.999897	0.999998	0.999998	0.999998	0.999998	0.999998	0.999998	0.999998	0.999998	0.999998	0.999998	0	0	0	0	0	0	0	0	0	0	0	0
208	DMXL1_DMXL2	Paralogous_gene_pair	0.999996	1	0.999996	1	Yes	0.999996	1	0.999996	1	Yes	0.0365	1	0.00426	1	Yes	0.999897	0.964657	0.999998	0.999998	0.999998	0.999998	0.999998	0.847827	0.999998	0.644796	0.999998	0.891198	0	0	0	0	0	0	0	0	0	0	0	0
209	DNAJC6_GAK	Paralogous_gene_pair	2.8e-05	3.2e-08	8.8e-05	1	Yes	0.34535	1	0.999996	1	Yes	0.000138	1	0.999996	1	Yes	0.999897	0.999897	0.999998	0.999998	0.999998	0.999998	0.999998	0.999998	0.999998	0.999998	0.999998	0.999998	0	0	0	0	0	0	0	0	0	0	0	0
210	DNASE1L3_ASPM	Bioinformatically_derived_pair	0.708995	0.00225703	0.000821	1	Yes	0.137118	0.00187694	0.140893	0.370399	Yes	0.999996	1	0.999996	1	Yes	0.999897	0.999897	0.999998	0.999998	0.999998	0.999998	0.999998	0.913812	0.999998	0.999998	0.999998	0.999998	0	0	0	0	0	0	0	0	0	0	0	0
211	DNMT1_CDH9	Bioinformatically_derived_pair	0.999996	1	0.999996	1	No	0.999996	1	0.999996	1	No	0.999996	1	0.999996	1	Yes	0.999897	0.999897	0.999998	0.999998	0.999998	0.999998	0.999998	0.999998	0.999998	0.969967	0.973767	0.999998	0	0	0	0	0	0	0	0	0	0	0	0
212	DPP7_ASPM	Bioinformatically_derived_pair	0.999996	1	0.999996	1	Yes	0.999996	1	0.999996	1	Yes	0.999996	1	0.999996	1	Yes	0.999897	0.999897	0.999998	0.999998	0.999998	0.999998	0.999998	0.913812	0.999998	0.999998	0.999998	0.999998	0	0	0	0	0	0	0	0	0	0	0	0
213	DSN1_ADAMTS19	Bioinformatically_derived_pair	0.999996	1	0.999996	1	No	0.999996	1	0.999996	1	Yes	0.999996	1	0.999996	1	Yes	0.753912	0.999897	0.999998	0.999998	0.999998	0.999998	0.153964	0.999998	0.999998	0.999998	0.778527	0.999998	0	0	0	0	0	0	1	0	0	0	0	0
214	DSN1_ALKBH3	Bioinformatically_derived_pair	0.999996	1	0.999996	1	No	0.999996	1	0.999996	1	Yes	0.999996	1	0.999996	1	Yes	0.753912	0.999897	0.999998	0.982928	0.999998	0.999998	0.153964	0.999998	0.999998	0.999998	0.778527	0.999998	0	0	0	0	0	0	1	0	0	0	0	0
215	DSN1_ASTN2	Bioinformatically_derived_pair	0.999996	1	0.999996	1	No	0.999996	1	0.999996	1	Yes	0.169804	1	0.999996	1	Yes	0.753912	0.999897	0.999998	0.999998	0.999998	0.999998	0.153964	0.788423	0.999998	0.999998	0.778527	0.999998	0	0	0	0	0	0	1	0	0	0	0	0
216	DSN1_CDC42EP1	Bioinformatically_derived_pair	0.999996	1	0.999996	1	No	0.999996	1	0.999996	1	Yes	0.999996	1	0.999996	1	Yes	0.753912	0.999897	0.999998	0.999998	0.999998	0.999998	0.153964	0.999998	0.999998	0.999998	0.778527	0.999998	0	0	0	0	0	0	1	0	0	0	0	0
217	DSN1_CYBA	Bioinformatically_derived_pair	0.999996	1	0.999996	1	No	0.999996	1	0.999996	1	Yes	0.999996	1	0.999996	1	Yes	0.753912	0.999897	0.999998	0.999998	0.999998	0.999998	0.153964	0.999998	0.999998	0.999998	0.778527	0.999998	0	0	0	0	0	0	1	0	0	0	0	0
218	DSN1_DGKB	Bioinformatically_derived_pair	0.817271	1	0.999996	1	No	3e-05	1	3.2e-05	1	Yes	0.999996	1	2.9e-05	1	Yes	0.753912	0.999897	0.999998	0.999998	0.999998	0.999998	0.153964	0.999998	0.999998	0.999998	0.778527	0.999998	0	0	0	0	0	0	1	0	0	0	0	0
219	DSN1_DISP1	Bioinformatically_derived_pair	0.999996	1	0.999996	1	No	0.999996	1	0.999996	1	Yes	0.999996	1	0.999996	1	Yes	0.753912	0.999897	0.999998	0.999998	0.999998	0.999998	0.153964	0.999998	0.999998	0.999998	0.778527	0.999998	0	0	0	0	0	0	1	0	0	0	0	0
220	DSN1_DPP7	Bioinformatically_derived_pair	0.999996	1	0.999996	1	No	0.999996	1	0.999996	1	Yes	0.999996	1	0.999996	1	Yes	0.753912	0.999897	0.999998	0.999998	0.999998	0.999998	0.153964	0.999998	0.999998	0.999998	0.778527	0.999998	0	0	0	0	0	0	1	0	0	0	0	0
221	DSN1_FSTL5	Bioinformatically_derived_pair	0.999996	1	0.999996	1	No	0.999996	1	0.999996	1	Yes	0.999996	1	0.999996	1	Yes	0.753912	0.999897	0.999998	0.999998	0.999998	0.999998	0.153964	0.999998	0.999998	0.999998	0.778527	0.999998	0	0	0	0	0	0	1	0	0	0	0	0
222	DSN1_HTT	Bioinformatically_derived_pair	0.999996	2.92e-11	0.999996	0.17191	No	3e-05	3.22e-18	0.999996	1	Yes	0.999996	1	0.999996	0.00226882	Yes	0.753912	0.999897	0.999998	0.999998	0.999998	0.999998	0.153964	0.999998	0.999998	0.738765	0.778527	0.999998	0	0	0	0	0	0	1	0	0	0	0	0
223	DSN1_KCNH7	Bioinformatically_derived_pair	0.999996	1	0.999996	1	No	0.999996	1	0.999996	1	Yes	0.999996	1	0.999996	1	Yes	0.753912	0.999897	0.999998	0.999998	0.999998	0.999998	0.153964	0.999998	0.999998	0.999998	0.778527	0.999998	0	0	0	0	0	0	1	0	0	0	0	0
224	DSN1_SRRM2	Bioinformatically_derived_pair	2.8e-05	9.07e-40	3e-05	1.18e-21	No	3e-05	6.37e-31	3.2e-05	5.69e-20	Yes	3e-05	1	0.01228	0.0731247	Yes	0.753912	0.999897	0.999998	0.999998	0.999998	0.999998	0.153964	0.999998	0.999998	0.720772	0.778527	0.999998	0	0	0	0	0	0	1	0	0	0	0	0
225	DSP_PLEC	Paralogous_gene_pair	0.999996	1	0.999996	1	Yes	0.999996	1	0.999996	1	No	0.999996	1	0.999996	1	Yes	0.999897	0.709636	0.999998	0.999998	0.999998	0.914867	0.999998	0.933672	0.999998	0.999998	0.999998	0.937148	0	0	0	0	0	0	0	0	0	0	0	0
226	DTL_EP300	Bioinformatically_derived_pair	0.999996	1	0.999996	1	No	0.999996	1	0.999996	1	No	0.999996	1	0.999996	1	No	0.145056	0.999897	0.226418	0.999998	0.340061	0.999998	0.004796	0.999998	0.073069	0.999998	0.002666	0.999998	1	0	1	0	1	0	1	0	1	0	1	0
227	DTL_PKD1	Bioinformatically_derived_pair	2.8e-05	0.000125734	3e-05	5.49e-09	No	0.8512	0.000551465	0.008074	1.26e-08	No	0.999996	1	2.9e-05	2.48e-08	No	0.145056	0.999897	0.226418	0.999998	0.340061	0.999998	0.004796	0.999998	0.073069	0.999998	0.002666	0.890979	1	0	1	0	1	0	1	0	1	0	1	0
228	DTX3L_CYP11B1	Bioinformatically_derived_pair	0.999996	1	0.999996	1	Yes	0.999996	1	0.999996	1	Yes	0.999996	1	0.999996	1	Yes	0.999897	0.999897	0.999998	0.999998	0.999998	0.999998	0.999998	0.999998	0.999998	0.999998	0.999998	0.999998	0	0	0	0	0	0	0	0	0	0	0	0
229	DUOX2_DUOX1	Paralogous_gene_pair	0.999996	1	0.999996	1	Yes	0.999996	1	0.999996	1	Yes	0.999996	1	0.999996	1	Yes	0.699968	0.999897	0.999998	0.999998	0.999998	0.999998	0.712171	0.999998	0.738053	0.999998	0.899479	0.999998	0	0	0	0	0	0	0	0	0	0	0	0
230	DUOXA2_DUOXA1	Paralogous_gene_pair	0.999996	1	0.999996	1	Yes	0.999996	1	0.999996	1	Yes	0.999996	1	0.999996	1	Yes	0.942454	0.999897	0.999998	0.999998	0.999998	0.999998	0.999998	0.999998	0.999998	0.577005	0.999998	0.999998	0	0	0	0	0	0	0	0	0	0	0	0
231	DUSP7_EGFR	SynLethDB_gene_pair	0.999996	1	0.999996	1	Yes	0.999996	1	0.999996	1	Yes	0.999996	1	0.999996	1	Yes	0.999897	0.999897	0.999998	0.999998	0.999998	0.999998	0.999998	0.999998	0.999998	0.999998	0.999998	0.892237	0	0	0	0	0	0	0	0	0	0	0	0
232	DUSP8_DUSP16	Paralogous_gene_pair	0.999996	1	0.999996	1	Yes	0.999996	1	0.999996	1	Yes	0.999996	1	0.999996	0.983279	Yes	0.999897	0.999897	0.999998	0.999998	0.999998	0.915777	0.999998	0.999998	0.999998	0.999998	0.999998	0.816	0	0	0	0	0	0	0	0	0	0	0	0
233	DYNC1I1_DYNC1I2	Paralogous_gene_pair	2.8e-05	2.82e-18	3e-05	1.48e-35	No	3e-05	4.64e-39	3.2e-05	5.27e-48	No	3e-05	9.05e-09	2.9e-05	7.71e-30	No	0.999897	0.173562	0.999998	0.289771	0.999998	0.915777	0.999998	0.151954	0.999998	0.170141	0.999998	0.35813	0	1	0	1	0	1	0	1	0	1	0	1
234	DYNC1LI1_DYNC1LI2	Paralogous_gene_pair	2.8e-05	1.03e-06	3e-05	2.99e-23	Yes	0.035571	0.774111	0.839411	1	Yes	8.5e-05	2.64e-06	2.9e-05	2.22e-32	No	0.994	0.999897	0.999998	0.999998	0.409282	0.948128	0.999998	0.999998	0.999998	0.999998	0.160891	0.690041	0	0	0	0	0	0	0	0	0	0	1	1
235	DYNLRB1_DYNLRB2	Paralogous_gene_pair	0.999996	1	0.999996	1	No	0.999996	1	0.999996	1	No	0.999996	1	0.999996	1	No	0.999897	0.999897	0.999998	0.999998	0.943278	0.999998	0.674251	0.999998	0.999998	0.999998	0.563993	0.999998	0	0	0	0	0	0	0	0	1	0	0	0
236	DYNLT1_DYNLT3	Paralogous_gene_pair	2.8e-05	1.01e-06	0.999996	1	Yes	0.999996	1	0.999996	1	Yes	0.004281	1	0.999996	1	Yes	0.999897	0.999897	0.999998	0.999998	0.999998	0.999998	0.999998	0.999998	0.999998	0.999998	0.999998	0.999998	0	0	0	0	0	0	0	0	0	0	0	0
237	E2F8_E2F7	Paralogous_gene_pair	0.999996	1	0.999996	1	Yes	0.999996	1	0.999996	1	Yes	0.999996	1	0.070783	1	Yes	0.999897	0.999897	0.999998	0.999998	0.999998	0.999998	0.999998	0.999998	0.999998	0.999998	0.999998	0.999998	0	0	0	0	0	0	0	0	0	0	0	0
238	EAF1_ASPM	Bioinformatically_derived_pair	0.999996	1	0.999996	1	Yes	0.999996	0.240052	0.999996	1	Yes	8.5e-05	0.000649439	0.999996	1	No	0.357351	0.999897	0.999998	0.999998	0.002475	0.999998	0.129989	0.913812	0.274833	0.999998	0.002475	0.999998	0	0	0	0	1	0	1	0	0	0	1	0
239	EAF1_CYP11B1	Bioinformatically_derived_pair	0.999996	1	0.999996	1	Yes	0.999996	1	0.999996	1	Yes	0.999996	1	0.999996	1	No	0.357351	0.999897	0.999998	0.999998	0.002475	0.999998	0.129989	0.999998	0.274833	0.999998	0.002475	0.999998	0	0	0	0	1	0	1	0	0	0	1	0
240	EAF1_EAF2	Paralogous_gene_pair	2.8e-05	2.33e-57	0.026042	0.444223	Yes	3e-05	2.79e-28	0.303879	1	Yes	0.030389	1.38e-09	2.9e-05	1	No	0.357351	0.999897	0.999998	0.999998	0.002475	0.999998	0.129989	0.999998	0.274833	0.999998	0.002475	0.999998	0	0	0	0	1	0	1	0	0	0	1	0
241	ECHDC1_ASPM	Bioinformatically_derived_pair	0.999996	1	0.363419	1	Yes	0.999996	1	0.999996	1	Yes	0.999996	1	0.999996	1	Yes	0.999897	0.999897	0.999998	0.999998	0.999998	0.999998	0.999998	0.913812	0.999998	0.999998	0.999998	0.999998	0	0	0	0	0	0	0	0	0	0	0	0
242	ECT2_RB1	SynLethDB_gene_pair	0.001411	1	0.999996	1	No	0.041449	1	0.074501	1	No	0.574613	1	0.228214	1	No	0.110191	0.999897	0.437211	0.999998	0.178303	0.999998	0.064732	0.999998	0.186719	0.999998	0.102796	0.999998	1	0	1	0	1	0	1	0	1	0	1	0
243	EEF1A1_EEF1A2	Paralogous_gene_pair	0.000187	1.7e-06	0.999996	0.474009	No	0.999996	1	0.999996	0.364955	No	0.999996	1	0.999996	1	No	0.00165	0.999897	0.016399	0.999998	0.038057	0.999998	0.000619	0.999998	0.011551	0.999998	0.028791	0.999998	1	0	1	0	1	0	1	0	1	0	1	0
244	EFR3B_EFR3A	Paralogous_gene_pair	0.04703	1	0.001821	1	Yes	0.999996	1	0.999996	1	Yes	0.000138	1	0.999996	1	Yes	0.999897	0.999897	0.999998	0.999998	0.872013	0.999998	0.999998	0.999998	0.999998	0.999998	0.999998	0.999998	0	0	0	0	0	0	0	0	0	0	0	0
245	EFTUD2_EEF2	Paralogous_gene_pair	2.8e-05	2.35e-33	3e-05	4.86e-34	No	3e-05	1.73e-14	3.2e-05	0.00283905	No	0.000138	4.64e-15	2.9e-05	6.07e-22	No	0.999897	0.845647	0.999998	0.999998	0.999998	0.999998	0.889321	0.765691	0.999998	0.9956	0.999998	0.999998	0	1	0	1	0	0	0	0	0	1	0	0
246	EGFR_ERBB3	SynLethDB_gene_pair	0.999996	1	0.999996	1	Yes	0.999996	1	0.999996	1	Yes	0.999996	1	0.999996	1	Yes	0.999897	0.999897	0.999998	0.999998	0.999998	0.999998	0.999998	0.999998	0.999998	0.999998	0.892237	0.999998	0	0	0	0	0	0	0	0	0	0	0	0
247	EGFR_FGFR2	SynLethDB_gene_pair	0.999996	1	0.999996	1	Yes	0.999996	1	0.999996	1	Yes	0.8526	1	2.9e-05	1	Yes	0.999897	0.999897	0.999998	0.999998	0.999998	0.999998	0.999998	0.999998	0.999998	0.999998	0.892237	0.999998	0	0	0	0	0	0	0	0	0	0	0	0
248	EGFR_FLNA	SynLethDB_gene_pair	0.999996	1	0.999996	1	Yes	0.999996	1	0.999996	1	Yes	0.999996	1	0.999996	1	Yes	0.999897	0.939961	0.999998	0.999998	0.999998	0.962604	0.999998	0.999998	0.999998	0.999998	0.892237	0.999429	0	0	0	0	0	0	0	0	0	0	0	0
249	EGFR_KRAS	SynLethDB_gene_pair	0.999996	1	0.999996	1	No	3e-05	0.563725	0.015399	0.0705292	No	3e-05	1.38e-24	2.9e-05	2e-15	No	0.999897	0.999897	0.999998	0.999998	0.999998	0.999998	0.999998	0.999998	0.999998	0.999998	0.892237	0.999998	0	0	0	0	0	0	0	0	0	0	0	0
250	EGFR_NEDD9	SynLethDB_gene_pair	0.999996	1	0.999996	1	Yes	0.438352	0.396635	0.999996	1	Yes	0.999996	1	0.999996	1	Yes	0.999897	0.999897	0.999998	0.999998	0.999998	0.999998	0.999998	0.999998	0.999998	0.999998	0.892237	0.999998	0	0	0	0	0	0	0	0	0	0	0	0
251	EGFR_NOTCH1	SynLethDB_gene_pair	0.999996	1	0.999996	1	Yes	0.999996	1	0.999996	1	Yes	0.999996	1	0.999996	1	Yes	0.999897	0.995216	0.999998	0.908125	0.999998	0.916779	0.999998	0.958826	0.999998	0.999998	0.892237	0.800666	0	0	0	0	0	0	0	0	0	0	0	0
252	EGFR_PARP1	SynLethDB_gene_pair	0.999996	1	0.999996	1	No	0.999996	1	0.999996	1	Yes	0.999996	1	0.999996	1	Yes	0.999897	0.667502	0.999998	0.999998	0.999998	0.352275	0.999998	0.228723	0.999998	0.847657	0.892237	0.055198	0	0	0	0	0	0	0	1	0	0	0	0
253	EGFR_PARP2	SynLethDB_gene_pair	0.999996	1	0.999996	1	Yes	0.999996	1	0.999996	1	Yes	0.999996	1	0.999996	1	Yes	0.999897	0.999897	0.999998	0.999998	0.999998	0.999998	0.999998	0.999998	0.999998	0.999998	0.892237	0.999998	0	0	0	0	0	0	0	0	0	0	0	0
254	EGFR_PIK3R1	SynLethDB_gene_pair	0.999996	1	0.999996	1	Yes	0.999996	1	0.999996	1	Yes	0.999996	1	0.999996	1	Yes	0.999897	0.999897	0.999998	0.999998	0.999998	0.999998	0.999998	0.999998	0.999998	0.999998	0.892237	0.999998	0	0	0	0	0	0	0	0	0	0	0	0
255	EGFR_PIK3R2	SynLethDB_gene_pair	0.999996	1	0.999996	1	Yes	0.999996	1	0.999996	1	Yes	0.999996	1	0.999996	1	Yes	0.999897	0.845411	0.999998	0.999998	0.999998	0.999998	0.999998	0.999998	0.999998	0.999998	0.892237	0.999998	0	0	0	0	0	0	0	0	0	0	0	0
256	EGFR_PRKACB	SynLethDB_gene_pair	0.999996	1	0.999996	1	Yes	0.999996	1	0.999996	1	Yes	0.999996	1	0.999996	1	Yes	0.999897	0.999897	0.999998	0.999998	0.999998	0.962604	0.999998	0.999998	0.999998	0.999998	0.892237	0.999998	0	0	0	0	0	0	0	0	0	0	0	0
257	EGFR_PRKCD	SynLethDB_gene_pair	0.999996	1	0.999996	1	Yes	0.999996	1	0.999996	1	Yes	0.999996	1	0.999996	1	Yes	0.999897	0.999897	0.999998	0.999998	0.999998	0.999998	0.999998	0.999998	0.999998	0.999998	0.892237	0.999998	0	0	0	0	0	0	0	0	0	0	0	0
258	EGFR_PRKCE	SynLethDB_gene_pair	0.999996	1	0.999996	1	Yes	0.999996	1	0.999996	1	Yes	0.007554	6.25e-11	0.999996	0.00435295	Yes	0.999897	0.999897	0.999998	0.999998	0.999998	0.999998	0.999998	0.999998	0.999998	0.999998	0.892237	0.999998	0	0	0	0	0	0	0	0	0	0	0	0
259	EGFR_PRKCZ	SynLethDB_gene_pair	0.999996	1	0.999996	1	Yes	0.999996	1	0.999996	1	Yes	0.861538	1	0.999996	1	Yes	0.999897	0.435274	0.999998	0.999998	0.999998	0.406989	0.999998	0.560098	0.999998	0.575502	0.892237	0.506243	0	0	0	0	0	0	0	0	0	0	0	0
260	EGFR_RET	SynLethDB_gene_pair	0.999996	1	0.999996	1	Yes	0.999996	1	0.999996	1	Yes	0.999996	1	0.999996	1	Yes	0.999897	0.999897	0.999998	0.861745	0.999998	0.999998	0.999998	0.999998	0.999998	0.769389	0.892237	0.999998	0	0	0	0	0	0	0	0	0	0	0	0
261	EGFR_RPS6KA5	SynLethDB_gene_pair	0.238606	1	3e-05	1	Yes	0.013734	1	0.166523	1	Yes	0.999996	1	0.37061	1	Yes	0.999897	0.999897	0.999998	0.999998	0.999998	0.999998	0.999998	0.999998	0.999998	0.999998	0.892237	0.999998	0	0	0	0	0	0	0	0	0	0	0	0
262	EGFR_SH2D3C	SynLethDB_gene_pair	0.999996	1	0.999996	1	Yes	0.999996	1	0.999996	1	Yes	0.999996	1	0.999996	0.0164856	Yes	0.999897	0.999897	0.999998	0.999998	0.999998	0.999998	0.999998	0.999998	0.999998	0.999998	0.892237	0.999998	0	0	0	0	0	0	0	0	0	0	0	0
263	EGFR_SHC1	SynLethDB_gene_pair	0.999996	1	0.999996	1	Yes	0.999996	1	0.999996	1	Yes	0.999996	1	0.999996	1	Yes	0.999897	0.999897	0.999998	0.999998	0.999998	0.999998	0.999998	0.999998	0.999998	0.999998	0.892237	0.999998	0	0	0	0	0	0	0	0	0	0	0	0
264	EGFR_SMAD2	SynLethDB_gene_pair	0.999996	1	0.999996	1	Yes	0.999996	1	0.999996	1	Yes	0.999996	1	0.999996	1	Yes	0.999897	0.999897	0.999998	0.999998	0.999998	0.999998	0.999998	0.999998	0.999998	0.999998	0.892237	0.999998	0	0	0	0	0	0	0	0	0	0	0	0
265	EGFR_STAT3	SynLethDB_gene_pair	0.999996	1	0.999996	1	Yes	0.999996	1	0.999996	1	Yes	0.999996	1	0.999996	1	Yes	0.999897	0.999897	0.999998	0.999998	0.999998	0.999998	0.999998	0.999998	0.999998	0.999998	0.892237	0.999998	0	0	0	0	0	0	0	0	0	0	0	0
266	EHBP1_EHBP1L1	Paralogous_gene_pair	0.590261	0.429746	0.00147	0.185514	Yes	0.999996	1	0.999996	1	Yes	0.999996	1	0.600285	1	Yes	0.999897	0.999897	0.999998	0.999998	0.999998	0.999998	0.999998	0.999998	0.999998	0.999998	0.999998	0.999998	0	0	0	0	0	0	0	0	0	0	0	0
267	EHMT2_EHMT1	Paralogous_gene_pair	0.999996	2.66e-05	0.999996	1	Yes	0.000481	6.3e-24	0.999996	1.84e-17	No	0.999996	0.00652414	0.426858	2.44e-12	Yes	0.599981	0.999897	0.586607	0.999998	0.667074	0.999998	0.167381	0.999998	0.013923	0.636222	0.343629	0.999998	0	0	0	0	0	0	1	0	1	0	1	0
268	EIF1B_EIF1	Paralogous_gene_pair	2.8e-05	6.03e-08	3e-05	2.9e-10	No	3e-05	6.46e-22	3.2e-05	1.74e-18	No	3e-05	1.4e-15	2.9e-05	9.53e-06	No	0.999897	0.878277	0.999998	0.593104	0.999998	0.999998	0.999998	0.534717	0.999998	0.769389	0.999998	0.999998	0	1	0	1	0	0	0	1	0	1	0	0
269	EIF2S1_CYP11B1	Bioinformatically_derived_pair	0.999996	1	0.999996	1	No	0.999996	1	0.999996	1	No	0.999996	1	0.999996	1	No	0.303365	0.999897	0.260063	0.999998	0.484513	0.999998	0.071578	0.999998	0.232341	0.999998	0.089312	0.999998	1	0	1	0	1	0	1	0	1	0	1	0
270	EIF3I_STRAP	Paralogous_gene_pair	0.999996	1	0.999996	1	No	0.999996	1	0.137527	1	No	3e-05	1	8.5e-05	1	No	0.43447	0.673566	0.248322	0.416641	0.637721	0.780656	0.437786	0.61132	0.267524	0.257689	0.70163	0.536171	1	1	1	1	0	1	1	1	1	1	1	1
271	EIF4EBP1_MYC	SynLethDB_gene_pair	0.999996	0.809504	3e-05	2.96e-26	No	3e-05	1.05e-33	3.2e-05	4.09e-36	No	0.013179	0.000898576	0.000645	0.00524055	No	0.999897	0.013791	0.999998	0.006188	0.637721	0.036177	0.999998	0.002475	0.999998	0.009351	0.526535	0.002475	0	1	0	1	0	1	0	1	0	1	0	1
272	ELL2_ELL	Paralogous_gene_pair	8.2e-05	1.92e-11	0.999996	4.94e-06	No	0.044852	1	3.2e-05	0.516668	No	3e-05	1.62e-17	2.9e-05	6.91e-11	Yes	0.999897	0.999897	0.999998	0.999998	0.999998	0.999998	0.999998	0.850887	0.999998	0.769389	0.999998	0.830372	0	0	0	0	0	0	0	1	0	0	0	1
273	ELMOD3_CHRNA5	Bioinformatically_derived_pair	0.999996	1	0.999996	1	Yes	0.999996	1	0.999996	1	Yes	0.999996	1	0.999996	1	Yes	0.999897	0.999897	0.999998	0.999998	0.999998	0.999998	0.999998	0.999998	0.999998	0.999998	0.999998	0.999998	0	0	0	0	0	0	0	0	0	0	0	0
274	EN1_EN2	Paralogous_gene_pair	0.999996	1	0.999996	1	Yes	0.999996	1	0.999996	1	Yes	0.999996	1	0.999996	0.026429	Yes	0.999897	0.999897	0.999998	0.999998	0.999998	0.946718	0.999998	0.933672	0.999998	0.999998	0.999998	0.999998	0	0	0	0	0	0	0	0	0	0	0	0
275	ENO1_ENO2	Paralogous_gene_pair	0.999996	1	0.999996	1	No	0.999996	1	0.999996	1	Yes	0.404356	6.72e-09	0.992941	9.29e-13	Yes	0.880454	0.999897	0.999998	0.999998	0.999998	0.999998	0.13986	0.752191	0.999998	0.999998	0.951555	0.999998	0	0	0	0	0	0	1	0	0	0	0	0
276	ENOSF1_ADAMTS20	Bioinformatically_derived_pair	0.999996	1	0.999996	1	Yes	0.999996	1	0.999996	1	Yes	0.284232	1	0.0804	1	Yes	0.999897	0.999897	0.999998	0.999998	0.999998	0.999998	0.999998	0.999998	0.999998	0.999998	0.999998	0.999998	0	0	0	0	0	0	0	0	0	0	0	0
277	ENOX1_ENOX2	Paralogous_gene_pair	0.999996	1	0.999996	1	Yes	0.999996	1	0.999996	1	Yes	0.999996	1	0.999996	1	Yes	0.999897	0.999897	0.999998	0.999998	0.999998	0.999998	0.999998	0.999998	0.999998	0.999998	0.999998	0.999998	0	0	0	0	0	0	0	0	0	0	0	0
278	EPAS1_ASPM	Bioinformatically_derived_pair	0.999996	1	0.705833	1	Yes	0.999996	1	0.262592	0.478943	Yes	0.999996	1	0.999996	1	Yes	0.999897	0.999897	0.999998	0.999998	0.999998	0.999998	0.999998	0.913812	0.999998	0.999998	0.999998	0.999998	0	0	0	0	0	0	0	0	0	0	0	0
279	EPAS1_CCNA2	Bioinformatically_derived_pair	0.727974	0.000564118	3e-05	5.48e-11	No	3e-05	1.09e-21	3.2e-05	1.25e-39	No	3e-05	1.86e-28	2.9e-05	5.18e-40	No	0.999897	0.110191	0.999998	0.216441	0.999998	0.030116	0.999998	0.002593	0.999998	0.121467	0.999998	0.002475	0	1	0	0	0	1	0	1	0	1	0	1
280	EPAS1_CDC25C	Bioinformatically_derived_pair	0.999996	1	0.999996	1	Yes	0.999996	1	0.999996	1	Yes	0.999996	1	0.999996	1	Yes	0.999897	0.999897	0.999998	0.999998	0.999998	0.999998	0.999998	0.999998	0.999998	0.999998	0.999998	0.999998	0	0	0	0	0	0	0	0	0	0	0	0
281	EPAS1_CDT1	Bioinformatically_derived_pair	2.8e-05	1.06e-20	3e-05	2.57e-105	No	3e-05	4.51e-103	3.2e-05	4.64e-252	No	3e-05	9.26e-30	2.9e-05	1.81e-133	No	0.999897	0.098169	0.999998	0.553797	0.999998	0.465598	0.999998	0.002475	0.999998	0.056312	0.999998	0.00452	0	1	0	1	0	0	0	1	0	1	0	1
282	EPC2_EPC1	Paralogous_gene_pair	0.1102	1	0.25318	1	No	3e-05	7.41e-13	3.2e-05	1.95e-16	Yes	0.741653	0.140982	0.845255	0.407074	No	0.599528	0.999897	0.999998	0.999998	0.343467	0.999998	0.236496	0.999998	0.999998	0.999998	0.047714	0.812947	1	0	0	0	1	0	1	0	0	0	1	0
283	ERC2_ERC1	Paralogous_gene_pair	0.999996	1	0.999996	1	Yes	0.999996	1	0.999996	1	Yes	0.308026	1	0.999996	1	Yes	0.999897	0.999897	0.999998	0.999998	0.999998	0.999998	0.999998	0.999998	0.999998	0.999998	0.999998	0.999998	0	0	0	0	0	0	0	0	0	0	0	0
284	ERLEC1_OS9	Paralogous_gene_pair	0.999996	1	0.999996	1	Yes	0.999996	1	0.999996	1	Yes	0.999996	1	0.999996	1	Yes	0.999897	0.999897	0.999998	0.716019	0.999998	0.999998	0.999998	0.999998	0.999998	0.879739	0.999998	0.999998	0	0	0	0	0	0	0	0	0	0	0	0
285	ERO1B_ERO1A	Paralogous_gene_pair	0.999996	1	0.999996	1	Yes	0.999996	1	0.999996	1	Yes	0.000969	1	0.045203	1	Yes	0.999897	0.999897	0.999998	0.999998	0.999998	0.999998	0.999998	0.999998	0.999998	0.999998	0.999998	0.999998	0	0	0	0	0	0	0	0	0	0	0	0
286	ESPN_ESPNL	Paralogous_gene_pair	0.999996	1	0.999996	1	No	0.999996	1	0.999996	1	Yes	0.999996	1	0.999996	1	No	0.131488	0.999897	0.874705	0.999998	0.438956	0.999998	0.033544	0.999998	0.321987	0.999998	0.208428	0.999998	1	0	0	0	1	0	1	0	1	0	1	0
287	ESRP1_ESRP2	Paralogous_gene_pair	0.999996	1	0.999996	1	Yes	0.999996	1	0.999996	1	Yes	0.999996	1	0.999996	1	Yes	0.999897	0.999897	0.999998	0.765026	0.999998	0.942236	0.999998	0.999998	0.999998	0.999998	0.999998	0.999998	0	0	0	0	0	0	0	0	0	0	0	0
288	ETFB_ASPM	Bioinformatically_derived_pair	0.999996	1	0.999996	1	Yes	0.999996	1	0.999996	1	Yes	0.999996	1	0.999996	1	Yes	0.999897	0.999897	0.999998	0.999998	0.999998	0.999998	0.999998	0.913812	0.999998	0.999998	0.999998	0.999998	0	0	0	0	0	0	0	0	0	0	0	0
289	ETV7_ETV6	Paralogous_gene_pair	0.999996	1	0.999996	1	Yes	0.999996	1	0.999996	1	Yes	0.999996	1	0.999996	1	Yes	0.999897	0.999897	0.999998	0.999998	0.916779	0.999998	0.999998	0.999998	0.999998	0.999998	0.991528	0.999998	0	0	0	0	0	0	0	0	0	0	0	0
290	EVX2_EVX1	Paralogous_gene_pair	0.999996	1	0.999996	1	Yes	0.999996	1	0.999996	1	Yes	0.999996	1	0.999996	1	Yes	0.999897	0.999897	0.999998	0.999998	0.94545	0.999998	0.999998	0.999998	0.999998	0.999998	0.999998	0.999998	0	0	0	0	0	0	0	0	0	0	0	0
291	EXO1_AHNAK	Bioinformatically_derived_pair	0.999996	1	0.999996	1	No	0.999996	1	0.999996	1	Yes	0.999996	1	0.999996	1	Yes	0.45684	0.999897	0.999998	0.999998	0.91147	0.999998	0.142115	0.999998	0.999998	0.999998	0.932225	0.899479	0	0	0	0	0	0	0	0	0	0	0	0
292	EXO1_ALCAM	Bioinformatically_derived_pair	0.999996	1	0.999996	1	No	0.999996	1	0.999996	1	Yes	0.999996	1	0.999996	1	Yes	0.45684	0.999897	0.999998	0.999998	0.91147	0.999998	0.142115	0.999998	0.999998	0.999998	0.932225	0.999998	0	0	0	0	0	0	0	0	0	0	0	0
293	EXO1_ALKBH3	Bioinformatically_derived_pair	0.999996	1	0.999996	1	No	0.999996	1	0.999996	1	Yes	0.999996	1	0.999996	1	Yes	0.45684	0.999897	0.999998	0.982928	0.91147	0.999998	0.142115	0.999998	0.999998	0.999998	0.932225	0.999998	0	0	0	0	0	0	0	0	0	0	0	0
294	EXO1_ARHGEF10	Bioinformatically_derived_pair	0.999996	1	0.999996	1	No	0.999996	1	0.999996	1	Yes	0.999996	1	0.999996	1	Yes	0.45684	0.999897	0.999998	0.999998	0.91147	0.941262	0.142115	0.999998	0.999998	0.999998	0.932225	0.999998	0	0	0	0	0	0	0	0	0	0	0	0
295	EXO1_ARPC1B	Bioinformatically_derived_pair	0.999996	1	0.999996	1	No	0.999996	1	0.999996	1	Yes	0.334846	1	0.959642	1	Yes	0.45684	0.709636	0.999998	0.999998	0.91147	0.999998	0.142115	0.879375	0.999998	0.999998	0.932225	0.999998	0	1	0	0	0	0	0	1	0	0	0	0
296	EXO1_ATP10D	Bioinformatically_derived_pair	0.999996	1	0.999996	1	No	0.999996	1	0.999996	1	Yes	0.999996	1	0.999996	1	Yes	0.45684	0.999897	0.999998	0.999998	0.91147	0.999998	0.142115	0.999998	0.999998	0.999998	0.932225	0.999998	0	0	0	0	0	0	0	0	0	0	0	0
297	EXO1_CAV2	Bioinformatically_derived_pair	0.999996	1	0.999996	1	No	0.999996	1	0.999996	1	Yes	0.999996	1	0.999996	1	Yes	0.45684	0.999897	0.999998	0.999998	0.91147	0.889798	0.142115	0.999998	0.999998	0.999998	0.932225	0.999998	0	0	0	0	0	0	0	0	0	0	0	0
298	EXO1_CCND1	Bioinformatically_derived_pair	0.04171	3.07e-08	3e-05	1e-30	No	3e-05	2.37e-29	3.2e-05	2.85e-109	No	3e-05	1.36e-15	2.9e-05	1.42e-38	No	0.45684	0.038486	0.999998	0.024752	0.91147	0.022277	0.142115	0.002593	0.999998	0.006931	0.932225	0.002475	0	1	0	1	0	1	0	1	0	1	0	1
299	EXO1_CD44	Bioinformatically_derived_pair	0.999996	1	0.999996	1	No	0.999996	1	0.999996	1	Yes	0.999996	0.000417776	0.999996	0.0170719	Yes	0.45684	0.999897	0.999998	0.999998	0.91147	0.999998	0.142115	0.999998	0.999998	0.999998	0.932225	0.991528	0	0	0	0	0	0	0	0	0	0	0	0
300	EXO1_CMTM3	Bioinformatically_derived_pair	0.999996	1	0.999996	1	No	0.999996	1	0.999996	0.622538	Yes	0.570389	1	0.999996	1	Yes	0.45684	0.999897	0.999998	0.999998	0.91147	0.999998	0.142115	0.999998	0.999998	0.999998	0.932225	0.999998	0	0	0	0	0	0	0	0	0	0	0	0
301	EXO1_DCP1B	Bioinformatically_derived_pair	0.999996	1	0.999996	1	No	0.999996	1	0.999996	1	Yes	0.999996	1	0.359328	1	Yes	0.45684	0.999897	0.999998	0.999998	0.91147	0.999998	0.142115	0.999998	0.999998	0.999998	0.932225	0.999998	0	0	0	0	0	0	0	0	0	0	0	0
302	EXO1_DPP7	Bioinformatically_derived_pair	0.999996	1	0.999996	1	No	0.999996	1	0.999996	1	Yes	0.999996	1	0.999996	0.859494	Yes	0.45684	0.999897	0.999998	0.999998	0.91147	0.999998	0.142115	0.999998	0.999998	0.999998	0.932225	0.999998	0	0	0	0	0	0	0	0	0	0	0	0
303	EXOC3L1_EXOC3	Paralogous_gene_pair	2.8e-05	6.5e-07	8.8e-05	2.05e-05	Yes	0.235558	1	3.2e-05	1	No	3e-05	3.48e-08	0.999996	1	No	0.729547	0.999897	0.861745	0.999998	0.716686	0.999998	0.999998	0.999998	0.999998	0.999998	0.838941	0.999998	0	0	0	0	0	0	0	0	0	1	0	0
304	EXOC6B_EXOC6	Paralogous_gene_pair	0.999996	1	0.999996	1	Yes	0.019578	1	0.999996	1	Yes	0.001916	1	0.17974	1	Yes	0.999897	0.999897	0.999998	0.999998	0.999998	0.999998	0.999998	0.999998	0.999998	0.999998	0.999998	0.999998	0	0	0	0	0	0	0	0	0	0	0	0
305	EXOSC4_EXOSC6	Paralogous_gene_pair	2.8e-05	4.62e-17	3e-05	1.28e-72	No	3e-05	1.38e-58	3.2e-05	3.27e-72	No	0.051847	4.29e-08	2.9e-05	1.31e-41	No	0.068757	0.673566	0.196675	0.999998	0.0658	0.999998	0.002475	0.336341	0.009406	0.110545	0.002475	0.50945	1	1	1	1	1	0	1	1	1	1	1	1
306	EZH1_EZH2	Paralogous_gene_pair	0.000648	1	0.999996	1	Yes	0.999996	1	0.999996	1	Yes	0.999996	1	0.999996	1	Yes	0.999897	0.999897	0.999998	0.999998	0.999998	0.999998	0.999998	0.999998	0.999998	0.999998	0.999998	0.999998	0	0	0	0	0	0	0	0	0	0	0	0
307	FAH_EXO1	Bioinformatically_derived_pair	2.8e-05	3.24e-21	0.999996	0.0401194	No	0.018269	0.00142713	0.61207	1	Yes	0.999996	1	0.999996	1	Yes	0.999897	0.45684	0.999998	0.999998	0.999998	0.91147	0.999998	0.142115	0.999998	0.999998	0.999998	0.932225	0	0	0	0	0	0	0	0	0	0	0	0
308	FAM111A_ALKBH4	Bioinformatically_derived_pair	0.999996	1	0.999996	1	Yes	0.999996	1	0.999996	1	Yes	0.999996	1	0.999996	0.608385	Yes	0.999897	0.495454	0.999998	0.999998	0.941262	0.999998	0.999998	0.473515	0.999998	0.999998	0.715699	0.999998	0	0	0	0	0	0	0	0	0	0	0	0
309	FAM111A_CYP11B1	Bioinformatically_derived_pair	0.999996	1	0.999996	1	Yes	0.999996	1	0.999996	1	Yes	0.999996	1	0.999996	1	Yes	0.999897	0.999897	0.999998	0.999998	0.941262	0.999998	0.999998	0.999998	0.999998	0.999998	0.715699	0.999998	0	0	0	0	0	0	0	0	0	0	0	0
310	FAM126B_FAM126A	Paralogous_gene_pair	0.999996	1	0.999996	1	Yes	0.999996	1	0.999996	1	Yes	0.990996	1	0.004974	1	Yes	0.999897	0.999897	0.999998	0.999998	0.999998	0.999998	0.999998	0.999998	0.999998	0.999998	0.999998	0.999998	0	0	0	0	0	0	0	0	0	0	0	0
311	FAM135A_FAM135B	Paralogous_gene_pair	0.999996	1	0.999996	1	Yes	0.999996	1	0.999996	1	Yes	0.999996	1	0.999996	1	Yes	0.999897	0.999897	0.999998	0.999998	0.999998	0.999998	0.999998	0.999998	0.999998	0.999998	0.999998	0.999998	0	0	0	0	0	0	0	0	0	0	0	0
312	FAM151A_FAM151B	Paralogous_gene_pair	0.999996	1	0.999996	1	Yes	0.999996	1	0.999996	1	Yes	0.999996	1	0.999996	1	Yes	0.999897	0.999897	0.999998	0.999998	0.999998	0.999998	0.999998	0.999998	0.999998	0.999998	0.999998	0.999998	0	0	0	0	0	0	0	0	0	0	0	0
313	FAM213B_FAM213A	Paralogous_gene_pair	0.999996	1	0.999996	1	Yes	0.999996	1	0.999996	1	Yes	0.999996	1	0.999996	1	Yes	0.999897	0.999897	0.999998	0.999998	0.999998	0.999998	0.999998	0.999998	0.999998	0.999998	0.999998	0.999998	0	0	0	0	0	0	0	0	0	0	0	0
314	FAM50B_FAM50A	Paralogous_gene_pair	2.8e-05	6.83e-37	3e-05	0.00136593	Yes	3e-05	1.41e-17	0.999996	1	Yes	3e-05	1.02e-20	0.999996	0.386845	Yes	0.999897	0.999897	0.999998	0.999998	0.999998	0.923343	0.999998	0.231901	0.999998	0.999998	0.999998	0.292338	0	0	0	0	0	0	0	1	0	0	0	1
315	FAM57B_FAM57A	Paralogous_gene_pair	0.999996	1	0.999996	1	Yes	0.999996	1	0.999996	1	Yes	8.5e-05	1	0.999996	1	Yes	0.999897	0.999897	0.999998	0.999998	0.915777	0.999998	0.999998	0.999998	0.999998	0.999998	0.582682	0.999998	0	0	0	0	0	0	0	0	0	0	0	0
316	FAM96A_FAM96B	Paralogous_gene_pair	0.999996	1	0.999996	1	No	0.314327	0.0296143	0.911617	1	No	0.788559	1	0.999996	1	No	0.673566	0.378441	0.999998	0.216441	0.810501	0.637721	0.866101	0.043926	0.999998	0.072065	0.35813	0.147896	0	1	0	1	0	1	0	1	0	1	0	1
317	FANCI_ACN9	Bioinformatically_derived_pair	0.999996	1	0.999996	1	No	0.999996	1	0.999996	1	Yes	0.999996	1	0.999996	1	No	0.999897	0.780972	0.999998	0.839445	0.999998	0.843958	0.999998	0.915654	0.999998	0.999998	0.999998	0.999998	0	1	0	0	0	0	0	0	0	0	0	0
318	FANCI_BIN1	Bioinformatically_derived_pair	0.999996	1	0.999996	1	Yes	0.999996	1	0.999996	1	Yes	0.999996	1	0.999996	1	No	0.999897	0.999897	0.999998	0.999998	0.999998	0.999998	0.999998	0.999998	0.999998	0.614374	0.999998	0.999998	0	0	0	0	0	0	0	0	0	0	0	0
319	FANCI_CDC42EP3	Bioinformatically_derived_pair	0.999996	1	0.999996	1	Yes	0.999996	1	0.999996	1	Yes	0.050256	1.77e-07	0.999996	5e-22	No	0.999897	0.695172	0.999998	0.999998	0.999998	0.915777	0.999998	0.809398	0.999998	0.999998	0.999998	0.980845	0	0	0	0	0	0	0	1	0	0	0	0
320	FANCI_DBNDD2	Bioinformatically_derived_pair	0.999996	1	0.999996	1	Yes	0.999996	0.0111723	0.999996	1	Yes	0.999996	1	2.9e-05	1.43e-09	No	0.999897	0.999897	0.999998	0.999998	0.999998	0.999998	0.999998	0.999998	0.999998	0.999998	0.999998	0.999998	0	0	0	0	0	0	0	0	0	0	0	0
321	FANCI_DECR1	Bioinformatically_derived_pair	0.999996	1	0.999996	1	Yes	0.999996	1	0.999996	1	Yes	0.999996	1	0.999996	1	No	0.999897	0.999897	0.999998	0.999998	0.999998	0.999998	0.999998	0.999998	0.999998	0.999998	0.999998	0.999998	0	0	0	0	0	0	0	0	0	0	0	0
322	FANCI_EFR3A	Bioinformatically_derived_pair	0.999996	1	0.999996	1	Yes	0.999996	1	0.999996	1	Yes	0.999996	1	0.999996	1	No	0.999897	0.999897	0.999998	0.999998	0.999998	0.999998	0.999998	0.999998	0.999998	0.999998	0.999998	0.999998	0	0	0	0	0	0	0	0	0	0	0	0
323	FANCI_EPAS1	Bioinformatically_derived_pair	0.999996	1	0.999996	1	Yes	0.999996	1	0.999996	1	Yes	0.999996	1	0.999996	1	No	0.999897	0.999897	0.999998	0.999998	0.999998	0.999998	0.999998	0.999998	0.999998	0.999998	0.999998	0.999998	0	0	0	0	0	0	0	0	0	0	0	0
324	FANCM_ASPM	Bioinformatically_derived_pair	2.8e-05	1.42e-07	0.428779	1	No	0.784231	1	0.62715	0.968436	Yes	0.999996	1	0.999996	1	Yes	0.750369	0.999897	0.999998	0.999998	0.782073	0.999998	0.235981	0.913812	0.583485	0.999998	0.307512	0.999998	1	0	0	0	0	0	1	0	1	0	1	0
325	FAT4_FAT1	Paralogous_gene_pair	0.999996	1	0.999996	1	Yes	0.999996	1	0.999996	1	Yes	0.999996	1	0.999996	1	Yes	0.999897	0.999897	0.999998	0.999998	0.999998	0.999998	0.999998	0.999998	0.999998	0.999998	0.999998	0.999998	0	0	0	0	0	0	0	0	0	0	0	0
326	FBXW7_FEN1	SynLethDB_gene_pair	2.8e-05	1.8e-55	3e-05	2.73e-39	No	0.846231	5.49e-22	0.999996	0.00453432	No	3e-05	1.18e-34	2.9e-05	7.76e-25	Yes	0.999897	0.999897	0.980468	0.999998	0.999998	0.999998	0.485388	0.449002	0.58554	0.458989	0.999998	0.395815	0	0	0	0	0	0	1	1	1	0	0	1
327	FBXW7_MYC	SynLethDB_gene_pair	0.421007	0.00557753	3e-05	6.87e-36	No	3e-05	3.46e-23	3.2e-05	1.63e-40	No	3e-05	7.59e-11	2.9e-05	2.26e-12	No	0.999897	0.013791	0.980468	0.006188	0.999998	0.036177	0.485388	0.002475	0.58554	0.009351	0.999998	0.002475	0	1	0	1	0	1	1	1	1	1	0	1
328	FEN1_RAD54B	SynLethDB_gene_pair	0.999996	1	0.999996	1	No	0.999996	1	0.999996	1	No	0.999996	1	0.999996	1	Yes	0.999897	0.999897	0.999998	0.999998	0.999998	0.999998	0.449002	0.999998	0.458989	0.999998	0.395815	0.999998	0	0	0	0	0	0	1	0	0	0	1	0
329	FERD3L_PTF1A	Paralogous_gene_pair	0.999996	1	0.001231	1	Yes	3e-05	1	3.2e-05	1	Yes	0.999996	1	0.999996	1	Yes	0.999897	0.999897	0.999998	0.999998	0.999998	0.999998	0.999998	0.999998	0.999998	0.999998	0.999998	0.999998	0	0	0	0	0	0	0	0	0	0	1	0
330	FEZ2_FEZ1	Paralogous_gene_pair	0.999996	1	0.999996	1	Yes	0.999996	1	0.999996	1	Yes	0.999996	1	0.999996	1	Yes	0.999897	0.999897	0.999998	0.999998	0.999998	0.999998	0.999998	0.999998	0.999998	0.999998	0.999998	0.999998	0	0	0	0	0	0	0	0	0	0	0	0
331	FEZF2_FEZF1	Paralogous_gene_pair	0.999996	1	0.999996	1	Yes	0.999996	1	0.999996	1	Yes	0.999996	1	0.999996	1	Yes	0.999897	0.999897	0.999998	0.999998	0.999998	0.999998	0.999998	0.999998	0.999998	0.999998	0.999998	0.999998	0	0	0	0	0	0	0	0	0	0	0	0
332	FGF2_FGF1	Paralogous_gene_pair	0.999996	1	0.999996	1	No	0.999996	1	0.999996	1	Yes	0.999996	1	0.999996	1	No	0.999897	0.729547	0.999998	0.846092	0.999998	0.294681	0.999998	0.78805	0.999998	0.999998	0.999998	0.135464	0	1	0	0	0	1	0	0	0	0	0	1
333	FHOD1_FHOD3	Paralogous_gene_pair	0.999996	1	0.999996	1	Yes	0.999996	1	0.999996	1	Yes	0.999996	1	0.999996	1	Yes	0.999897	0.999897	0.999998	0.999998	0.999998	0.999998	0.999998	0.999998	0.999998	0.999998	0.999998	0.999998	0	0	0	0	0	0	0	0	0	0	0	0
334	FIGN_FIGNL1	Paralogous_gene_pair	0.999996	1	0.999996	1	Yes	0.999996	1	0.999996	1	Yes	0.999996	1	0.999996	1	Yes	0.999897	0.999897	0.999998	0.999998	0.999998	0.999998	0.999998	0.999998	0.999998	0.999998	0.999998	0.999998	0	0	0	0	0	0	0	0	0	0	0	0
335	FITM1_FITM2	Paralogous_gene_pair	0.999996	1	0.999996	0.358335	Yes	0.999996	1	0.999996	1	Yes	0.299376	0.0818994	0.999996	0.000112482	Yes	0.333567	0.999897	0.999998	0.999998	0.613264	0.999998	0.538455	0.999998	0.999998	0.999998	0.625798	0.999998	0	0	0	0	0	0	0	0	0	0	0	0
336	FKBP5_FKBP4	Paralogous_gene_pair	2.8e-05	5.69e-05	3e-05	1.13e-13	Yes	0.999996	1	3.2e-05	4.61e-05	Yes	0.62434	1	0.023484	1	Yes	0.999897	0.999897	0.999998	0.999998	0.999998	0.941262	0.999998	0.999998	0.999998	0.999998	0.999998	0.775102	0	0	0	0	0	0	0	0	0	0	0	1
337	FLOT1_FLOT2	Paralogous_gene_pair	0.999996	1	0.999996	4.02e-09	Yes	0.999996	1	0.999996	1	Yes	0.999996	1	0.999996	0.00104377	Yes	0.999897	0.999897	0.999998	0.999998	0.999998	0.999998	0.999998	0.999998	0.999998	0.999998	0.999998	0.999998	0	0	0	0	0	0	0	0	0	0	0	0
338	FLVCR1_CHCHD5	Bioinformatically_derived_pair	0.282253	1	0.999996	1	Yes	0.999996	1	0.999996	1	Yes	0.999996	1	0.999996	1	Yes	0.999897	0.999897	0.999998	0.999998	0.999998	0.999998	0.999998	0.999998	0.999998	0.999998	0.999998	0.999998	0	0	0	0	0	0	0	0	0	0	0	0
339	FMN2_FMN1	Paralogous_gene_pair	0.999996	1	0.999996	1	Yes	0.999996	1	0.999996	1	Yes	0.999996	1	0.999996	1	Yes	0.999897	0.999897	0.999998	0.999998	0.999998	0.999998	0.999998	0.999998	0.999998	0.999998	0.999998	0.999998	0	0	0	0	0	0	0	0	0	0	0	0
340	FMNL2_FANCI	Bioinformatically_derived_pair	0.043906	1	0.999996	1	Yes	0.999996	1	0.999996	1	Yes	0.250249	0.0797891	0.999996	1	No	0.999897	0.999897	0.999998	0.999998	0.999998	0.999998	0.999998	0.999998	0.999998	0.999998	0.999998	0.999998	0	0	0	0	0	0	0	0	0	0	0	0
341	FNDC3B_FNDC3A	Paralogous_gene_pair	0.999996	1	0.999996	1	Yes	0.999996	1	0.999996	1	Yes	0.938584	1	0.564677	3.61e-10	Yes	0.999897	0.999897	0.999998	0.999998	0.999998	0.999998	0.999998	0.999998	0.999998	0.999998	0.999998	0.999998	0	0	0	0	0	0	0	0	0	0	0	0
342	FNIP2_FNIP1	Paralogous_gene_pair	2.8e-05	6.68e-09	3e-05	7.8e-07	Yes	0.999996	1	3.2e-05	8.4e-05	Yes	0.132617	1	0.065684	0.00136409	Yes	0.999897	0.999897	0.999998	0.999998	0.999998	0.999998	0.999998	0.999998	0.975287	0.999998	0.999998	0.999998	0	0	0	0	0	0	0	0	0	0	0	0
343	FOXK1_FOXK2	Paralogous_gene_pair	0.178715	5.25e-09	0.994681	0.0187669	Yes	0.999996	1	0.999996	1	No	0.021018	1	0.999996	1	Yes	0.999897	0.471166	0.999998	0.999998	0.999998	0.403679	0.999998	0.441046	0.999998	0.999998	0.999998	0.450659	0	0	0	0	0	0	0	0	0	0	0	0
344	FOXN3_FOXN2	Paralogous_gene_pair	0.632995	1	0.999996	1	Yes	0.999996	1	0.82785	1	Yes	0.999996	1	0.799505	1	Yes	0.999897	0.999897	0.999998	0.999998	0.999998	0.999998	0.999998	0.999998	0.999998	0.999998	0.999998	0.999998	0	0	0	0	0	0	0	0	0	0	0	0
345	FOXN4_FOXN1	Paralogous_gene_pair	0.999996	1	0.999996	1	Yes	0.999996	1	0.999996	1	No	0.999996	1	0.999996	1	Yes	0.999897	0.838479	0.999998	0.11	0.943278	0.999998	0.999998	0.999998	0.999998	0.101431	0.999998	0.999998	0	0	0	1	0	0	0	0	0	0	0	0
346	FRMD1_FRMD6	Paralogous_gene_pair	0.999996	1	0.999996	1	Yes	0.999996	1	0.999996	1	Yes	0.999996	1	0.999996	1	Yes	0.999897	0.999897	0.999998	0.999998	0.999998	0.999998	0.999998	0.999998	0.999998	0.999998	0.999998	0.999998	0	0	0	0	0	0	0	0	0	0	0	0
347	FRS3_FRS2	Paralogous_gene_pair	0.999996	1	0.999996	1	Yes	0.999996	1	0.999996	1	Yes	0.999996	1	0.999996	1	Yes	0.999897	0.999897	0.999998	0.57554	0.993744	0.999998	0.999998	0.999998	0.877646	0.979969	0.892269	0.999998	0	0	0	0	0	0	0	0	0	0	0	0
348	FRYL_FRY	Paralogous_gene_pair	0.999996	1	0.999996	1	Yes	0.999996	1	0.999996	1	Yes	0.999996	1	0.999996	1	Yes	0.999897	0.999897	0.999998	0.999998	0.999998	0.999998	0.999998	0.999998	0.999998	0.999998	0.999998	0.999998	0	0	0	0	0	0	0	0	0	0	0	0
349	FST_FSTL3	Paralogous_gene_pair	0.999996	1	0.999996	1	Yes	0.999996	1	0.999996	1	Yes	0.999996	1	0.999996	3.07e-07	Yes	0.999897	0.999897	0.999998	0.999998	0.999998	0.999998	0.999998	0.999998	0.999998	0.999998	0.999998	0.999998	0	0	0	0	0	0	0	0	0	0	0	0
350	FUT10_FUT11	Paralogous_gene_pair	0.999996	1	0.999996	1	Yes	0.999996	1	0.999996	1	Yes	0.999996	1	0.999996	1	No	0.709706	0.874657	0.999998	0.999998	0.403679	0.134836	0.765691	0.729521	0.999998	0.519787	0.553592	0.130703	0	0	0	0	0	1	0	0	0	0	0	1
351	FUT5_CAD	Bioinformatically_derived_pair	2.8e-05	3.14e-151	3e-05	1.51e-274	No	0.999996	1	0.999996	1	Yes	0.999996	1	0.999996	7.8e-06	Yes	0.956225	0.62378	0.999998	0.999998	0.943278	0.999998	0.999998	0.085475	0.999998	0.999998	0.999998	0.999998	0	0	0	0	0	0	0	1	0	0	0	0
352	FXYD5_ASPM	Bioinformatically_derived_pair	0.999996	1	0.999996	1	Yes	0.638038	1	0.999996	1	Yes	0.999996	1	0.999996	1	Yes	0.999897	0.999897	0.999998	0.999998	0.611472	0.999998	0.999998	0.913812	0.999998	0.999998	0.719665	0.999998	0	0	0	0	0	0	0	0	0	0	0	0
353	FXYD5_CDT1	Bioinformatically_derived_pair	2.8e-05	3.13e-20	3e-05	2.87e-77	No	3e-05	2.56e-101	3.2e-05	2.16e-196	No	3e-05	9.46e-08	2.9e-05	1.75e-56	No	0.999897	0.098169	0.999998	0.553797	0.611472	0.465598	0.999998	0.002475	0.999998	0.056312	0.719665	0.00452	0	1	0	1	0	0	0	1	0	1	0	1
354	FXYD5_EXO1	Bioinformatically_derived_pair	2.8e-05	3.66e-17	0.152702	0.0408907	No	0.999996	0.568672	0.999996	0.0224107	Yes	0.999996	1	0.999996	1	Yes	0.999897	0.45684	0.999998	0.999998	0.611472	0.91147	0.999998	0.142115	0.999998	0.999998	0.719665	0.932225	0	0	0	0	0	0	0	0	0	0	0	0
355	FZD6_CNTNAP4	Bioinformatically_derived_pair	0.999996	1	0.872684	1	Yes	0.083698	1	0.00015	1	Yes	0.999996	1	0.999996	1	Yes	0.999897	0.999897	0.999998	0.999998	0.999998	0.916779	0.999998	0.999998	0.999998	0.806674	0.999998	0.991528	0	0	0	0	0	0	0	0	0	0	0	0
356	G3BP2_G3BP1	Paralogous_gene_pair	2.8e-05	8.67e-26	3e-05	5.89e-09	Yes	3e-05	0.000131631	3.2e-05	2.92e-08	Yes	3e-05	7.45e-14	2.9e-05	3.4e-08	Yes	0.999897	0.999897	0.999998	0.999998	0.999998	0.999998	0.999998	0.999998	0.999998	0.999998	0.999998	0.999998	0	0	0	0	0	0	0	1	0	0	0	0
357	G6PD_H6PD	Paralogous_gene_pair	0.999996	1	0.999996	1	Yes	0.999996	1	0.999996	1	No	0.999996	1	0.999996	1	Yes	0.999897	0.999897	0.999998	0.999998	0.999998	0.942384	0.999998	0.999998	0.999998	0.957384	0.999998	0.973901	0	0	0	0	0	0	0	0	0	0	0	0
358	GABPB2_GABPB1	Paralogous_gene_pair	2.8e-05	3.66e-24	3e-05	3e-09	No	3e-05	8.99e-05	0.999996	1	No	3e-05	2.7e-15	2.9e-05	4.15e-09	No	0.964657	0.959428	0.999998	0.935055	0.999998	0.943278	0.999967	0.997578	0.999998	0.816494	0.999998	0.999998	0	1	0	1	0	0	0	0	0	1	0	1
359	GAS2L2_GAS2L1	Paralogous_gene_pair	0.999996	1	0.999996	1	Yes	0.999996	1	0.999996	1	Yes	0.999996	1	0.999996	1	Yes	0.680365	0.999897	0.999998	0.999998	0.667074	0.999998	0.489847	0.999998	0.610513	0.999998	0.508165	0.999998	0	0	0	0	0	0	0	0	0	0	0	0
360	GCFC2_PAXBP1	Paralogous_gene_pair	2.8e-05	1.81e-23	3e-05	4.57e-13	No	3e-05	2.12e-15	3.2e-05	5.52e-13	No	3e-05	5.12e-09	2.9e-05	1.83e-05	Yes	0.999897	0.999897	0.999998	0.999998	0.999998	0.999998	0.999998	0.999998	0.999998	0.999998	0.999998	0.999998	0	0	0	0	0	0	0	0	0	0	0	0
361	GDF9_BMP15	Paralogous_gene_pair	0.999996	1	0.999996	1	Yes	0.999996	1	0.838341	1	Yes	0.999996	1	0.999996	1	Yes	0.999897	0.999897	0.999998	0.999998	0.999998	0.999998	0.999998	0.999998	0.999998	0.999998	0.999998	0.999998	0	0	0	0	0	0	0	0	0	0	0	0
362	GIT2_GIT1	Paralogous_gene_pair	0.999996	1	0.999996	1	Yes	0.999996	1	0.999996	1	Yes	0.999996	1	0.999996	1	Yes	0.999897	0.949488	0.999998	0.999998	0.999998	0.681013	0.999998	0.82302	0.999998	0.999998	0.957451	0.591074	0	0	0	0	0	0	0	0	0	0	0	1
363	GJB4_E2F5	Bioinformatically_derived_pair	0.999996	1	0.999996	1	Yes	0.999996	1	0.999996	1	Yes	0.553936	1	0.999996	1	Yes	0.999897	0.999897	0.999998	0.999998	0.999998	0.999998	0.999998	0.999998	0.999998	0.999998	0.999998	0.999998	0	0	0	0	0	0	0	0	0	0	0	0
364	GLRX2_CHD7	Bioinformatically_derived_pair	0.999996	1	0.999996	1	Yes	0.999996	1	0.999996	1	Yes	0.999996	1	0.999996	1	Yes	0.999897	0.999897	0.999998	0.999998	0.483258	0.999998	0.715026	0.622678	0.999998	0.999998	0.797557	0.999998	0	0	0	0	0	0	0	0	0	0	0	0
365	GMPPB_GMPPA	Paralogous_gene_pair	0.999996	1	0.999996	1	No	0.999996	1	0.999996	1	No	0.999996	1	0.999996	1	Yes	0.330045	0.999897	0.367393	0.999998	0.943278	0.999998	0.006151	0.999998	0.027298	0.999998	0.137475	0.999998	1	0	1	0	0	0	1	0	1	0	1	0
366	GNAS_GNAL	Paralogous_gene_pair	0.999996	1	0.999996	1	Yes	0.999996	1	0.999996	1	Yes	0.999996	1	0.999996	1	Yes	0.999897	0.999897	0.999998	0.999998	0.999998	0.999998	0.661026	0.999998	0.999998	0.999998	0.999998	0.999998	0	0	0	0	0	0	0	0	0	0	0	0
367	GNB2L1_WDR31	Paralogous_gene_pair	0.999996	1	0.999996	1	No	0.999996	1	0.999996	1	No	0.30889	1	0.999996	1	No	0.013791	0.999897	0.309608	0.999998	0.122065	0.999998	0.002475	0.999998	0.110545	0.999998	0.002666	0.999998	1	0	1	0	1	0	1	0	1	0	1	0
368	GNB4_CYP11B1	Bioinformatically_derived_pair	0.999996	1	0.999996	1	Yes	0.999996	1	0.999996	1	Yes	0.999996	1	0.999996	1	Yes	0.999897	0.999897	0.999998	0.999998	0.999998	0.999998	0.999998	0.999998	0.999998	0.999998	0.999998	0.999998	0	0	0	0	0	0	0	0	0	0	0	0
369	GNB5_ASPM	Bioinformatically_derived_pair	0.004709	6.87e-10	3e-05	1	Yes	0.039439	0.495625	0.999996	1	Yes	0.999996	1	2.9e-05	4.06e-14	Yes	0.999897	0.999897	0.999998	0.999998	0.999998	0.999998	0.999998	0.913812	0.999998	0.999998	0.999998	0.999998	0	0	0	0	0	0	0	0	0	0	0	0
370	GNL3_GNL3L	Paralogous_gene_pair	2.8e-05	1.08e-15	3e-05	1.64e-24	No	3e-05	1.11e-53	3.2e-05	3.45e-38	No	3e-05	2.3e-10	2.9e-05	9.36e-24	No	0.673566	0.095613	0.999998	0.248322	0.403679	0.483258	0.684369	0.113326	0.999998	0.110545	0.575584	0.231332	1	1	0	1	1	1	1	1	1	1	1	1
371	GNPDA2_DSN1	Bioinformatically_derived_pair	0.367528	1	3e-05	1	No	3e-05	0.000843127	3.2e-05	6.08e-05	Yes	0.048287	1	2.9e-05	1	Yes	0.999897	0.753912	0.999998	0.999998	0.999998	0.999998	0.999998	0.153964	0.999998	0.999998	0.999998	0.778527	0	0	0	0	0	0	0	1	0	0	0	0
372	GOLPH3_GOLPH3L	Paralogous_gene_pair	0.999996	1	0.999996	1	Yes	0.999996	1	0.999996	1	Yes	0.999996	1	0.999996	1	Yes	0.999897	0.999897	0.999998	0.764662	0.999998	0.999998	0.999998	0.999998	0.999998	0.999998	0.999998	0.999998	0	0	0	0	0	0	0	0	0	0	0	0
373	GOLT1A_GOLT1B	Paralogous_gene_pair	0.663451	1	0.999996	1	No	0.311347	1	0.999996	1	Yes	0.999996	1	0.999996	1	Yes	0.541776	0.999897	0.999998	0.999998	0.916911	0.999998	0.533612	0.999998	0.999998	0.999998	0.999998	0.999998	0	0	0	0	0	0	0	0	0	0	0	0
374	GOSR2_RP11-156P1.2	Paralogous_gene_pair	NA	NA	NA	NA	No	NA	NA	NA	NA	No	NA	NA	NA	NA	No	0.999897	0.028317	0.999998	0.024752	0.999998	0.176008	0.999998	0.003094	0.999998	0.031942	0.999998	0.286177	#N/A	1	#N/A	1	#N/A	1	#N/A	1	#N/A	1	#N/A	1
375	GPT_GPT2	Paralogous_gene_pair	0.999996	1	0.999996	1	Yes	0.999996	1	0.999996	1	Yes	0.999996	1	0.999996	1	Yes	0.999897	0.999897	0.999998	0.999998	0.999998	0.999998	0.999998	0.999998	0.999998	0.999998	0.999998	0.999998	0	0	0	0	0	0	0	0	0	0	0	0
376	GRB10_CCNB1	Bioinformatically_derived_pair	2.8e-05	4.86e-50	3e-05	7.83e-50	No	0.000531	2.45e-33	0.090323	3.87e-30	No	3e-05	5.21e-12	2.9e-05	8.23e-28	Yes	0.999897	0.999897	0.999998	0.999998	0.999998	0.999998	0.999998	0.475959	0.999998	0.59882	0.999998	0.999998	0	0	0	0	0	0	0	1	0	1	0	0
377	GRB10_CDC25C	Bioinformatically_derived_pair	0.999996	1	0.999996	1	Yes	0.999996	1	0.999996	1	Yes	0.999996	1	0.999996	1	Yes	0.999897	0.999897	0.999998	0.999998	0.999998	0.999998	0.999998	0.999998	0.999998	0.999998	0.999998	0.999998	0	0	0	0	0	0	0	0	0	0	0	0
378	GRB10_FANCI	Bioinformatically_derived_pair	0.999996	1	0.999996	1	Yes	0.999996	1	0.999996	1	Yes	0.999996	0.0386502	0.999996	1	No	0.999897	0.999897	0.999998	0.999998	0.999998	0.999998	0.999998	0.999998	0.999998	0.999998	0.999998	0.999998	0	0	0	0	0	0	0	0	0	0	0	0
379	GRIP2_GRIP1	Paralogous_gene_pair	0.999996	1	0.999996	1	Yes	0.999996	1	0.999996	1	Yes	0.999996	1	0.999996	1	Yes	0.999897	0.999897	0.999998	0.817073	0.999998	0.999998	0.999998	0.999998	0.999998	0.773059	0.999998	0.999998	0	0	0	0	0	0	0	0	0	0	0	0
380	GRPEL1_GRPEL2	Paralogous_gene_pair	0.999996	1	0.999996	1	No	0.999996	1	0.999996	1	No	0.999996	1	0.53942	1	No	0.762221	0.999897	0.874477	0.999998	0.999998	0.999998	0.167381	0.999998	0.554929	0.999998	0.531377	0.999998	0	0	0	0	0	0	1	0	1	0	1	0
381	GSK3B_MYC	SynLethDB_gene_pair	0.999996	1	3e-05	3.94e-17	No	3e-05	3.78e-33	3.2e-05	7.36e-49	No	3e-05	0.000124915	2.9e-05	1.48e-08	No	0.942454	0.013791	0.999998	0.006188	0.999998	0.036177	0.676965	0.002475	0.999998	0.009351	0.999998	0.002475	0	1	0	1	0	1	0	1	0	1	0	1
382	GXYLT2_GXYLT1	Paralogous_gene_pair	0.999996	1	0.999996	1	Yes	0.999996	1	0.999996	1	Yes	0.999996	1	0.645559	1	Yes	0.873802	0.999897	0.999998	0.950038	0.782073	0.999998	0.41442	0.999998	0.999998	0.776951	0.450659	0.999998	0	0	0	0	0	0	1	0	0	0	0	0
383	GYS2_GYS1	Paralogous_gene_pair	0.999996	1	0.999996	1	Yes	0.999996	1	0.999996	1	Yes	0.999996	1	0.999996	0.00257033	Yes	0.999897	0.999897	0.999998	0.999998	0.943278	0.999998	0.999998	0.999998	0.999998	0.999998	0.999998	0.999998	0	0	0	0	0	0	0	0	0	0	0	0
384	HACL1_ILVBL	Paralogous_gene_pair	0.999996	1	0.999996	1	Yes	0.999996	1	0.999996	1	Yes	0.999996	1	0.999996	1	Yes	0.999897	0.999897	0.999998	0.999998	0.999998	0.999998	0.999998	0.999998	0.999998	0.731064	0.999998	0.999998	0	0	0	0	0	0	0	0	0	0	0	0
385	HADHB_ACAA1	Paralogous_gene_pair	0.999996	1	0.999996	1	No	0.999996	1	0.999996	1	Yes	0.999996	1	0.125323	1	No	0.999897	0.509388	0.999998	0.999998	0.999998	0.71311	0.999998	0.512356	0.999998	0.999998	0.999998	0.999998	0	1	0	0	0	1	0	1	0	0	0	1
386	HARS_HARS2	Paralogous_gene_pair	2.8e-05	6.83e-21	3e-05	6.91e-16	No	3e-05	6.81e-11	0.999996	4.62e-07	No	0.364701	0.096912	0.043805	0.000179351	No	0.357351	0.999897	0.358742	0.999998	0.438956	0.943278	0.121393	0.999998	0.150085	0.96659	0.216248	0.243841	1	0	1	0	1	0	1	0	1	0	1	0
387	HCFC2_HCFC1	Paralogous_gene_pair	2.8e-05	4.17e-17	3e-05	1.9e-13	No	0.01203	5.88e-14	0.999996	3.06e-11	No	3e-05	2.26e-16	0.004507	5.29e-07	No	0.999897	0.086238	0.999998	0.04616	0.999998	0.249465	0.999998	0.069128	0.999998	0.065295	0.999998	0.120737	0	1	0	1	0	1	0	1	0	1	0	1
388	HDAC10_HDAC6	Paralogous_gene_pair	0.999996	1	0.999996	1	Yes	0.999996	1	0.999996	1	Yes	0.999996	1	0.999996	1	Yes	0.653672	0.999897	0.999998	0.999998	0.999998	0.999998	0.999998	0.999998	0.999998	0.999998	0.999998	0.999998	0	0	0	0	0	0	0	0	0	0	0	0
389	HEATR5B_HEATR5A	Paralogous_gene_pair	0.999996	1	0.999996	1	Yes	0.999996	1	0.999996	1	Yes	0.999996	1	0.999996	1	Yes	0.999897	0.999897	0.999998	0.999998	0.999998	0.999998	0.999998	0.999998	0.999998	0.999998	0.999998	0.999998	0	0	0	0	0	0	0	0	0	0	0	0
390	HHAT_HHATL	Paralogous_gene_pair	0.999996	1	0.999996	1	Yes	0.999996	1	0.999996	1	Yes	0.999996	1	0.999996	1	Yes	0.999897	0.999897	0.999998	0.999998	0.999998	0.999998	0.999998	0.999998	0.999998	0.999998	0.999998	0.999998	0	0	0	0	0	0	0	0	0	0	0	0
391	HIC1_HIC2	Paralogous_gene_pair	0.999996	1	0.999996	1	Yes	0.999996	1	0.999996	1	Yes	0.999996	1	0.999996	1	Yes	0.629719	0.999897	0.999998	0.999998	0.594646	0.999998	0.533612	0.999998	0.999998	0.999998	0.199248	0.999998	0	0	0	0	0	0	0	0	0	0	0	0
392	HLX_DBX1	Paralogous_gene_pair	0.999996	1	0.999996	1	Yes	0.999996	1	0.999996	1	Yes	0.999996	1	0.999996	1	Yes	0.999897	0.999897	0.999998	0.999998	0.999998	0.94545	0.999998	0.999998	0.999998	0.999998	0.999998	0.999998	0	0	0	0	0	0	0	0	0	0	0	0
393	HMG20A_HMG20B	Paralogous_gene_pair	0.999996	1	0.999996	1	Yes	0.999996	1	0.999996	1	Yes	0.999996	1	0.999996	1	Yes	0.999897	0.999897	0.999998	0.999998	0.999998	0.999998	0.999998	0.999998	0.999998	0.999998	0.999998	0.999998	0	0	0	0	0	0	0	0	0	0	0	0
394	HMGCL_HMGCLL1	Paralogous_gene_pair	0.999996	1	0.999996	1	Yes	0.999996	1	0.999996	1	Yes	0.999996	1	0.999996	1	Yes	0.999897	0.999897	0.999998	0.935055	0.992487	0.999998	0.999998	0.999998	0.999998	0.969967	0.999998	0.999998	0	0	0	0	0	0	0	0	0	0	0	0
395	HMGCS2_HMGCS1	Paralogous_gene_pair	2.8e-05	0.00666302	0.999996	1	No	0.001856	1	3.2e-05	0.00067278	No	0.999996	1	0.999996	1	Yes	0.509388	0.845647	0.999998	0.605605	0.914867	0.999998	0.655238	0.999998	0.679728	0.769389	0.695444	0.999998	0	0	0	1	0	0	0	0	0	1	0	0
396	HMOX2_HMOX1	Paralogous_gene_pair	0.999996	1	0.999996	1	Yes	0.999996	1	0.999996	1	Yes	0.999996	1	0.999996	1	Yes	0.825239	0.999897	0.999998	0.999998	0.999998	0.999998	0.416885	0.999998	0.999998	0.999998	0.999998	0.999998	0	0	0	0	0	0	0	0	0	0	0	0
397	HOMER3_DSN1	Bioinformatically_derived_pair	0.999996	1	3e-05	1	No	3e-05	4.38e-05	3.2e-05	4.82e-11	Yes	0.999996	1	0.000186	1	Yes	0.656666	0.753912	0.999998	0.999998	0.820506	0.999998	0.578996	0.153964	0.999998	0.999998	0.450659	0.778527	0	0	0	0	0	0	0	1	0	0	0	0
398	HOMER3_HNRNPA2B1	Bioinformatically_derived_pair	2.8e-05	1e-15	0.284066	7.95e-12	Yes	0.999996	1	0.999996	1	Yes	3e-05	1.73e-21	0.224814	1.41e-08	Yes	0.656666	0.939961	0.999998	0.999998	0.820506	0.999998	0.578996	0.339157	0.999998	0.999998	0.450659	0.941493	0	0	0	0	0	0	0	1	0	0	0	1
399	HRH1_EXO1	Bioinformatically_derived_pair	2.8e-05	7.04e-19	0.999996	3.35e-06	No	0.999996	1.89e-09	0.738665	1	Yes	0.999996	1	0.999996	1	Yes	0.999897	0.45684	0.999998	0.999998	0.999998	0.91147	0.999998	0.142115	0.999998	0.999998	0.999998	0.932225	0	0	0	0	0	0	0	0	0	0	0	0
400	HSPE1-MOB4_MOB4	Paralogous_gene_pair	NA	NA	NA	NA	Yes	NA	NA	NA	NA	No	NA	NA	NA	NA	Yes	0.999897	0.999897	0.999998	0.999998	0.999998	0.948983	0.999998	0.888065	0.999998	0.999998	0.999998	0.359959	#N/A	0	#N/A	0	#N/A	0	#N/A	0	#N/A	0	#N/A	1
401	HUS1B_HUS1	Paralogous_gene_pair	0.999996	1	0.905976	1	Yes	0.999996	1	0.999996	1	Yes	0.999996	1	0.999996	1	Yes	0.999897	0.999897	0.999998	0.86651	0.999998	0.999998	0.999998	0.631707	0.999998	0.78317	0.999998	0.857641	0	0	0	0	0	0	0	1	0	1	0	1
402	ICAM3_DSN1	Bioinformatically_derived_pair	0.999996	1	3e-05	1	No	3e-05	0.184675	3.2e-05	0.343654	Yes	0.058453	1	2.9e-05	1	Yes	0.999897	0.753912	0.999998	0.999998	0.999998	0.999998	0.999998	0.153964	0.999998	0.999998	0.999998	0.778527	0	0	0	0	0	0	0	1	0	0	0	0
403	IDE_NRDC	Paralogous_gene_pair	0.096035	5.08e-13	0.999996	1	Yes	8.6e-05	0.129584	0.005946	4.38e-06	Yes	3e-05	6.71e-09	0.007219	8.86e-10	Yes	0.999897	0.999897	0.999998	0.845222	0.690824	0.999998	0.999998	0.999998	0.999998	0.999998	0.999998	0.999998	0	0	0	0	0	0	0	0	0	0	0	0
404	IDH1_IDH2	Paralogous_gene_pair	0.999996	1	0.999996	1	Yes	0.999996	1	0.999996	1	Yes	0.999996	1	0.999996	0.00045449	Yes	0.999897	0.999897	0.999998	0.999998	0.999998	0.999998	0.999998	0.999998	0.999998	0.999998	0.999998	0.999998	0	0	0	0	0	0	0	0	0	0	0	0
405	IDH3B_IDH3G	Paralogous_gene_pair	2.8e-05	9.12e-17	0.209168	0.0775835	Yes	3e-05	9.88e-09	0.999996	1	Yes	0.999996	1	0.999996	1	Yes	0.286043	0.999897	0.999998	0.999998	0.624591	0.999998	0.075172	0.999998	0.999998	0.999998	0.340533	0.999998	0	0	0	0	0	0	1	0	0	0	0	0
406	IER3IP1_CDCA7	Bioinformatically_derived_pair	0.999996	1	0.999996	1	Yes	0.999996	1	0.999996	1	Yes	0.726035	1	0.999996	1	Yes	0.999897	0.999897	0.999998	0.999998	0.999998	0.999998	0.999998	0.999998	0.999998	0.999998	0.999998	0.999998	0	0	0	0	0	0	1	0	0	0	0	0
407	IGF2_TP53	SynLethDB_gene_pair	0.999996	1	0.999996	1	Yes	0.999996	1	0.999996	1	Yes	0.999996	1	0.999996	1	Yes	0.999897	0.999897	0.999998	0.999998	0.946718	0.999998	0.999998	0.999998	0.999998	0.999998	0.999998	0.999998	0	0	0	0	0	0	0	0	0	0	0	0
408	IKBKB_CHUK	Paralogous_gene_pair	0.999996	1	0.999996	1	Yes	0.999996	1	0.999996	1	Yes	0.778408	1	0.999996	1	Yes	0.999897	0.976906	0.999998	0.336474	0.999998	0.992487	0.999998	0.729641	0.999998	0.562192	0.999998	0.912046	0	0	0	0	0	0	0	0	0	0	0	0
409	IL16_PDZD2	Paralogous_gene_pair	0.999996	1	0.999996	1	Yes	0.999996	1	0.999996	1	Yes	0.027458	1	2.9e-05	1	Yes	0.999897	0.999897	0.999998	0.999998	0.999998	0.999998	0.999998	0.999998	0.999998	0.999998	0.999998	0.999998	0	0	0	0	0	0	0	0	0	0	0	0
410	INADL_MPDZ	Paralogous_gene_pair	0.999996	1	0.999996	1	Yes	0.999996	1	0.999996	1	Yes	0.999996	1	0.999996	1	Yes	0.999897	0.999897	0.999998	0.999998	0.999998	0.999998	0.999998	0.999998	0.999998	0.999998	0.999998	0.999998	0	0	0	0	0	0	0	0	0	0	0	0
411	INF2_DIAPH1	Paralogous_gene_pair	0.999996	1	0.999996	1	Yes	0.999996	1	0.999996	1	Yes	0.999996	1	0.999996	1	Yes	0.999897	0.999897	0.999998	0.999998	0.999998	0.999998	0.999998	0.999998	0.999998	0.999998	0.999998	0.999998	0	0	0	0	0	0	0	0	0	0	0	0
412	INPP5K_ASPM	Bioinformatically_derived_pair	0.999996	1	0.999996	1	Yes	8.6e-05	1.7e-07	3.2e-05	0.000208194	Yes	0.999996	1	0.999996	1	Yes	0.999897	0.999897	0.999998	0.999998	0.947603	0.999998	0.45426	0.913812	0.999998	0.999998	0.542679	0.999998	0	0	0	0	0	0	1	0	0	0	0	0
413	INTS6_DDX26B	Paralogous_gene_pair	0.999996	1	0.999996	1	No	0.999996	1	0.999996	0.00458759	No	0.999996	1	0.999996	0.0824823	No	0.131488	0.999897	0.174771	0.999998	0.219448	0.999998	0.117574	0.999998	0.211541	0.999998	0.121953	0.999998	1	0	1	0	1	0	1	0	1	0	1	0
414	IPO13_TNPO3	Paralogous_gene_pair	0.999996	1	0.055406	1	No	0.999996	1	0.999996	0.919583	No	0.063731	1	0.999996	1	No	0.150959	0.431312	0.12599	0.146291	0.299658	0.550722	0.003094	0.07443	0.018317	0.117727	0.047592	0.252532	1	1	1	1	1	1	1	1	1	1	1	1
415	IPO7_IPO8	Paralogous_gene_pair	0.999996	1	0.999996	1	No	0.999996	1	0.999996	1	Yes	0.516465	1	0.999996	1	Yes	0.999897	0.999897	0.999998	0.999998	0.999998	0.999998	0.999998	0.999998	0.999998	0.999998	0.999998	0.999998	0	0	0	0	0	0	0	0	0	0	0	0
416	ISY1-RAB43_ISY1	Paralogous_gene_pair	0.999996	1	0.999996	1	No	0.999996	1	0.999996	0.00471136	No	0.811941	0.430331	0.999996	1	Yes	0.919729	0.400314	0.999998	0.553797	0.999998	0.656501	0.587955	0.478157	0.999998	0.532653	0.854671	0.508165	1	1	0	1	0	0	1	1	1	1	1	1
417	ITPRIPL2_EXO1	Bioinformatically_derived_pair	2.8e-05	2.54e-25	0.374644	2.35e-05	No	0.776033	0.00063871	0.999996	1	Yes	0.999996	1	0.999996	1	Yes	0.999897	0.45684	0.999998	0.999998	0.999998	0.91147	0.999998	0.142115	0.999998	0.999998	0.999998	0.932225	0	0	0	0	0	0	0	0	0	0	0	0
418	ITSN2_ITSN1	Paralogous_gene_pair	0.999996	1	0.999996	1	Yes	0.999996	1	0.999996	1	Yes	0.941156	1	0.999996	1	Yes	0.999897	0.999897	0.999998	0.999998	0.755915	0.999998	0.999998	0.999998	0.999998	0.999998	0.797557	0.999998	0	0	0	0	0	0	0	0	0	0	0	0
419	IVD_ASPM	Bioinformatically_derived_pair	0.999996	1	0.999996	0.882015	Yes	0.151934	0.188862	0.999996	1	Yes	0.999996	1	0.999996	1	Yes	0.999897	0.999897	0.999998	0.999998	0.999998	0.999998	0.999998	0.913812	0.999998	0.999998	0.999998	0.999998	0	0	0	0	0	0	0	0	0	0	0	0
420	KALRN_TRIO	Paralogous_gene_pair	0.999996	1	0.999996	1	Yes	0.999996	1	0.999996	1	Yes	0.063244	6.01e-06	2.9e-05	8.26e-32	No	0.999897	0.999897	0.999998	0.999998	0.999998	0.999998	0.999998	0.999998	0.999998	0.999998	0.999998	0.999998	0	0	0	0	0	0	0	0	0	0	0	0
421	KANSL1L_KANSL1	Paralogous_gene_pair	0.999996	1	3e-05	7.74e-14	Yes	3e-05	1.04e-15	3.2e-05	3.84e-29	No	0.999996	1	0.999996	0.0383138	Yes	0.999897	0.241795	0.999998	0.393836	0.999998	0.923343	0.999998	0.075172	0.999998	0.086359	0.999998	0.997811	0	0	0	1	0	0	0	1	0	1	0	0
422	KANSL2_INO80D	Paralogous_gene_pair	0.999996	1	0.999996	1	No	0.999996	1	0.999996	1	No	0.999996	1	0.999996	1	No	0.209455	0.999897	0.03875	0.999998	0.352275	0.999998	0.189216	0.999998	0.072901	0.999998	0.252532	0.999998	1	0	1	0	0	0	1	0	1	0	1	0
423	KAT2B_KAT2A	Paralogous_gene_pair	0.002951	0.0151405	3e-05	1	Yes	0.999996	1	0.001059	0.00106084	Yes	0.999996	1	0.999996	1	Yes	0.999897	0.999897	0.999998	0.999998	0.999998	0.999998	0.999998	0.999998	0.999998	0.999998	0.999998	0.999998	0	0	0	0	0	0	0	0	0	0	0	0
424	KAT6A_KAT6B	Paralogous_gene_pair	0.999996	1	0.999996	1	Yes	0.999996	1	0.999996	1	Yes	0.999996	1	0.999996	1	Yes	0.999897	0.999897	0.999998	0.999998	0.999998	0.999998	0.999998	0.999998	0.999998	0.999998	0.999998	0.885164	0	0	0	0	0	0	0	0	0	0	0	0
425	KCNMA1_KCNU1	Paralogous_gene_pair	0.999996	1	0.999996	1	Yes	0.999996	1	0.999996	1	Yes	0.999996	1	0.999996	1	Yes	0.999897	0.999897	0.999998	0.999998	0.942236	0.999998	0.999998	0.999998	0.999998	0.999998	0.999998	0.999998	0	0	0	0	0	0	0	0	0	0	0	0
426	KCNT1_KCNT2	Paralogous_gene_pair	0.999996	1	0.999996	1	Yes	0.999996	1	0.999996	1	Yes	0.730829	1	0.676874	1	Yes	0.999897	0.999897	0.999998	0.999998	0.999998	0.999998	0.760207	0.999998	0.999998	0.999998	0.999998	0.999998	0	0	0	0	0	0	0	0	0	0	0	0
427	KDM6A_KDM6B	Miscellaneous_pair	0.999996	1	0.999996	1	Yes	0.999996	1	0.999996	1	Yes	0.999996	1	0.999996	1	Yes	0.999897	0.999897	0.999998	0.999998	0.999998	0.999998	0.999998	0.999998	0.999998	0.999998	0.999998	0.999998	0	0	0	0	0	0	0	0	0	0	0	0
428	KDM6A_UTY	Miscellaneous_pair	0.999996	1	0.999996	1	Yes	0.999996	1	0.999996	1	Yes	0.999996	1	0.999996	1	Yes	0.999897	0.999897	0.999998	0.999998	0.999998	0.999998	0.999998	0.999998	0.999998	0.999998	0.999998	0.999998	0	0	0	0	0	0	0	0	0	0	0	0
429	KDM6B_UTY	Miscellaneous_pair	0.999996	1	0.999996	1	Yes	0.999996	1	0.999996	1	Yes	0.999996	1	0.999996	1	Yes	0.999897	0.999897	0.999998	0.999998	0.999998	0.999998	0.999998	0.999998	0.999998	0.999998	0.999998	0.999998	0	0	0	0	0	0	0	0	0	0	0	0
430	KIAA0922_TMEM131	Paralogous_gene_pair	0.999996	1	0.999996	1	Yes	0.999996	1	0.999996	1	Yes	0.999996	1	0.999996	1	Yes	0.999897	0.949488	0.999998	0.999998	0.999998	0.814914	0.999998	0.699444	0.999998	0.975287	0.999998	0.999998	0	0	0	0	0	0	0	0	0	0	0	0
431	KIF15_ARPC1B	Bioinformatically_derived_pair	0.999996	1	0.999996	1	No	0.999996	1	0.999996	1	Yes	0.999996	1	0.999996	1	Yes	0.94023	0.709636	0.999998	0.999998	0.976764	0.999998	0.838492	0.879375	0.999998	0.999998	0.964107	0.999998	0	1	0	0	0	0	0	1	0	0	0	0
432	KIF15_GSDMD	Bioinformatically_derived_pair	0.999996	1	0.999996	1	Yes	0.999996	1	0.999996	1	Yes	0.416685	1	0.999996	1	Yes	0.94023	0.667502	0.999998	0.999998	0.976764	0.999998	0.838492	0.999998	0.999998	0.999998	0.964107	0.999998	0	0	0	0	0	0	0	0	0	0	0	0
433	KIF15_KIF13B	Paralogous_gene_pair	0.999996	1	0.999996	1	Yes	0.999996	1	0.999996	1	Yes	0.999996	1	0.999996	1	Yes	0.94023	0.999897	0.999998	0.999998	0.976764	0.999998	0.838492	0.999998	0.999998	0.999998	0.964107	0.999998	0	0	0	0	0	0	0	0	0	0	0	0
434	KIF1C_DSN1	Bioinformatically_derived_pair	0.999996	1	3e-05	1	No	3e-05	0.455461	3.2e-05	6.41e-05	Yes	0.465059	1	2.9e-05	1	Yes	0.999897	0.753912	0.999998	0.999998	0.999998	0.999998	0.999998	0.153964	0.999998	0.999998	0.999998	0.778527	0	0	0	0	0	0	0	1	0	0	0	0
435	KIF22_CCDC88A	Bioinformatically_derived_pair	0.999996	1	0.999996	1	Yes	0.999996	1	0.999996	1	Yes	0.999996	1	0.999996	1	Yes	0.772881	0.999897	0.48832	0.593104	0.75995	0.999998	0.409448	0.999998	0.554929	0.999998	0.450659	0.999998	0	0	0	0	0	0	1	0	1	0	0	0
436	KIF22_CCND1	Bioinformatically_derived_pair	0.999996	0.0701677	3e-05	1.58e-19	No	0.009875	1.14e-17	3.2e-05	6.63e-57	No	3e-05	3e-05	2.9e-05	3.3e-25	No	0.772881	0.038486	0.48832	0.024752	0.75995	0.022277	0.409448	0.002593	0.554929	0.006931	0.450659	0.002475	0	1	0	1	0	1	1	1	1	1	0	1
437	KIF9_KIF6	Paralogous_gene_pair	0.999996	1	0.999996	1	Yes	0.999996	1	0.999996	1	Yes	0.999996	1	0.999996	1	Yes	0.999897	0.999897	0.999998	0.999998	0.999998	0.999998	0.999998	0.999998	0.999998	0.999998	0.999998	0.999998	0	0	0	0	0	0	0	0	0	0	0	0
438	KIFC2_KIFC3	Paralogous_gene_pair	0.999996	1	0.999996	1	Yes	0.999996	1	0.999996	1	Yes	0.999996	1	0.999996	1	Yes	0.999897	0.999897	0.999998	0.999998	0.999998	0.999998	0.999998	0.999998	0.999998	0.999998	0.999998	0.999998	0	0	0	0	0	0	0	0	0	0	0	0
439	KLHDC10_KLHDC3	Paralogous_gene_pair	0.999996	1	0.999996	1	Yes	0.999996	1	0.999996	1	Yes	0.999996	0.296371	0.999996	0.341641	Yes	0.999897	0.999897	0.999998	0.999998	0.999998	0.999998	0.999998	0.999998	0.999998	0.999998	0.999998	0.999998	0	0	0	0	0	0	0	0	0	0	0	0
440	KMT2A_KMT2B	Paralogous_gene_pair	0.68947	0.235317	0.398748	0.22136	No	0.044508	3.59e-06	3.2e-05	0.00340869	Yes	0.999996	1	0.999996	1	No	0.999897	0.162022	0.999998	0.999998	0.685884	0.999998	0.788423	0.064732	0.999998	0.056312	0.493743	0.800666	1	0	0	0	1	0	1	1	1	1	1	0
441	KMT2C_KMT2D	Paralogous_gene_pair	0.999996	0.119939	0.999996	1	Yes	0.999996	1	0.999996	1	Yes	0.999996	1	0.999996	1	Yes	0.999897	0.999897	0.999998	0.999998	0.999998	0.999998	0.926113	0.987922	0.999998	0.999998	0.999998	0.999998	0	0	0	0	0	0	0	1	0	0	0	0
442	KRAS_MAP3K7	SynLethDB_gene_pair	0.218394	1	0.999996	1	No	0.999996	1	0.007091	1	No	0.999996	1	0.999996	1	No	0.999897	0.999897	0.999998	0.999998	0.999998	0.999998	0.999998	0.913812	0.999998	0.999998	0.999998	0.999998	0	0	0	0	0	0	0	1	0	0	0	0
443	KRAS_MAPK14	SynLethDB_gene_pair	0.999996	1	0.999996	1	No	0.999996	1	0.999996	1	No	0.156859	1	0.999996	1	No	0.999897	0.999897	0.999998	0.999998	0.999998	0.999998	0.999998	0.999998	0.999998	0.999998	0.999998	0.926781	0	0	0	0	0	0	0	0	0	0	0	0
444	KRAS_MIS18A	SynLethDB_gene_pair	2.8e-05	1	3e-05	1	No	3e-05	0.0148271	0.040242	1	No	3e-05	3.3e-06	2.9e-05	0.208376	No	0.999897	0.784734	0.999998	0.870954	0.999998	0.895966	0.999998	0.712171	0.999998	0.528346	0.999998	0.888648	0	1	0	1	0	0	0	1	0	1	0	0
445	KRAS_SMC4	SynLethDB_gene_pair	0.999996	1	0.999996	1	No	0.999996	1	0.999996	1	No	0.999996	1	0.999996	1	No	0.999897	0.999897	0.999998	0.999998	0.999998	0.999998	0.999998	0.999998	0.999998	0.999998	0.999998	0.999998	0	0	0	0	0	0	0	0	0	0	0	0
446	KRAS_STK33	SynLethDB_gene_pair	0.999996	1	0.999996	1	No	0.999996	1	0.999996	1	No	0.3443	1	0.999996	1	No	0.999897	0.999897	0.999998	0.999998	0.999998	0.999998	0.999998	0.999998	0.999998	0.999998	0.999998	0.999998	0	0	0	0	0	0	0	0	0	0	0	0
447	KRAS_TBK1	SynLethDB_gene_pair	0.999996	1	0.999996	1	No	0.125307	1	3.2e-05	0.0238751	No	0.54909	1	0.999996	1	No	0.999897	0.999897	0.999998	0.999998	0.999998	0.999998	0.999998	0.999998	0.999998	0.999998	0.999998	0.999998	0	0	0	0	0	0	0	0	0	0	0	0
448	KRAS_TOP1	SynLethDB_gene_pair	2.8e-05	2.5e-19	3e-05	9.41e-44	No	3e-05	3.31e-27	3.2e-05	1.5e-27	No	3e-05	9.65e-11	2.9e-05	1.47e-33	No	0.999897	0.653672	0.999998	0.798311	0.999998	0.98562	0.999998	0.251624	0.999998	0.202	0.999998	0.701605	0	1	0	1	0	0	0	1	0	1	0	1
449	KRAS_VDAC1	SynLethDB_gene_pair	0.999996	1	0.999996	1	No	0.999996	1	0.999996	1	No	0.414409	1	0.999996	1	No	0.999897	0.780972	0.999998	0.999998	0.999998	0.91147	0.999998	0.655753	0.999998	0.999998	0.999998	0.800666	0	1	0	0	0	1	0	1	0	0	0	1
450	KSR2_KSR1	Paralogous_gene_pair	0.999996	1	0.999996	1	Yes	0.999996	1	0.999996	1	Yes	0.999996	1	0.999996	1	Yes	0.999897	0.965645	0.999998	0.999998	0.656501	0.999998	0.999998	0.999998	0.999998	0.769389	0.655697	0.999998	0	0	0	0	0	0	0	0	0	0	0	0
451	L2HGDH_ARPC1B	Bioinformatically_derived_pair	0.999996	1	0.999996	1	No	0.999996	1	0.999996	1	Yes	0.999996	1	0.49283	0.976147	Yes	0.999897	0.709636	0.999998	0.999998	0.999998	0.999998	0.999998	0.879375	0.999998	0.999998	0.999998	0.999998	0	1	0	0	0	0	0	1	0	0	0	0
452	LAMB1_FANCI	Bioinformatically_derived_pair	0.999996	1	0.999996	1	Yes	0.999996	1	0.999996	1	Yes	0.278258	0.00019487	0.999996	1	No	0.969647	0.999897	0.999998	0.999998	0.999998	0.999998	0.999998	0.999998	0.999998	0.999998	0.999998	0.999998	0	0	0	0	0	0	0	0	0	0	0	0
453	LAMB2_ASPM	Bioinformatically_derived_pair	0.999996	1	0.999996	1	Yes	0.999996	1	0.999996	1	Yes	0.999996	1	0.999996	1	Yes	0.676395	0.999897	0.999998	0.999998	0.886945	0.999998	0.671849	0.913812	0.999998	0.999998	0.999998	0.999998	0	0	0	0	0	0	0	0	0	0	0	0
454	LAMB2_EXO1	Bioinformatically_derived_pair	2.8e-05	7.98e-14	0.999996	1	No	0.999996	1	0.999996	1	Yes	0.999996	1	0.999996	1	Yes	0.676395	0.45684	0.999998	0.999998	0.886945	0.91147	0.671849	0.142115	0.999998	0.999998	0.999998	0.932225	0	0	0	0	0	0	0	0	0	0	0	0
455	LARP1B_LARP1	Paralogous_gene_pair	0.000648	8.6e-15	0.999996	1	Yes	3e-05	6.03e-25	0.999996	1	Yes	0.01692	3.68e-09	0.999996	1	Yes	0.999897	0.999897	0.999998	0.999998	0.999998	0.999998	0.999998	0.58438	0.999998	0.364112	0.999998	0.999998	0	0	0	0	0	0	0	0	0	1	0	0
456	LARP4B_LARP4	Paralogous_gene_pair	0.999996	1	0.999996	1	Yes	0.999996	1	0.999996	1	Yes	0.011958	1	0.919672	1	Yes	0.999897	0.999897	0.999998	0.999998	0.999998	0.999998	0.999998	0.999998	0.975287	0.991296	0.999998	0.999998	0	0	0	0	0	0	0	0	0	1	0	0
457	LATS1_LATS2	Paralogous_gene_pair	0.999996	1	0.999996	1	Yes	0.999996	1	0.999996	1	Yes	0.999996	1	0.999996	1	Yes	0.999897	0.999897	0.999998	0.999998	0.999998	0.999998	0.999998	0.999998	0.999998	0.999998	0.999998	0.999998	0	0	0	0	0	0	0	0	0	0	0	0
458	LCMT1_LCMT2	Paralogous_gene_pair	0.999996	1	0.999996	1	No	0.999996	1	0.999996	1	Yes	0.999996	1	0.999996	1	Yes	0.999897	0.748844	0.999998	0.999998	0.999998	0.71311	0.999998	0.830845	0.999998	0.528177	0.999998	0.999998	0	0	0	0	0	0	0	0	0	0	0	0
459	LCORL_LCOR	Paralogous_gene_pair	0.999996	1	0.999996	1	Yes	0.999996	1	0.999996	1	Yes	0.999996	1	0.999996	1	Yes	0.999897	0.999897	0.999998	0.999998	0.999998	0.999998	0.999998	0.999998	0.999998	0.999998	0.999998	0.999998	0	0	0	0	0	0	0	0	0	0	0	0
460	LDB2_LDB1	Paralogous_gene_pair	0.550443	5.48e-05	0.999996	1	Yes	0.999996	1	0.999996	1	Yes	0.999996	0.00242122	0.845255	5.77e-20	Yes	0.999897	0.999897	0.999998	0.999998	0.999998	0.999998	0.999998	0.999998	0.999998	0.999998	0.999998	0.999998	0	0	0	0	0	0	0	0	0	0	0	0
461	LEMD2_LEMD3	Paralogous_gene_pair	0.999996	1	0.999996	1	No	0.999996	1	0.999996	1	No	0.725129	1	0.999996	1	No	0.29251	0.999897	0.839445	0.999998	0.171308	0.999998	0.065037	0.999998	0.073069	0.999998	0.047714	0.999998	1	0	1	0	1	0	1	0	1	0	1	0
462	LETM1_LETM2	Paralogous_gene_pair	0.999996	1	0.999996	1	No	0.999996	1	0.999996	1	No	0.999996	1	0.999996	1	No	0.999897	0.999897	0.999998	0.999998	0.999998	0.957506	0.916207	0.999998	0.999998	0.999998	0.891198	0.999998	0	0	0	0	0	0	1	0	0	0	0	0
463	LGALS1_FLVCR1	Bioinformatically_derived_pair	0.999996	1	0.999996	1	Yes	0.999996	1	0.999996	1	Yes	0.999996	1	0.999996	1	Yes	0.999897	0.999897	0.999998	0.999998	0.999998	0.999998	0.999998	0.999998	0.999998	0.999998	0.999998	0.999998	0	0	0	0	0	0	0	0	0	0	0	0
464	LIMK2_LIMK1	Paralogous_gene_pair	0.702112	1.76e-17	3e-05	8.65e-31	Yes	0.999996	1	0.999996	1	Yes	8.5e-05	8.43e-15	2.9e-05	2.57e-45	Yes	0.755987	0.999897	0.999998	0.999998	0.514174	0.999998	0.843224	0.999998	0.947016	0.999998	0.346784	0.999998	0	0	0	0	0	0	0	0	0	0	1	0
465	LIN28A_LIN28B	Paralogous_gene_pair	0.999996	1	0.999996	1	Yes	0.999996	1	0.999996	1	Yes	0.999996	1	0.999996	1	Yes	0.999897	0.999897	0.999998	0.764662	0.999998	0.999998	0.999998	0.862559	0.999998	0.720599	0.999998	0.999998	0	0	0	0	0	0	0	0	0	0	0	0
466	LIN54_MTL5	Paralogous_gene_pair	0.999996	1	0.999996	1	Yes	0.999996	1	0.999996	1	Yes	0.999996	1	0.999996	1	Yes	0.999897	0.999897	0.999998	0.999998	0.999998	0.999998	0.999998	0.999998	0.999998	0.999998	0.999998	0.999998	0	0	0	0	0	0	0	0	0	0	0	0
467	LIX1L_CDC25C	Bioinformatically_derived_pair	0.999996	1	0.999996	1	No	0.999996	1	0.999996	1	Yes	0.999996	1	0.999996	1	Yes	0.431513	0.999897	0.935055	0.999998	0.514174	0.999998	0.33994	0.999998	0.999998	0.999998	0.855058	0.999998	1	0	0	0	0	0	1	0	0	0	0	0
468	LMAN1L_LMAN1	Paralogous_gene_pair	0.999996	1	0.999996	1	Yes	0.999996	1	0.999996	1	Yes	0.999996	1	0.999996	1	Yes	0.999897	0.999897	0.999998	0.999998	0.999998	0.999998	0.999998	0.999998	0.999998	0.999998	0.999998	0.853492	0	0	0	0	0	0	0	0	0	0	0	0
469	LMBR1L_KIF15	Bioinformatically_derived_pair	0.999996	1	0.702663	1	Yes	0.999996	1	0.999996	1	Yes	0.999996	1	0.999996	1	Yes	0.629719	0.94023	0.999998	0.999998	0.914867	0.976764	0.588315	0.838492	0.999998	0.999998	0.869247	0.964107	0	0	0	0	0	0	0	0	0	0	0	0
470	LONP1_LONP2	Paralogous_gene_pair	0.999996	1	0.999996	1	No	0.999996	1	0.999996	1	No	0.999996	1	0.999996	1	No	0.8541	0.999897	0.999998	0.7983	0.999998	0.999998	0.306123	0.999998	0.941731	0.834181	0.786813	0.999998	1	0	0	0	0	0	1	0	1	0	1	0
471	LPA_PLG	Paralogous_gene_pair	0.999996	1	0.999996	1	Yes	0.999996	1	0.999996	1	Yes	0.999996	1	0.999996	1	Yes	0.999897	0.999897	0.999998	0.999998	0.999998	0.999998	0.999998	0.999998	0.999998	0.999998	0.999998	0.999998	0	0	0	0	0	0	0	0	0	0	0	0
472	LPP_CCNA2	Bioinformatically_derived_pair	0.009338	3.39e-06	3e-05	2.31e-16	No	3e-05	1.5e-18	3.2e-05	2.35e-26	No	3e-05	1.22e-34	2.9e-05	7.01e-31	No	0.999897	0.110191	0.999998	0.216441	0.999998	0.030116	0.999998	0.002593	0.999998	0.121467	0.999998	0.002475	0	1	0	0	0	1	0	1	0	1	0	1
473	LRBA_NBEA	Paralogous_gene_pair	0.999996	1	0.999996	1	Yes	0.999996	1	0.999996	1	Yes	0.999996	1	0.999996	1	Yes	0.999897	0.999897	0.999998	0.999998	0.999998	0.915777	0.999998	0.999998	0.999998	0.756514	0.999998	0.999998	0	0	0	0	0	0	0	0	0	0	0	0
474	LRFN4_POLQ	Bioinformatically_derived_pair	0.999996	1	0.999996	1	Yes	0.999996	1	0.999996	1	Yes	0.540613	1	2.9e-05	0.306408	Yes	0.667502	0.999897	0.691171	0.999998	0.514174	0.999998	0.830943	0.999998	0.701764	0.999998	0.999998	0.999998	0	0	0	0	0	0	0	0	0	0	0	0
475	LRP12_FANCI	Bioinformatically_derived_pair	0.999996	1	0.999996	1	Yes	0.999996	1	0.999996	1	Yes	3e-05	1.18e-12	0.999996	1	No	0.900154	0.999897	0.999998	0.999998	0.993744	0.999998	0.890432	0.999998	0.999998	0.999998	0.999998	0.999998	0	0	0	0	0	0	0	0	0	0	0	0
476	LRR1_LRRC58	Paralogous_gene_pair	0.999996	1	0.999996	1	No	0.999996	1	0.999996	1	No	0.999996	1	0.999996	1	No	0.506663	0.479203	0.691583	0.999998	0.713535	0.550722	0.320408	0.664394	0.769389	0.999998	0.368123	0.557442	1	0	1	0	1	0	1	0	1	0	1	1
477	LSG1_GNL1	Paralogous_gene_pair	0.007688	1.14e-21	0.999996	6.36e-12	No	0.999996	1	0.999996	1	No	3e-05	8.18e-22	2.9e-05	1.65e-23	No	0.995318	0.999897	0.999998	0.999998	0.999998	0.999998	0.999998	0.999998	0.999998	0.999998	0.999998	0.969871	0	0	0	0	0	0	0	0	1	0	0	1
478	LSM14A_LSM14B	Paralogous_gene_pair	0.999996	1	0.999996	1	Yes	0.999996	1	0.999996	1	Yes	3e-05	1	0.999996	1	No	0.768514	0.956225	0.999998	0.999998	0.158093	0.962604	0.674251	0.241552	0.999998	0.999998	0.102796	0.999998	0	0	0	0	1	0	1	0	0	0	1	0
479	LSM6_SNRPF	Paralogous_gene_pair	2.8e-05	1.38e-12	3e-05	1.51e-34	No	3e-05	4.91e-45	3.2e-05	1.43e-49	No	3e-05	2.31e-21	2.9e-05	3.57e-54	No	0.88073	0.216106	0.913894	0.083498	0.992487	0.515226	0.233817	0.138505	0.751734	0.042595	0.230861	0.055198	1	1	1	1	0	1	1	1	1	1	1	1
480	LTV1_RP3-468K18.7	Paralogous_gene_pair	0.999996	1	0.000417	1	No	3e-05	0.944039	9.4e-05	1	No	0.04398	1	2.9e-05	1	No	0.999897	0.999897	0.999998	0.999998	0.999998	0.999998	0.999998	0.999998	0.999998	0.999998	0.999998	0.999998	0	0	0	0	0	0	0	0	0	0	0	0
481	LYSMD2_ASPM	Bioinformatically_derived_pair	0.999996	1	0.999996	1	Yes	0.999996	1	0.999996	1	Yes	0.999996	1	0.999996	1	Yes	0.999897	0.999897	0.999998	0.999998	0.999998	0.999998	0.999998	0.913812	0.999998	0.999998	0.999998	0.999998	0	0	0	0	0	0	0	0	0	0	0	0
482	LYSMD2_EXO1	Bioinformatically_derived_pair	0.004635	0.187974	0.999996	1	No	0.999996	1	0.999996	1	Yes	0.999996	1	0.999996	1	Yes	0.999897	0.45684	0.999998	0.999998	0.999998	0.91147	0.999998	0.142115	0.999998	0.999998	0.999998	0.932225	0	0	0	0	0	0	0	0	0	0	0	0
483	MACF1_DST	Paralogous_gene_pair	0.999996	1	0.999996	1	Yes	0.999996	1	0.999996	1	Yes	0.999996	1	0.999996	1	Yes	0.999897	0.999897	0.999998	0.999998	0.916779	0.999998	0.999998	0.999998	0.999998	0.999998	0.642017	0.812947	0	0	0	0	0	0	0	0	0	0	0	0
484	MAGOH_MAGOHB	Paralogous_gene_pair	0.210356	1	0.872684	1	Yes	0.999996	1	0.999996	1	No	0.999996	0.00531373	0.999996	1	No	0.903415	0.999897	0.586607	0.570875	0.941262	0.916911	0.704633	0.999998	0.511887	0.769389	0.639286	0.984466	0	0	0	0	0	1	1	0	1	0	1	1
485	MAK_ICK	Paralogous_gene_pair	0.999996	1	0.999996	1	No	0.999996	1	0.999996	1	No	0.999996	1	0.999996	1	No	0.999897	0.999897	0.999998	0.999998	0.999998	0.999998	0.999998	0.999998	0.999998	0.665074	0.999998	0.999998	0	0	0	0	0	0	0	0	0	0	0	0
486	MANF_CDNF	Paralogous_gene_pair	0.999996	1	0.999996	1	Yes	0.999996	1	0.999996	1	Yes	0.999996	1	0.999996	1	Yes	0.999897	0.999897	0.999998	0.999998	0.999998	0.999998	0.999998	0.999998	0.999998	0.999998	0.999998	0.999998	0	0	0	0	0	0	0	0	0	0	0	0
487	MAP1B_MAP1A	Paralogous_gene_pair	0.999996	0.726932	0.999996	0.0313987	No	0.999996	1	0.999996	1	Yes	0.999996	1	0.999996	1	No	0.431312	0.999897	0.999998	0.999998	0.176008	0.999998	0.449002	0.999998	0.999998	0.999998	0.493743	0.999998	1	0	0	0	1	0	1	0	0	0	0	0
488	MAP4_TP53	SynLethDB_gene_pair	0.999996	1	0.999996	1	Yes	0.999996	1	0.999996	1	Yes	0.999996	1	0.999996	1	Yes	0.999897	0.999897	0.999998	0.999998	0.999998	0.999998	0.999998	0.999998	0.999998	0.999998	0.999998	0.999998	0	0	0	0	0	0	0	0	0	0	0	0
489	MAPK1_MYC	SynLethDB_gene_pair	0.999996	1	3e-05	2.33e-10	No	3e-05	3.45e-25	3.2e-05	2.1e-88	No	0.999996	0.447995	0.007244	5.01e-11	No	0.130992	0.013791	0.999998	0.006188	0.916779	0.036177	0.008911	0.002475	0.59882	0.009351	0.508165	0.002475	1	1	0	1	0	1	1	1	1	1	1	1
490	MAPK8IP1_MAPK8IP2	Paralogous_gene_pair	0.999996	1	0.999996	1	Yes	0.999996	1	0.999996	1	Yes	0.999996	1	0.999996	1	Yes	0.999897	0.999897	0.999998	0.999998	0.999998	0.999998	0.999998	0.999998	0.999998	0.999998	0.999998	0.999998	0	0	0	0	0	0	0	0	0	0	0	0
491	MAPK8IP3_SPAG9	Paralogous_gene_pair	0.999996	1	0.999996	1	Yes	0.999996	1	0.999996	1	Yes	0.999996	1	0.999996	1	Yes	0.999897	0.999897	0.999998	0.999998	0.999998	0.999998	0.994555	0.999998	0.999998	0.999998	0.826381	0.999998	0	0	0	0	0	0	0	0	0	0	0	0
492	MAPKAPK2_TP53	SynLethDB_gene_pair	0.999996	1	0.999996	1	Yes	0.999996	1	0.999996	1	No	0.999996	1	0.999996	1	Yes	0.938706	0.999897	0.999998	0.999998	0.999998	0.999998	0.913812	0.999998	0.999998	0.999998	0.999998	0.999998	0	0	0	0	0	0	0	0	0	0	0	0
493	MAPKBP1_WDR62	Paralogous_gene_pair	0.999996	1	0.999996	1	No	0.999996	1	0.999996	1	Yes	0.999996	1	0.999996	1	Yes	0.999897	0.02797	0.999998	0.289771	0.999998	0.219448	0.999998	0.004796	0.999998	0.720772	0.999998	0.102796	0	1	0	0	0	0	0	1	0	0	0	1
494	MAPT_MAP2	Paralogous_gene_pair	0.999996	1	0.999996	1	Yes	0.999996	1	0.999996	1	Yes	0.759316	1	0.999996	1	Yes	0.62378	0.999897	0.999998	0.999998	0.637721	0.999998	0.588685	0.999998	0.999998	0.999998	0.858501	0.999998	0	0	0	0	0	0	0	0	0	0	0	0
495	MARVELD1_CYP11B1	Bioinformatically_derived_pair	0.999996	1	0.999996	1	Yes	0.999996	1	0.999996	1	Yes	0.999996	1	0.999996	1	Yes	0.999897	0.999897	0.999998	0.999998	0.914867	0.999998	0.999998	0.999998	0.999998	0.999998	0.800666	0.999998	0	0	0	0	0	0	0	0	0	0	0	0
496	MAT2A_MAT1A	Paralogous_gene_pair	0.999996	1	0.999996	1	No	0.999996	1	0.999996	1	No	0.999996	1	0.999996	1	No	0.999897	0.974446	0.861745	0.999998	0.999998	0.823732	0.671849	0.61132	0.52887	0.999998	0.999998	0.563993	0	0	0	0	0	0	1	0	1	0	0	1
497	MCCC2_PCCB	Paralogous_gene_pair	0.999996	1	0.999996	1	Yes	0.999996	1	0.999996	1	Yes	0.999996	1	0.999996	1	Yes	0.999897	0.999897	0.999998	0.999998	0.999998	0.999998	0.999998	0.999998	0.999998	0.999998	0.999998	0.999998	0	0	0	0	0	0	0	0	0	0	0	0
498	MCM2_AASS	Bioinformatically_derived_pair	0.999996	1	0.999996	1	No	0.999996	1	0.999996	1	No	0.999996	1	0.999996	1	No	0.681768	0.999897	0.334228	0.999998	0.999998	0.999998	0.000619	0.999998	0.114686	0.999998	0.049196	0.999998	0	0	1	0	0	0	1	0	1	0	0	0
499	MCM2_CD44	Bioinformatically_derived_pair	0.999996	1	0.999996	1	No	0.999996	1	0.999996	1	No	0.999996	9.96e-05	0.999996	0.469469	No	0.681768	0.999897	0.334228	0.999998	0.999998	0.999998	0.000619	0.999998	0.114686	0.999998	0.049196	0.991528	0	0	1	0	0	0	1	0	1	0	0	0
500	MCM2_CMTM3	Bioinformatically_derived_pair	0.999996	1	0.999996	1	No	0.999996	1	0.999996	0.214714	No	0.999996	1	0.999996	1	No	0.681768	0.999897	0.334228	0.999998	0.999998	0.999998	0.000619	0.999998	0.114686	0.999998	0.049196	0.999998	0	0	1	0	0	0	1	0	1	0	0	0
501	MCM2_DBNDD2	Bioinformatically_derived_pair	0.999996	1	0.999996	1	No	0.999996	1	0.999996	1	No	0.999996	1	2.9e-05	9.46e-09	No	0.681768	0.999897	0.334228	0.999998	0.999998	0.999998	0.000619	0.999998	0.114686	0.999998	0.049196	0.999998	0	0	1	0	0	0	1	0	1	0	0	0
502	MCM2_FXYD5	Bioinformatically_derived_pair	0.999996	1	0.999996	1	No	0.999996	1	0.999996	1	No	0.999996	1	0.999996	1	No	0.681768	0.999897	0.334228	0.999998	0.999998	0.611472	0.000619	0.999998	0.114686	0.999998	0.049196	0.719665	0	0	1	0	0	0	1	0	1	0	0	0
503	MCM2_GBP3	Bioinformatically_derived_pair	0.999996	1	0.999996	1	No	0.999996	1	0.999996	1	No	0.999996	1	0.999996	1	No	0.681768	0.999897	0.334228	0.999998	0.999998	0.999998	0.000619	0.999998	0.114686	0.999998	0.049196	0.999998	0	0	1	0	0	0	1	0	1	0	0	0
504	MCM2_GLI3	Bioinformatically_derived_pair	0.999996	1	0.999996	1	No	0.999996	1	0.999996	1	No	0.999996	1	0.999996	1	No	0.681768	0.999897	0.334228	0.999998	0.999998	0.999998	0.000619	0.999998	0.114686	0.999998	0.049196	0.999998	0	0	1	0	0	0	1	0	1	0	0	0
505	MCM2_GRB10	Bioinformatically_derived_pair	0.999996	1	0.999996	1	No	0.999996	1	0.999996	1	No	0.999996	1	0.999996	1	No	0.681768	0.999897	0.334228	0.999998	0.999998	0.999998	0.000619	0.999998	0.114686	0.999998	0.049196	0.999998	0	0	1	0	0	0	1	0	1	0	0	0
506	MCM2_HTATIP2	Bioinformatically_derived_pair	0.999996	1	0.999996	1	No	0.999996	1	0.999996	1	No	0.999996	1	0.999996	1	No	0.681768	0.999897	0.334228	0.515624	0.999998	0.999998	0.000619	0.999998	0.114686	0.999998	0.049196	0.999998	0	0	1	0	0	0	1	0	1	0	0	0
507	MCM2_LIX1L	Bioinformatically_derived_pair	0.999996	1	0.999996	1	No	0.999996	1	0.999996	1	No	0.999996	1	0.999996	1	No	0.681768	0.431513	0.334228	0.935055	0.999998	0.514174	0.000619	0.33994	0.114686	0.999998	0.049196	0.855058	0	1	1	0	0	0	1	1	1	0	0	0
508	MCM2_MCM9	Paralogous_gene_pair	0.999996	1	0.999996	1	No	0.999996	1	0.999996	1	No	0.999996	1	0.999996	1	No	0.681768	0.999897	0.334228	0.999998	0.999998	0.999998	0.000619	0.999998	0.114686	0.999998	0.049196	0.999998	0	0	1	0	0	0	1	0	1	0	0	0
509	MCM4_MCM8	Paralogous_gene_pair	0.018474	0.0480973	0.999996	1	No	0.999996	1	0.999996	1	No	0.01844	0.0726652	0.22016	0.000556455	No	0.138133	0.999897	0.404499	0.999998	0.637721	0.999998	0.146446	0.999998	0.321296	0.999998	0.238335	0.999998	1	0	1	0	1	0	1	0	1	0	1	0
510	MCM7_CCND1	Bioinformatically_derived_pair	2.8e-05	9.75e-13	3e-05	7.27e-29	No	3e-05	5.24e-29	3.2e-05	5.61e-73	No	0.656846	8.81e-05	2.9e-05	4.82e-37	No	0.999897	0.038486	0.999998	0.024752	0.999998	0.022277	0.999998	0.002593	0.999998	0.006931	0.999998	0.002475	0	1	0	1	0	1	0	1	0	1	0	1
511	MCM7_FAM111A	Bioinformatically_derived_pair	0.999996	1	0.999996	1	No	0.999996	1	0.999996	1	No	0.999996	1	0.999996	1	No	0.999897	0.999897	0.999998	0.999998	0.999998	0.941262	0.999998	0.999998	0.999998	0.999998	0.999998	0.715699	0	0	0	0	0	0	0	0	0	0	0	0
512	MCTP1_MCTP2	Paralogous_gene_pair	0.999996	1	0.999996	1	Yes	0.999996	1	0.999996	1	Yes	0.999996	1	0.999996	1	Yes	0.999897	0.999897	0.999998	0.999998	0.999998	0.999998	0.999998	0.999998	0.999998	0.999998	0.999998	0.999998	0	0	0	0	0	0	0	0	0	0	0	0
513	MED12L_MED12	Paralogous_gene_pair	0.639997	1	0.999996	1	No	3e-05	1.45e-13	0.024441	1.61e-05	No	0.999996	1	0.999996	1	No	0.903339	0.999897	0.999998	0.134514	0.999998	0.999998	0.954562	0.785436	0.999998	0.153703	0.999998	0.838941	0	0	0	1	0	0	0	0	0	1	0	0
514	MED13L_MED13	Paralogous_gene_pair	0.999996	1	0.999996	1	Yes	3e-05	2.11e-11	0.00015	4.31e-12	No	0.999996	1	0.073664	1	Yes	0.999897	0.999897	0.999998	0.196675	0.999998	0.999998	0.999998	0.999998	0.999998	0.297247	0.999998	0.999998	0	0	0	1	0	0	0	0	0	1	0	0
515	MEGF9_USH2A	Paralogous_gene_pair	0.999996	1	0.999996	1	Yes	0.999996	1	0.999996	1	Yes	0.999996	1	0.999996	1	Yes	0.999897	0.999897	0.999998	0.999998	0.755915	0.999998	0.999998	0.999998	0.999998	0.999998	0.304186	0.999998	0	0	0	0	0	0	0	0	0	0	1	0
516	MEOX2_MEOX1	Paralogous_gene_pair	0.999996	1	0.999996	1	Yes	0.999996	1	0.999996	1	Yes	0.999996	1	0.999996	1	Yes	0.999897	0.999897	0.999998	0.978673	0.999998	0.999998	0.999998	0.75208	0.999998	0.999998	0.999998	0.999998	0	0	0	0	0	0	0	0	0	0	0	0
517	MET_TP53	SynLethDB_gene_pair	0.999996	1	0.999996	1	Yes	0.999996	1	0.999996	1	Yes	0.999996	1	0.999996	1	Yes	0.999897	0.999897	0.999998	0.999998	0.999998	0.999998	0.999998	0.999998	0.999998	0.999998	0.999998	0.999998	0	0	0	0	0	0	0	0	0	0	0	0
518	MET_VHL	SynLethDB_gene_pair	2.8e-05	5.79e-48	3e-05	1.59e-50	No	3e-05	1.74e-50	3.2e-05	5.12e-30	No	3e-05	5.46e-28	2.9e-05	1.18e-26	Yes	0.999897	0.999897	0.999998	0.999998	0.999998	0.999998	0.999998	0.999998	0.999998	0.999998	0.999998	0.999998	0	0	0	0	0	0	0	0	0	0	0	0
519	MGAT1_POMGNT1	Paralogous_gene_pair	0.999996	1	0.999996	1	Yes	0.999996	1	0.999996	1	Yes	0.999996	1	0.999996	1	Yes	0.845647	0.999897	0.999998	0.999998	0.91147	0.999998	0.773705	0.999998	0.999998	0.999998	0.396504	0.999998	0	0	0	0	0	0	1	0	0	0	1	0
520	MIA2_RP11-407N17.3	Paralogous_gene_pair	NA	NA	NA	NA	Yes	NA	NA	NA	NA	Yes	NA	NA	NA	NA	Yes	0.999897	0.999897	0.999998	0.999998	0.999998	0.999998	0.999998	0.999998	0.999998	0.999998	0.999998	0.999998	#N/A	0	#N/A	0	#N/A	0	#N/A	0	#N/A	0	#N/A	0
521	MIB2_MIB1	Paralogous_gene_pair	0.999996	1	0.999996	1	Yes	0.999996	1	0.999996	1	Yes	0.999996	1	0.999996	1	Yes	0.999897	0.999897	0.999998	0.999998	0.999998	0.999998	0.999998	0.999998	0.999998	0.999998	0.999998	0.999998	0	0	0	0	0	0	0	0	0	0	0	0
522	MICU1_MICU3	Paralogous_gene_pair	0.999996	1	0.999996	1	Yes	0.999996	1	0.999996	1	Yes	0.999996	1	0.999996	1	Yes	0.999897	0.999897	0.999998	0.999998	0.9293	0.999998	0.999998	0.999998	0.999998	0.999998	0.999998	0.999998	0	0	0	0	0	0	0	0	0	0	0	0
523	MLF1_MLF2	Paralogous_gene_pair	0.999996	1	0.999996	1	Yes	0.999996	1	0.999996	1	Yes	0.999996	1	0.121757	2.35e-13	Yes	0.999897	0.999897	0.999998	0.936436	0.999998	0.999998	0.999998	0.999998	0.999998	0.688422	0.999998	0.999998	0	0	0	0	0	0	0	0	0	0	0	0
524	MLH1_ASPM	Bioinformatically_derived_pair	0.999996	1	0.028813	1	Yes	0.336143	0.00225399	0.585477	1	Yes	0.215889	1	0.999996	1	Yes	0.856743	0.999897	0.999998	0.999998	0.782073	0.999998	0.765691	0.913812	0.999998	0.999998	0.999998	0.999998	0	0	0	0	0	0	0	0	0	0	0	0
525	MLH1_CYP11B1	Bioinformatically_derived_pair	0.999996	1	0.999996	1	Yes	0.999996	1	0.999996	1	Yes	0.999996	1	0.999996	1	Yes	0.856743	0.999897	0.999998	0.999998	0.782073	0.999998	0.765691	0.999998	0.999998	0.999998	0.999998	0.999998	0	0	0	0	0	0	0	0	0	0	0	0
526	MLH1_PINK1	SynLethDB_gene_pair	0.999996	1	0.999996	1	Yes	0.999996	1	0.999996	1	Yes	0.999996	1	0.999996	1	Yes	0.856743	0.999897	0.999998	0.999998	0.782073	0.999998	0.765691	0.999998	0.999998	0.999998	0.999998	0.999998	0	0	0	0	0	0	0	0	0	0	0	0
527	MLH1_POLG	SynLethDB_gene_pair	0.999996	1	0.999996	1	Yes	0.999996	1	0.999996	1	Yes	0.999996	1	0.999996	1	Yes	0.856743	0.999897	0.999998	0.999998	0.782073	0.999998	0.765691	0.883536	0.999998	0.999998	0.999998	0.999998	0	0	0	0	0	0	0	1	0	0	0	0
528	MLH3_CYP11B1	Bioinformatically_derived_pair	0.999996	1	0.999996	1	Yes	0.999996	1	0.999996	1	Yes	0.999996	1	0.999996	1	Yes	0.999897	0.999897	0.999998	0.999998	0.999998	0.999998	0.999998	0.999998	0.999998	0.999998	0.999998	0.999998	0	0	0	0	0	0	0	0	0	0	0	0
529	MLKL_ASPM	Bioinformatically_derived_pair	0.999996	1	0.999996	1	Yes	0.999996	1	0.999996	0.307453	Yes	0.999996	1	0.999996	1	Yes	0.999897	0.999897	0.999998	0.999998	0.999998	0.999998	0.999998	0.913812	0.999998	0.999998	0.999998	0.999998	0	0	0	0	0	0	0	0	0	0	0	0
530	MLKL_EXO1	Bioinformatically_derived_pair	2.8e-05	1.86e-17	0.012986	0.0671877	No	0.039107	0.000353258	0.999996	0.973771	Yes	0.551373	1	0.999996	1	Yes	0.999897	0.45684	0.999998	0.999998	0.999998	0.91147	0.999998	0.142115	0.999998	0.999998	0.999998	0.932225	0	0	0	0	0	0	0	0	0	0	0	0
531	MLKL_MCM2	Bioinformatically_derived_pair	2.8e-05	6.09e-44	3e-05	3.47e-234	No	3e-05	6.65e-144	3.2e-05	1.91e-139	No	3e-05	9.83e-63	2.9e-05	1.32e-158	No	0.999897	0.681768	0.999998	0.334228	0.999998	0.999998	0.999998	0.000619	0.999998	0.114686	0.999998	0.049196	0	0	0	1	0	0	0	1	0	1	0	0
532	MLLT10_MLLT6	Paralogous_gene_pair	0.999996	1	0.999996	1	Yes	0.999996	1	0.999996	1	No	0.999996	1	0.999996	1	Yes	0.999897	0.999897	0.999998	0.999998	0.999998	0.942236	0.999998	0.999998	0.999998	0.999998	0.999998	0.770237	0	0	0	0	0	0	0	0	0	0	0	0
533	MMD2_MMD	Paralogous_gene_pair	0.999996	1.48e-08	0.999996	1	Yes	0.999996	1	0.999996	1	Yes	0.766402	1.54e-05	0.999996	1	Yes	0.70763	0.999897	0.999998	0.999998	0.716686	0.999998	0.449002	0.71547	0.999998	0.999998	0.586789	0.999998	0	0	0	0	0	0	0	0	0	0	0	0
534	MND1_ARPC1B	Bioinformatically_derived_pair	0.999996	1	0.999996	1	No	0.999996	1	0.999996	1	Yes	0.999996	1	0.999996	1	Yes	0.999897	0.709636	0.999998	0.999998	0.999998	0.999998	0.999998	0.879375	0.999998	0.999998	0.999998	0.999998	0	1	0	0	0	0	0	1	0	0	0	0
535	MND1_DBNDD2	Bioinformatically_derived_pair	0.999996	1	0.999996	1	Yes	0.999996	1	0.999996	1	Yes	0.348291	1	2.9e-05	2.34e-11	Yes	0.999897	0.999897	0.999998	0.999998	0.999998	0.999998	0.999998	0.999998	0.999998	0.999998	0.999998	0.999998	0	0	0	0	0	0	0	0	0	0	0	0
536	MND1_GLI3	Bioinformatically_derived_pair	0.999996	1	0.999996	1	Yes	0.999996	1	0.999996	1	Yes	0.999996	1	0.999996	1	Yes	0.999897	0.999897	0.999998	0.999998	0.999998	0.999998	0.999998	0.999998	0.999998	0.999998	0.999998	0.999998	0	0	0	0	0	0	0	0	0	0	0	0
537	MOCS1_ASPM	Bioinformatically_derived_pair	0.999996	1	0.999996	1	Yes	0.999996	1	0.999996	1	Yes	0.999996	1	0.999996	1	Yes	0.999897	0.999897	0.999998	0.999998	0.999998	0.999998	0.999998	0.913812	0.999998	0.999998	0.999998	0.999998	0	0	0	0	0	0	0	0	0	0	0	0
538	MON1A_MON1B	Paralogous_gene_pair	0.999996	1	0.999996	1	Yes	0.999996	1	0.999996	1	Yes	0.999996	1	0.999996	1	Yes	0.999897	0.999897	0.999998	0.999998	0.999998	0.999998	0.911368	0.999998	0.999998	0.999998	0.999998	0.999998	0	0	0	0	0	0	0	0	0	0	0	0
539	MORF4L1_MORF4L2	Paralogous_gene_pair	0.999996	1	0.999996	1	Yes	0.999996	1	0.999996	1	No	0.999996	1	0.999996	1	No	0.999897	0.999897	0.999998	0.416641	0.999998	0.941262	0.999998	0.765691	0.999998	0.82838	0.999998	0.900375	0	0	0	1	0	0	0	0	0	1	0	1
540	MOV10L1_MOV10	Paralogous_gene_pair	0.999996	1	0.999996	1	Yes	0.999996	1	0.999996	1	Yes	0.999996	1	0.999996	1	Yes	0.999897	0.999897	0.999998	0.999998	0.999998	0.999998	0.999998	0.999998	0.999998	0.999998	0.999998	0.999998	0	0	0	0	0	0	0	0	0	0	0	0
541	MPRIP_TRIOBP	Paralogous_gene_pair	0.999996	1	0.999996	1	Yes	0.999996	1	0.999996	1	Yes	0.999996	1	0.999996	1	No	0.999897	0.62378	0.999998	0.999998	0.91147	0.999998	0.999998	0.674525	0.999998	0.9681	0.965681	0.999998	0	0	0	0	0	0	0	0	0	0	0	0
542	MRPL17_SI	Bioinformatically_derived_pair	0.999996	1	0.999996	1	No	0.999996	1	0.999996	1	Yes	0.999996	1	0.999996	1	Yes	0.675841	0.999897	0.824652	0.999998	0.999998	0.999998	0.142595	0.999998	0.203067	0.999998	0.953236	0.999998	0	0	0	0	0	0	1	0	1	0	0	0
543	MSH2_PINK1	SynLethDB_gene_pair	0.999996	1	0.999996	1	Yes	0.999996	1	0.999996	1	Yes	0.999996	1	0.032552	1	Yes	0.868569	0.999897	0.999998	0.999998	0.514174	0.999998	0.883536	0.999998	0.999998	0.999998	0.575515	0.999998	0	0	0	0	0	0	0	0	0	0	0	0
544	MSH2_POLB	SynLethDB_gene_pair	0.999996	1	0.999996	1	Yes	0.999996	1	0.999996	1	Yes	0.999996	1	0.999996	1	Yes	0.868569	0.999897	0.999998	0.999998	0.514174	0.999998	0.883536	0.999998	0.999998	0.999998	0.575515	0.999998	0	0	0	0	0	0	0	0	0	0	0	0
545	MSH6_PINK1	SynLethDB_gene_pair	0.999996	1	0.999996	1	Yes	0.999996	1	0.999996	1	Yes	0.999996	1	0.999996	1	Yes	0.999897	0.999897	0.999998	0.999998	0.941262	0.999998	0.999998	0.999998	0.999998	0.999998	0.984247	0.999998	0	0	0	0	0	0	0	0	0	0	0	0
546	MTCL1_SOGA1	Paralogous_gene_pair	0.999996	1	0.999996	0.0362925	Yes	0.999996	1	0.999996	1	Yes	0.999996	1	0.999996	1	Yes	0.999897	0.999897	0.999998	0.999998	0.999998	0.999998	0.999998	0.982936	0.999998	0.999998	0.999998	0.999998	0	0	0	0	0	0	0	0	0	0	0	0
547	MTIF2_DMBT1	Bioinformatically_derived_pair	0.999996	0.0207288	0.999996	1	No	0.999996	1	0.999996	1	Yes	0.999996	1	0.012398	1.8e-14	Yes	0.999897	0.999897	0.999998	0.999998	0.943278	0.999998	0.654827	0.999998	0.769389	0.999998	0.506243	0.999998	0	0	0	0	0	0	1	0	1	0	0	0
548	MTMR4_MTMR3	Paralogous_gene_pair	0.999996	1	0.999996	1	Yes	0.999996	1	0.999996	1	Yes	0.999996	1	0.999996	1	Yes	0.999897	0.999897	0.999998	0.999998	0.999998	0.999998	0.999998	0.999998	0.528177	0.999998	0.999998	0.999998	0	0	0	0	0	0	0	0	0	0	0	0
549	MTOR_PTEN	SynLethDB_gene_pair	0.999996	1	0.999996	1	No	0.999996	1	0.999996	1	No	0.999996	1	0.999996	1	No	0.135058	0.999897	0.136101	0.999998	0.046912	0.999998	0.000619	0.999998	0.017327	0.999998	0.002475	0.999998	1	0	1	0	1	0	1	0	1	0	1	0
550	MTOR_VHL	SynLethDB_gene_pair	2.8e-05	9.44e-20	3e-05	9.77e-46	No	3e-05	2.13e-28	3.2e-05	9.06e-42	No	8.5e-05	7.09e-25	0.999996	0.000176225	No	0.135058	0.999897	0.136101	0.999998	0.046912	0.999998	0.000619	0.999998	0.017327	0.999998	0.002475	0.999998	1	0	1	0	1	0	1	0	1	0	1	0
551	MVP_ASPM	Bioinformatically_derived_pair	0.999996	0.293446	0.999996	0.0375681	Yes	0.999996	1	0.136685	0.007056	Yes	0.416685	0.00251681	0.999996	1	No	0.43447	0.999897	0.999998	0.999998	0.180339	0.999998	0.202866	0.913812	0.999998	0.999998	0.282944	0.999998	0	0	0	0	1	0	0	0	0	0	0	0
552	MVP_EXO1	Bioinformatically_derived_pair	2.8e-05	1.49e-22	0.602298	6.25e-05	No	0.999996	0.460315	0.999996	0.311947	Yes	0.3443	1	0.999996	1	No	0.43447	0.45684	0.999998	0.999998	0.180339	0.91147	0.202866	0.142115	0.999998	0.999998	0.282944	0.932225	0	0	0	0	1	0	0	0	0	0	0	0
553	MVP_FLVCR1	Bioinformatically_derived_pair	0.999996	1	0.999996	1	Yes	0.999996	1	0.999996	1	Yes	0.999996	1	0.999996	1	No	0.43447	0.999897	0.999998	0.999998	0.180339	0.999998	0.202866	0.999998	0.999998	0.999998	0.282944	0.999998	0	0	0	0	1	0	0	0	0	0	0	0
554	MYC_KIF15	Bioinformatically_derived_pair	0.999996	1	0.999996	1	No	0.999996	1	0.999996	1	No	0.999996	1	0.999996	1	No	0.013791	0.94023	0.006188	0.999998	0.036177	0.976764	0.002475	0.838492	0.009351	0.999998	0.002475	0.964107	1	0	1	0	1	0	1	0	1	0	1	0
555	MYD88_ASPM	Bioinformatically_derived_pair	0.999996	1	0.999996	1	Yes	0.999996	1	0.999996	1	Yes	0.999996	1	0.999996	1	Yes	0.820688	0.999897	0.999998	0.999998	0.843958	0.999998	0.75208	0.913812	0.999998	0.999998	0.940541	0.999998	0	0	0	0	0	0	0	0	0	0	0	0
556	MYEF2_HNRNPM	Paralogous_gene_pair	2.8e-05	1.04e-48	3e-05	8.3e-16	No	3e-05	3.25e-33	3.2e-05	1.02e-07	No	0.004879	0.00729651	0.999996	1	No	0.999897	0.999897	0.999998	0.881599	0.999998	0.999998	0.999998	0.999998	0.999998	0.999998	0.999998	0.999998	0	0	0	0	0	0	0	0	0	0	0	0
557	MYO1B_CDC25C	Bioinformatically_derived_pair	0.999996	1	0.999996	1	Yes	0.999996	1	0.999996	1	Yes	0.999996	1	0.999996	1	Yes	0.999897	0.999897	0.999998	0.999998	0.999998	0.999998	0.999998	0.999998	0.999998	0.999998	0.999998	0.999998	0	0	0	0	0	0	0	0	0	0	0	0
558	MYT1_TP53	SynLethDB_gene_pair	0.999996	1	0.999996	1	Yes	0.999996	1	0.999996	1	Yes	0.999996	1	0.999996	1	Yes	0.94748	0.999897	0.999998	0.999998	0.941262	0.999998	0.913812	0.999998	0.453611	0.999998	0.999998	0.999998	0	0	0	0	0	0	0	0	0	0	0	0
559	NAA11_NAA10	Paralogous_gene_pair	2.8e-05	1.19e-24	3e-05	1.74e-15	No	3e-05	2.47e-22	3.2e-05	1.68e-29	No	3e-05	2.04e-21	2.9e-05	6.36e-32	No	0.999897	0.999897	0.999998	0.422042	0.999998	0.948983	0.999998	0.999998	0.999998	0.153703	0.999998	0.552572	0	0	0	1	0	0	0	0	0	1	0	1
560	NAA15_NAA16	Paralogous_gene_pair	0.999996	1	0.999996	1	No	0.999996	1	0.999996	1	No	0.999996	1	0.999996	1	No	0.999897	0.999897	0.999998	0.334228	0.999998	0.999998	0.999998	0.999998	0.999998	0.639242	0.999998	0.999998	0	0	0	0	0	0	0	0	0	0	0	0
561	NAB1_NAB2	Paralogous_gene_pair	0.999996	1	0.999996	1	Yes	0.999996	1	0.999996	1	Yes	0.436595	1	0.012257	0.0124697	Yes	0.999897	0.999897	0.999998	0.999998	0.999998	0.999998	0.999998	0.999998	0.999998	0.999998	0.999998	0.999998	0	0	0	0	0	0	0	0	0	0	0	0
562	NAGPA_ASPM	Bioinformatically_derived_pair	0.999996	1	0.999996	1	Yes	0.894651	1	0.999996	1	Yes	0.999996	1	0.999996	1	Yes	0.999897	0.999897	0.999998	0.999998	0.999998	0.999998	0.999998	0.913812	0.999998	0.999998	0.999998	0.999998	0	0	0	0	0	0	0	0	0	0	0	0
563	NAMPT_PARP1	SynLethDB_gene_pair	0.999996	1	0.999996	1	No	0.999996	1	0.999996	1	Yes	0.999996	1	0.999996	1	Yes	0.999897	0.667502	0.999998	0.999998	0.999998	0.352275	0.999998	0.228723	0.999998	0.847657	0.999998	0.055198	0	0	0	0	0	0	0	1	0	0	0	0
564	NAMPT_PARP2	SynLethDB_gene_pair	0.999996	1	0.999996	1	Yes	0.999996	1	0.999996	1	Yes	0.999996	1	0.999996	1	Yes	0.999897	0.999897	0.999998	0.999998	0.999998	0.999998	0.999998	0.999998	0.999998	0.999998	0.999998	0.999998	0	0	0	0	0	0	0	0	0	0	0	0
565	NAPA_NAPB	Paralogous_gene_pair	0.999996	1	0.999996	1	No	0.999996	1	0.999996	1	No	0.999996	1	0.999996	1	No	0.999897	0.999897	0.823654	0.999998	0.999998	0.999998	0.437065	0.999998	0.493624	0.999998	0.999998	0.993028	0	0	0	0	0	0	1	0	1	0	1	0
566	NARFL_NARF	Paralogous_gene_pair	0.999996	1	0.999996	1	No	0.999996	1	0.999996	1	No	0.293653	1	0.999996	1	No	0.017017	0.999897	0.71112	0.999998	0.043317	0.999998	0.004796	0.999998	0.451051	0.999998	0.013967	0.999998	1	0	1	0	1	0	1	0	1	0	1	0
567	NAV1_CCNB1	Bioinformatically_derived_pair	2.8e-05	4.98e-48	3e-05	7.23e-54	No	3e-05	1.86e-22	3.2e-05	1.46e-18	No	3e-05	3.49e-14	0.010807	1.5e-17	Yes	0.999897	0.999897	0.999998	0.999998	0.999998	0.999998	0.999998	0.475959	0.999998	0.59882	0.999998	0.999998	0	0	0	0	0	0	0	1	0	1	0	0
568	NBEAL1_NBEAL2	Paralogous_gene_pair	0.999996	1	0.999996	1	Yes	0.999996	1	0.999996	1	Yes	0.999996	1	0.999996	1	Yes	0.999897	0.999897	0.999998	0.999998	0.999998	0.999998	0.999998	0.999998	0.999998	0.999998	0.999998	0.999998	0	0	0	0	0	0	0	0	0	0	0	0
569	NCAM1_NCAM2	Paralogous_gene_pair	0.999996	1	0.999996	1	Yes	0.999996	1	0.999996	1	Yes	0.999996	1	0.999996	1	Yes	0.999897	0.999897	0.999998	0.999998	0.999998	0.999998	0.999998	0.999998	0.999998	0.999998	0.999998	0.999998	0	0	0	0	0	0	0	0	0	0	0	0
570	NCAPH_AHNAK	Bioinformatically_derived_pair	0.999996	1	0.999996	1	No	0.999996	1	0.999996	1	No	0.999996	1	0.999996	1	Yes	0.002122	0.999897	0.873827	0.999998	0.022277	0.999998	0.000619	0.999998	0.048812	0.999998	0.052031	0.899479	1	0	0	0	0	0	1	0	1	0	0	0
571	NCAPH_ALKBH3	Bioinformatically_derived_pair	0.999996	1	0.999996	1	No	0.999996	1	0.999996	1	No	0.999996	1	0.999996	1	Yes	0.002122	0.999897	0.873827	0.982928	0.022277	0.999998	0.000619	0.999998	0.048812	0.999998	0.052031	0.999998	1	0	0	0	0	0	1	0	1	0	0	0
572	NCAPH_ATP10D	Bioinformatically_derived_pair	0.999996	1	0.999996	1	No	0.999996	1	0.999996	1	No	0.999996	1	0.999996	1	Yes	0.002122	0.999897	0.873827	0.999998	0.022277	0.999998	0.000619	0.999998	0.048812	0.999998	0.052031	0.999998	1	0	0	0	0	0	1	0	1	0	0	0
573	NCAPH_ATXN1	Bioinformatically_derived_pair	0.999996	1	0.999996	1	No	0.999996	1	0.999996	1	No	0.778408	1	0.999996	1	Yes	0.002122	0.999897	0.873827	0.999998	0.022277	0.999998	0.000619	0.999998	0.048812	0.999998	0.052031	0.999998	1	0	0	0	0	0	1	0	1	0	0	0
574	NCAPH_CAV1	Bioinformatically_derived_pair	0.999996	1	0.999996	1	No	0.999996	1	0.999996	1	No	0.999996	1	0.999996	1	Yes	0.002122	0.999897	0.873827	0.999998	0.022277	0.999998	0.000619	0.999998	0.048812	0.999998	0.052031	0.999998	1	0	0	0	0	0	1	0	1	0	0	0
575	NCAPH_CAV2	Bioinformatically_derived_pair	0.999996	1	0.999996	1	No	0.999996	1	0.999996	1	No	0.999996	1	0.999996	1	Yes	0.002122	0.999897	0.873827	0.999998	0.022277	0.889798	0.000619	0.999998	0.048812	0.999998	0.052031	0.999998	1	0	0	0	0	0	1	0	1	0	0	0
576	NCAPH_CD44	Bioinformatically_derived_pair	0.999996	1	0.999996	1	No	0.999996	1	0.999996	1	No	0.399907	1	0.999996	1	Yes	0.002122	0.999897	0.873827	0.999998	0.022277	0.999998	0.000619	0.999998	0.048812	0.999998	0.052031	0.991528	1	0	0	0	0	0	1	0	1	0	0	0
577	NCAPH_CD9	Bioinformatically_derived_pair	0.999996	1	0.999996	1	No	0.999996	1	0.999996	1	No	0.999996	1	0.999996	1	Yes	0.002122	0.999897	0.873827	0.999998	0.022277	0.999998	0.000619	0.999998	0.048812	0.999998	0.052031	0.999998	1	0	0	0	0	0	1	0	1	0	0	0
578	NCAPH_CDK14	Bioinformatically_derived_pair	0.999996	1	0.999996	1	No	0.999996	1	0.999996	1	No	0.999996	1	0.999996	1	Yes	0.002122	0.999897	0.873827	0.999998	0.022277	0.915777	0.000619	0.959503	0.048812	0.999998	0.052031	0.999998	1	0	0	0	0	0	1	0	1	0	0	0
579	NCAPH_CMTM3	Bioinformatically_derived_pair	0.999996	1	0.999996	1	No	0.999996	1	0.662752	0.170731	No	0.896203	1	0.999996	0.00144268	Yes	0.002122	0.999897	0.873827	0.999998	0.022277	0.999998	0.000619	0.999998	0.048812	0.999998	0.052031	0.999998	1	0	0	0	0	0	1	0	1	0	0	0
580	NCAPH_CSRP1	Bioinformatically_derived_pair	0.999996	1	0.999996	1	No	0.999996	1	0.999996	1	No	0.999996	1	0.999996	1	Yes	0.002122	0.999897	0.873827	0.999998	0.022277	0.999998	0.000619	0.999998	0.048812	0.999998	0.052031	0.999998	1	0	0	0	0	0	1	0	1	0	0	0
581	NCAPH_CYB5A	Bioinformatically_derived_pair	0.999996	1	0.999996	1	No	0.999996	1	0.999996	1	No	0.999996	1	0.999996	1	Yes	0.002122	0.999897	0.873827	0.999998	0.022277	0.999998	0.000619	0.999998	0.048812	0.999998	0.052031	0.999998	1	0	0	0	0	0	1	0	1	0	0	0
582	NCAPH_DBNDD2	Bioinformatically_derived_pair	0.999996	1	0.999996	1	No	0.999996	1	0.999996	1	No	0.999996	1	0.002791	0.0133412	Yes	0.002122	0.999897	0.873827	0.999998	0.022277	0.999998	0.000619	0.999998	0.048812	0.999998	0.052031	0.999998	1	0	0	0	0	0	1	0	1	0	0	0
583	NCAPH_DCP1B	Bioinformatically_derived_pair	0.999996	1	0.999996	1	No	0.999996	1	0.999996	1	No	0.092673	1	0.999996	1	Yes	0.002122	0.999897	0.873827	0.999998	0.022277	0.999998	0.000619	0.999998	0.048812	0.999998	0.052031	0.999998	1	0	0	0	0	0	1	0	1	0	0	0
584	NCAPH_DPP7	Bioinformatically_derived_pair	0.999996	1	0.999996	1	No	0.999996	1	0.999996	0.481576	No	0.257938	0.298277	0.999996	0.433485	Yes	0.002122	0.999897	0.873827	0.999998	0.022277	0.999998	0.000619	0.999998	0.048812	0.999998	0.052031	0.999998	1	0	0	0	0	0	1	0	1	0	0	0
585	NCAPH_EMP3	Bioinformatically_derived_pair	0.999996	1	0.999996	1	No	0.999996	1	0.999996	1	No	0.999996	1	0.999996	1	Yes	0.002122	0.999897	0.873827	0.999998	0.022277	0.999998	0.000619	0.999998	0.048812	0.999998	0.052031	0.999998	1	0	0	0	0	0	1	0	1	0	0	0
586	NCAPH_EPDR1	Bioinformatically_derived_pair	0.999996	1	0.999996	1	No	0.999996	1	0.999996	1	No	0.999996	1	0.999996	1	Yes	0.002122	0.903415	0.873827	0.999998	0.022277	0.942384	0.000619	0.999998	0.048812	0.716496	0.052031	0.899479	1	0	0	0	0	0	1	0	1	0	0	0
587	NCAPH_FAH	Bioinformatically_derived_pair	0.999996	1	0.999996	1	No	0.999996	1	0.999996	1	No	0.999996	1	0.999996	1	Yes	0.002122	0.999897	0.873827	0.999998	0.022277	0.999998	0.000619	0.999998	0.048812	0.999998	0.052031	0.999998	1	0	0	0	0	0	1	0	1	0	0	0
588	NCAPH_FARP1	Bioinformatically_derived_pair	0.999996	1	0.999996	1	No	0.999996	1	0.999996	1	No	0.999996	1	0.999996	1	Yes	0.002122	0.999897	0.873827	0.999998	0.022277	0.999998	0.000619	0.999998	0.048812	0.999998	0.052031	0.999998	1	0	0	0	0	0	1	0	1	0	0	0
589	NCAPH_FNBP1	Bioinformatically_derived_pair	0.999996	1	0.999996	1	No	0.999996	1	0.999996	1	No	0.30514	1	0.999996	1	Yes	0.002122	0.999897	0.873827	0.999998	0.022277	0.999998	0.000619	0.999998	0.048812	0.999998	0.052031	0.999998	1	0	0	0	0	0	1	0	1	0	0	0
590	NCAPH_FXYD5	Bioinformatically_derived_pair	0.999996	1	0.999996	1	No	0.999996	1	0.999996	1	No	0.999996	1	0.999996	1	Yes	0.002122	0.999897	0.873827	0.999998	0.022277	0.611472	0.000619	0.999998	0.048812	0.999998	0.052031	0.719665	1	0	0	0	0	0	1	0	1	0	0	0
591	NCAPH_FYN	Bioinformatically_derived_pair	0.999996	1	0.999996	1	No	0.999996	1	0.999996	1	No	0.999996	1	0.999996	1	Yes	0.002122	0.999897	0.873827	0.999998	0.022277	0.999998	0.000619	0.999998	0.048812	0.999998	0.052031	0.999998	1	0	0	0	0	0	1	0	1	0	0	0
592	NCAPH_GLI3	Bioinformatically_derived_pair	0.999996	1	0.999996	1	No	0.999996	1	0.999996	1	No	0.588546	0.752617	0.239889	1	Yes	0.002122	0.999897	0.873827	0.999998	0.022277	0.999998	0.000619	0.999998	0.048812	0.999998	0.052031	0.999998	1	0	0	0	0	0	1	0	1	0	0	0
593	NCAPH_ICAM3	Bioinformatically_derived_pair	0.999996	1	0.999996	1	No	0.999996	1	0.999996	1	No	0.999996	1	0.999996	1	Yes	0.002122	0.999897	0.873827	0.999998	0.022277	0.999998	0.000619	0.999998	0.048812	0.999998	0.052031	0.999998	1	0	0	0	0	0	1	0	1	0	0	0
594	NCAPH_IVD	Bioinformatically_derived_pair	0.999996	1	0.999996	1	No	0.999996	1	0.999996	1	No	0.999996	1	0.999996	1	Yes	0.002122	0.999897	0.873827	0.999998	0.022277	0.999998	0.000619	0.999998	0.048812	0.999998	0.052031	0.999998	1	0	0	0	0	0	1	0	1	0	0	0
595	NCAPH_LGALS1	Bioinformatically_derived_pair	0.999996	1	0.999996	1	No	0.999996	1	0.999996	1	No	0.999996	1	0.999996	1	Yes	0.002122	0.999897	0.873827	0.999998	0.022277	0.999998	0.000619	0.999998	0.048812	0.999998	0.052031	0.999998	1	0	0	0	0	0	1	0	1	0	0	0
596	NCAPH_LGALS3BP	Bioinformatically_derived_pair	0.999996	1	0.999996	1	No	0.999996	1	0.999996	2.24e-08	No	0.999996	1	0.999996	1	Yes	0.002122	0.43447	0.873827	0.02005	0.022277	0.636894	0.000619	0.561725	0.048812	0.031312	0.052031	0.966202	1	0	0	1	0	0	1	0	1	1	0	0
597	NCAPH_LHFP	Bioinformatically_derived_pair	0.999996	1	0.999996	1	No	0.999996	1	0.999996	1	No	0.999996	1	0.999996	1	Yes	0.002122	0.999897	0.873827	0.999998	0.022277	0.942236	0.000619	0.999998	0.048812	0.999998	0.052031	0.999998	1	0	0	0	0	0	1	0	1	0	0	0
598	NCAPH_LIMCH1	Bioinformatically_derived_pair	0.999996	1	0.999996	1	No	0.999996	1	0.999996	1	No	0.999996	1	0.999996	1	Yes	0.002122	0.999897	0.873827	0.999998	0.022277	0.999998	0.000619	0.999998	0.048812	0.999998	0.052031	0.816506	1	0	0	0	0	0	1	0	1	0	0	0
599	NCAPH_LRP10	Bioinformatically_derived_pair	0.999996	1	0.999996	1	No	0.999996	1	0.999996	1	No	0.999996	1	0.999996	0.00157359	Yes	0.002122	0.999897	0.873827	0.999998	0.022277	0.999998	0.000619	0.999998	0.048812	0.999998	0.052031	0.999998	1	0	0	0	0	0	1	0	1	0	0	0
600	NCAPH_LRP12	Bioinformatically_derived_pair	0.999996	1	0.999996	1	No	0.999996	1	0.999996	1	No	0.000622	0.0104711	0.999996	1	No	0.002122	0.900154	0.873827	0.999998	0.022277	0.993744	0.000619	0.890432	0.048812	0.999998	0.052031	0.999998	1	0	0	0	0	0	1	0	1	0	0	0
601	NCAPH_LYSMD2	Bioinformatically_derived_pair	0.999996	1	0.999996	1	No	0.999996	1	0.999996	1	No	0.999996	1	0.999996	1	Yes	0.002122	0.999897	0.873827	0.999998	0.022277	0.999998	0.000619	0.999998	0.048812	0.999998	0.052031	0.999998	1	0	0	0	0	0	1	0	1	0	0	0
602	NCAPH_MGLL	Bioinformatically_derived_pair	0.999996	1	0.999996	1	No	0.418486	1	0.05058	1	No	0.999996	1	0.999996	1	Yes	0.002122	0.780972	0.873827	0.923053	0.022277	0.810501	0.000619	0.567605	0.048812	0.999998	0.052031	0.898054	1	1	0	0	0	0	1	0	1	0	0	0
603	NCAPH_MLKL	Bioinformatically_derived_pair	0.999996	1	0.999996	1	No	0.391431	1	0.506498	2.29e-05	No	0.999996	1	0.999996	1	Yes	0.002122	0.999897	0.873827	0.999998	0.022277	0.999998	0.000619	0.999998	0.048812	0.999998	0.052031	0.999998	1	0	0	0	0	0	1	0	1	0	0	0
604	NCAPH_MVP	Bioinformatically_derived_pair	0.999996	1	0.999996	1	No	0.999996	1	0.999996	0.00688604	No	0.62434	0.00309763	0.004507	2.39e-09	No	0.002122	0.43447	0.873827	0.999998	0.022277	0.180339	0.000619	0.202866	0.048812	0.999998	0.052031	0.282944	1	0	0	0	0	1	1	0	1	0	0	0
605	NCAPH_MYADM	Bioinformatically_derived_pair	0.999996	1	0.999996	1	No	0.999996	1	0.999996	1	No	0.999996	1	0.999996	1	Yes	0.002122	0.999897	0.873827	0.999998	0.022277	0.999998	0.000619	0.999998	0.048812	0.999998	0.052031	0.999998	1	0	0	0	0	0	1	0	1	0	0	0
606	NCAPH_MYC	Bioinformatically_derived_pair	0.999996	1	3e-05	8.1e-18	No	0.000743	8.01e-24	3.2e-05	9.09e-52	No	0.038502	2.47e-10	0.02729	5.62e-15	No	0.002122	0.013791	0.873827	0.006188	0.022277	0.036177	0.000619	0.002475	0.048812	0.009351	0.052031	0.002475	1	1	0	1	0	1	1	1	1	1	0	1
607	NCAPH_NAP1L5	Bioinformatically_derived_pair	0.999996	1	0.999996	1	No	0.999996	1	0.999996	1	No	0.999996	1	0.999996	1	Yes	0.002122	0.999897	0.873827	0.999998	0.022277	0.999998	0.000619	0.999998	0.048812	0.999998	0.052031	0.999998	1	0	0	0	0	0	1	0	1	0	0	0
608	NCAPH_PCDH15	Bioinformatically_derived_pair	0.999996	1	0.999996	1	No	0.999996	1	0.999996	0.0142931	No	0.999996	1	0.412983	1	Yes	0.002122	0.999897	0.873827	0.999998	0.022277	0.999998	0.000619	0.999998	0.048812	0.999998	0.052031	0.999998	1	0	0	0	0	0	1	0	1	0	0	0
609	NCEH1_ASPM	Bioinformatically_derived_pair	0.999996	1	0.999996	1	Yes	0.999996	0.991324	0.999996	1	Yes	0.999996	1	0.999996	1	Yes	0.999897	0.999897	0.999998	0.999998	0.856207	0.999998	0.999998	0.913812	0.999998	0.999998	0.999998	0.999998	0	0	0	0	0	0	0	0	0	0	0	0
610	NCEH1_CDC25C	Bioinformatically_derived_pair	0.999996	1	0.999996	1	Yes	0.999996	1	0.999996	1	Yes	0.999996	1	0.999996	1	Yes	0.999897	0.999897	0.999998	0.999998	0.856207	0.999998	0.999998	0.999998	0.999998	0.999998	0.999998	0.999998	0	0	0	0	0	0	0	0	0	0	0	0
611	NCEH1_KIF22	Bioinformatically_derived_pair	0.999996	0.0106058	0.999996	0.0529784	Yes	0.999996	7.21e-16	0.999996	3.51e-12	Yes	0.999996	0.117666	0.999996	1.26e-06	Yes	0.999897	0.772881	0.999998	0.48832	0.856207	0.75995	0.999998	0.409448	0.999998	0.554929	0.999998	0.450659	0	0	0	0	0	0	0	1	0	1	0	0
612	NCEH1_MND1	Bioinformatically_derived_pair	0.999996	1	0.999996	1	Yes	0.999996	1	0.999996	1	Yes	0.999996	1	0.999996	1	Yes	0.999897	0.999897	0.999998	0.999998	0.856207	0.999998	0.999998	0.999998	0.999998	0.999998	0.999998	0.999998	0	0	0	0	0	0	0	0	0	0	0	0
613	NCK2_NCK1	Paralogous_gene_pair	0.999996	1	0.999996	1	Yes	0.999996	1	0.999996	1	Yes	0.002389	3.99e-10	0.999996	0.0873944	Yes	0.999897	0.999897	0.999998	0.901123	0.999998	0.999998	0.999998	0.999998	0.999998	0.999998	0.999998	0.892269	0	0	0	0	0	0	0	0	0	0	0	0
614	NCKAP1_NCKAP1L	Paralogous_gene_pair	0.999996	1	0.999996	0.0037701	No	0.999996	1	0.999996	1	Yes	0.869781	3.55e-06	0.494353	3.07e-18	No	0.716124	0.999897	0.999998	0.999998	0.875447	0.999998	0.279379	0.999998	0.999998	0.999998	0.224785	0.999998	0	0	0	0	0	0	1	0	0	0	1	0
615	NCOA7_OXR1	Paralogous_gene_pair	0.999996	1	0.999996	1	Yes	0.044161	1	0.999996	1	Yes	0.999996	1	0.896669	1	Yes	0.999897	0.999897	0.999998	0.999998	0.999998	0.999998	0.999998	0.999998	0.999998	0.999998	0.999998	0.999998	0	0	0	0	0	0	0	0	0	0	0	0
616	NCOR2_NCOR1	Paralogous_gene_pair	0.485551	0.610658	0.999996	1	Yes	0.999996	1	0.999996	1	Yes	0.038054	0.129787	0.999996	1	Yes	0.999897	0.999897	0.999998	0.999998	0.999998	0.999998	0.999998	0.999998	0.999998	0.769389	0.966202	0.999998	0	0	0	0	0	0	0	0	0	0	0	0
617	NDE1_NDEL1	Paralogous_gene_pair	0.999996	1	0.999996	1	No	0.999996	1	0.985149	1	Yes	0.063731	1	0.999996	1	No	0.495454	0.999897	0.999998	0.999998	0.403679	0.999998	0.202114	0.999998	0.999998	0.999998	0.491225	0.999998	1	0	0	0	1	0	1	0	0	0	1	0
618	NDUFA13_CTC-260F20.3	Paralogous_gene_pair	0.999996	1	0.999996	1	No	0.999996	0.00169937	0.999996	1	Yes	0.999996	1	0.999996	1	No	0.731721	0.999897	0.999998	0.999998	0.916911	0.999998	0.25446	0.999998	0.658045	0.999998	0.592221	0.999998	1	0	0	0	0	0	1	0	1	0	1	0
619	NDUFA2_CYP11B1	Bioinformatically_derived_pair	0.999996	1	0.999996	1	No	0.999996	1	0.999996	1	Yes	0.999996	1	0.999996	1	Yes	0.999897	0.999897	0.999998	0.999998	0.993744	0.999998	0.8275	0.999998	0.999998	0.999998	0.965681	0.999998	0	0	0	0	0	0	0	0	0	0	0	0
620	NDUFA9_KIF15	Bioinformatically_derived_pair	0.999996	1	0.999996	1	No	0.999996	1	0.999996	1	Yes	0.22865	1	0.999996	1	Yes	0.999897	0.94023	0.999998	0.999998	0.999998	0.976764	0.999998	0.838492	0.999998	0.999998	0.999998	0.964107	0	0	0	0	0	0	0	0	0	0	0	0
621	NEBL_NEB	Paralogous_gene_pair	0.999996	1	0.999996	1	Yes	0.999996	1	0.999996	1	Yes	0.999996	1	0.999996	1	Yes	0.999897	0.999897	0.999998	0.999998	0.999998	0.999998	0.999998	0.999998	0.999998	0.999998	0.999998	0.999998	0	0	0	0	0	0	0	0	0	0	0	0
622	NEK6_ASPM	Bioinformatically_derived_pair	0.999996	1	0.999996	1	Yes	0.999996	0.00404371	0.999996	1	Yes	0.999996	1	0.999996	1	Yes	0.479203	0.999897	0.999998	0.999998	0.773588	0.999998	0.57304	0.913812	0.999998	0.999998	0.775102	0.999998	0	0	0	0	0	0	0	0	0	0	0	0
623	NEK6_CYP11B1	Bioinformatically_derived_pair	0.999996	1	0.999996	1	Yes	0.999996	1	0.999996	1	Yes	0.999996	1	0.999996	1	Yes	0.479203	0.999897	0.999998	0.999998	0.773588	0.999998	0.57304	0.999998	0.999998	0.999998	0.775102	0.999998	0	0	0	0	0	0	0	0	0	0	0	0
624	NEK6_EXO1	Bioinformatically_derived_pair	2.8e-05	4.73e-12	0.999996	0.0216029	No	0.801963	3.34e-08	0.473438	0.00130462	Yes	0.999996	1	0.999996	1	Yes	0.479203	0.45684	0.999998	0.999998	0.773588	0.91147	0.57304	0.142115	0.999998	0.999998	0.775102	0.932225	0	0	0	0	0	0	0	0	0	0	0	0
625	NEK6_NCAPH	Bioinformatically_derived_pair	0.000556	0.00952271	0.751596	9.26e-06	No	0.016594	1	9.4e-05	0.613741	No	3e-05	1.61e-15	0.037308	1.84e-08	No	0.479203	0.002122	0.999998	0.873827	0.773588	0.022277	0.57304	0.000619	0.999998	0.048812	0.775102	0.052031	0	1	0	0	0	0	0	1	0	1	0	0
626	NEK9_CYP11B1	Bioinformatically_derived_pair	0.999996	1	0.999996	1	Yes	0.999996	1	0.999996	1	Yes	0.999996	1	0.999996	1	Yes	0.999897	0.999897	0.999998	0.999998	0.999998	0.999998	0.999998	0.999998	0.999998	0.999998	0.999998	0.999998	0	0	0	0	0	0	0	0	0	0	0	0
627	NETO1_NETO2	Paralogous_gene_pair	0.999996	1	0.999996	1	Yes	0.999996	1	0.999996	1	Yes	0.999996	1	0.999996	1	Yes	0.999897	0.999897	0.999998	0.999998	0.999998	0.999998	0.999998	0.999998	0.999998	0.999998	0.999998	0.999998	0	0	0	0	0	0	0	0	0	0	0	0
628	NEURL1B_NEURL1	Paralogous_gene_pair	0.999996	1	0.999996	1	Yes	0.999996	1	0.999996	1	Yes	0.999996	1	0.999996	1	Yes	0.999897	0.999897	0.999998	0.999998	0.999998	0.999998	0.999998	0.999998	0.999998	0.999998	0.999998	0.999998	0	0	0	0	0	0	0	0	0	0	0	0
629	NFKB1_NFKB2	Paralogous_gene_pair	0.999996	1	0.999996	1	Yes	0.999996	1	0.999996	1	Yes	0.999996	1	0.999996	1	Yes	0.999897	0.999897	0.999998	0.999998	0.999998	0.999998	0.999998	0.999998	0.999998	0.999998	0.999998	0.999998	0	0	0	0	0	0	0	0	0	0	0	0
630	NFX1_NFXL1	Paralogous_gene_pair	0.999996	1	0.999996	1	Yes	0.999996	1	0.999996	1	Yes	0.999996	1	0.999996	1	Yes	0.999897	0.999897	0.999998	0.999998	0.999998	0.941262	0.999998	0.999998	0.999998	0.999998	0.999998	0.999998	0	0	0	0	0	0	0	0	0	0	0	0
631	NIPBL_PARP1	SynLethDB_gene_pair	0.999996	1	0.999996	1	No	0.999996	1	0.999996	1	Yes	0.999996	1	0.999996	1	Yes	0.60803	0.667502	0.999998	0.999998	0.999998	0.352275	0.391124	0.228723	0.816314	0.847657	0.999998	0.055198	0	0	0	0	0	0	1	1	1	0	0	0
632	NKAPL_NKAP	Paralogous_gene_pair	0.999996	1	0.999996	1	No	0.999996	1	0.999996	1	No	0.999996	1	0.999996	1	No	0.999897	0.999897	0.999998	0.999998	0.999998	0.999998	0.999998	0.999998	0.999998	0.999998	0.999998	0.999998	0	0	0	0	0	0	0	0	0	0	0	0
633	NLRX1_CENPF	Bioinformatically_derived_pair	0.999996	1	0.999996	1	Yes	0.999996	1	0.999996	1	Yes	0.008457	0.0760657	0.062111	1	No	0.629719	0.999897	0.999998	0.999998	0.594646	0.810501	0.818446	0.999998	0.999998	0.528177	0.869247	0.575584	0	0	0	0	0	0	0	0	0	0	0	0
634	NLRX1_EXO1	Bioinformatically_derived_pair	2.8e-05	2.1e-13	0.999996	1	No	0.999996	0.0614117	0.999996	0.31314	Yes	0.999996	1	0.005135	1	Yes	0.629719	0.45684	0.999998	0.999998	0.594646	0.91147	0.818446	0.142115	0.999998	0.999998	0.869247	0.932225	0	0	0	0	0	0	0	0	0	0	0	0
635	NME3_ASPM	Bioinformatically_derived_pair	0.999996	1	0.999996	1	Yes	0.999996	1	0.999996	1	Yes	0.999996	1	0.999996	1	Yes	0.816508	0.999897	0.999998	0.999998	0.755915	0.999998	0.542061	0.913812	0.999998	0.999998	0.722375	0.999998	0	0	0	0	0	0	0	0	0	0	0	0
636	NME7_NME8	Paralogous_gene_pair	0.999996	1	0.999996	1	Yes	0.999996	1	0.999996	1	Yes	0.999996	1	0.999996	1	Yes	0.999897	0.999897	0.999998	0.999998	0.999998	0.999998	0.999998	0.999998	0.999998	0.999998	0.999998	0.999998	0	0	0	0	0	0	0	0	0	0	0	0
637	NMT2_NMT1	Paralogous_gene_pair	0.999996	1	0.999996	1	No	0.008216	1	3.2e-05	1	No	0.999996	1	0.999996	1	Yes	0.999897	0.530333	0.999998	0.155539	0.999998	0.999998	0.999998	0.182564	0.999998	0.072065	0.993028	0.999998	0	1	0	1	0	0	0	1	0	1	0	0
638	NNT_ASPM	Bioinformatically_derived_pair	0.999996	1	0.999996	1	Yes	0.999996	1	0.999996	1	Yes	0.325048	1	0.999996	1	Yes	0.999897	0.999897	0.999998	0.999998	0.936847	0.999998	0.999998	0.913812	0.987847	0.999998	0.940541	0.999998	0	0	0	0	0	0	0	0	0	0	0	0
639	NODAL_BMP3	Paralogous_gene_pair	0.999996	1	0.999996	1	Yes	0.999996	1	0.999996	1	Yes	0.999996	1	0.999996	1	Yes	0.999897	0.999897	0.999998	0.999998	0.942384	0.999998	0.999998	0.999998	0.947016	0.999998	0.999998	0.999998	0	0	0	0	0	0	0	0	0	0	0	0
640	Non_Tar_RND_control_Non_Tar_RND_control (these are non-targ controls together)	Control pair (non-targeting controls paired)	NA	NA	NA	NA	No	NA	NA	NA	NA	Yes	NA	NA	NA	NA	Yes	#N/A	#N/A	#N/A	#N/A	#N/A	#N/A	#N/A	#N/A	#N/A	#N/A	#N/A	#N/A	#N/A	#N/A	#N/A	#N/A	#N/A	#N/A	#N/A	#N/A	#N/A	#N/A	#N/A	#N/A
641	NOP56_ABCC12	Bioinformatically_derived_pair	0.999996	1	0.999996	1	No	0.999996	1	0.999996	1	No	0.999996	1	0.999996	1	No	0.999897	0.999897	0.999998	0.999998	0.999998	0.999998	0.999998	0.999998	0.999998	0.999998	0.999998	0.999998	0	0	0	0	0	0	0	0	0	0	0	0
642	NOVA2_NOVA1	Paralogous_gene_pair	0.999996	1	0.999996	1	Yes	0.999996	1	0.999996	1	Yes	0.999996	1	0.999996	1	Yes	0.999897	0.999897	0.999998	0.999998	0.999998	0.999998	0.999998	0.999998	0.999998	0.999998	0.999998	0.999998	0	0	0	0	0	0	0	0	0	0	0	0
643	NPAS2_CLOCK	Paralogous_gene_pair	0.246168	1	0.999996	1	Yes	0.999996	1	0.999996	1	Yes	0.999996	1	0.999996	1	Yes	0.999897	0.999897	0.999998	0.999998	0.999998	0.999998	0.999998	0.999998	0.999998	0.999998	0.999998	0.999998	0	0	0	0	0	0	0	0	0	0	0	0
644	NPC1_NPC1L1	Paralogous_gene_pair	0.999996	1	0.999996	1	Yes	0.999996	1	0.999996	1	Yes	0.999996	1	0.999996	1	Yes	0.999897	0.999897	0.999998	0.999998	0.999998	0.941262	0.999998	0.66899	0.999998	0.999998	0.999998	0.999998	0	0	0	0	0	0	0	0	0	0	0	0
645	NPDC1_ASPM	Bioinformatically_derived_pair	0.999996	1	0.999996	1	Yes	0.999996	1	0.999996	1	Yes	0.999996	1	0.999996	1	Yes	0.961178	0.999897	0.999998	0.999998	0.942236	0.999998	0.299838	0.913812	0.999998	0.999998	0.999998	0.999998	0	0	0	0	0	0	0	0	0	0	0	0
646	NPDC1_DSN1	Bioinformatically_derived_pair	0.999996	1	0.000574	1	No	0.025414	1	3.2e-05	1.39e-07	Yes	0.086919	1	2.9e-05	1	Yes	0.961178	0.753912	0.999998	0.999998	0.942236	0.999998	0.299838	0.153964	0.999998	0.999998	0.999998	0.778527	0	0	0	0	0	0	0	1	0	0	0	0
647	NPDC1_EXO1	Bioinformatically_derived_pair	2.8e-05	6.23e-27	0.999996	0.0005032	No	0.999996	1	0.034038	1	Yes	0.757487	1	0.999996	1	Yes	0.961178	0.45684	0.999998	0.999998	0.942236	0.91147	0.299838	0.142115	0.999998	0.999998	0.999998	0.932225	0	0	0	0	0	0	0	0	0	0	0	0
648	NPDC1_NCAPH	Bioinformatically_derived_pair	2.8e-05	0.352131	0.84121	9.19e-07	No	0.063749	1.59e-05	0.845744	0.0484479	No	3e-05	1.39e-07	0.000136	3.77e-09	No	0.961178	0.002122	0.999998	0.873827	0.942236	0.022277	0.299838	0.000619	0.999998	0.048812	0.999998	0.052031	0	1	0	0	0	0	0	1	0	1	0	0
649	NPEPL1_LAP3	Paralogous_gene_pair	0.999996	1	0.999996	1	Yes	0.999996	1	0.999996	1	Yes	0.999996	1	0.999996	1	Yes	0.629719	0.94267	0.999998	0.999998	0.637721	0.999998	0.776782	0.999998	0.999998	0.999998	0.964107	0.999998	0	0	0	0	0	0	0	0	0	0	0	0
650	NPNT_EGFL6	Paralogous_gene_pair	0.999996	1	0.999996	1	Yes	0.999996	1	0.999996	1	Yes	0.999996	1	0.999996	1	Yes	0.999897	0.999897	0.999998	0.999998	0.999998	0.999998	0.999998	0.999998	0.999998	0.999998	0.999998	0.999998	0	0	0	0	0	0	0	0	0	0	0	0
651	NPTN_BSG	Paralogous_gene_pair	0.756313	1	0.999996	1	No	0.58327	0.000283772	0.999996	1	No	0.383117	1	0.999996	1	No	0.999897	0.999897	0.999998	0.911816	0.916911	0.941262	0.848396	0.465747	0.999998	0.430711	0.999998	0.623945	0	0	0	0	0	0	0	1	0	1	0	1
652	NR1D2_CYP11B1	Bioinformatically_derived_pair	0.999996	1	0.999996	1	Yes	0.999996	1	0.999996	1	Yes	0.999996	1	0.999996	1	Yes	0.999897	0.999897	0.999998	0.999998	0.999998	0.999998	0.999998	0.999998	0.999998	0.999998	0.999998	0.999998	0	0	0	0	0	0	0	0	0	0	0	0
653	NRAP_NEB	Paralogous_gene_pair	0.999996	1	0.999996	1	Yes	0.999996	1	0.999996	1	Yes	0.999996	1	0.999996	1	Yes	0.999897	0.999897	0.999998	0.999998	0.999998	0.999998	0.999998	0.999998	0.999998	0.999998	0.999998	0.999998	0	0	0	0	0	0	0	0	0	0	0	0
654	NUBP1_NUBPL	Paralogous_gene_pair	2.8e-05	1.23e-10	0.999996	1	No	0.337201	1	0.999996	1	No	3e-05	3.29e-12	0.109002	0.0300484	No	0.45684	0.999897	0.999998	0.999998	0.637721	0.999998	0.174987	0.999998	0.365883	0.999998	0.238632	0.999998	1	0	1	0	1	0	1	1	1	1	1	0
655	NUDC_NUDCD3	Paralogous_gene_pair	0.999996	1	0.999996	1	No	0.999996	1	0.999996	1	No	0.999996	1	0.999996	1	No	0.378441	0.999897	0.980468	0.999998	0.492381	0.999998	0.349953	0.779754	0.346385	0.927206	0.424554	0.853492	1	0	1	0	0	0	1	1	1	1	1	1
656	NUDT12_MCM7	Bioinformatically_derived_pair	0.999996	1	0.999996	1	No	0.999996	1	0.999996	0.488048	No	0.803424	0.00128194	0.20021	0.00148041	No	0.999897	0.999897	0.999998	0.999998	0.943278	0.999998	0.545557	0.999998	0.999998	0.999998	0.999998	0.999998	0	0	0	0	0	0	0	0	0	0	0	0
657	NUMB_NUMBL	Paralogous_gene_pair	0.999996	1	0.999996	1	Yes	0.999996	1	0.999996	1	Yes	0.999996	1	0.999996	1	Yes	0.999897	0.999897	0.999998	0.999998	0.926517	0.999998	0.974916	0.999998	0.999998	0.999998	0.838941	0.999998	0	0	0	0	0	0	0	0	0	0	0	0
658	NUP210L_NUP210	Paralogous_gene_pair	0.999996	1	0.999996	1	Yes	0.999996	1	0.999996	1	Yes	0.823916	1	0.999996	1	Yes	0.900154	0.999897	0.999998	0.999998	0.999998	0.999998	0.959503	0.999998	0.999998	0.999998	0.999998	0.999998	0	0	0	0	0	0	0	0	0	0	0	0
659	NXT1_NXT2	Paralogous_gene_pair	0.999996	1	0.999996	1	No	0.999996	1	0.999996	1	No	0.999996	1	0.999996	1	Yes	0.999897	0.999897	0.999998	0.336474	0.999998	0.999998	0.580846	0.999998	0.999998	0.999998	0.999998	0.999998	0	0	0	0	0	0	0	0	0	0	0	0
660	OBSL1_OBSCN	Paralogous_gene_pair	0.999996	1	0.999996	1	No	0.999996	1	0.999996	1	Yes	0.999996	1	0.999996	1	Yes	0.999897	0.999897	0.999998	0.999998	0.999998	0.999998	0.999998	0.999998	0.999998	0.999998	0.999998	0.999998	0	1	0	0	0	0	0	1	0	0	0	0
661	OCEL1_MARVELD2	Paralogous_gene_pair	0.999996	1	0.999996	1	Yes	0.999996	1	0.999996	1	Yes	0.999996	1	0.999996	1	Yes	0.999897	0.999897	0.999998	0.999998	0.999998	0.999998	0.999998	0.999998	0.999998	0.999998	0.999998	0.999998	0	0	0	0	0	0	0	0	0	0	0	0
662	OSBPL10_ASPM	Bioinformatically_derived_pair	0.999996	1	0.999996	1	Yes	0.999996	1	0.999996	1	Yes	0.95605	1	0.999996	1	Yes	0.999897	0.999897	0.999998	0.999998	0.999998	0.999998	0.999998	0.913812	0.999998	0.999998	0.999998	0.999998	0	0	0	0	0	0	0	0	0	0	0	0
663	OXCT1_ASPM	Bioinformatically_derived_pair	0.999996	1	0.999996	1	Yes	0.486566	1	0.819597	1	Yes	0.999996	1	0.999996	1	Yes	0.999897	0.999897	0.999998	0.999998	0.999998	0.999998	0.999998	0.913812	0.999998	0.999998	0.999998	0.999998	0	0	0	0	0	0	0	0	0	0	0	0
664	P4HTM_EXO1	Bioinformatically_derived_pair	2.8e-05	2.49e-18	0.002513	4.12e-05	No	0.732656	0.520557	0.999996	1	Yes	0.999996	1	0.999996	1	Yes	0.999897	0.45684	0.999998	0.999998	0.999998	0.91147	0.999998	0.142115	0.999998	0.999998	0.999998	0.932225	0	0	0	0	0	0	0	0	0	0	0	0
665	PACS1_PACS2	Paralogous_gene_pair	0.999996	1	0.999996	1	No	0.281675	1	0.092401	1	Yes	0.486444	1	0.999996	1	No	0.999897	0.874259	0.999998	0.999998	0.999998	0.713535	0.999998	0.999998	0.999998	0.927206	0.999998	0.359336	0	1	0	0	0	1	0	1	0	1	0	1
666	PAK3_TP53	SynLethDB_gene_pair	0.999996	1	0.999996	1	Yes	0.999996	1	0.999996	1	Yes	0.999996	1	0.999996	1	Yes	0.999897	0.999897	0.999998	0.999998	0.999998	0.999998	0.999998	0.999998	0.999998	0.999998	0.999998	0.999998	0	0	0	0	0	0	0	0	0	0	0	0
667	PAM_ASPM	Bioinformatically_derived_pair	0.999996	1	0.999996	1	Yes	0.999996	1	0.999996	1	Yes	0.999996	1	0.999996	1	Yes	0.999897	0.999897	0.999998	0.999998	0.999998	0.999998	0.999998	0.913812	0.999998	0.999998	0.999998	0.999998	0	0	0	0	0	0	0	0	0	0	0	0
668	PAPSS1_PAPSS2	Paralogous_gene_pair	0.999996	1	0.999996	1	Yes	0.999996	1	0.999996	1	Yes	0.999996	1	0.999996	1	Yes	0.999897	0.999897	0.999998	0.999998	0.999998	0.976764	0.999998	0.999998	0.999998	0.999998	0.999998	0.999998	0	0	0	0	0	0	0	0	0	0	0	0
669	PAQR4_PAQR3	Paralogous_gene_pair	0.999996	1	0.999996	1	Yes	0.999996	1	0.999996	1	Yes	0.999996	1	0.999996	1	Yes	0.999897	0.999897	0.999998	0.999998	0.999998	0.999998	0.999998	0.999998	0.999998	0.999998	0.999998	0.999998	0	0	0	0	0	0	0	0	0	0	0	0
670	PARD3B_PARD3	Paralogous_gene_pair	0.999996	1	0.999996	1	Yes	0.999996	1	0.999996	1	Yes	0.999996	1	0.999996	1	Yes	0.999897	0.999897	0.999998	0.999998	0.999998	0.999998	0.999998	0.807214	0.999998	0.999998	0.999998	0.999998	0	0	0	0	0	0	0	0	0	0	0	0
671	PARP1_PARP2	Paralogous_gene_pair	0.999996	1	0.999996	1	No	0.999996	1	0.999996	1	Yes	0.99906	1	0.999996	1	Yes	0.667502	0.999897	0.999998	0.999998	0.352275	0.999998	0.228723	0.999998	0.847657	0.999998	0.055198	0.999998	0	0	0	0	0	0	1	0	0	0	0	0
672	PARP1_RAD21	SynLethDB_gene_pair	2.8e-05	1.35e-62	3e-05	1.61e-56	No	3e-05	2.82e-33	3.2e-05	1.66e-34	No	3e-05	9.73e-41	2.9e-05	1.21e-40	Yes	0.667502	0.999897	0.999998	0.999998	0.352275	0.999998	0.228723	0.421644	0.847657	0.947016	0.055198	0.999998	0	0	0	0	0	0	1	1	0	0	0	0
673	PARP1_RAD51	SynLethDB_gene_pair	2.8e-05	1.19e-16	3e-05	9.23e-11	No	3e-05	1.51e-05	0.999996	1	No	3e-05	2.39e-12	2.9e-05	2.08e-10	No	0.667502	0.862027	0.999998	0.867385	0.352275	0.91147	0.228723	0.67954	0.847657	0.71943	0.055198	0.652909	0	1	0	1	0	0	1	1	0	1	0	1
674	PARP1_SMC1A	SynLethDB_gene_pair	2.8e-05	1.78e-08	3e-05	8.55e-31	No	3e-05	5.04e-37	3.2e-05	2.88e-41	No	3e-05	0.0010673	2.9e-05	1.97e-19	No	0.667502	0.599889	0.999998	0.152572	0.352275	0.764575	0.228723	0.267219	0.847657	0.02984	0.055198	0.340533	0	1	0	1	0	1	1	1	0	1	0	1
675	PARP1_SMC3	SynLethDB_gene_pair	2.8e-05	1	3e-05	2.55e-08	No	3e-05	0.109466	3.2e-05	0.000109757	No	8.5e-05	1	2.9e-05	1	No	0.667502	0.999897	0.999998	0.765026	0.352275	0.939422	0.228723	0.915654	0.847657	0.355018	0.055198	0.999998	0	1	0	1	0	0	1	1	0	1	0	1
676	PARP1_STAG1	SynLethDB_gene_pair	0.999996	1	0.999996	1	No	0.999996	1	0.999996	1	Yes	0.999996	1	0.999996	1	Yes	0.667502	0.999897	0.999998	0.999998	0.352275	0.999998	0.228723	0.999998	0.847657	0.999998	0.055198	0.999998	0	0	0	0	0	0	1	0	0	0	0	0
677	PARP1_STAG3	SynLethDB_gene_pair	0.999996	1	0.999996	1	No	0.999996	1	0.999996	1	Yes	0.00041	0.0924889	0.999996	9.67e-10	Yes	0.667502	0.825239	0.999998	0.999998	0.352275	0.91147	0.228723	0.999998	0.847657	0.999998	0.055198	0.999998	0	0	0	0	0	0	1	0	0	0	0	0
678	PARP2_RAD21	SynLethDB_gene_pair	2.8e-05	2.61e-62	3e-05	4.33e-55	Yes	3e-05	2.34e-40	3.2e-05	3.48e-39	No	3e-05	4.38e-34	2.9e-05	6.59e-46	Yes	0.999897	0.999897	0.999998	0.999998	0.999998	0.999998	0.999998	0.421644	0.999998	0.947016	0.999998	0.999998	0	0	0	0	0	0	0	1	0	0	0	0
679	PARP2_SMC1A	SynLethDB_gene_pair	2.8e-05	2.04e-11	3e-05	1.85e-32	No	3e-05	9.16e-30	3.2e-05	9.64e-54	No	0.010061	0.0795411	2.9e-05	1.5e-20	No	0.999897	0.599889	0.999998	0.152572	0.999998	0.764575	0.999998	0.267219	0.999998	0.02984	0.999998	0.340533	0	1	0	1	0	1	0	1	0	1	0	1
680	PARP2_SMC3	SynLethDB_gene_pair	2.8e-05	1	3e-05	1.28e-06	No	3e-05	0.000319187	3.2e-05	0.000116645	No	3e-05	1	2.9e-05	1	No	0.999897	0.999897	0.999998	0.765026	0.999998	0.939422	0.999998	0.915654	0.999998	0.355018	0.999998	0.999998	0	1	0	1	0	0	0	1	0	1	0	1
681	PARP2_STAG1	SynLethDB_gene_pair	0.999996	1	0.999996	1	Yes	0.999996	1	0.999996	1	Yes	0.999996	1	0.999996	1	Yes	0.999897	0.999897	0.999998	0.999998	0.999998	0.999998	0.999998	0.999998	0.999998	0.999998	0.999998	0.999998	0	0	0	0	0	0	0	0	0	0	0	0
682	PARP2_STAG3	SynLethDB_gene_pair	0.999996	1	0.999996	1	Yes	0.999996	1	0.999996	1	Yes	0.075055	0.00473105	0.0273	2.52e-11	Yes	0.999897	0.825239	0.999998	0.999998	0.999998	0.91147	0.999998	0.999998	0.999998	0.999998	0.999998	0.999998	0	0	0	0	0	0	0	0	0	0	0	0
683	PARP3_ASPM	Bioinformatically_derived_pair	0.999996	0.332896	0.999996	1	Yes	0.773511	1	0.999996	1	Yes	0.999996	1	0.999996	1	Yes	0.999897	0.999897	0.999998	0.999998	0.999998	0.999998	0.999998	0.913812	0.999998	0.999998	0.999998	0.999998	0	0	0	0	0	0	0	0	0	0	0	0
684	PATL1_PATL2	Paralogous_gene_pair	0.999996	1	0.999996	1	Yes	0.999996	1	0.999996	1	Yes	0.999996	1	0.999996	1	Yes	0.999897	0.999897	0.999998	0.999998	0.999998	0.999998	0.999998	0.800747	0.999998	0.999998	0.999998	0.999998	0	0	0	0	0	0	0	0	0	0	0	0
685	PCBD2_PCBD1	Paralogous_gene_pair	0.999996	1	0.999996	1	Yes	0.999996	1	0.999996	1	No	0.999996	1	0.999996	0.191144	Yes	0.999897	0.999897	0.999998	0.646943	0.892299	0.999998	0.785436	0.999998	0.999998	0.999998	0.988437	0.999998	0	0	0	0	0	0	0	0	0	0	0	0
686	PCMT1_CYP11B1	Bioinformatically_derived_pair	0.999996	1	0.999996	1	Yes	0.999996	1	0.999996	1	Yes	0.999996	1	0.999996	1	Yes	0.999897	0.999897	0.999998	0.999998	0.999998	0.999998	0.999998	0.999998	0.999998	0.999998	0.999998	0.999998	0	0	0	0	0	0	0	0	0	0	0	0
687	PCNXL2_CCNA2	Bioinformatically_derived_pair	0.999996	1	3e-05	2.56e-09	No	3e-05	3.09e-11	3.2e-05	1.03e-19	No	3e-05	3.08e-26	2.9e-05	4.58e-30	No	0.999897	0.110191	0.999998	0.216441	0.999998	0.030116	0.999998	0.002593	0.999998	0.121467	0.999998	0.002475	0	1	0	0	0	1	0	1	0	1	0	1
688	PCNXL2_MND1	Bioinformatically_derived_pair	0.999996	1	0.999996	1	Yes	0.999996	1	0.999996	1	Yes	0.999996	1	0.999996	1	Yes	0.999897	0.999897	0.999998	0.999998	0.999998	0.999998	0.999998	0.999998	0.999998	0.999998	0.999998	0.999998	0	0	0	0	0	0	0	0	0	0	0	0
689	PDCD2_PDCD2L	Paralogous_gene_pair	0.999996	1	0.999996	1	No	0.999996	1	0.999996	1	No	0.999996	0.0510835	0.000136	6.67e-09	Yes	0.999897	0.999897	0.999998	0.999998	0.999998	0.999998	0.639249	0.999998	0.999998	0.999998	0.899479	0.766993	0	0	0	0	0	0	1	0	0	0	0	0
690	PDE3B_PDE3A	Paralogous_gene_pair	0.999996	1	0.999996	1	Yes	0.999996	1	0.999996	1	Yes	0.001752	1	0.999996	1	Yes	0.999897	0.999897	0.999998	0.999998	0.999998	0.999998	0.999998	0.999998	0.999998	0.999998	0.999998	0.999998	0	0	0	0	0	0	0	0	0	0	0	0
691	PDS5A_PDS5B	Paralogous_gene_pair	0.389675	1	0.999996	1	Yes	0.999996	1	0.999996	1	No	0.007062	0.00243624	0.002512	1	No	0.999897	0.999897	0.999998	0.593104	0.970749	0.999998	0.999998	0.999998	0.999998	0.999998	0.798998	0.999998	0	0	0	1	0	0	0	0	0	0	1	1
692	PDZD3_PDZK1	Paralogous_gene_pair	0.999996	1	0.999996	1	Yes	0.999996	1	0.999996	1	Yes	0.999996	1	0.999996	1	Yes	0.999897	0.999897	0.999998	0.999998	0.999998	0.999998	0.999998	0.999998	0.999998	0.720772	0.999998	0.999998	0	0	0	0	0	0	0	0	0	0	0	0
693	PEX5L_PEX5	Paralogous_gene_pair	0.999996	1	0.999996	1	Yes	0.999996	1	0.999996	1	Yes	0.044909	0.0604032	2.9e-05	0.000685765	Yes	0.999897	0.999897	0.999998	0.999998	0.999998	0.999998	0.999998	0.999998	0.999998	0.999998	0.999998	0.999998	0	0	0	0	0	0	0	0	0	0	0	0
694	PFDN5_KIF15	Bioinformatically_derived_pair	0.485551	1	0.999996	1	No	0.999996	1	0.999996	1	Yes	0.548029	1	0.999996	1	No	0.165514	0.94023	0.777557	0.999998	0.144678	0.976764	0.02104	0.838492	0.077986	0.999998	0.00452	0.964107	1	0	0	0	1	0	1	0	1	0	1	0
695	PFDN5_PRKDC	Bioinformatically_derived_pair	0.036529	0.00260108	0.197321	2.47e-09	No	0.106756	1.39e-17	0.079184	3e-07	No	0.00083	8.96e-09	2.9e-05	7.57e-17	No	0.165514	0.080367	0.777557	0.887534	0.144678	0.916911	0.02104	0.010255	0.077986	0.611821	0.00452	0.286993	1	1	0	1	1	0	1	1	1	1	1	1
696	PFN2_CDC25C	Bioinformatically_derived_pair	0.999996	1	0.999996	1	Yes	0.999996	1	0.999996	1	Yes	0.999996	1	0.999996	1	Yes	0.999897	0.999897	0.999998	0.999998	0.999998	0.999998	0.999998	0.999998	0.999998	0.999998	0.999998	0.999998	0	0	0	0	0	0	0	0	0	0	0	0
697	PGBD1_NCAPH	Bioinformatically_derived_pair	2.8e-05	0.00164777	3e-05	4.9e-13	No	0.075429	0.00875705	0.326754	1	No	3e-05	1e-23	8.5e-05	3.22e-16	No	0.999897	0.002122	0.999998	0.873827	0.999998	0.022277	0.999998	0.000619	0.999998	0.048812	0.999998	0.052031	0	1	0	0	0	0	0	1	0	1	0	0
698	PGK2_PGK1	Paralogous_gene_pair	2.8e-05	8.88e-21	3e-05	7.09e-25	No	3e-05	8.53e-56	0.17945	3.89e-09	No	3e-05	6.21e-30	2.9e-05	3.61e-10	No	0.999897	0.19245	0.999998	0.521128	0.999998	0.570185	0.999998	0.01566	0.999998	0.01802	0.999998	0.06268	0	1	0	1	0	1	0	1	0	1	0	1
699	PGM1_PGM5	Paralogous_gene_pair	0.999996	1	0.999996	1	Yes	0.999996	1	0.999996	1	Yes	0.999996	1	0.999996	1	Yes	0.999897	0.999897	0.999998	0.560722	0.999998	0.999998	0.999998	0.999998	0.999998	0.999998	0.999998	0.999998	0	0	0	0	0	0	0	0	0	0	0	0
700	PHF11_ASPM	Bioinformatically_derived_pair	0.999996	1	0.999996	1	Yes	0.999996	1	0.999996	1	Yes	0.999996	1	0.999996	1	Yes	0.999897	0.999897	0.999998	0.999998	0.999998	0.999998	0.999998	0.913812	0.999998	0.999998	0.999998	0.999998	0	0	0	0	0	0	0	0	0	0	0	0
701	PHF20L1_PHF20	Paralogous_gene_pair	0.999996	1	0.999996	1	Yes	0.999996	1	0.999996	1	Yes	0.778408	1	0.425031	1	Yes	0.999897	0.999897	0.999998	0.999998	0.999998	0.999998	0.999998	0.999998	0.999998	0.999998	0.999998	0.999998	0	0	0	0	0	0	0	0	0	0	0	0
702	PHLDA3_E2F8	Bioinformatically_derived_pair	0.999996	1	0.999996	1	No	0.999996	1	0.999996	1	Yes	0.999996	1	0.999996	1	Yes	0.107054	0.999897	0.999998	0.999998	0.572378	0.999998	0.055405	0.999998	0.999998	0.999998	0.999998	0.999998	1	0	0	0	0	0	1	0	0	0	0	0
703	PHLDB2_PHLDB1	Paralogous_gene_pair	0.999996	1	0.999996	1	Yes	0.999996	1	0.999996	1	Yes	0.999996	1	0.999996	1	Yes	0.999897	0.999897	0.999998	0.999998	0.999998	0.999998	0.999998	0.999998	0.999998	0.999998	0.999998	0.999998	0	0	0	0	0	0	0	0	0	0	0	0
704	PHLPP2_PHLPP1	Paralogous_gene_pair	0.999996	1	0.999996	1	Yes	0.999996	1	0.999996	1	Yes	0.999996	1	0.999996	1	Yes	0.999897	0.999897	0.999998	0.999998	0.999998	0.999998	0.999998	0.999998	0.999998	0.999998	0.999998	0.999998	0	0	0	0	0	0	0	0	0	0	0	0
705	PIF1_MLF1	Bioinformatically_derived_pair	0.999996	1	0.999996	1	Yes	0.999996	1	0.249544	1	Yes	0.999996	1	0.999996	1	Yes	0.999897	0.999897	0.999998	0.999998	0.999998	0.999998	0.707041	0.999998	0.999998	0.999998	0.999998	0.999998	0	0	0	0	0	0	0	0	0	0	0	0
706	PIF1_NCEH1	Bioinformatically_derived_pair	0.999996	1	0.999996	1	Yes	0.999996	1	0.999996	1	Yes	0.999996	1	0.999996	0.00357023	Yes	0.999897	0.999897	0.999998	0.999998	0.999998	0.856207	0.707041	0.999998	0.999998	0.999998	0.999998	0.999998	0	0	0	0	0	0	0	0	0	0	0	0
707	PIF1_PFN2	Bioinformatically_derived_pair	0.999996	1	0.999996	1	Yes	0.999996	1	0.999996	1	Yes	0.999996	1	0.999996	0.13061	Yes	0.999897	0.999897	0.999998	0.999998	0.999998	0.999998	0.707041	0.999998	0.999998	0.999998	0.999998	0.999998	0	0	0	0	0	0	0	0	0	0	0	0
708	PIGK_LGMN	Paralogous_gene_pair	0.999996	1	0.999996	1	Yes	0.999996	1	0.999996	1	Yes	0.999996	1	0.999996	1	Yes	0.999897	0.999897	0.999998	0.999998	0.999998	0.999998	0.999998	0.999998	0.999998	0.999998	0.929066	0.999998	0	0	0	0	0	0	0	0	0	0	0	0
709	PKN3_IQGAP3	Bioinformatically_derived_pair	0.999996	1	0.999996	4.19e-11	Yes	0.999996	1	0.999996	1	Yes	0.999996	1	0.999996	0.48287	Yes	0.908218	0.999897	0.999998	0.999998	0.999998	0.999998	0.999998	0.819781	0.999998	0.957883	0.999998	0.999998	0	0	0	0	0	0	0	0	0	0	0	0
710	PLA2G12A_PLA2G12B	Paralogous_gene_pair	0.999996	1	0.999996	1	No	0.999996	1	0.999996	1	Yes	0.999996	1	0.999996	1	Yes	0.653672	0.999897	0.999998	0.999998	0.71311	0.999998	0.61132	0.999998	0.999998	0.999998	0.642017	0.999998	1	0	0	0	0	0	1	0	0	0	0	0
711	PLD1_PLD2	Paralogous_gene_pair	0.999996	1	0.999996	1	No	0.999996	1	0.999996	1	Yes	0.999996	1	0.999996	1	No	0.999897	0.766134	0.999998	0.999998	0.999998	0.552318	0.999998	0.58438	0.999998	0.999998	0.999998	0.357035	0	1	0	0	0	1	0	1	0	1	0	1
712	PLEKHA7_PLEKHA5	Paralogous_gene_pair	0.999996	1	0.999996	1	Yes	0.999996	1	0.999996	1	Yes	0.999996	1	0.999996	1	Yes	0.999897	0.999897	0.999998	0.999998	0.999998	0.999998	0.999998	0.999998	0.999998	0.999998	0.999998	0.999998	0	0	0	0	0	0	0	0	0	0	0	0
713	PLEKHG5_PLEKHG6	Paralogous_gene_pair	0.999996	1	0.999996	1	Yes	0.999996	1	0.999996	1	Yes	0.999996	1	0.999996	1	Yes	0.673566	0.999897	0.999998	0.999998	0.903017	0.999998	0.654827	0.999998	0.999998	0.999998	0.800414	0.999998	0	0	0	0	0	0	0	0	0	0	0	0
714	PLEKHO1_CCNB1	Bioinformatically_derived_pair	2.8e-05	3.21e-34	3e-05	7.24e-44	No	3e-05	2.96e-29	3.2e-05	3.81e-28	No	3e-05	6.61e-24	0.999996	2.56e-17	Yes	0.995216	0.999897	0.999998	0.999998	0.999998	0.999998	0.999998	0.475959	0.999998	0.59882	0.999998	0.999998	0	0	0	0	0	0	0	1	0	1	0	0
715	PLEKHO1_CDC25C	Bioinformatically_derived_pair	0.999996	1	0.999996	1	Yes	0.999996	1	0.999996	1	Yes	0.999996	1	0.999996	1	Yes	0.995216	0.999897	0.999998	0.999998	0.999998	0.999998	0.999998	0.999998	0.999998	0.999998	0.999998	0.999998	0	0	0	0	0	0	0	0	0	0	0	0
716	PLK1_TP53	SynLethDB_gene_pair	0.265283	1	0.999996	1	No	0.999996	1	0.999996	1	No	0.719684	1	0.999996	1	No	0.32503	0.999897	0.146888	0.999998	0.501514	0.999998	0.256917	0.999998	0.260745	0.999998	0.491225	0.999998	1	0	1	0	0	0	1	0	1	0	0	0
717	PLPP6_PLPP7	Paralogous_gene_pair	0.999996	1	0.999996	1	Yes	0.999996	1	0.999996	1	Yes	0.999996	1	0.999996	1	Yes	0.999897	0.999897	0.999998	0.999998	0.999998	0.943278	0.999998	0.999998	0.999998	0.987847	0.999998	0.999998	0	0	0	0	0	0	0	0	0	0	0	0
718	PLXDC2_PLXDC1	Paralogous_gene_pair	0.999996	1	0.999996	1	Yes	0.999996	1	0.999996	1	Yes	0.999996	1	0.999996	1	Yes	0.999897	0.999897	0.999998	0.999998	0.999998	0.999998	0.999998	0.999998	0.999998	0.96659	0.999998	0.999998	0	0	0	0	0	0	0	0	0	0	0	0
719	PMM2_PMM1	Paralogous_gene_pair	0.999996	1	0.999996	1	Yes	0.677195	1	0.999996	1	Yes	0.999996	1	0.999996	1	Yes	0.999897	0.999897	0.999998	0.999998	0.999998	0.999998	0.888751	0.999998	0.999998	0.999998	0.999998	0.999998	0	0	0	0	0	0	1	0	0	0	0	0
720	PMPCA_UQCRC2	Paralogous_gene_pair	0.01675	1	0.162339	0.0210696	No	0.360323	2.28e-05	0.818851	6.83e-05	No	3e-05	1.08e-05	0.999996	1	No	0.028259	0.792	0.068969	0.193403	0.122065	0.999998	0.004796	0.189815	0.017079	0.265534	0.015006	0.999998	1	1	1	0	1	0	1	1	1	1	1	0
721	PNO1_MFSD10	Bioinformatically_derived_pair	0.999996	1	0.999996	1	No	0.999996	1	0.999996	1	No	0.032465	0.424552	0.999996	1	No	0.942454	0.107054	0.999998	0.999998	0.782073	0.509431	0.533612	0.096782	0.610513	0.441566	0.163229	0.622378	0	1	0	0	0	0	1	1	1	0	1	0
722	PNO1_OGFR	Bioinformatically_derived_pair	0.999996	1	0.999996	1	No	0.999996	1	0.999996	1	No	0.999996	1	0.999996	0.00167871	No	0.942454	0.999897	0.999998	0.999998	0.782073	0.877399	0.533612	0.999998	0.610513	0.957883	0.163229	0.899479	0	0	0	0	0	0	1	0	1	0	1	0
723	POGZ_ZNF280D	Paralogous_gene_pair	0.999996	1	0.999996	1	Yes	0.999996	1	0.999996	1	No	0.999996	1	0.237304	1	Yes	0.999897	0.999897	0.999998	0.895334	0.999998	0.999998	0.893542	0.999998	0.420924	0.9956	0.999998	0.999998	0	0	0	0	0	0	0	0	1	0	0	0
724	POLE2_CSRP1	Bioinformatically_derived_pair	0.1102	6.91e-06	0.999996	0.513258	No	0.999996	0.00037678	0.999996	2.12e-18	No	0.259978	1	0.999996	1	No	0.00165	0.999897	0.002475	0.999998	0.002475	0.999998	0.000619	0.999998	0.002475	0.999998	0.002475	0.999998	1	0	1	0	1	0	1	0	1	0	1	0
725	POLE2_DBNDD2	Bioinformatically_derived_pair	0.999996	0.00176486	0.999996	0.131664	No	0.999996	5.36e-05	0.999996	3.46e-07	No	0.015118	1	0.003196	0.00544507	No	0.00165	0.999897	0.002475	0.999998	0.002475	0.999998	0.000619	0.999998	0.002475	0.999998	0.002475	0.999998	1	0	1	0	1	0	1	0	1	0	1	0
726	POLE2_PCNXL2	Bioinformatically_derived_pair	0.999996	1	0.999996	1	No	0.999996	0.375057	0.999996	1.33e-05	No	0.216632	1	0.999996	1	No	0.00165	0.999897	0.002475	0.999998	0.002475	0.999998	0.000619	0.999998	0.002475	0.999998	0.002475	0.999998	1	0	1	0	1	0	1	0	1	0	1	0
727	POLE4_NFYC	Paralogous_gene_pair	0.999996	1	0.999996	1	No	0.999996	0.691689	0.999996	0.292162	No	0.015227	1	0.999996	1	No	0.741071	0.495454	0.999998	0.287319	0.656501	0.782073	0.137404	0.586122	0.350466	0.414402	0.357035	0.800414	0	1	0	1	0	1	1	1	0	1	1	1
728	POLL_ASPM	Bioinformatically_derived_pair	0.999996	1	0.259775	1	Yes	0.999996	1	0.999996	0.933111	Yes	0.999996	1	0.999996	1	Yes	0.999897	0.999897	0.999998	0.999998	0.821572	0.999998	0.999998	0.913812	0.999998	0.999998	0.554414	0.999998	0	0	0	0	0	0	0	0	0	0	0	0
729	POLL_DSN1	Bioinformatically_derived_pair	0.999996	1	3e-05	1	No	3e-05	1	3.2e-05	0.00884004	Yes	0.999996	1	2.9e-05	1	Yes	0.999897	0.753912	0.999998	0.999998	0.821572	0.999998	0.999998	0.153964	0.999998	0.999998	0.554414	0.778527	0	0	0	0	0	0	0	1	0	0	0	0
730	POLL_NCAPH	Bioinformatically_derived_pair	2.8e-05	1.03e-07	0.000142	4.85e-19	No	0.989984	1	0.110811	0.000523906	No	3e-05	1.17e-12	0.166432	8.49e-05	No	0.999897	0.002122	0.999998	0.873827	0.821572	0.022277	0.999998	0.000619	0.999998	0.048812	0.554414	0.052031	0	1	0	0	0	0	0	1	0	1	0	0
731	POLR2B_POLR3B	Paralogous_gene_pair	2.8e-05	3.05e-08	3e-05	1.26e-44	No	3e-05	2.35e-35	3.2e-05	5.74e-42	No	3e-05	6.53e-16	2.9e-05	9.35e-23	No	0.622081	0.673566	0.999998	0.999998	0.637721	0.970749	0.10039	0.503324	0.458989	0.420924	0.241314	0.593893	1	1	0	1	0	0	1	1	0	1	0	1
732	POLR3A_POLR2A	Paralogous_gene_pair	2.8e-05	1.39e-11	3e-05	8.89e-12	No	3e-05	6.57e-09	3.2e-05	3.38e-14	No	0.000138	2.08e-05	2.9e-05	3.46e-11	No	0.673566	0.874657	0.673164	0.652062	0.872013	0.942384	0.208946	0.999998	0.422311	0.879739	0.340533	0.999998	1	1	0	1	0	0	1	0	1	1	1	0
733	POMT1_POMT2	Paralogous_gene_pair	0.999996	1	0.318526	1	Yes	0.999996	1	0.002098	1	Yes	0.999996	1	0.999996	1	Yes	0.999897	0.999897	0.999998	0.999998	0.999998	0.999998	0.999998	0.999998	0.999998	0.773059	0.999998	0.999998	0	0	0	0	0	0	0	0	0	0	0	0
734	POP7_CCDC88A	Bioinformatically_derived_pair	0.999996	1	0.999996	1	No	0.999996	1	0.520788	1	No	0.999996	1	0.679426	1	No	0.006436	0.999897	0.926409	0.593104	0.178303	0.999998	0.002475	0.999998	0.274175	0.999998	0.00452	0.999998	1	0	0	0	1	0	1	0	1	0	1	0
735	POP7_DDX21	Bioinformatically_derived_pair	0.047298	1	3e-05	7.15e-07	No	3e-05	1.23e-11	3.2e-05	1.75e-23	No	3e-05	9.59e-11	2.9e-05	9.68e-14	No	0.006436	0.374772	0.926409	0.222681	0.178303	0.53395	0.002475	0.055405	0.274175	0.199769	0.00452	0.14664	1	1	0	1	1	1	1	1	1	1	1	1
736	POP7_EAF1	Bioinformatically_derived_pair	0.999996	1	0.999996	1	No	0.999996	1	0.999996	1	No	0.999996	1	0.051123	1	No	0.006436	0.357351	0.926409	0.999998	0.178303	0.002475	0.002475	0.129989	0.274175	0.274833	0.00452	0.002475	1	0	0	0	1	1	1	1	1	0	1	1
737	POP7_ELOVL5	Bioinformatically_derived_pair	0.999996	1	0.999996	1	No	0.999996	1	0.999996	1	No	0.999996	1	0.999996	1	No	0.006436	0.673566	0.926409	0.40495	0.178303	0.515226	0.002475	0.999998	0.274175	0.523884	0.00452	0.660733	1	0	0	0	1	0	1	0	1	0	1	0
738	POP7_FAM111A	Bioinformatically_derived_pair	0.999996	1	0.999996	1	No	0.999996	1	0.999996	1	No	0.999996	1	0.999996	1	No	0.006436	0.999897	0.926409	0.999998	0.178303	0.941262	0.002475	0.999998	0.274175	0.999998	0.00452	0.715699	1	0	0	0	1	0	1	0	1	0	1	0
739	POP7_KIAA1586	Bioinformatically_derived_pair	0.751959	1	0.999996	1	No	0.770266	1	0.001007	0.54132	No	0.999996	1	0.999996	1	No	0.006436	0.999897	0.926409	0.999998	0.178303	0.999998	0.002475	0.999998	0.274175	0.999998	0.00452	0.999998	1	0	0	0	1	0	1	0	1	0	1	0
740	POP7_KLHL5	Bioinformatically_derived_pair	0.999996	1	0.999996	1	No	0.999996	1	0.999996	1	No	0.999996	1	0.999996	1	No	0.006436	0.999897	0.926409	0.999998	0.178303	0.999998	0.002475	0.999998	0.274175	0.999998	0.00452	0.999998	1	0	0	0	1	0	1	0	1	0	1	0
741	POP7_PRKDC	Bioinformatically_derived_pair	0.120489	0.237966	0.658053	1.12e-16	No	3e-05	3.23e-22	3.2e-05	5.88e-11	No	0.017195	2.4e-06	0.425664	2.57e-22	No	0.006436	0.080367	0.926409	0.887534	0.178303	0.916911	0.002475	0.010255	0.274175	0.611821	0.00452	0.286993	1	1	0	1	1	0	1	1	1	1	1	1
742	POU6F2_POU6F1	Paralogous_gene_pair	0.999996	1	0.999996	1	Yes	0.999996	1	0.999996	1	Yes	0.999996	1	0.999996	1	Yes	0.999897	0.999897	0.999998	0.999998	0.999998	0.999998	0.999998	0.999998	0.999998	0.999998	0.999998	0.999998	0	0	0	0	0	0	0	0	0	0	0	0
743	PPA2_PPA1	Paralogous_gene_pair	2.8e-05	5.46e-15	3e-05	3.08e-05	No	3e-05	8.61e-08	3.2e-05	8.65e-05	No	3e-05	1.13e-10	0.007232	1	Yes	0.999897	0.999897	0.999998	0.827474	0.999998	0.999998	0.449002	0.999998	0.969967	0.999998	0.999998	0.999998	0	0	0	0	0	0	1	0	1	1	0	0
744	PPAN-P2RY11_PPAN	Paralogous_gene_pair	0.999996	1	3e-05	1	No	3e-05	0.0967109	3.2e-05	0.902073	No	0.640962	1	0.05696	1	Yes	0.999897	0.319536	0.999998	0.996593	0.999998	0.357725	0.999998	0.109323	0.999998	0.738053	0.999998	0.251805	0	1	0	1	0	0	0	1	0	1	0	1
745	PPIB_SPTA1	Bioinformatically_derived_pair	0.999996	1	0.999996	1	No	0.999996	1	0.999996	1	Yes	0.999996	1	0.999996	1	Yes	0.883712	0.495454	0.999998	0.999998	0.999998	0.999998	0.995535	0.515713	0.999998	0.364647	0.867003	0.999998	0	1	0	0	0	0	0	1	0	0	0	0
746	PPIL4_CWC27	Paralogous_gene_pair	0.999996	1	0.999996	1	No	0.999996	1	0.999996	1	Yes	3e-05	0.000797834	0.999996	1	No	0.534332	0.999897	0.839445	0.999998	0.873401	0.999998	0.137404	0.999998	0.087976	0.999998	0.102796	0.999998	1	0	0	0	0	0	1	0	1	0	1	0
747	PPM1E_PPM1F	Paralogous_gene_pair	0.999996	1	0.999996	1	Yes	0.999996	1	0.999996	1	Yes	0.999996	1	0.999996	1	Yes	0.999897	0.330045	0.999998	0.999998	0.999998	0.999998	0.999998	0.999998	0.999998	0.999998	0.999998	0.999998	0	0	0	0	0	0	0	0	0	0	0	0
748	PPP1R8_SLC4A1AP	Paralogous_gene_pair	0.999996	1	0.999996	1	No	0.999996	1	0.999996	1	No	0.999996	1	0.999996	1	No	0.999897	0.147244	0.999998	0.350438	0.999998	0.209768	0.711109	0.075172	0.9956	0.594509	0.999998	0.179477	0	0	0	0	0	1	0	1	1	0	0	1
749	PPP2R1B_PPP2R1A	Paralogous_gene_pair	0.116966	1	3e-05	1.08e-10	No	3e-05	0.926311	3.2e-05	6.1e-08	No	3e-05	2.02e-06	2.9e-05	2.79e-05	No	0.999897	0.330045	0.999998	0.652062	0.999998	0.916911	0.999998	0.129989	0.999998	0.274752	0.999998	0.329413	0	1	0	1	0	1	0	1	0	1	0	1
750	PPP4R3B_PPP4R3A	Paralogous_gene_pair	0.227665	7.34e-11	0.999996	4.69e-05	No	0.999996	1	0.999996	0.0695471	Yes	0.020938	1	0.009477	1	Yes	0.999897	0.999897	0.999998	0.999998	0.948128	0.915777	0.416885	0.822001	0.999998	0.999998	0.999998	0.999998	1	0	0	0	0	0	1	0	0	0	0	0
751	PPWD1_PPIL2	Paralogous_gene_pair	2.8e-05	0.000188137	3e-05	3.73e-16	No	3e-05	2.93e-29	3.2e-05	1.48e-37	No	3e-05	1.07e-16	2.9e-05	2.63e-22	No	0.509388	0.716124	0.482086	0.935055	0.601955	0.877399	0.202866	0.524235	0.179809	0.724211	0.217489	0.449607	1	1	1	1	1	0	1	1	1	1	1	1
752	PRC1_CSMD3	Bioinformatically_derived_pair	0.999996	1	0.999996	1	No	0.999996	1	0.999996	1	No	0.999996	1	0.999996	1	No	0.999897	0.999897	0.999998	0.999998	0.999998	0.999998	0.409123	0.999998	0.999998	0.762932	0.892269	0.999998	0	0	0	0	0	0	1	0	0	0	0	0
753	PRC1_DBNDD2	Bioinformatically_derived_pair	0.999996	1	0.999996	1	No	0.999996	1	0.999996	1	No	0.999996	1	2.9e-05	0.000121463	No	0.999897	0.999897	0.999998	0.999998	0.999998	0.999998	0.409123	0.999998	0.999998	0.999998	0.892269	0.999998	0	0	0	0	0	0	1	0	0	0	0	0
754	PRDM16_MECOM	Paralogous_gene_pair	0.45667	1	0.999996	1	Yes	3e-05	1	0.09479	1	Yes	0.377225	1	0.863364	1	Yes	0.999897	0.999897	0.999998	0.999998	0.914867	0.999998	0.999998	0.999998	0.999998	0.999998	0.624499	0.999998	0	0	0	0	0	0	0	0	0	0	1	0
755	PRICKLE4_ASPM	Bioinformatically_derived_pair	0.999996	1	0.999996	1	Yes	0.999996	0.599105	0.999996	1	Yes	0.999996	1	0.999996	1	Yes	0.999897	0.999897	0.999998	0.999998	0.999998	0.999998	0.999998	0.913812	0.999998	0.999998	0.999998	0.999998	0	0	0	0	0	0	0	0	0	0	0	0
756	PRKAA1_TP53	SynLethDB_gene_pair	0.999996	1	0.999996	1	No	0.999996	1	0.999996	1	No	0.999996	1	0.999996	1	No	0.999897	0.999897	0.999998	0.999998	0.999998	0.999998	0.999998	0.999998	0.999998	0.999998	0.999998	0.999998	0	0	0	0	0	0	0	0	0	0	0	0
757	PRKAB2_PRKAB1	Paralogous_gene_pair	0.999996	1	0.999996	1	No	0.548759	1	0.999996	1	No	0.999996	1	0.999996	1	No	0.999897	0.999897	0.999998	0.999998	0.999998	0.999998	0.999998	0.999998	0.999998	0.999998	0.999998	0.999998	0	0	0	0	0	0	0	0	0	0	0	0
758	PRKCZ_NCAPH	Bioinformatically_derived_pair	0.383563	0.0197768	0.060041	2.96e-11	No	0.727776	0.0548849	0.005576	0.392362	No	3e-05	8.07e-15	0.845255	1.62e-10	No	0.435274	0.002122	0.999998	0.873827	0.406989	0.022277	0.560098	0.000619	0.575502	0.048812	0.506243	0.052031	0	1	0	0	0	0	0	1	0	1	0	0
759	PRNP_KIF15	Bioinformatically_derived_pair	0.999996	1	0.999996	1	Yes	0.999996	1	0.999996	1	Yes	0.366813	1	0.999996	1	Yes	0.999897	0.94023	0.999998	0.999998	0.999998	0.976764	0.999998	0.838492	0.999998	0.999998	0.999998	0.964107	0	0	0	0	0	0	0	0	0	0	0	0
760	PROX1_PROX2	Paralogous_gene_pair	0.999996	1	0.999996	1	Yes	0.999996	1	0.999996	1	Yes	0.999996	1	0.999996	1	Yes	0.999897	0.999897	0.999998	0.999998	0.999998	0.999998	0.999998	0.999998	0.999998	0.999998	0.999998	0.999998	0	0	0	0	0	0	0	0	0	0	0	0
761	PRPF18_RP11-295P9.13	Paralogous_gene_pair	2.8e-05	0.161089	3e-05	0.117098	No	3e-05	0.00332695	3.2e-05	1.44e-10	No	3e-05	0.560291	2.9e-05	1	No	0.999897	0.999897	0.999998	0.896526	0.999998	0.999998	0.999998	0.999998	0.999998	0.999998	0.999998	0.999998	0	0	0	1	0	0	0	0	0	1	0	0
762	PRPF40A_PRPF40B	Paralogous_gene_pair	0.020183	1	0.251591	1	No	0.999996	1	0.999996	1	No	0.055631	1	0.999996	0.296622	No	0.71921	0.55493	0.744915	0.351391	0.685884	0.492381	0.393278	0.233817	0.540929	0.210007	0.234061	0.999998	1	1	1	0	1	1	1	1	1	0	1	0
763	PRR3_PPP1R10	Paralogous_gene_pair	0.082459	0.0104488	3e-05	0.0192794	No	0.999996	1	0.999996	1	No	0.999996	1	0.999996	1	No	0.999897	0.999897	0.999998	0.652062	0.999998	0.999998	0.999998	0.999998	0.999998	0.999998	0.999998	0.999998	0	0	0	0	0	0	0	0	0	0	0	0
764	PSEN2_PSEN1	Paralogous_gene_pair	0.999996	1	0.999996	1	Yes	0.999996	1	0.999996	1	Yes	0.531376	1	0.999996	1	Yes	0.999897	0.789598	0.999998	0.692784	0.999998	0.659207	0.999998	0.999998	0.999998	0.894921	0.999998	0.616337	0	0	0	0	0	0	0	0	0	0	0	1
765	PSENEN_AC002398.9	Paralogous_gene_pair	0.220502	1.69e-06	0.999996	1	Yes	0.999996	1	0.999996	1	Yes	0.012163	8.83e-05	0.019612	0.00050226	Yes	0.999897	0.999897	0.999998	0.999998	0.999998	0.999998	0.999998	0.999998	0.999998	0.999998	0.999998	0.98108	0	0	0	0	0	0	0	0	0	0	0	0
766	PSIP1_CTB-50L17.10	Paralogous_gene_pair	0.999996	1	0.999996	1	Yes	0.999996	1	0.999996	1	Yes	0.010287	0.4012	0.37061	1	Yes	0.999897	0.999897	0.999998	0.999998	0.993744	0.999998	0.600512	0.999998	0.611821	0.458989	0.770237	0.999998	0	0	0	0	0	0	1	0	1	0	0	0
767	PSMB9_PSMB6	Paralogous_gene_pair	2.8e-05	3.14e-49	3e-05	1.17e-162	No	3e-05	1.65e-21	3.2e-05	8.8e-21	No	3e-05	4.1e-46	2.9e-05	5.43e-100	No	0.999897	0.534548	0.999998	0.982636	0.999998	0.875447	0.999998	0.320408	0.999998	0.626998	0.999998	0.372735	0	1	0	0	0	0	0	1	0	1	0	1
768	PTCH2_PTCH1	Paralogous_gene_pair	0.999996	0.0109887	0.999996	3.86e-15	Yes	0.999996	1	0.999996	1	Yes	0.999996	0.705698	0.999996	7.46e-36	Yes	0.163789	0.999897	0.999998	0.999998	0.336469	0.999998	0.030311	0.999998	0.999998	0.999998	0.121341	0.999998	0	0	0	0	0	0	1	0	0	0	0	0
769	PTDSS1_PTDSS2	Paralogous_gene_pair	0.999996	1	0.999996	1	Yes	0.999996	1	0.999996	1	Yes	0.091875	1	0.999996	1	Yes	0.999897	0.999897	0.999998	0.999998	0.999998	0.916779	0.999998	0.999998	0.999998	0.999998	0.999998	0.999998	0	0	0	0	0	0	0	0	0	0	0	0
770	PTPN21_EXO1	Bioinformatically_derived_pair	2.8e-05	2.93e-17	0.004702	1.18e-05	No	0.344488	9.98e-05	0.979515	0.104959	Yes	0.132617	1	0.999996	1	Yes	0.999897	0.45684	0.999998	0.999998	0.948128	0.91147	0.999998	0.142115	0.999998	0.999998	0.999998	0.932225	0	0	0	0	0	0	0	0	0	0	0	0
771	PTPN21_NCAPH	Bioinformatically_derived_pair	0.001325	0.0667304	0.999996	1.77e-06	No	0.999996	1	0.281898	0.146031	No	3e-05	2.15e-08	0.000846	2.94e-08	No	0.999897	0.002122	0.999998	0.873827	0.948128	0.022277	0.999998	0.000619	0.999998	0.048812	0.999998	0.052031	0	1	0	0	0	0	0	1	0	1	0	0
772	PTPRA_KIF15	Bioinformatically_derived_pair	0.999996	1	0.999996	1	Yes	0.999996	1	0.999996	1	Yes	0.999996	1	0.999996	1	Yes	0.999897	0.94023	0.999998	0.999998	0.999998	0.976764	0.999998	0.838492	0.999998	0.999998	0.732343	0.964107	0	0	0	0	0	0	0	0	0	0	0	0
773	PTPRN_PTPRN2	Paralogous_gene_pair	0.999996	1	0.999996	1	Yes	0.999996	1	0.999996	1	Yes	0.999996	1	0.999996	1	Yes	0.999897	0.755433	0.999998	0.999998	0.999998	0.999998	0.999998	0.999998	0.999998	0.999998	0.999998	0.999998	0	0	0	0	0	0	0	0	0	0	0	0
774	PTPRS_ASPM	Bioinformatically_derived_pair	2.8e-05	0.000202644	0.249241	0.0130696	Yes	0.999996	1	0.999996	1	Yes	0.999996	1	0.012016	1.95e-09	Yes	0.999897	0.999897	0.999998	0.999998	0.999998	0.999998	0.999998	0.913812	0.999998	0.999998	0.999998	0.999998	0	0	0	0	0	0	0	0	0	0	0	0
775	PTRF_NCAPH	Bioinformatically_derived_pair	2.8e-05	8.35e-05	3e-05	7.47e-11	No	0.999996	1	0.381629	1	No	3e-05	1.56e-13	2.9e-05	1.13e-13	No	0.999897	0.002122	0.999998	0.873827	0.999998	0.022277	0.999998	0.000619	0.999998	0.048812	0.999998	0.052031	0	1	0	0	0	0	0	1	0	1	0	0
776	PUM1_PUM2	Paralogous_gene_pair	0.999996	1	0.999996	1	Yes	0.999996	1	0.999996	1	Yes	0.2014	1	0.999996	1	Yes	0.999897	0.999897	0.999998	0.999998	0.941262	0.999998	0.999998	0.999998	0.135444	0.999998	0.865106	0.999998	0	0	0	0	0	0	0	0	0	0	0	0
777	PUS7_PUS7L	Paralogous_gene_pair	0.999996	1	0.999996	1	Yes	0.999996	1	0.999996	1	Yes	0.999996	1	0.999996	1	Yes	0.999897	0.999897	0.999998	0.999998	0.999998	0.999998	0.8275	0.999998	0.999998	0.999998	0.999998	0.999998	0	0	0	0	0	0	0	0	0	0	0	0
778	PXDNL_PXDN	Paralogous_gene_pair	0.999996	1	0.999996	1	Yes	0.999996	1	0.999996	1	Yes	0.999996	1	0.999996	1	Yes	0.95711	0.999897	0.999998	0.999998	0.999998	0.999998	0.999998	0.999998	0.999998	0.999998	0.999998	0.999998	0	0	0	0	0	0	0	0	0	0	0	0
779	PYGO2_PYGO1	Paralogous_gene_pair	0.999996	1	0.999996	1	Yes	0.999996	1	0.999996	1	Yes	0.999996	1	0.999996	1	Yes	0.999897	0.999897	0.999998	0.999998	0.999998	0.999998	0.933672	0.999998	0.999998	0.912179	0.999998	0.999998	0	0	0	0	0	0	0	0	0	0	0	0
780	RAB11FIP3_RAB11FIP4	Paralogous_gene_pair	0.999996	1	0.999996	1	Yes	0.999996	1	0.999996	1	Yes	0.999996	1	0.999996	1	Yes	0.470593	0.999897	0.999998	0.999998	0.176008	0.999998	0.380605	0.999998	0.999998	0.999998	0.238632	0.999998	0	0	0	0	0	0	0	0	0	0	0	0
781	RAB31_EXO1	Bioinformatically_derived_pair	2.8e-05	1.58e-13	0.201658	0.00394504	No	0.999996	1	0.143266	1	Yes	0.999996	1	0.999996	1	Yes	0.999897	0.45684	0.999998	0.999998	0.999998	0.91147	0.999998	0.142115	0.999998	0.999998	0.999998	0.932225	0	0	0	0	0	0	0	0	0	0	0	0
782	RAB31_NCAPH	Bioinformatically_derived_pair	2.8e-05	0.200143	0.00047	3.11e-08	No	0.911708	0.757108	0.071228	0.153792	No	3e-05	7.15e-05	0.000186	3.29e-11	No	0.999897	0.002122	0.999998	0.873827	0.999998	0.022277	0.999998	0.000619	0.999998	0.048812	0.999998	0.052031	0	1	0	0	0	0	0	1	0	1	0	0
783	RABGGTB_PGGT1B	Paralogous_gene_pair	2.8e-05	2.36e-16	0.044644	1	No	3e-05	0.000267349	0.999996	1	No	3e-05	6.7e-28	2.9e-05	1.37e-12	No	0.999897	0.486674	0.999998	0.335128	0.999998	0.510212	0.999998	0.561725	0.999998	0.265534	0.999998	0.493743	0	1	0	1	0	1	0	1	0	1	0	1
784	RAD21_RAD21L1	Paralogous_gene_pair	0.999996	1	0.999996	1	Yes	0.999996	1	0.999996	1	No	0.379704	1	2.9e-05	1	Yes	0.999897	0.999897	0.999998	0.999998	0.999998	0.999998	0.421644	0.999998	0.947016	0.999998	0.999998	0.999998	0	0	0	0	0	0	1	0	0	0	0	0
785	RAD54L_DBNDD2	Bioinformatically_derived_pair	0.999996	1	0.999996	1	Yes	0.999996	1	0.999996	1	Yes	0.999996	1	2.9e-05	7.36e-07	Yes	0.62378	0.999897	0.999998	0.999998	0.383488	0.999998	0.671834	0.999998	0.999998	0.999998	0.316366	0.999998	0	0	0	0	0	0	0	0	0	0	0	0
786	RAD54L_DECR1	Bioinformatically_derived_pair	0.999996	1	0.999996	1	Yes	0.999996	1	0.326754	1	Yes	0.389792	1	0.999996	1	Yes	0.62378	0.999897	0.999998	0.999998	0.383488	0.999998	0.671834	0.999998	0.999998	0.999998	0.316366	0.999998	0	0	0	0	0	0	0	0	0	0	0	0
787	RAD54L_LMBR1L	Bioinformatically_derived_pair	0.999996	1	0.999996	0.277391	Yes	0.999996	0.786429	0.999996	1	Yes	0.999996	0.0307705	2.9e-05	2.93e-25	Yes	0.62378	0.629719	0.999998	0.999998	0.383488	0.914867	0.671834	0.588315	0.999998	0.999998	0.316366	0.869247	0	0	0	0	0	0	0	0	0	0	0	0
788	RAD54L_NDUFA9	Bioinformatically_derived_pair	2.8e-05	1.87e-14	0.10889	1	No	0.036792	2.02e-14	0.999996	0.128474	Yes	0.999996	1	0.999996	1	Yes	0.62378	0.999897	0.999998	0.999998	0.383488	0.999998	0.671834	0.999998	0.999998	0.999998	0.316366	0.999998	0	0	0	0	0	0	0	0	0	0	0	0
789	RAD54L_PFDN5	Bioinformatically_derived_pair	0.000949	7.25e-06	3e-05	1.41e-12	No	3e-05	7.38e-10	0.075058	2.15e-05	Yes	3e-05	1.05e-06	2.9e-05	6.97e-12	No	0.62378	0.165514	0.999998	0.777557	0.383488	0.144678	0.671834	0.02104	0.999998	0.077986	0.316366	0.00452	0	1	0	0	0	1	0	1	0	1	0	1
790	RAD9A_RAD9B	Paralogous_gene_pair	0.999996	1	0.999996	1	No	0.999996	1	0.999996	1	No	0.999996	1	0.999996	1	Yes	0.999897	0.999897	0.999998	0.849384	0.999998	0.999998	0.999998	0.999998	0.999998	0.999998	0.999998	0.999998	0	0	0	0	0	0	0	0	0	0	0	0
791	RAE1_BUB3	Paralogous_gene_pair	2.8e-05	2.55e-24	3e-05	6.38e-60	No	3e-05	1.68e-10	3.2e-05	2.51e-20	No	3e-05	4.8e-09	2.9e-05	9.16e-18	No	0.442272	0.919729	0.46438	0.637225	0.403679	0.939245	0.136851	0.580088	0.166375	0.493624	0.055198	0.217489	1	1	1	1	1	0	1	1	1	1	1	1
792	RANBP17_XPO7	Paralogous_gene_pair	2.8e-05	1.83e-13	0.999996	1	Yes	0.999996	1	0.999996	1	Yes	0.999996	1	0.999996	1	Yes	0.999897	0.999897	0.999998	0.999998	0.999998	0.999998	0.999998	0.999998	0.999998	0.999998	0.999998	0.999998	0	0	0	0	0	0	0	0	0	0	0	0
793	RANBP6_IPO5	Paralogous_gene_pair	2.8e-05	7.16e-05	3e-05	3.03e-22	Yes	0.999996	1	3.2e-05	1.62e-19	Yes	3e-05	8.51e-14	2.9e-05	0.000961558	Yes	0.999897	0.999897	0.999998	0.999998	0.999998	0.999998	0.999998	0.999998	0.999998	0.281764	0.999998	0.999998	0	0	0	0	0	0	0	0	0	0	0	0
794	RANBP9_RANBP10	Paralogous_gene_pair	0.999996	1	0.999996	1	Yes	0.999996	1	0.999996	1	Yes	0.999996	1	0.999996	1	No	0.999897	0.750369	0.999998	0.999998	0.999998	0.496985	0.999998	0.45426	0.999998	0.999998	0.999998	0.405605	0	0	0	0	0	1	0	1	0	0	0	1
795	RAPH1_APBB1IP	Paralogous_gene_pair	0.999996	1	0.999996	1	Yes	0.999996	1	0.999996	1	Yes	0.999996	1	0.999996	1	Yes	0.999897	0.999897	0.999998	0.999998	0.939245	0.999998	0.75208	0.999998	0.999998	0.999998	0.346328	0.999998	0	0	0	0	0	0	1	0	0	0	1	0
796	RARS_RARS2	Paralogous_gene_pair	0.999996	1	0.999996	1	No	3e-05	0.00510222	0.999996	1	No	0.999996	1	0.999996	1	No	0.999897	0.999897	0.999998	0.980468	0.999998	0.999998	0.999998	0.947379	0.999998	0.948164	0.999998	0.999998	0	1	0	1	0	0	0	1	0	1	0	0
797	RB1_SKP2	SynLethDB_gene_pair	0.999996	1	0.999996	1	Yes	0.02426	1	0.999996	1	Yes	3e-05	6.33e-10	2.9e-05	0.00454979	Yes	0.999897	0.999897	0.999998	0.798311	0.999998	0.942236	0.999998	0.731459	0.999998	0.720772	0.999998	0.535521	0	0	0	0	0	0	0	0	0	0	0	1
798	RB1_TOP2A	SynLethDB_gene_pair	0.242056	1	3e-05	1	No	3e-05	0.863839	3.2e-05	0.324577	No	3e-05	1	2.9e-05	1	No	0.999897	0.999897	0.999998	0.999998	0.999998	0.999998	0.999998	0.999998	0.999998	0.999998	0.999998	0.999998	0	0	0	0	0	0	0	0	0	0	0	0
799	RBM14_RBM14-RBM4	Paralogous_gene_pair	0.999996	0.552708	3e-05	1.12e-09	No	3e-05	0.000384035	3.2e-05	3.79e-20	No	0.801586	1	0.999996	1	No	0.357351	0.999897	0.214832	0.626892	0.331683	0.941144	0.009012	0.708249	0.019074	0.297247	0.025555	0.316366	1	0	1	0	1	0	1	1	1	1	1	1
800	RBMXL3_RBMXL2	Paralogous_gene_pair	0.999996	1	0.999996	1	Yes	0.999996	1	0.999996	1	Yes	0.999996	1	0.999996	1	Yes	0.999897	0.999897	0.999998	0.999998	0.999998	0.999998	0.999998	0.999998	0.999998	0.999998	0.999998	0.999998	0	0	0	0	0	0	0	0	0	0	0	0
801	RBPJ_RBPJL	Paralogous_gene_pair	0.999996	1	0.999996	1	Yes	0.999996	1	0.999996	1	Yes	0.999996	1	0.999996	1	Yes	0.999897	0.999897	0.999998	0.999998	0.999998	0.999998	0.999998	0.999998	0.999998	0.999998	0.999998	0.999998	0	0	0	0	0	0	0	0	0	0	0	0
802	RBPMS_RBPMS2	Paralogous_gene_pair	0.999996	1	0.999996	1	Yes	0.999996	1	0.999996	1	Yes	0.999996	1	0.999996	1	Yes	0.999897	0.999897	0.999998	0.999998	0.999998	0.999998	0.999998	0.999998	0.999998	0.999998	0.999998	0.999998	0	0	0	0	0	0	0	0	0	0	0	0
803	RC3H1_RC3H2	Paralogous_gene_pair	0.999996	1	0.999996	1	Yes	0.999996	1	0.999996	1	Yes	0.999996	1	0.999996	1	Yes	0.999897	0.999897	0.999998	0.999998	0.999998	0.999998	0.999998	0.999998	0.999998	0.999998	0.999998	0.999998	0	0	0	0	0	0	0	0	0	0	0	0
804	RCAN3_ADAMTS20	Bioinformatically_derived_pair	0.999996	1	0.999996	1	Yes	0.999996	1	0.999996	1	Yes	0.999996	1	0.999996	1	Yes	0.999897	0.999897	0.999998	0.999998	0.999998	0.999998	0.999998	0.999998	0.999998	0.999998	0.967872	0.999998	0	0	0	0	0	0	0	0	0	0	0	0
805	RCC1_RPGR	Paralogous_gene_pair	0.999996	1	0.999996	1	No	0.999996	1	0.999996	1	No	0.999996	1	0.999996	1	No	0.297926	0.999897	0.999998	0.999998	0.656501	0.999998	0.004796	0.999998	0.430711	0.999998	0.198628	0.999998	1	0	0	0	0	0	1	0	1	0	1	0
806	RCL1_RTCA	Paralogous_gene_pair	0.999996	1	0.999996	1	No	0.999996	1	0.999996	1	No	0.999996	1	0.999996	1	No	0.999897	0.999897	0.65571	0.999998	0.9293	0.999998	0.999998	0.999998	0.302052	0.999998	0.482352	0.999998	0	0	1	0	0	0	0	0	1	0	1	0
807	RERE_ATN1	Paralogous_gene_pair	0.999996	1	0.999996	1	Yes	0.999996	1	0.999996	1	Yes	0.999996	1	0.999996	1	Yes	0.999897	0.731721	0.999998	0.999998	0.954363	0.891652	0.999998	0.862559	0.999998	0.999998	0.494489	0.788113	0	0	0	0	0	0	0	0	0	0	0	0
808	RFX5_RFX7	Paralogous_gene_pair	0.999996	1	0.999996	1	Yes	0.999996	1	0.999996	1	Yes	0.999996	1	0.999996	1	Yes	0.999897	0.999897	0.999998	0.999998	0.999998	0.999998	0.999998	0.999998	0.999998	0.354105	0.999998	0.951555	0	0	0	0	0	0	0	0	0	0	0	0
809	RGS14_RGS12	Paralogous_gene_pair	0.999996	1	0.999996	1	Yes	0.999996	1	0.999996	1	Yes	0.999996	1	0.999996	1	Yes	0.999897	0.999897	0.999998	0.999998	0.999998	0.999998	0.999998	0.999998	0.999998	0.999998	0.999998	0.999998	0	0	0	0	0	0	0	0	0	0	0	0
810	RHBDF1_RHBDF2	Paralogous_gene_pair	0.999996	1	0.999996	1	Yes	0.999996	1	0.999996	1	No	0.999996	1	0.999996	1	Yes	0.999897	0.999897	0.999998	0.546036	0.941262	0.877399	0.95371	0.999998	0.999998	0.355188	0.800414	0.999998	0	0	0	1	0	0	0	0	0	1	0	0
811	RHOC_DSN1	Bioinformatically_derived_pair	0.999996	1	0.000142	1	No	3e-05	1	3.2e-05	1	Yes	0.737119	1	0.002488	1	Yes	0.881237	0.753912	0.999998	0.999998	0.920253	0.999998	0.999998	0.153964	0.999998	0.999998	0.999998	0.778527	0	0	0	0	0	0	0	1	0	0	0	0
812	RHOT2_RHOT1	Paralogous_gene_pair	0.999996	1	0.999996	1	Yes	0.999996	1	0.999996	1	No	0.030635	1	0.999996	1	Yes	0.999897	0.999897	0.999998	0.205888	0.999998	0.914867	0.877112	0.995555	0.999998	0.470935	0.999998	0.857641	0	0	0	1	0	0	0	0	0	1	0	0
813	RHPN1_RHPN2	Paralogous_gene_pair	2.8e-05	1	3e-05	1	Yes	0.999996	1	0.999996	1	No	3e-05	5.4e-09	8.5e-05	0.18818	Yes	0.673566	0.837168	0.999998	0.895093	0.701969	0.914867	0.505713	0.933672	0.999998	0.999998	0.999998	0.999998	0	0	0	1	0	0	0	0	0	1	0	0
814	RIC8A_RIC8B	Paralogous_gene_pair	0.999996	1	0.999996	0.875255	Yes	0.999996	1	0.999996	1	Yes	0.999996	1	0.999996	1	Yes	0.999897	0.999897	0.999998	0.999998	0.941262	0.999998	0.75208	0.999998	0.969967	0.999998	0.760252	0.999998	0	0	0	0	0	0	0	0	0	0	0	0
815	RIN2_ASPM	Bioinformatically_derived_pair	0.12741	0.000593038	0.999996	0.270138	Yes	0.999996	1	0.999996	1	Yes	0.999996	1	0.999996	1	Yes	0.999897	0.999897	0.999998	0.999998	0.999998	0.999998	0.999998	0.913812	0.999998	0.999998	0.898054	0.999998	0	0	0	0	0	0	0	0	0	0	0	0
816	RIN2_EXO1	Bioinformatically_derived_pair	2.8e-05	1.07e-25	0.027617	0.0102402	No	0.083698	0.00344584	0.999996	1	Yes	0.999996	1	0.999996	1	Yes	0.999897	0.45684	0.999998	0.999998	0.999998	0.91147	0.999998	0.142115	0.999998	0.999998	0.898054	0.932225	0	0	0	0	0	0	0	0	0	0	0	0
817	RIOK1_RIOK3	Paralogous_gene_pair	0.999996	1	0.999996	1	No	0.999996	1	0.999996	1	No	0.703108	1	0.501851	1	No	0.794225	0.999897	0.898057	0.999998	0.825905	0.999998	0.272679	0.999998	0.672136	0.999998	0.491678	0.999998	1	0	1	0	0	0	1	0	1	0	1	0
818	RND3_FANCI	Bioinformatically_derived_pair	0.999996	1	0.999996	1	Yes	0.999996	1	0.999996	1	Yes	0.061509	1	0.999996	1	No	0.999897	0.999897	0.999998	0.999998	0.999998	0.999998	0.999998	0.999998	0.999998	0.999998	0.999998	0.999998	0	0	0	0	0	0	0	0	0	0	0	0
819	RNF130_POLQ	Bioinformatically_derived_pair	0.463632	1	0.999996	1	Yes	0.999996	1	0.999996	1	Yes	0.999996	1	0.00245	1	Yes	0.589986	0.999897	0.999998	0.999998	0.489538	0.999998	0.468027	0.999998	0.999998	0.999998	0.450659	0.999998	0	0	0	0	0	0	0	0	0	0	0	0
820	RNF135_ASPM	Bioinformatically_derived_pair	0.999996	0.000437927	0.076787	1	Yes	0.038719	0.0382847	0.999996	1	Yes	0.999996	1	0.999996	1	Yes	0.999897	0.999897	0.999998	0.999998	0.999998	0.999998	0.999998	0.913812	0.999998	0.999998	0.999998	0.999998	0	0	0	0	0	0	0	0	0	0	0	0
821	RNF139_RNF145	Paralogous_gene_pair	0.999996	1	0.999996	1	No	0.384863	1	0.999996	1	No	3e-05	1	8.5e-05	0.0335471	No	0.999897	0.999897	0.999998	0.999998	0.999998	0.999998	0.999998	0.999998	0.999998	0.999998	0.999998	0.999998	0	0	0	0	0	0	0	0	0	0	0	0
822	RNF2_RING1	Paralogous_gene_pair	0.031346	1	0.999996	1	Yes	0.999996	1	0.999996	1	Yes	0.999996	1	0.999996	1	Yes	0.999897	0.999897	0.999998	0.999998	0.999998	0.999998	0.999998	0.999998	0.999998	0.999998	0.999998	0.999998	0	0	0	0	0	0	0	0	0	0	0	0
823	ROBO3_CYP11B1	Bioinformatically_derived_pair	0.999996	1	0.999996	1	Yes	0.999996	1	0.999996	1	Yes	0.999996	1	0.999996	1	Yes	0.780972	0.999897	0.999998	0.999998	0.999998	0.999998	0.999998	0.999998	0.999998	0.999998	0.999998	0.999998	0	0	0	0	0	0	0	0	0	0	0	0
825	RP11-111K18.1_PSMA2	Paralogous_gene_pair	2.8e-05	8.68e-25	3e-05	2.3e-40	No	3e-05	5.38e-24	3.2e-05	4.96e-61	No	0.000969	3.18e-09	2.9e-05	1.4e-31	No	0.431293	0.534548	0.392787	0.437211	0.572398	0.916779	0.251624	0.534692	0.207223	0.372148	0.255728	0.482352	1	1	1	1	0	1	0	1	1	1	1	1
826	RP11-140L24.4_PSMA1	Paralogous_gene_pair	2.8e-05	0.00010929	0.427652	0.00249669	No	0.999996	1	0.595737	0.0250264	No	3e-05	0.00174802	0.294152	0.0586698	No	0.053283	0.999897	0.120026	0.999998	0.022277	0.993744	0.009282	0.999998	0.075495	0.999998	0.005157	0.999998	1	1	1	0	1	1	1	1	1	1	1	1
827	RP11-20I23.3_AMDHD2	Paralogous_gene_pair	0.999996	1	0.999996	1	Yes	0.999996	1	0.999996	1	Yes	0.999996	1	0.571653	0.0425111	Yes	0.999897	0.999897	0.999998	0.999998	0.992487	0.999998	0.753014	0.999998	0.999998	0.999998	0.853492	0.999998	0	0	0	0	0	0	0	0	0	0	0	0
828	RP11-343C2.12_COG8	Paralogous_gene_pair	0.223299	1	3e-05	3.37e-05	No	0.045193	0.000126901	0.005443	0.0332434	No	3e-05	2.29e-05	0.000291	2.6e-05	No	0.999897	0.675841	0.999998	0.777557	0.999998	0.782073	0.999998	0.153434	0.999998	0.43942	0.999998	0.370156	0	1	0	1	0	1	0	1	0	1	0	1
829	RP11-343C2.7_TMED6	Paralogous_gene_pair	0.999996	1	0.999996	1	Yes	0.999996	1	0.999996	1	Yes	0.999996	1	0.999996	1	Yes	0.999897	0.84053	0.999998	0.999998	0.999998	0.915777	0.999998	0.850887	0.999998	0.999998	0.999998	0.899479	0	0	0	0	0	0	0	0	0	0	0	0
830	RP11-432B6.3_TRIM59	Paralogous_gene_pair	2.8e-05	1	0.999996	1	No	0.106361	1	0.473438	1	No	3e-05	0.260643	2.9e-05	0.00235441	Yes	0.656666	0.486674	0.999998	0.930485	0.739643	0.680791	0.370747	0.533612	0.999998	0.523884	0.829042	0.531377	0	1	0	1	0	0	0	1	0	1	0	1
831	RP11-468E2.6_DCAF11	Paralogous_gene_pair	0.999996	1	0.167519	0.000125495	Yes	0.999996	1	0.999996	1	Yes	0.999996	1	0.112882	0.256244	Yes	0.999897	0.999897	0.999998	0.999998	0.999998	0.999998	0.999998	0.999998	0.999998	0.999998	0.999998	0.999998	0	0	0	0	0	0	0	0	0	0	0	0
832	RP11-49K24.6_IER3IP1	Paralogous_gene_pair	0.999996	1	0.999996	1	Yes	0.418486	0.00243013	0.999996	0.339675	Yes	0.999996	1	0.999996	1	Yes	0.999897	0.999897	0.999998	0.999998	0.999998	0.999998	0.921899	0.999998	0.363841	0.999998	0.999998	0.999998	0	0	0	0	0	0	0	1	1	0	0	0
833	RP11-565P22.6_NOS1AP	Paralogous_gene_pair	0.999996	1	0.999996	1	Yes	0.999996	1	0.999996	1	Yes	0.999996	1	0.074313	1	Yes	0.94023	0.969647	0.999998	0.999998	0.999998	0.999998	0.602695	0.913812	0.999998	0.999998	0.999998	0.999998	0	0	0	0	0	0	0	0	0	0	0	0
834	RP11-618P17.4_PDCD2L	Paralogous_gene_pair	0.999996	1	0.999996	1	Yes	0.999996	1	0.999996	1	Yes	0.999996	1	0.999996	1	No	0.696168	0.999897	0.999998	0.999998	0.403679	0.999998	0.133739	0.999998	0.540929	0.999998	0.009351	0.766993	0	0	0	0	1	0	1	0	0	0	1	0
835	RP11-977G19.10_CNPY2	Paralogous_gene_pair	0.389675	0.395981	0.999996	1	No	0.999996	1	0.999996	1	Yes	0.999996	1	0.999996	1	No	0.128154	0.999897	0.700562	0.999998	0.179895	0.999998	0.202866	0.999998	0.879739	0.999998	0.305941	0.999998	1	0	0	0	1	0	1	0	0	0	1	0
824	RP1-309K20.6_NFS1	Paralogous_gene_pair	0.010111	4.19e-05	0.009539	1	No	0.999996	1	3.2e-05	1	No	0.40615	1	0.999996	1	No	0.597263	0.357351	0.57554	0.233725	0.915777	0.550722	0.540492	0.2343	0.511255	0.103215	0.616337	0.316366	1	1	1	1	0	1	0	1	1	1	0	1
836	RP13-512J5.1_RNASEH1	Paralogous_gene_pair	0.999996	1	0.999996	1	Yes	0.999996	1	0.999996	1	Yes	0.999996	1	0.999996	1	Yes	0.999897	0.999897	0.999998	0.999998	0.999998	0.999998	0.955975	0.999998	0.999998	0.999998	0.999998	0.999998	0	0	0	0	0	0	1	0	1	0	1	0
837	RP5-1042K10.14_ADSL	Paralogous_gene_pair	2.8e-05	2.3e-15	3e-05	4.87e-18	No	0.999996	1	0.999996	1	Yes	0.067389	1	0.999996	1	Yes	0.808053	0.999897	0.999998	0.999998	0.999998	0.999998	0.69517	0.438158	0.999998	0.999998	0.999998	0.999998	1	0	0	0	0	0	1	1	1	0	0	0
838	RPA2_RPA4	Paralogous_gene_pair	0.999996	1	0.999996	1	No	0.999996	1	0.999996	1	No	0.999996	1	0.999996	1	No	0.980417	0.999897	0.170953	0.999998	0.999998	0.999998	0.449002	0.999998	0.260929	0.999998	0.584406	0.999998	1	0	1	0	0	0	1	0	1	0	1	0
839	RPL10L_RPL10	Paralogous_gene_pair	2.8e-05	0.00241248	3e-05	0.0019678	No	3e-05	3.47e-08	3.2e-05	6.06e-09	No	0.139856	0.497265	2.9e-05	0.00108131	No	0.999897	0.873072	0.999998	0.719875	0.999998	0.941262	0.999998	0.999998	0.999998	0.957883	0.999998	0.973767	0	1	0	1	0	1	0	0	0	1	0	1
840	RPL17-C18orf32_RPL17	Paralogous_gene_pair	0.002524	0.30869	3e-05	5.27e-08	No	3e-05	3.05e-11	3.2e-05	2.16e-12	No	0.102994	1	2.9e-05	1	No	0.999897	0.023005	0.999998	0.010314	0.999998	0.037294	0.999998	0.002475	0.999998	0.019074	0.838941	0.002475	1	1	0	1	1	1	1	1	0	1	1	1
841	RPL3L_RPL3	Paralogous_gene_pair	0.000135	1.14e-07	3e-05	1.88e-26	No	3e-05	1.4e-69	3.2e-05	7.09e-159	No	3e-05	6.02e-08	2.9e-05	1.59e-36	No	0.964657	0.002122	0.999998	0.04616	0.933428	0.08511	0.854747	0.002475	0.999998	0.018317	0.999998	0.00452	0	1	0	1	0	1	0	1	0	1	0	1
842	RPL7L1_RPL7	Paralogous_gene_pair	0.02453	1	3e-05	2.79e-06	No	3e-05	4.46e-06	3.2e-05	4.77e-12	No	3e-05	0.00212583	2.9e-05	7.58e-10	No	0.995216	0.939961	0.999998	0.506543	0.999998	0.923343	0.459326	0.421644	0.81671	0.458989	0.853492	0.816	1	1	0	0	0	0	1	1	0	1	1	1
843	RPP25L_RPP25	Paralogous_gene_pair	2.8e-05	3.76e-07	3e-05	1.59e-07	No	3e-05	1.72e-11	3.2e-05	0.000243942	Yes	0.703108	1	0.052747	0.040217	No	0.999897	0.809451	0.999998	0.999998	0.999998	0.999998	0.999998	0.196361	0.999998	0.324402	0.891198	0.999998	0	1	0	0	0	0	0	1	0	0	0	0
844	RPS6KA4_E2F5	Bioinformatically_derived_pair	0.999996	1	0.999996	1	Yes	0.76924	1	0.999996	1	Yes	0.999996	1	0.999996	1	Yes	0.999897	0.999897	0.999998	0.999998	0.514174	0.999998	0.999998	0.999998	0.999998	0.999998	0.642017	0.999998	0	0	0	0	0	0	0	0	0	0	0	0
845	RPS6KA4_FLVCR1	Bioinformatically_derived_pair	0.999996	1	0.999996	1	Yes	0.999996	1	0.999996	1	Yes	0.925961	1	0.999996	1	Yes	0.999897	0.999897	0.999998	0.999998	0.514174	0.999998	0.999998	0.999998	0.999998	0.999998	0.642017	0.999998	0	0	0	0	0	0	0	0	0	0	0	0
846	RPS6KA4_LYPLAL1	Bioinformatically_derived_pair	0.999996	1	0.999996	1	Yes	0.999996	1	0.999996	1	Yes	0.275053	1	0.999996	1	Yes	0.999897	0.999897	0.999998	0.999998	0.514174	0.999998	0.999998	0.999998	0.999998	0.999998	0.642017	0.999998	0	0	0	0	0	0	0	0	0	0	0	0
847	RRAGC_RRAGD	Paralogous_gene_pair	0.885489	1	0.999996	1	No	0.074835	1.45e-05	0.999996	1	Yes	0.999996	1	0.999996	1	No	0.560803	0.999897	0.999998	0.999998	0.403679	0.999998	0.251624	0.999998	0.999998	0.999998	0.188838	0.999998	1	0	0	0	1	0	1	0	0	0	1	0
848	RRAS_ASPM	Bioinformatically_derived_pair	0.817271	1	0.296514	1	Yes	0.074835	0.000189916	0.852363	1	Yes	0.570389	1	0.999996	1	Yes	0.999897	0.999897	0.999998	0.999998	0.999998	0.999998	0.999998	0.913812	0.999998	0.999998	0.999998	0.999998	0	0	0	0	0	0	0	0	0	0	0	0
849	RRAS_EXO1	Bioinformatically_derived_pair	2.8e-05	5.48e-27	0.081296	0.00445276	No	0.999996	1	0.807145	1	Yes	0.999996	1	0.999996	1	Yes	0.999897	0.45684	0.999998	0.999998	0.999998	0.91147	0.999998	0.142115	0.999998	0.999998	0.999998	0.932225	0	0	0	0	0	0	0	0	0	0	0	0
850	RRAS_NCAPH	Bioinformatically_derived_pair	2.8e-05	0.00111889	0.40916	0.00708298	No	0.043346	1	0.00015	1	No	0.000138	0.0315662	0.208179	0.000770331	No	0.999897	0.002122	0.999998	0.873827	0.999998	0.022277	0.999998	0.000619	0.999998	0.048812	0.999998	0.052031	0	1	0	0	0	0	0	1	0	1	0	0
851	RRBP1_CNTNAP4	Bioinformatically_derived_pair	0.999996	1	0.999996	1	Yes	0.999996	1	0.999996	1	Yes	0.999996	1	0.999996	1	Yes	0.999897	0.999897	0.999998	0.999998	0.999998	0.916779	0.999998	0.999998	0.999998	0.806674	0.999998	0.991528	0	0	0	0	0	0	0	0	0	0	0	0
852	RRBP1_KIAA1586	Bioinformatically_derived_pair	0.999996	1	0.999996	1	Yes	0.999996	1	0.999996	1	Yes	0.999996	1	0.999996	1	Yes	0.999897	0.999897	0.999998	0.999998	0.999998	0.999998	0.999998	0.999998	0.999998	0.999998	0.999998	0.999998	0	0	0	0	0	0	0	0	0	0	0	0
853	RRM2_RRM2B	Paralogous_gene_pair	0.999996	1	0.999996	1	No	0.999996	1	0.999996	1	No	0.046981	1	0.999996	1	No	0.32503	0.999897	0.12599	0.980468	0.433066	0.999998	0.368667	0.999998	0.157758	0.999998	0.346328	0.999998	0	0	1	0	0	0	0	0	1	0	0	0
854	RRP1B_RRP1	Paralogous_gene_pair	2.8e-05	5.9e-44	3e-05	3.65e-142	No	3e-05	1.07e-43	3.2e-05	1.11e-33	No	3e-05	6.13e-33	2.9e-05	2.48e-35	No	0.999897	0.63996	0.999998	0.879658	0.999998	0.999998	0.999998	0.188713	0.999998	0.458989	0.999998	0.843634	0	1	0	0	0	0	0	1	0	1	0	1
855	RRP9_TEP1	Paralogous_gene_pair	0.999996	1	0.999996	1	No	0.999996	1	0.999996	1	No	0.999996	1	0.999996	1	No	0.030587	0.999897	0.194004	0.999998	0.134836	0.999998	0.000619	0.999998	0.018088	0.999998	0.002475	0.999998	1	0	1	0	1	0	1	0	1	0	1	0
856	RTN4IP1_TP53I3	Paralogous_gene_pair	0.999996	1	0.999996	1	Yes	0.999996	1	0.999996	1	Yes	0.999996	1	0.999996	1	Yes	0.999897	0.999897	0.999998	0.999998	0.999998	0.943278	0.822001	0.999998	0.999998	0.999998	0.999998	0.907139	0	0	0	0	0	0	0	0	0	0	0	0
857	RUFY4_FYCO1	Paralogous_gene_pair	0.999996	1	0.999996	1	Yes	0.999996	1	0.999996	1	Yes	0.999996	1	0.999996	1	Yes	0.999897	0.521562	0.999998	0.765026	0.999998	0.889798	0.999998	0.473515	0.999998	0.720772	0.999998	0.999998	0	0	0	0	0	0	0	0	0	0	0	0
858	RUSC1_RUSC2	Paralogous_gene_pair	0.999996	1	0.999996	1	Yes	0.999996	1	0.999996	1	Yes	0.999996	1	0.999996	1	Yes	0.820688	0.999897	0.999998	0.999998	0.999998	0.999998	0.671849	0.999998	0.999998	0.999998	0.999998	0.999998	0	0	0	0	0	0	0	0	0	0	0	0
859	S100A10_CENPE	Bioinformatically_derived_pair	0.999996	1	0.999996	1	No	3e-05	1.11e-12	3.2e-05	3.18e-17	No	3e-05	0.00256223	0.065684	0.000183135	No	0.999897	0.005569	0.999998	0.054214	0.999998	0.008663	0.999998	0.010914	0.999998	0.031312	0.999998	0.006283	0	1	0	1	0	1	0	1	0	1	0	1
860	S100A10_DNMT1	Bioinformatically_derived_pair	2.8e-05	4.23e-15	3e-05	1.54e-12	No	3e-05	3.42e-15	3.2e-05	9.73e-12	No	0.369517	1	2.9e-05	3.35e-05	Yes	0.999897	0.999897	0.999998	0.999998	0.999998	0.999998	0.999998	0.999998	0.999998	0.999998	0.999998	0.973767	0	0	0	0	0	0	0	0	0	0	0	0
861	S100A10_MCM2	Bioinformatically_derived_pair	2.8e-05	2.04e-36	3e-05	8.12e-163	No	3e-05	9.67e-111	3.2e-05	9.63e-170	No	3e-05	3.24e-56	2.9e-05	5.85e-155	No	0.999897	0.681768	0.999998	0.334228	0.999998	0.999998	0.999998	0.000619	0.999998	0.114686	0.999998	0.049196	0	0	0	1	0	0	0	1	0	1	0	0
862	S100A16_FANCI	Bioinformatically_derived_pair	0.999996	1	0.999996	1	Yes	0.999996	1	0.999996	1	Yes	0.097331	0.000901574	0.999996	1	No	0.999897	0.999897	0.999998	0.999998	0.999998	0.999998	0.999998	0.999998	0.999998	0.999998	0.999998	0.999998	0	0	0	0	0	0	0	0	0	0	0	0
863	SAMD12_SAMD10	Paralogous_gene_pair	0.115899	1	0.01578	1	Yes	0.999996	1	0.999996	1	Yes	0.23131	1	0.425031	1	Yes	0.999897	0.999897	0.999998	0.999998	0.999998	0.999998	0.999998	0.999998	0.999998	0.999998	0.999998	0.981001	0	0	0	0	0	0	0	0	0	0	0	1
864	SAMD4A_SAMD4B	Paralogous_gene_pair	0.999996	1	0.999996	1	No	0.999996	1	0.999996	1	No	0.130475	1	0.999996	1	No	0.999897	0.903415	0.999998	0.895093	0.962604	0.9293	0.999998	0.567605	0.9956	0.503484	0.899479	0.506243	0	1	0	0	0	1	0	1	0	1	0	1
865	SAMD7_SAMD11	Paralogous_gene_pair	0.999996	1	0.999996	1	No	0.999996	1	0.999996	1	Yes	0.999996	1	0.999996	1	Yes	0.999897	0.969647	0.999998	0.999998	0.999998	0.637721	0.999998	0.533612	0.999998	0.999998	0.999998	0.999998	0	1	0	0	0	0	0	1	0	0	0	0
866	SAR1B_SAR1A	Paralogous_gene_pair	2.8e-05	9.16e-19	3e-05	1.58e-05	Yes	3e-05	3.77e-07	0.999996	1	Yes	3e-05	5.47e-08	2.9e-05	6.86e-14	Yes	0.999897	0.999897	0.999998	0.999998	0.999998	0.999998	0.999998	0.999998	0.999998	0.999998	0.999998	0.999998	0	0	0	0	0	0	0	0	0	0	0	0
867	SBF2_SBF1	Paralogous_gene_pair	0.999996	1	0.999996	1	Yes	0.999996	1	0.999996	1	Yes	0.999996	1	0.999996	1	Yes	0.999897	0.999897	0.999998	0.999998	0.999998	0.999998	0.999998	0.947379	0.999998	0.999998	0.999998	0.999998	0	0	0	0	0	0	0	0	0	0	0	0
868	SBNO1_SBNO2	Paralogous_gene_pair	0.999996	1	0.999996	1	No	0.999996	1	0.999996	1	No	0.999996	1	0.999996	1	No	0.241795	0.999897	0.635589	0.999998	0.451889	0.999998	0.091988	0.999998	0.372148	0.999998	0.172322	0.999998	1	0	1	0	1	0	1	0	1	0	1	0
869	SCAF8_SCAF4	Paralogous_gene_pair	2.8e-05	0.732981	0.001231	1	Yes	3e-05	0.32167	3.2e-05	1	Yes	3e-05	1	0.999996	1	Yes	0.999897	0.999897	0.999998	0.999998	0.999998	0.999998	0.999998	0.952076	0.999998	0.762932	0.999998	0.999998	0	0	0	0	0	0	0	1	0	1	0	0
870	SCHIP1_CDC25C	Bioinformatically_derived_pair	0.999996	1	0.999996	1	Yes	0.999996	1	0.999996	1	Yes	0.018254	1	0.999996	1	Yes	0.999897	0.999897	0.999998	0.999998	0.993744	0.999998	0.999998	0.999998	0.999998	0.999998	0.999998	0.999998	0	0	0	0	0	0	0	0	0	0	0	0
871	SCO1_SCO2	Paralogous_gene_pair	2.8e-05	0.000272814	3e-05	3.85e-48	Yes	0.999996	1	0.221173	0.000627354	Yes	0.999996	1	0.003115	5.05e-52	Yes	0.999897	0.999897	0.999998	0.999998	0.999998	0.999998	0.269695	0.999998	0.801146	0.999998	0.999998	0.999998	0	0	0	0	0	0	1	0	0	0	0	0
872	SCRIB_LRRC7	Paralogous_gene_pair	0.999996	1	0.999996	1	Yes	0.999996	1	0.999996	1	Yes	0.999996	1	0.999996	1	Yes	0.755433	0.999897	0.999998	0.999998	0.915777	0.999998	0.456986	0.999998	0.999998	0.999998	0.372735	0.999998	0	0	0	0	0	0	1	0	0	0	0	0
873	SCYL1_SCYL3	Paralogous_gene_pair	0.999996	1	0.999996	1	No	0.999996	1	0.999996	1	No	0.999996	1	0.999996	1	Yes	0.374772	0.942454	0.999998	0.999998	0.403679	0.999998	0.202114	0.982936	0.81671	0.999998	0.441673	0.999998	1	0	0	0	0	0	1	0	0	0	0	0
874	SDC1_SDC3	Paralogous_gene_pair	0.999996	1	0.999996	1	Yes	0.999996	1	0.999996	1	Yes	0.999996	1	0.999996	1	Yes	0.999897	0.999897	0.999998	0.999998	0.999998	0.999998	0.999998	0.999998	0.999998	0.999998	0.999998	0.999998	0	0	0	0	0	0	0	0	0	0	0	0
875	SDSL_CYP11B1	Bioinformatically_derived_pair	0.999996	1	0.999996	1	Yes	0.999996	1	0.658575	1	Yes	0.999996	1	0.610227	1	Yes	0.999897	0.999897	0.999998	0.999998	0.999998	0.999998	0.999998	0.999998	0.999998	0.999998	0.999998	0.999998	0	0	0	0	0	0	0	0	0	0	0	0
876	SEC11A_SEC11C	Paralogous_gene_pair	0.000606	1	0.999996	1	Yes	0.999996	1	0.999996	1	Yes	0.999996	1	0.999996	1	Yes	0.999897	0.999897	0.999998	0.999998	0.999998	0.999998	0.999998	0.999998	0.999998	0.999998	0.999998	0.999998	0	0	0	0	0	0	0	0	0	0	0	0
877	SEC23A_SEC23B	Paralogous_gene_pair	2.8e-05	0.0251074	0.034267	4.88e-11	Yes	0.999996	1	0.000724	0.0121881	Yes	0.193344	1	0.001339	1.44e-13	Yes	0.964657	0.999897	0.999998	0.999998	0.992435	0.999998	0.999998	0.999998	0.999998	0.999998	0.999998	0.999998	0	0	0	0	0	0	0	0	0	0	0	0
878	SEC23IP_DDHD2	Paralogous_gene_pair	0.999996	1	0.999996	1	Yes	0.999996	1	0.999996	1	Yes	0.999996	1	0.999996	1	Yes	0.999897	0.999897	0.999998	0.999998	0.999998	0.999998	0.999998	0.999998	0.999998	0.999998	0.999998	0.999998	0	0	0	0	0	0	0	0	0	0	0	0
879	SEC24B_SEC24A	Paralogous_gene_pair	0.000949	9.05e-09	0.999996	1	Yes	0.182249	1	0.999996	1	Yes	0.19289	1	0.999996	1	Yes	0.999897	0.999897	0.999998	0.999998	0.999998	0.999998	0.999998	0.999998	0.999998	0.999998	0.999998	0.999998	0	0	0	0	0	0	0	0	0	0	0	0
880	SEC31A_SEC31B	Paralogous_gene_pair	0.999996	1	0.999996	1	Yes	0.999996	1	0.999996	1	Yes	0.999996	1	0.999996	1	Yes	0.999897	0.999897	0.999998	0.895093	0.999998	0.999998	0.999998	0.999998	0.999998	0.999998	0.999998	0.999998	0	0	0	0	0	0	0	0	0	0	0	0
881	SEC61A1_SEC61A2	Paralogous_gene_pair	0.999996	1	0.999996	1	No	0.999996	1	0.999996	1	No	0.999996	1	0.999996	1	No	0.999897	0.999897	0.999998	0.999998	0.999998	0.999998	0.999998	0.999998	0.999998	0.999998	0.999998	0.999998	0	0	0	0	0	0	0	0	0	0	0	0
882	SEPHS1_SEPHS2	Paralogous_gene_pair	2.8e-05	1.77e-05	0.025562	1	Yes	0.999996	1	0.040289	1	Yes	0.999996	1	0.999996	1	Yes	0.999897	0.953013	0.999998	0.878522	0.999998	0.810501	0.999998	0.349791	0.665074	0.337004	0.929066	0.899479	0	0	0	0	0	0	0	1	0	1	0	0
883	SERPINB6_ASPM	Bioinformatically_derived_pair	0.999996	1	0.331152	1	Yes	0.003806	1	0.581724	1	Yes	0.999996	1	0.999996	1	Yes	0.999897	0.999897	0.999998	0.999998	0.999998	0.999998	0.999998	0.913812	0.999998	0.999998	0.999998	0.999998	0	0	0	0	0	0	0	0	0	0	0	0
884	SERPINB6_NCAPH	Bioinformatically_derived_pair	2.8e-05	2.11e-05	0.002652	8.04e-08	No	0.090216	0.000367349	3.2e-05	0.0109801	No	3e-05	7.6e-08	0.001382	4.39e-08	No	0.999897	0.002122	0.999998	0.873827	0.999998	0.022277	0.999998	0.000619	0.999998	0.048812	0.999998	0.052031	0	1	0	0	0	0	0	1	0	1	0	0
885	SETDB2_SETDB1	Paralogous_gene_pair	0.999996	1	0.999996	1	Yes	0.999996	1	0.999996	1	Yes	0.999996	1	0.999996	1	Yes	0.999897	0.999897	0.999998	0.999998	0.999998	0.999998	0.999998	0.999998	0.999998	0.999998	0.999998	0.999998	0	0	0	0	0	0	0	0	0	0	0	0
886	SFXN3_ASPM	Bioinformatically_derived_pair	0.999996	1	0.999996	1	Yes	0.229187	0.0008676	0.999996	0.124546	Yes	0.999996	1	0.999996	1	Yes	0.999897	0.999897	0.999998	0.999998	0.999998	0.999998	0.999998	0.913812	0.999998	0.999998	0.991528	0.999998	0	0	0	0	0	0	0	0	0	0	0	0
887	SGK2_TP53	SynLethDB_gene_pair	0.999996	1	0.999996	1	Yes	0.999996	1	0.999996	1	Yes	0.999996	1	0.999996	1	Yes	0.999897	0.999897	0.999998	0.999998	0.976764	0.999998	0.999998	0.999998	0.999998	0.999998	0.999998	0.999998	0	0	0	0	0	0	0	0	0	0	0	0
888	SHCBP1L_SHCBP1	Paralogous_gene_pair	0.999996	1	0.999996	1	No	0.999996	1	0.999996	1	Yes	0.999996	1	0.999996	1	No	0.999897	0.630745	0.999998	0.913915	0.999998	0.314587	0.999998	0.558321	0.999998	0.999998	0.999998	0.138369	0	1	0	0	0	1	0	1	0	0	0	1
889	SIKE1_FGFR1OP2	Paralogous_gene_pair	0.999996	1	0.999996	1	No	0.999996	1	0.999996	1	Yes	3e-05	0.117201	0.007799	1	Yes	0.999897	0.999897	0.999998	0.999998	0.999998	0.999998	0.999998	0.999998	0.999998	0.999998	0.999998	0.999998	0	0	0	0	0	0	0	0	0	0	0	0
890	SIN3A_SIN3B	Paralogous_gene_pair	0.001325	6.88e-08	0.999996	1	No	0.999996	1	0.999996	1	No	0.925961	1	0.999996	1	Yes	0.55493	0.999897	0.691583	0.999998	0.755915	0.999998	0.06132	0.999998	0.682566	0.999998	0.179477	0.999998	1	0	1	0	0	0	1	0	1	0	1	0
891	SIRT2_KIF15	Bioinformatically_derived_pair	0.999996	1	0.999996	1	Yes	0.999996	1	0.999996	1	Yes	0.999996	1	0.999996	1	Yes	0.999897	0.94023	0.999998	0.999998	0.999998	0.976764	0.999998	0.838492	0.999998	0.999998	0.999998	0.964107	0	0	0	0	0	0	0	0	0	0	0	0
892	SIRT2_SIRT3	Paralogous_gene_pair	0.999996	1	0.999996	1	Yes	0.999996	1	0.999996	1	Yes	0.999996	1	0.999996	1	Yes	0.999897	0.999897	0.999998	0.999998	0.999998	0.886945	0.999998	0.760207	0.999998	0.654628	0.999998	0.887911	0	0	0	0	0	0	0	0	0	0	0	0
893	SIRT6_SIRT7	Paralogous_gene_pair	0.999996	1	0.999996	1	Yes	0.999996	1	0.999996	1	Yes	0.999996	0.00763636	0.999996	1	Yes	0.942454	0.999897	0.999998	0.999998	0.999686	0.999998	0.785436	0.999998	0.999998	0.999998	0.999998	0.999998	0	0	0	0	0	0	0	0	0	0	0	0
894	SIX4_SIX5	Paralogous_gene_pair	0.999996	1	0.999996	1	Yes	0.999996	1	0.999996	1	Yes	0.999996	1	0.999996	1	Yes	0.999897	0.999897	0.999998	0.999998	0.999998	0.999998	0.999998	0.999998	0.999998	0.999998	0.999998	0.999998	0	0	0	0	0	0	0	0	0	0	0	0
895	SKAP2_ADAMTS20	Bioinformatically_derived_pair	0.999996	1	0.999996	1	Yes	0.999996	1	0.999996	1	Yes	0.334846	1	0.004477	1	Yes	0.999897	0.999897	0.999998	0.999998	0.999998	0.999998	0.999998	0.999998	0.999998	0.999998	0.999998	0.999998	0	0	0	0	0	0	0	0	0	0	0	0
896	SKI_SKIL	Paralogous_gene_pair	0.999996	1	0.999996	1	Yes	0.999996	1	0.999996	1	Yes	0.999996	1	0.999996	1	Yes	0.999897	0.999897	0.999998	0.999998	0.999998	0.999998	0.999998	0.999998	0.999998	0.999998	0.999998	0.999998	0	0	0	0	0	0	0	0	0	0	0	0
897	SKIV2L2_SKIV2L	Paralogous_gene_pair	0.999996	1	0.999996	1	No	0.718322	6.18e-05	0.999996	1	No	0.999996	4.29e-06	0.999996	2.97e-07	No	0.673566	0.780661	0.999998	0.999998	0.681013	0.999998	0.654827	0.840663	0.756514	0.999998	0.508165	0.999998	0	0	0	0	0	0	0	1	1	0	0	0
898	SKOR1_SKOR2	Paralogous_gene_pair	0.999996	1	0.999996	1	Yes	0.999996	1	0.999996	1	Yes	0.999996	1	0.999996	1	Yes	0.999897	0.999897	0.999998	0.999998	0.999998	0.999998	0.999998	0.999998	0.999998	0.999998	0.999998	0.999998	0	0	0	0	0	0	0	0	0	0	0	0
899	SLBP_OGFR	Bioinformatically_derived_pair	0.999996	1	0.999996	1	Yes	0.999996	1	0.999996	1	Yes	0.999996	1	0.999996	1	No	0.999897	0.999897	0.999998	0.999998	0.999998	0.877399	0.999998	0.999998	0.999998	0.957883	0.999998	0.899479	0	0	0	0	0	0	0	0	0	0	0	0
900	SLC11A1_SLC11A2	Paralogous_gene_pair	0.999996	1	0.999996	0.830394	Yes	0.999996	1	0.999996	1	Yes	0.999996	1	0.999996	0.00137436	Yes	0.999897	0.999897	0.999998	0.604012	0.999998	0.999998	0.999998	0.999998	0.999998	0.9956	0.999998	0.999998	0	0	0	0	0	0	0	0	0	0	0	0
901	SLC16A1_CYP11B1	Bioinformatically_derived_pair	0.999996	1	0.999996	1	No	0.999996	1	0.999996	1	Yes	0.999996	1	0.999996	1	Yes	0.629719	0.999897	0.935055	0.999998	0.999998	0.999998	0.074485	0.999998	0.999998	0.999998	0.999998	0.999998	0	0	0	0	0	0	1	0	0	0	0	0
902	SLC25A2_SLC25A15	Paralogous_gene_pair	0.999996	1	0.999996	1	Yes	0.999996	1	0.999996	1	Yes	0.999996	1	0.999996	1	Yes	0.999897	0.999897	0.999998	0.999998	0.999998	0.999998	0.999998	0.999998	0.999998	0.999998	0.999998	0.999998	0	0	0	0	0	0	0	0	0	0	0	0
903	SLC25A37_SLC25A28	Paralogous_gene_pair	2.8e-05	5.64e-31	3e-05	3.3e-26	Yes	3e-05	1.69e-30	3.2e-05	3.02e-06	Yes	0.007402	4.96e-18	2.9e-05	1.16e-30	No	0.999897	0.999897	0.999998	0.999998	0.999998	0.465598	0.999998	0.432007	0.999998	0.504243	0.999998	0.089312	0	0	0	0	0	1	0	0	0	0	0	1
904	SLC30A1_SLC30A10	Paralogous_gene_pair	0.999996	1	0.999996	1	Yes	0.999996	1	0.203876	1	Yes	0.999996	1	0.999996	1	Yes	0.999897	0.999897	0.999998	0.999998	0.999998	0.999998	0.999998	0.999998	0.999998	0.744694	0.999998	0.999998	0	0	0	0	0	0	0	0	0	0	0	0
905	SLC31A1_SLC31A2	Paralogous_gene_pair	0.999996	1	0.999996	1	Yes	0.999996	1	0.999996	1	Yes	0.999996	1	0.999996	1	Yes	0.999897	0.999897	0.999998	0.999998	0.999998	0.999998	0.609917	0.999998	0.999998	0.999998	0.547289	0.999998	0	0	0	0	0	0	0	0	0	0	0	0
906	SLC35B2_SLC35B1	Paralogous_gene_pair	0.999996	1	3e-05	4.95e-06	No	0.999996	1	0.999996	1	No	0.969239	1	0.000136	1	No	0.1914	0.859862	0.999998	0.999998	0.9293	0.941262	0.176774	0.40589	0.581057	0.999998	0.788113	0.522083	1	1	0	0	0	0	1	1	0	1	0	1
907	SLC35B3_SLC35B1	Paralogous_gene_pair	0.001137	1	3e-05	0.000718951	No	0.008216	1	0.999996	1	No	0.389151	1	2.9e-05	1	No	0.999897	0.859862	0.999998	0.999998	0.999998	0.941262	0.999998	0.40589	0.999998	0.999998	0.812947	0.522083	0	1	0	0	0	0	0	1	0	1	0	1
908	SLC35F3_SLC35F4	Paralogous_gene_pair	0.999996	1	0.999996	1	No	0.999996	1	0.010717	1	Yes	0.999996	1	0.999996	1	Yes	0.999897	0.999897	0.999998	0.879658	0.999998	0.999998	0.999998	0.999998	0.999998	0.9956	0.999998	0.812947	1	0	0	0	0	0	1	0	0	0	0	0
909	SMAP2_SMAP1	Paralogous_gene_pair	0.999996	1	0.999996	1	Yes	0.999996	1	0.999996	1	Yes	0.999996	1	0.999996	1	Yes	0.999897	0.999897	0.999998	0.999998	0.999998	0.999998	0.999998	0.999998	0.999998	0.999998	0.999998	0.999998	0	0	0	0	0	0	0	0	0	0	0	0
910	SMARCA2_SMARCA4	Paralogous_gene_pair	0.001411	0.000140052	3e-05	2.04e-15	Yes	3e-05	3.24e-10	0.172975	0.0795181	No	0.001403	0.00422191	2.9e-05	1.36e-13	Yes	0.999897	0.878277	0.999998	0.999998	0.999998	0.992487	0.999998	0.612336	0.999998	0.969967	0.999998	0.999998	0	0	0	0	0	0	0	0	0	0	0	0
911	SMARCA4_ASPM	Bioinformatically_derived_pair	0.999996	1	0.999996	1	Yes	0.999996	0.405682	0.999996	1	No	0.999996	0.0121324	0.999996	1	Yes	0.878277	0.999897	0.999998	0.999998	0.992487	0.999998	0.612336	0.913812	0.969967	0.999998	0.999998	0.999998	0	0	0	0	0	0	0	0	0	0	0	0
912	SMARCA4_DSN1	Bioinformatically_derived_pair	0.999996	1	3e-05	1	No	3e-05	0.370835	3.2e-05	0.000278912	No	0.048127	1	2.9e-05	1	Yes	0.878277	0.753912	0.999998	0.999998	0.992487	0.999998	0.612336	0.153964	0.969967	0.999998	0.999998	0.778527	0	0	0	0	0	0	0	1	0	0	0	0
913	SMARCA4_NCAPH	Bioinformatically_derived_pair	0.011821	0.566067	0.011751	5.14e-09	No	0.999996	0.000984439	0.585034	0.912958	No	0.003888	1.06e-05	0.228618	2.15e-11	No	0.878277	0.002122	0.999998	0.873827	0.992487	0.022277	0.612336	0.000619	0.969967	0.048812	0.999998	0.052031	0	1	0	0	0	0	0	1	0	1	0	0
914	SMARCA5_SMARCA1	Paralogous_gene_pair	0.999996	1	0.999996	1	No	0.999996	1	0.999996	1	No	0.999996	1	0.999996	1	No	0.999897	0.999897	0.999998	0.999998	0.999998	0.999998	0.913812	0.999998	0.926939	0.999998	0.39177	0.999998	0	0	0	0	0	0	1	0	0	0	1	0
915	SMARCC1_SMARCC2	Paralogous_gene_pair	2.8e-05	3e-11	0.999996	1	No	0.018327	0.497541	0.999996	1	Yes	3e-05	1.31e-11	2.9e-05	1.58e-08	No	0.999897	0.79721	0.999998	0.980468	0.999998	0.943278	0.999998	0.67028	0.999998	0.999998	0.999998	0.90752	0	1	0	0	0	1	0	1	0	0	0	1
916	SMC1B_SMC1A	Paralogous_gene_pair	2.8e-05	2.12e-15	3e-05	2.83e-36	No	3e-05	7.58e-30	3.2e-05	8.33e-38	No	3e-05	1.26e-07	2.9e-05	9.4e-18	No	0.999897	0.599889	0.999998	0.152572	0.999998	0.764575	0.999998	0.267219	0.999998	0.02984	0.999998	0.340533	0	1	0	1	0	1	0	1	0	1	0	1
917	SMC4_CD320	Bioinformatically_derived_pair	0.999996	1	0.294861	1	No	0.999996	1	0.07788	1	No	0.999996	1	0.019823	1	No	0.999897	0.999897	0.999998	0.999998	0.999998	0.999998	0.999998	0.999998	0.999998	0.999998	0.999998	0.999998	0	0	0	0	0	0	0	0	0	0	0	0
918	SMC4_CHCHD5	Bioinformatically_derived_pair	0.999996	1	0.624072	1	No	0.999996	1	0.999996	1	No	0.093325	1	2.9e-05	0.0142562	No	0.999897	0.999897	0.999998	0.999998	0.999998	0.999998	0.999998	0.999998	0.999998	0.999998	0.999998	0.999998	0	0	0	0	0	0	0	0	0	0	0	0
919	SMC4_NAGPA	Bioinformatically_derived_pair	0.999996	1	0.999996	1	No	0.999996	1	0.999996	1	No	0.999996	1	0.999996	1	No	0.999897	0.999897	0.999998	0.999998	0.999998	0.999998	0.999998	0.999998	0.999998	0.999998	0.999998	0.999998	0	0	0	0	0	0	0	0	0	0	0	0
920	SMUG1_CEP170	Bioinformatically_derived_pair	0.999996	1	0.999996	1	Yes	0.999996	1	0.999996	1	Yes	0.823916	1	0.125323	1	Yes	0.999897	0.999897	0.999998	0.57554	0.948983	0.941262	0.999998	0.999998	0.999998	0.999998	0.999998	0.624499	0	0	0	0	0	0	0	0	0	0	0	0
921	SMUG1_SMG1	Bioinformatically_derived_pair	0.999996	0.00121828	3e-05	3.29e-16	No	3e-05	1.54e-16	3.2e-05	4.61e-18	No	0.029599	0.00105899	0.000186	6.27e-06	Yes	0.999897	0.999897	0.999998	0.999998	0.948983	0.999998	0.999998	0.525901	0.999998	0.682566	0.999998	0.899479	0	1	0	1	0	0	0	1	0	1	0	1
922	SNAP91_PICALM	Paralogous_gene_pair	0.999996	1	0.999996	1	Yes	0.999996	1	0.999996	1	Yes	0.999996	1	0.999996	1	No	0.999897	0.999897	0.999998	0.999998	0.999998	0.999998	0.999998	0.999998	0.999998	0.999998	0.999998	0.999998	0	0	0	0	0	0	0	0	0	0	0	0
923	SNRK_MELK	Paralogous_gene_pair	0.999996	1	0.999996	1	Yes	0.999996	1	0.999996	1	Yes	0.999996	1	0.999996	1	Yes	0.999897	0.695172	0.999998	0.55838	0.999998	0.810501	0.999998	0.704633	0.999998	0.720772	0.999998	0.631478	0	0	0	0	0	0	0	0	0	0	0	0
924	SNRNP200_ASCC3	Paralogous_gene_pair	2.8e-05	2.47e-24	3e-05	2.68e-33	No	3e-05	2.17e-39	3.2e-05	4.55e-39	No	0.001775	0.714619	2.9e-05	3.44e-07	No	0.999897	0.999897	0.999998	0.999998	0.999998	0.999998	0.873535	0.999998	0.999998	0.999998	0.999998	0.999998	0	0	0	1	0	0	0	1	0	1	0	1
925	SNRNP70_SNRNP35	Paralogous_gene_pair	0.265283	7.32e-05	0.999996	1	No	0.999996	0.195241	0.999996	1	No	0.999996	1	0.999996	1	No	0.028259	0.999897	0.02005	0.999998	0.615646	0.999998	0.009012	0.999998	0.018211	0.999998	0.304186	0.999998	1	0	1	0	1	0	1	0	1	0	0	0
926	SNRPB_ADAMTS12	Bioinformatically_derived_pair	0.999996	1	0.999996	1	No	0.999996	1	0.999996	1	No	0.999996	1	0.999996	1	No	0.06588	0.999897	0.057402	0.999998	0.092822	0.999998	0.075172	0.999998	0.087976	0.999998	0.096304	0.999998	0	0	1	0	0	0	0	0	0	0	0	0
927	SNRPB_ATR	Bioinformatically_derived_pair	2.8e-05	3.97e-27	3e-05	6.41e-40	No	0.000691	0.00231883	3.2e-05	7.37e-12	No	3e-05	2.83e-23	2.9e-05	1.23e-32	No	0.06588	0.845647	0.057402	0.513678	0.092822	0.999998	0.075172	0.054316	0.087976	0.139164	0.096304	0.491678	0	0	1	0	0	0	0	1	0	1	0	0
928	SNRPB_BBX	Bioinformatically_derived_pair	0.999996	1	0.999996	1	No	0.999996	1	0.999996	1	No	0.999996	1	0.999996	1	No	0.06588	0.999897	0.057402	0.999998	0.092822	0.999998	0.075172	0.999998	0.087976	0.999998	0.096304	0.999998	0	0	1	0	0	0	0	0	0	0	0	0
929	SNRPB_BLVRA	Bioinformatically_derived_pair	0.999996	1	0.999996	1	No	0.999996	1	0.999996	1	No	0.999996	1	0.999996	1	No	0.06588	0.999897	0.057402	0.999998	0.092822	0.999998	0.075172	0.999998	0.087976	0.999998	0.096304	0.999998	0	0	1	0	0	0	0	0	0	0	0	0
930	SNRPB_CACNA1C	Bioinformatically_derived_pair	0.999996	1	0.999996	1	No	0.999996	1	0.999996	1	No	0.374128	1	0.048938	0.000504675	No	0.06588	0.999897	0.057402	0.999998	0.092822	0.999998	0.075172	0.999998	0.087976	0.999998	0.096304	0.999998	0	0	1	0	0	0	0	0	0	0	0	0
931	SNRPB_CACNA1S	Bioinformatically_derived_pair	0.999996	1	0.999996	1	No	0.999996	1	0.999996	1	No	0.999996	1	0.999996	1	No	0.06588	0.999897	0.057402	0.999998	0.092822	0.999998	0.075172	0.999998	0.087976	0.999998	0.096304	0.999998	0	0	1	0	0	0	0	0	0	0	0	0
932	SNRPB_CSTF2T	Bioinformatically_derived_pair	0.255274	1	8.8e-05	1	No	0.298607	1	3.2e-05	1	No	0.999996	1	0.263223	1	No	0.06588	0.999897	0.057402	0.999998	0.092822	0.999998	0.075172	0.999998	0.087976	0.999998	0.096304	0.999998	0	0	1	0	0	0	0	0	0	0	0	0
933	SNRPB_DNAH8	Bioinformatically_derived_pair	0.999996	1	0.999996	1	No	0.999996	1	0.999996	1	No	0.999996	1	0.999996	1	No	0.06588	0.999897	0.057402	0.999998	0.092822	0.999998	0.075172	0.999998	0.087976	0.999998	0.096304	0.999998	0	0	1	0	0	0	0	0	0	0	0	0
934	SNRPB_DTX3L	Bioinformatically_derived_pair	0.999996	1	0.999996	1	No	0.999996	1	0.999996	1	No	0.999996	1	0.999996	1	No	0.06588	0.999897	0.057402	0.999998	0.092822	0.999998	0.075172	0.999998	0.087976	0.999998	0.096304	0.999998	0	0	1	0	0	0	0	0	0	0	0	0
935	SNRPB_GRB10	Bioinformatically_derived_pair	0.999996	1	0.999996	1	No	0.999996	1	0.999996	1	No	0.999996	1	0.999996	1	No	0.06588	0.999897	0.057402	0.999998	0.092822	0.999998	0.075172	0.999998	0.087976	0.999998	0.096304	0.999998	0	0	1	0	0	0	0	0	0	0	0	0
936	SNRPB_HECTD2	Bioinformatically_derived_pair	0.999996	1	0.999996	1	No	0.999996	1	0.999996	1	No	0.999996	1	0.999996	1	No	0.06588	0.999897	0.057402	0.691171	0.092822	0.999998	0.075172	0.999998	0.087976	0.999998	0.096304	0.999998	0	0	1	0	0	0	0	0	0	0	0	0
937	SNRPB_HIVEP2	Bioinformatically_derived_pair	0.999996	1	0.999996	1	No	0.999996	1	0.999996	1	No	0.999996	1	0.999996	1	No	0.06588	0.999897	0.057402	0.849286	0.092822	0.999998	0.075172	0.999998	0.087976	0.999998	0.096304	0.999998	0	0	1	0	0	0	0	0	0	0	0	0
938	SNRPB_HIVEP3	Bioinformatically_derived_pair	0.999996	1	0.999996	1	No	0.999996	1	0.999996	1	No	0.999996	1	0.999996	1	No	0.06588	0.999897	0.057402	0.999998	0.092822	0.999998	0.075172	0.999998	0.087976	0.999998	0.096304	0.999998	0	0	1	0	0	0	0	0	0	0	0	0
939	SNRPB_HLTF	Bioinformatically_derived_pair	0.999996	1	0.999996	1	No	0.999996	1	0.999996	1	No	0.999996	1	0.999996	1	No	0.06588	0.999897	0.057402	0.999998	0.092822	0.999998	0.075172	0.999998	0.087976	0.999998	0.096304	0.999998	0	0	1	0	0	0	0	0	0	0	0	0
940	SNRPB_MYD88	Bioinformatically_derived_pair	0.999996	1	0.999996	1	No	0.999996	1	0.999996	1	No	0.999996	1	0.999996	1	No	0.06588	0.820688	0.057402	0.999998	0.092822	0.843958	0.075172	0.75208	0.087976	0.999998	0.096304	0.940541	0	0	1	0	0	0	0	0	0	0	0	0
941	SNRPB_NCEH1	Bioinformatically_derived_pair	0.999996	1	0.999996	1	No	0.999996	1	0.999996	1	No	0.999996	1	0.999996	0.00137861	No	0.06588	0.999897	0.057402	0.999998	0.092822	0.856207	0.075172	0.999998	0.087976	0.999998	0.096304	0.999998	0	0	1	0	0	0	0	0	0	0	0	0
942	SNRPB_NLRP3	Bioinformatically_derived_pair	0.999996	1	0.999996	1	No	0.999996	1	0.999996	1	No	0.999996	1	0.999996	1	No	0.06588	0.999897	0.057402	0.999998	0.092822	0.999998	0.075172	0.999998	0.087976	0.999998	0.096304	0.999998	0	0	1	0	0	0	0	0	0	0	0	0
943	SNRPB_SLC38A1	Bioinformatically_derived_pair	0.999996	1	0.999996	1	No	0.51938	1	0.999996	1	No	0.999996	1	0.999996	1	No	0.06588	0.999897	0.057402	0.913894	0.092822	0.999998	0.075172	0.999998	0.087976	0.999998	0.096304	0.999998	0	0	1	0	0	0	0	0	0	0	0	0
944	SNRPB2_SNRPA	Paralogous_gene_pair	2.8e-05	2.43e-17	0.999996	4.73e-05	Yes	3e-05	8.48e-39	0.999996	1	No	0.999996	1	0.14985	3.55e-09	No	0.999897	0.999897	0.999998	0.798311	0.846521	0.942384	0.999998	0.279379	0.999998	0.769389	0.569161	0.492279	0	0	0	0	0	0	0	1	0	0	1	1
945	SNRPN_SNRPB	Paralogous_gene_pair	0.999996	1	0.999996	1	No	0.526671	1	3.2e-05	0.00637539	No	0.999996	1	0.600285	1	No	0.999897	0.06588	0.999998	0.057402	0.999998	0.092822	0.999998	0.075172	0.999998	0.087976	0.999998	0.096304	0	0	0	1	0	0	0	0	0	0	0	0
946	SNX24_MCM7	Bioinformatically_derived_pair	0.999996	1	0.999996	1	No	0.999996	1	0.999996	1	No	0.999996	0.0294316	0.732976	1	No	0.999897	0.999897	0.999998	0.999998	0.993744	0.999998	0.999998	0.999998	0.999998	0.999998	0.999998	0.999998	0	0	0	0	0	0	0	0	0	0	0	0
947	SOAT1_CDT1	Bioinformatically_derived_pair	2.8e-05	4.88e-17	3e-05	2.64e-79	No	3e-05	3.8e-85	3.2e-05	1.38e-155	No	3e-05	8.16e-44	2.9e-05	8.91e-109	No	0.626099	0.098169	0.999998	0.553797	0.999998	0.465598	0.232721	0.002475	0.999998	0.056312	0.999998	0.00452	0	1	0	1	0	0	0	1	0	1	0	1
948	SOAT1_FANCI	Bioinformatically_derived_pair	0.999996	1	0.999996	1	Yes	0.999996	1	0.999996	1	Yes	0.000932	2.85e-09	0.46931	1	No	0.626099	0.999897	0.999998	0.999998	0.999998	0.999998	0.232721	0.999998	0.999998	0.999998	0.999998	0.999998	0	0	0	0	0	0	0	0	0	0	0	0
949	SOAT1_MND1	Bioinformatically_derived_pair	0.999996	1	0.999996	1	Yes	0.999996	1	0.999996	1	Yes	0.999996	1	0.999996	1	Yes	0.626099	0.999897	0.999998	0.999998	0.999998	0.999998	0.232721	0.999998	0.999998	0.999998	0.999998	0.999998	0	0	0	0	0	0	0	0	0	0	0	0
950	SOAT1_POP7	Bioinformatically_derived_pair	0.283328	1	0.003242	1	No	3e-05	2.14e-05	3.2e-05	3.58e-08	No	0.470858	1	0.028005	1	No	0.626099	0.006436	0.999998	0.926409	0.999998	0.178303	0.232721	0.002475	0.999998	0.274175	0.999998	0.00452	0	1	0	0	0	1	0	1	0	1	0	1
951	SOAT1_SOAT2	Paralogous_gene_pair	0.999996	1	0.999996	1	Yes	0.999996	1	0.999996	1	Yes	0.675598	1	0.734983	1	Yes	0.626099	0.780661	0.999998	0.999998	0.999998	0.681013	0.232721	0.518237	0.999998	0.816314	0.999998	0.816	0	0	0	0	0	0	0	0	0	0	0	0
952	SOCS5_SOCS4	Paralogous_gene_pair	0.999996	1	0.999996	1	Yes	0.999996	1	0.999996	1	Yes	0.999996	1	0.999996	1	Yes	0.999897	0.999897	0.999998	0.999998	0.999998	0.992487	0.999998	0.999998	0.999998	0.999998	0.999998	0.999998	0	0	0	0	0	0	0	0	0	0	0	0
953	SORBS2_SORBS1	Paralogous_gene_pair	0.999996	1	0.999996	1	Yes	0.999996	1	0.999996	1	Yes	0.999996	1	0.999996	1	No	0.999897	0.95711	0.999998	0.999998	0.999998	0.915777	0.999998	0.999998	0.999998	0.999998	0.999998	0.814902	0	0	0	0	0	1	0	0	0	0	0	0
954	SOS1_SOS2	Paralogous_gene_pair	0.999996	1	0.999996	1	Yes	0.25278	1	0.999996	1	Yes	3e-05	1	0.999996	1	Yes	0.999897	0.999897	0.999998	0.605605	0.999998	0.999998	0.999998	0.999998	0.999998	0.999998	0.999998	0.999998	0	0	0	0	0	0	0	0	0	0	0	0
955	SP110_MCM2	Bioinformatically_derived_pair	2.8e-05	6.21e-47	3e-05	2.89e-194	No	3e-05	8.64e-99	3.2e-05	2.48e-163	No	3e-05	2.57e-59	2.9e-05	6.67e-156	No	0.999897	0.681768	0.999998	0.334228	0.999998	0.999998	0.999998	0.000619	0.999998	0.114686	0.999998	0.049196	0	0	0	1	0	0	0	1	0	1	0	0
956	SP110_MCM7	Bioinformatically_derived_pair	0.999996	1	0.999996	1	No	0.999996	1	0.999996	1	No	0.999996	1	0.183744	3.98e-05	No	0.999897	0.999897	0.999998	0.999998	0.999998	0.999998	0.999998	0.999998	0.999998	0.999998	0.999998	0.999998	0	0	0	0	0	0	0	0	0	0	0	0
957	SP110_POP7	Bioinformatically_derived_pair	0.999996	1	0.000673	0.239176	No	3e-05	7.14e-06	3.2e-05	0.01994	No	0.999996	1	0.000186	1	No	0.999897	0.006436	0.999998	0.926409	0.999998	0.178303	0.999998	0.002475	0.999998	0.274175	0.999998	0.00452	0	1	0	0	0	1	0	1	0	1	0	1
958	SPARCL1_SPARC	Paralogous_gene_pair	0.999996	1	0.999996	1	Yes	0.999996	1	0.999996	1	Yes	0.999996	1	0.999996	1	Yes	0.999897	0.999897	0.999998	0.999998	0.999998	0.999998	0.999998	0.999998	0.999998	0.999998	0.999998	0.999998	0	0	0	0	0	0	0	0	0	0	0	0
959	SPECC1_SPECC1L	Paralogous_gene_pair	0.999996	1	0.999996	1	Yes	0.999996	1	0.999996	1	Yes	0.999996	1	0.999996	1	Yes	0.999897	0.966663	0.999998	0.999998	0.999998	0.999998	0.999998	0.999998	0.999998	0.999998	0.999998	0.999998	0	0	0	0	0	0	0	0	0	0	0	0
960	SPHK1_SPHK2	Paralogous_gene_pair	0.999996	1	0.999996	1	No	0.999996	1	0.999996	1	No	0.999996	1	0.999996	1	Yes	0.999897	0.994	0.999998	0.706859	0.999998	0.999998	0.999998	0.999998	0.999998	0.969967	0.999998	0.999998	0	1	0	1	0	0	0	0	0	0	0	0
961	SPIRE1_ASPM	Bioinformatically_derived_pair	0.999996	1	0.999996	1	Yes	0.999996	1	0.999996	1	Yes	0.999996	1	0.999996	1	Yes	0.999897	0.999897	0.999998	0.999998	0.999998	0.999998	0.999998	0.913812	0.999998	0.999998	0.999998	0.999998	0	0	0	0	0	0	0	0	0	0	0	0
962	SPIRE2_SPIRE1	Paralogous_gene_pair	0.999996	1	0.999996	1	Yes	0.999996	1	0.999996	1	Yes	0.328918	1	0.999996	1	Yes	0.999897	0.999897	0.999998	0.999998	0.999998	0.999998	0.999998	0.999998	0.999998	0.999998	0.999998	0.999998	0	0	0	0	0	0	0	0	0	0	0	0
963	SPON1_THSD7A	Paralogous_gene_pair	0.999996	1	0.999996	1	Yes	0.999996	1	0.999996	1	Yes	0.999996	1	0.999996	1	Yes	0.999897	0.999897	0.999998	0.999998	0.781364	0.999998	0.999998	0.999998	0.999998	0.999998	0.892269	0.999998	0	0	0	0	0	0	0	0	0	0	0	0
964	SPRYD3_RANBP9	Paralogous_gene_pair	0.999996	1	0.999996	1	Yes	0.999996	1	0.999996	1	Yes	0.999996	1	0.999996	1	Yes	0.999897	0.999897	0.999998	0.999998	0.999998	0.999998	0.999998	0.999998	0.999998	0.999998	0.999998	0.999998	0	0	0	0	0	0	0	0	0	0	0	0
965	SPTA1_SPTAN1	Paralogous_gene_pair	0.999996	1	0.999996	1	No	0.999996	1	0.486412	0.28665	Yes	0.943281	1	0.999996	1	Yes	0.495454	0.999897	0.999998	0.999998	0.999998	0.999998	0.515713	0.999998	0.364647	0.999998	0.999998	0.999998	1	0	0	0	0	0	1	0	0	0	0	0
966	SPTLC2_SPTLC3	Paralogous_gene_pair	0.999996	1	0.999996	1	Yes	0.999996	1	0.999996	1	Yes	0.999996	1	0.999996	1	Yes	0.999897	0.999897	0.999998	0.999998	0.915777	0.999998	0.999998	0.999998	0.465161	0.999998	0.222911	0.999998	0	0	0	0	0	0	0	0	1	0	1	0
967	SPTY2D1_CYP11B1	Bioinformatically_derived_pair	0.999996	1	0.999996	1	Yes	0.999996	1	0.999996	1	Yes	0.999996	1	0.999996	1	Yes	0.999897	0.999897	0.999998	0.999998	0.999998	0.999998	0.999998	0.999998	0.999998	0.999998	0.999998	0.999998	0	0	0	0	0	0	0	0	0	0	0	0
968	SREBF1_SREBF2	Paralogous_gene_pair	0.012903	1.03e-07	0.999996	0.2557	No	0.999996	1	0.999996	1	Yes	0.001225	1	0.999996	1	Yes	0.999897	0.999897	0.999998	0.561602	0.999998	0.993744	0.999998	0.999998	0.999998	0.796588	0.999998	0.999998	0	1	0	0	0	0	0	1	0	1	0	1
969	SRP19_CTC-487M23.8	Paralogous_gene_pair	NA	NA	NA	NA	No	NA	NA	NA	NA	No	NA	NA	NA	NA	No	0.999897	0.999897	0.999998	0.999998	0.999998	0.999998	0.999998	0.854747	0.999998	0.999998	0.999998	0.999998	#N/A	0	#N/A	0	#N/A	0	#N/A	0	#N/A	0	#N/A	0
970	SRRM3_SRRM2	Paralogous_gene_pair	2.8e-05	1.06e-47	3e-05	0.116892	Yes	3e-05	2.84e-32	0.999996	1	Yes	3e-05	1	0.187198	0.613629	Yes	0.999897	0.999897	0.999998	0.999998	0.999998	0.999998	0.999998	0.999998	0.999998	0.720772	0.999998	0.999998	0	0	0	0	0	0	0	0	0	0	0	0
971	SRSF11_SREK1	Paralogous_gene_pair	0.999996	1	0.151622	1	No	0.999996	1	0.005088	1	No	0.999996	1	0.246505	1	No	0.017017	0.999897	0.04616	0.999998	0.111541	0.999998	0.004796	0.999998	0.017079	0.999998	0.003182	0.999998	1	0	1	0	1	0	1	0	1	0	1	0
972	SS18_SS18L1	Paralogous_gene_pair	0.999996	1	0.999996	1	Yes	0.999996	1	0.999996	1	Yes	0.999996	1	0.999996	1	No	0.999897	0.999897	0.999998	0.999998	0.999998	0.755915	0.999998	0.7398	0.999998	0.999998	0.797557	0.999998	0	0	0	0	0	1	0	0	0	0	0	0
973	STAM2_STAM	Paralogous_gene_pair	0.999996	1	0.999996	1	Yes	0.999996	1	0.999996	1	Yes	0.025342	1	0.999996	1	Yes	0.999897	0.999897	0.999998	0.999998	0.993744	0.999998	0.999998	0.999998	0.999998	0.999998	0.999998	0.999998	0	0	0	0	0	0	0	0	0	0	0	0
974	STAU2_STAU1	Paralogous_gene_pair	0.999996	0.0283165	0.999996	0.00109239	Yes	0.999996	1	0.999996	1	Yes	0.999996	1	0.999996	1	Yes	0.999897	0.999897	0.999998	0.999998	0.999998	0.999998	0.999998	0.999998	0.999998	0.999998	0.999998	0.999998	0	0	0	0	0	0	0	0	0	0	0	0
975	STIM2_STIM1	Paralogous_gene_pair	0.999996	1	0.999996	1	Yes	0.999996	1	0.999996	1	Yes	0.999996	1	0.212666	1	Yes	0.999897	0.999897	0.999998	0.999998	0.999998	0.953028	0.999998	0.999998	0.999998	0.999998	0.999998	0.934806	0	0	0	0	0	0	0	0	0	0	0	0
976	STK11_ASPM	Bioinformatically_derived_pair	0.999996	1	0.999996	1	Yes	0.749639	1	0.999996	1	Yes	0.999996	1	0.999996	1	Yes	0.999897	0.999897	0.999998	0.999998	0.992487	0.999998	0.999998	0.913812	0.769389	0.999998	0.800666	0.999998	0	0	0	0	0	0	0	0	0	0	1	0
977	STK39_OXSR1	Paralogous_gene_pair	0.999996	1	0.999996	1	Yes	0.013734	1	0.999996	1	Yes	0.999996	1	0.999996	1	Yes	0.999897	0.999897	0.999998	0.980468	0.999998	0.999998	0.999998	0.999998	0.999998	0.999998	0.999998	0.999998	0	0	0	0	0	0	0	0	0	0	0	0
978	STON1-GTF2A1L_STON1	Paralogous_gene_pair	0.999996	1	0.999996	1	Yes	0.999996	1	0.999996	1	Yes	0.666435	1	0.999996	1	Yes	0.999897	0.999897	0.999998	0.999998	0.999998	0.999998	0.999998	0.999998	0.999998	0.999998	0.999998	0.999998	0	0	0	0	0	0	0	0	0	0	0	0
979	STRIP1_STRIP2	Paralogous_gene_pair	0.999996	1.35e-05	0.999996	1	Yes	0.999996	1	0.999996	1	Yes	0.119337	1	0.999996	1	Yes	0.999897	0.999897	0.999998	0.999998	0.999998	0.999998	0.534692	0.999998	0.999998	0.999998	0.999998	0.999998	0	0	0	0	0	0	1	0	0	0	0	0
980	STT3B_STT3A	Paralogous_gene_pair	0.999996	1	0.999996	1	No	0.999996	1	0.999996	1	Yes	0.999996	1	0.279662	1	Yes	0.835775	0.999897	0.999998	0.999998	0.915777	0.999998	0.586813	0.999998	0.769389	0.999998	0.252532	0.999998	0	0	0	0	0	0	1	0	0	0	1	0
981	STXBP6_EXOC1	Paralogous_gene_pair	0.454822	1	0.999996	1	No	3e-05	4.47e-09	0.999996	0.0444775	No	3e-05	2.97e-09	2.9e-05	1.84e-05	Yes	0.999897	0.709706	0.999998	0.788901	0.999998	0.875447	0.999998	0.533222	0.999998	0.630917	0.999998	0.316905	0	1	0	1	0	0	0	1	0	1	0	1
982	SUCLA2_SUCLG2	Paralogous_gene_pair	0.999996	1	0.78384	0.000110862	Yes	0.999996	1	0.999996	1	Yes	0.999996	1	0.156872	0.00282837	No	0.999897	0.62378	0.999998	0.999998	0.999998	0.916911	0.999998	0.61132	0.999998	0.999998	0.999998	0.999998	0	0	0	0	0	0	0	0	0	0	0	0
983	SUSD1_ASPM	Bioinformatically_derived_pair	0.999996	1	0.999996	1	Yes	0.999996	1	0.999996	1	Yes	0.414409	1	0.999996	1	Yes	0.963576	0.999897	0.999998	0.999998	0.990496	0.999998	0.999998	0.913812	0.999998	0.999998	0.999998	0.999998	0	0	0	0	0	0	0	0	0	0	0	0
984	SUSD2_MUC4	Paralogous_gene_pair	0.999996	1	0.999996	1	Yes	0.999996	1	0.999996	1	Yes	0.999996	1	0.999996	1	Yes	0.999897	0.999897	0.999998	0.999998	0.999998	0.999998	0.999998	0.999998	0.999998	0.999998	0.999998	0.999998	0	0	0	0	0	0	0	0	0	0	0	0
985	SYDE1_ASPM	Bioinformatically_derived_pair	0.999996	0.136252	0.183432	1	Yes	0.296689	0.585	0.999996	0.115532	Yes	0.999996	1	0.999996	1	Yes	0.999897	0.999897	0.999998	0.999998	0.999998	0.999998	0.999998	0.913812	0.999998	0.999998	0.999998	0.999998	0	0	0	0	0	0	0	0	0	0	0	0
986	SYNJ1_SYNJ2	Paralogous_gene_pair	0.999996	1	0.999996	1	Yes	0.999996	1	0.999996	1	Yes	0.999996	1	0.841342	1	Yes	0.999897	0.999897	0.941287	0.999998	0.999998	0.999998	0.999998	0.999998	0.999998	0.999998	0.999998	0.999998	0	0	0	0	0	0	0	0	0	0	0	0
987	SYS1_SYS1-DBNDD2	Paralogous_gene_pair	8.2e-05	0.0197186	0.999996	1	No	3e-05	1	0.001941	1	No	3e-05	1	2.9e-05	0.501002	No	0.874259	0.999897	0.336474	0.999998	0.594646	0.941262	0.765691	0.999998	0.27783	0.999998	0.222911	0.999998	1	0	1	0	0	0	1	0	1	0	1	0
988	SYT13_SYT12	Paralogous_gene_pair	0.999996	1	0.999996	1	Yes	0.999996	1	0.999996	1	Yes	0.999996	1	0.999996	1	Yes	0.999897	0.999897	0.999998	0.999998	0.999998	0.98712	0.999998	0.999998	0.999998	0.999998	0.999998	0.999998	0	0	0	0	0	0	0	0	0	0	0	0
989	TADA2B_TADA2A	Paralogous_gene_pair	0.999996	1	0.999996	1	Yes	0.999996	1	0.999996	1	No	0.999996	1	0.483915	1	Yes	0.999897	0.999897	0.999998	0.783015	0.999998	0.999998	0.913812	0.915509	0.999998	0.999998	0.999998	0.999998	0	0	0	0	0	0	0	0	0	0	0	0
990	TAF1D_ZNF536	Bioinformatically_derived_pair	0.999996	1	0.999996	1	No	0.999996	1	0.003402	1	Yes	0.999996	1	0.999996	1	No	0.62378	0.999897	0.999998	0.999998	0.755915	0.999998	0.233817	0.999998	0.302145	0.999998	0.089039	0.999998	1	0	0	0	1	0	1	0	1	0	1	0
991	TAF1L_TAF1	Paralogous_gene_pair	2.8e-05	5.67e-18	3e-05	1.57e-30	No	3e-05	7.83e-32	3.2e-05	8.64e-28	No	0.193344	1	2.9e-05	1.76e-10	No	0.999897	0.94267	0.999998	0.144802	0.999998	0.941348	0.999998	0.45426	0.999998	0.154998	0.999998	0.720346	0	1	0	1	0	1	0	1	0	1	0	1
992	TAF4B_TAF4	Paralogous_gene_pair	0.999996	1	0.999996	1	No	0.999996	1	0.999996	1	Yes	0.999996	1	0.999996	1	Yes	0.999897	0.999897	0.999998	0.999998	0.999998	0.999998	0.95371	0.999998	0.999998	0.801683	0.999998	0.999998	0	1	0	0	0	0	0	0	0	1	0	0
993	TAF5L_TAF5	Paralogous_gene_pair	2.8e-05	2.18e-08	3e-05	0.000144043	No	3e-05	8.94e-10	3.2e-05	0.0314268	No	3e-05	5.3e-07	2.9e-05	0.0169617	Yes	0.990655	0.999897	0.999998	0.999998	0.999998	0.999998	0.602695	0.999998	0.999998	0.999998	0.999998	0.999998	0	0	0	0	0	0	0	0	0	0	0	0
994	TAF9_TAF9B	Paralogous_gene_pair	0.999996	1	0.999996	1	Yes	0.999996	1	0.999996	1	Yes	0.999996	1	0.999996	1	Yes	0.999897	0.853173	0.999998	0.999998	0.943278	0.999998	0.671849	0.999998	0.845154	0.999998	0.622378	0.999998	0	0	0	0	0	0	0	0	1	0	0	0
995	TAGAP_ARHGAP20	Paralogous_gene_pair	0.999996	1	0.999996	1	Yes	0.999996	1	0.999996	1	Yes	0.999996	1	0.999996	1	Yes	0.999897	0.999897	0.999998	0.999998	0.999998	0.999998	0.999998	0.999998	0.999998	0.999998	0.999998	0.999998	0	0	0	0	0	0	0	0	0	0	0	0
996	TANC1_TANC2	Paralogous_gene_pair	0.999996	1	0.999996	1	Yes	0.999996	1	0.999996	1	Yes	0.999996	1	0.999996	1	Yes	0.999897	0.999897	0.999998	0.999998	0.999998	0.999998	0.999998	0.999998	0.999998	0.999998	0.999998	0.999998	0	0	0	0	0	0	0	0	0	0	0	0
997	TANC2_DSN1	Bioinformatically_derived_pair	0.999996	1	3e-05	1	No	3e-05	1	3.2e-05	0.852211	Yes	0.999996	1	2.9e-05	1	Yes	0.999897	0.753912	0.999998	0.999998	0.999998	0.999998	0.999998	0.153964	0.999998	0.999998	0.999998	0.778527	0	0	0	0	0	0	0	1	0	0	0	0
998	TANC2_MCM2	Bioinformatically_derived_pair	2.8e-05	2.35e-67	3e-05	3.19e-198	No	3e-05	1.28e-104	3.2e-05	1.21e-190	No	3e-05	5.75e-90	2.9e-05	3.79e-284	No	0.999897	0.681768	0.999998	0.334228	0.999998	0.999998	0.999998	0.000619	0.999998	0.114686	0.999998	0.049196	0	0	0	1	0	0	0	1	0	1	0	0
999	TARDBP_DAZAP1	Paralogous_gene_pair	0.220502	0.0006282	0.999996	1	No	0.999996	1	0.999996	1	No	3e-05	6.31e-14	0.000367	2.85e-12	No	0.999897	0.999897	0.999998	0.999998	0.999998	0.999998	0.515713	0.999998	0.536205	0.999998	0.973767	0.999998	0	0	0	0	0	0	1	0	0	0	0	0
1000	TASP1_ASRGL1	Paralogous_gene_pair	2.8e-05	2.09e-12	0.001322	0.00506358	Yes	0.999996	1	0.000619	1	Yes	0.999996	0.363883	0.999996	1	Yes	0.999897	0.999897	0.999998	0.999998	0.999998	0.999998	0.999998	0.999998	0.999998	0.999998	0.999998	0.999998	0	0	0	0	0	0	0	0	0	0	0	0
1001	TATDN1_TATDN2	Paralogous_gene_pair	0.999996	1	0.999996	1	Yes	0.999996	1	0.999996	1	Yes	0.999996	1	0.999996	1	Yes	0.999897	0.999897	0.999998	0.999998	0.999998	0.999998	0.999998	0.999998	0.999998	0.999998	0.999998	0.999998	0	0	0	0	0	0	0	0	0	0	0	0
1002	TBC1D1_TBC1D4	Paralogous_gene_pair	2.8e-05	1	3e-05	1	Yes	0.999996	1	0.999996	1	Yes	0.001775	1	2.9e-05	1	Yes	0.999897	0.999897	0.999998	0.999998	0.999998	0.999998	0.999998	0.999998	0.999998	0.999998	0.999998	0.999998	0	0	0	0	0	0	0	0	0	0	0	0
1003	TBC1D2_NCAPH	Bioinformatically_derived_pair	2.8e-05	0.00552631	0.019826	9.29e-05	No	3e-05	0.123872	3.2e-05	0.00619747	No	3e-05	3.79e-20	2.9e-05	1.13e-19	No	0.999897	0.002122	0.999998	0.873827	0.999998	0.022277	0.999998	0.000619	0.999998	0.048812	0.999998	0.052031	0	1	0	0	0	0	0	1	0	1	0	0
1004	TBC1D24_RP11-20I23.1	Paralogous_gene_pair	2.8e-05	1	0.04935	1	No	3e-05	1	0.999996	1	No	3e-05	0.174608	0.600285	0.00121285	Yes	0.999897	0.912815	0.999998	0.787225	0.999998	0.999998	0.999998	0.999998	0.999998	0.741689	0.999998	0.999998	0	1	0	1	0	0	0	0	0	1	0	1
1005	TBL3_ASPM	Bioinformatically_derived_pair	0.002241	0.0159812	0.999996	1	No	0.999996	1	0.633564	0.000210988	No	0.999996	1	0.999996	1	No	0.629719	0.999897	0.334228	0.999998	0.770118	0.999998	0.113906	0.913812	0.019074	0.999998	0.718783	0.999998	1	0	1	0	0	0	1	0	1	0	1	0
1006	TBPL2_TBP	Paralogous_gene_pair	2.8e-05	3.64e-16	3e-05	4.01e-14	No	3e-05	0.038206	3.2e-05	4.72e-06	No	0.00313	1	2.9e-05	0.00104736	Yes	0.999897	0.584377	0.999998	0.532538	0.999998	0.992435	0.999998	0.37939	0.999998	0.387211	0.999998	0.450659	0	1	0	1	0	0	0	1	0	1	0	1
1007	TCEA2_ASPM	Bioinformatically_derived_pair	0.999996	1	0.999996	1	Yes	0.999996	0.0724306	0.999996	1	Yes	0.128696	1	0.999996	1	Yes	0.32503	0.999897	0.999998	0.999998	0.207096	0.999998	0.386579	0.913812	0.999998	0.999998	0.370156	0.999998	0	0	0	0	0	0	0	0	0	0	0	0
1008	TCEA2_CCNA2	Bioinformatically_derived_pair	0.88952	0.0467224	3e-05	3.43e-07	No	3e-05	7.26e-16	3.2e-05	1.96e-20	No	3e-05	2.41e-23	0.067701	1.42e-18	No	0.32503	0.110191	0.999998	0.216441	0.207096	0.030116	0.386579	0.002593	0.999998	0.121467	0.370156	0.002475	0	1	0	0	0	1	0	1	0	1	0	1
1009	TCEA2_CDC25C	Bioinformatically_derived_pair	0.999996	1	0.999996	1	Yes	0.999996	1	0.999996	1	Yes	0.999996	1	0.384451	1	Yes	0.32503	0.999897	0.999998	0.999998	0.207096	0.999998	0.386579	0.999998	0.999998	0.999998	0.370156	0.999998	0	0	0	0	0	0	0	0	0	0	0	0
1010	TCEA2_FANCI	Bioinformatically_derived_pair	0.999996	1	0.999996	1	Yes	0.999996	1	0.999996	1	Yes	0.024795	6.23e-15	0.999996	1	No	0.32503	0.999897	0.999998	0.999998	0.207096	0.999998	0.386579	0.999998	0.999998	0.999998	0.370156	0.999998	0	0	0	0	0	0	0	0	0	0	0	0
1011	TCEA2_MND1	Bioinformatically_derived_pair	0.999996	1	0.999996	1	Yes	0.999996	1	0.999996	1	Yes	0.999996	1	0.999996	1	Yes	0.32503	0.999897	0.999998	0.999998	0.207096	0.999998	0.386579	0.999998	0.999998	0.999998	0.370156	0.999998	0	0	0	0	0	0	0	0	0	0	0	0
1012	TCEA2_NCAPH	Bioinformatically_derived_pair	8.2e-05	0.000490498	0.080142	9e-12	No	0.09233	4.56e-06	0.00015	0.396178	No	3e-05	3.88e-07	0.19191	1.36e-06	No	0.32503	0.002122	0.999998	0.873827	0.207096	0.022277	0.386579	0.000619	0.999998	0.048812	0.370156	0.052031	0	1	0	0	0	0	0	1	0	1	0	0
1013	TCEA2_PRC1	Bioinformatically_derived_pair	2.8e-05	5.5e-11	3e-05	8.32e-16	No	3e-05	2.14e-05	3.2e-05	0.0100163	No	3e-05	1.4e-08	2.9e-05	2.52e-06	No	0.32503	0.999897	0.999998	0.999998	0.207096	0.999998	0.386579	0.409123	0.999998	0.999998	0.370156	0.892269	0	0	0	0	0	0	0	1	0	0	0	0
1014	TCF7L2_SNRPB	Bioinformatically_derived_pair	0.999996	1	0.123403	1	No	0.000143	0.000631421	3.2e-05	0.000190104	No	0.999996	0.000714307	0.007898	1	No	0.629719	0.06588	0.999998	0.057402	0.71311	0.092822	0.577074	0.075172	0.999998	0.087976	0.450659	0.096304	0	0	0	1	0	0	0	0	0	0	0	0
1015	TDRD15_TDRD6	Paralogous_gene_pair	0.999996	1	0.999996	1	Yes	0.999996	1	0.999996	1	Yes	0.999996	1	0.999996	1	Yes	0.999897	0.999897	0.999998	0.999998	0.999998	0.999998	0.999998	0.999998	0.999998	0.999998	0.999998	0.999998	0	0	0	0	0	0	0	0	0	0	0	0
1016	TECRL_TECR	Paralogous_gene_pair	0.999996	1	0.003975	2.11e-06	No	0.999996	1	0.999996	1	Yes	0.299376	0.140982	0.001675	1	Yes	0.999897	0.495594	0.999998	0.49127	0.999998	0.656501	0.999998	0.409123	0.999998	0.523884	0.999998	0.348582	0	1	0	0	0	0	0	1	0	0	0	1
1017	TEX264_ASPM	Bioinformatically_derived_pair	0.137915	1	0.999996	1	Yes	0.999996	1	0.999996	1	Yes	0.196396	1	0.999996	1	Yes	0.91244	0.999897	0.913894	0.999998	0.999998	0.999998	0.999998	0.913812	0.738053	0.999998	0.999998	0.999998	0	0	0	0	0	0	0	0	0	0	0	0
1018	TGFB1_NCAPH	Bioinformatically_derived_pair	2.8e-05	2.08e-06	0.000673	1.78e-11	No	0.000691	3.56e-06	0.136685	1	No	3e-05	2.38e-09	0.930293	4.8e-05	No	0.999897	0.002122	0.999998	0.873827	0.999998	0.022277	0.999998	0.000619	0.999998	0.048812	0.999998	0.052031	0	1	0	0	0	0	0	1	0	1	0	0
1019	TGFB1I1_NCAPH	Bioinformatically_derived_pair	0.000506	0.0177657	0.351882	2.04e-07	No	3e-05	2.1e-06	0.00015	0.007056	No	3e-05	7e-09	2.9e-05	5.68e-09	No	0.999897	0.002122	0.999998	0.873827	0.999998	0.022277	0.999998	0.000619	0.999998	0.048812	0.999998	0.052031	0	1	0	0	0	0	0	1	0	1	0	0
1020	TGFBI_POSTN	Paralogous_gene_pair	0.999996	1	0.999996	1	Yes	0.999996	1	0.999996	1	Yes	0.999996	1	0.999996	1	Yes	0.999897	0.999897	0.999998	0.999998	0.999998	0.999998	0.999998	0.999998	0.999998	0.999998	0.999998	0.999998	0	0	0	0	0	0	0	0	0	0	0	0
1021	TGFBR2_ASPM	Bioinformatically_derived_pair	0.418909	3.24e-05	0.05714	0.000977841	Yes	0.364437	1	0.144249	0.127079	Yes	0.999996	1	0.999996	1	Yes	0.999897	0.999897	0.999998	0.999998	0.999998	0.999998	0.999998	0.913812	0.999998	0.999998	0.999998	0.999998	0	0	0	0	0	0	0	0	0	0	0	0
1022	THRAP3_CYP11B1	Bioinformatically_derived_pair	0.999996	1	0.999996	1	Yes	0.999996	1	0.999996	1	Yes	0.999996	1	0.999996	1	Yes	0.999897	0.999897	0.999998	0.999998	0.999998	0.999998	0.933672	0.999998	0.81671	0.999998	0.999998	0.999998	0	0	0	0	0	0	0	0	0	0	0	0
1023	TICAM2_TMED7-TICAM2	Paralogous_gene_pair	0.999996	1	0.999996	1	Yes	0.999996	1	0.999996	1	Yes	0.999996	1	0.999996	1	Yes	0.999897	0.999897	0.999998	0.999998	0.999998	0.999998	0.999998	0.999998	0.999998	0.999998	0.999998	0.999998	0	0	0	0	0	0	0	0	0	0	0	0
1024	TIMM23_TIMM23B	Paralogous_gene_pair	0.999996	1	0.999996	1	No	0.999996	1	0.999996	1	No	0.999996	1	0.999996	1	Yes	0.629719	0.999897	0.537006	0.999998	0.948128	0.999998	0.193398	0.999998	0.458989	0.999998	0.586789	0.999998	1	0	1	0	0	0	1	0	1	0	1	0
1025	TINAG_TINAGL1	Paralogous_gene_pair	0.999996	1	0.999996	1	Yes	0.999996	1	0.999996	1	Yes	0.999996	1	0.999996	1	Yes	0.999897	0.496629	0.999998	0.997685	0.999998	0.680791	0.999998	0.588685	0.999998	0.927848	0.999998	0.999998	0	0	0	0	0	0	0	0	0	0	0	0
1026	TJP1_TJP2	Paralogous_gene_pair	0.999996	1	0.999996	0.0154147	Yes	0.999996	1	0.999996	1	No	0.999996	1	0.999996	3.11e-09	Yes	0.999897	0.999897	0.999998	0.999998	0.999998	0.999998	0.999998	0.999998	0.999998	0.999998	0.999998	0.999998	0	0	0	0	0	0	0	0	0	0	0	0
1027	TLK1_TLK2	Paralogous_gene_pair	2.8e-05	8.28e-21	3e-05	1.5e-17	No	3e-05	5.5e-06	0.005946	0.000555447	No	3e-05	1.86e-16	2.9e-05	0.00176119	Yes	0.999897	0.999897	0.999998	0.999998	0.999998	0.999998	0.999998	0.999998	0.999998	0.999998	0.999998	0.999998	0	0	0	0	0	0	0	0	0	0	0	0
1028	TLN1_TLN2	Paralogous_gene_pair	0.999996	1	0.999996	1	Yes	0.999996	1	0.999996	1	Yes	0.999996	1	0.999996	1	Yes	0.999897	0.999897	0.907199	0.999998	0.992435	0.914867	0.888751	0.999998	0.744694	0.999998	0.575515	0.999998	0	0	0	0	0	0	0	0	1	0	1	0
1029	TM2D3_TM2D1	Paralogous_gene_pair	0.999996	1	0.999996	1	No	0.999996	1	0.999996	1	Yes	0.999996	1	0.999996	1	Yes	0.742637	0.999897	0.999998	0.999998	0.656501	0.999998	0.353216	0.999998	0.48546	0.999998	0.999998	0.999998	1	0	0	0	0	0	1	0	0	0	0	0
1030	TMEM101_DSN1	Bioinformatically_derived_pair	0.999996	1	3e-05	1	No	3e-05	0.000233726	3.2e-05	6.4e-07	Yes	0.095102	1	0.004765	1	Yes	0.88838	0.753912	0.58879	0.999998	0.942384	0.999998	0.806396	0.153964	0.894921	0.999998	0.997811	0.778527	0	0	0	0	0	0	0	1	0	0	0	0
1031	TMEM136_EXO1	Bioinformatically_derived_pair	2.8e-05	5.68e-17	0.037954	0.000169263	No	0.999996	0.0164169	0.999996	1	Yes	0.726035	0.216646	0.999996	1	Yes	0.999897	0.45684	0.999998	0.999998	0.999998	0.91147	0.999998	0.142115	0.999998	0.999998	0.999998	0.932225	0	0	0	0	0	0	0	0	0	0	0	0
1032	TMEM136_NCAPH	Bioinformatically_derived_pair	0.024907	1	3e-05	6.81e-09	No	0.007308	0.000988343	0.321442	0.119784	No	3e-05	3.96e-25	2.9e-05	7.22e-19	No	0.999897	0.002122	0.999998	0.873827	0.999998	0.022277	0.999998	0.000619	0.999998	0.048812	0.999998	0.052031	0	1	0	0	0	0	0	1	0	1	0	0
1033	TMEM161B_TMEM161A	Paralogous_gene_pair	0.999996	1	0.999996	1	No	0.999996	1	0.999996	1	Yes	0.999996	1	0.999996	1	Yes	0.999897	0.999897	0.999998	0.999998	0.999998	0.999998	0.999998	0.999998	0.999998	0.999998	0.999998	0.999998	0	0	0	0	0	0	0	0	0	0	0	0
1034	TMEM185B_TMEM185A	Paralogous_gene_pair	0.999996	1	0.999996	1	No	0.999996	1	0.999996	1	Yes	3e-05	2.94e-10	0.999996	0.00203988	Yes	0.999897	0.999897	0.999998	0.999998	0.82975	0.999998	0.999998	0.999998	0.999998	0.999998	0.760252	0.999998	1	0	0	0	0	0	0	0	0	0	0	0
1035	TMEM30A_TMEM30B	Paralogous_gene_pair	0.999996	1	0.999996	1	No	0.999996	1	0.999996	1	No	0.999996	1	0.999996	1	Yes	0.750369	0.999897	0.532538	0.999998	0.75995	0.999998	0.567605	0.999998	0.48269	0.999998	0.531377	0.999998	1	0	1	0	0	0	1	0	1	0	1	0
1036	TMEM54_DSN1	Bioinformatically_derived_pair	0.999996	1	0.000142	1	No	3e-05	1	3.2e-05	0.0023865	Yes	0.999996	1	2.9e-05	1	Yes	0.999897	0.753912	0.999998	0.999998	0.916779	0.999998	0.57304	0.153964	0.999998	0.999998	0.999998	0.778527	1	0	0	0	0	0	1	1	0	0	0	0
1037	TMEM64_FANCI	Bioinformatically_derived_pair	0.999996	1	0.999996	1	Yes	0.999996	1	0.999996	1	Yes	0.999996	1	0.999996	1	No	0.874259	0.999897	0.999998	0.999998	0.941144	0.999998	0.999998	0.999998	0.999998	0.999998	0.999998	0.999998	0	0	0	0	0	0	0	0	0	0	0	0
1038	TMEM9_TMEM9B	Paralogous_gene_pair	0.999996	1	0.999996	1	No	0.999996	1	0.999996	1	Yes	0.041055	1	0.917747	1	Yes	0.768514	0.999897	0.999998	0.999998	0.999998	0.999998	0.785436	0.999998	0.999998	0.999998	0.999998	0.999998	1	0	0	0	0	0	1	0	0	0	0	0
1039	TNFRSF10B_NCAPH	Bioinformatically_derived_pair	0.103753	1	0.266998	1.33e-07	No	0.068926	0.0845139	9.4e-05	0.607582	No	3e-05	3.55e-12	0.037308	6.2e-07	No	0.999897	0.002122	0.999998	0.873827	0.941262	0.022277	0.999998	0.000619	0.999998	0.048812	0.999998	0.052031	0	1	0	0	0	0	0	1	0	1	0	0
1040	TNFRSF12A_ASPM	Bioinformatically_derived_pair	0.999996	1	0.007034	1	Yes	0.999996	1	0.999996	1	Yes	0.999996	1	0.999996	1	Yes	0.999897	0.999897	0.999998	0.999998	0.999998	0.999998	0.999998	0.913812	0.999998	0.999998	0.999998	0.999998	0	0	0	0	0	0	0	0	0	0	0	0
1041	TNFRSF1A_HNRNPA2B1	Bioinformatically_derived_pair	2.8e-05	4.27e-23	3e-05	0.000517842	Yes	0.999996	1	0.999996	1	Yes	3e-05	1.39e-24	0.069588	1	Yes	0.999897	0.939961	0.999998	0.999998	0.999998	0.999998	0.999998	0.339157	0.999998	0.999998	0.999998	0.941493	0	0	0	0	0	0	0	1	0	0	0	1
1042	TNK2_TNK1	Paralogous_gene_pair	0.999996	1	0.999996	1	Yes	0.999996	1	0.999996	1	Yes	0.999996	1	0.038272	6.7e-05	Yes	0.999897	0.999897	0.999998	0.999998	0.999998	0.999998	0.999998	0.999998	0.999998	0.999998	0.999998	0.999998	0	0	0	0	0	0	0	0	0	0	0	0
1043	TNPO1_TNPO2	Paralogous_gene_pair	0.999996	1	0.046718	0.142298	No	0.999996	1	0.839411	1	No	0.999996	1	0.999996	1	No	0.589986	0.999897	0.691583	0.999998	0.176008	0.999998	0.232721	0.999998	0.324402	0.999998	0.071059	0.999998	1	0	0	0	1	0	1	0	1	0	1	0
1044	TOB1_TOB2	Paralogous_gene_pair	0.999996	1	0.999996	1	Yes	0.999996	1	0.999996	1	Yes	0.999996	1	0.999996	1	Yes	0.999897	0.999897	0.999998	0.999998	0.999998	0.999998	0.999998	0.999998	0.999998	0.999998	0.999998	0.999998	0	0	0	0	0	0	0	0	0	0	0	0
1045	TOMM40L_TOMM40	Paralogous_gene_pair	2.8e-05	1.91e-16	3e-05	1.11e-16	No	3e-05	5.63e-32	9.4e-05	8.97e-40	No	0.001775	0.462569	0.999996	0.918094	No	0.482026	0.241795	0.999998	0.335128	0.782073	0.438606	0.518605	0.334911	0.999998	0.10659	0.999998	0.199248	1	1	0	1	0	1	0	1	0	1	0	1
1046	TOP1MT_TOP1	Paralogous_gene_pair	2.8e-05	2.06e-27	3e-05	1.97e-64	No	3e-05	3.62e-35	3.2e-05	9.53e-27	No	3e-05	5.14e-15	2.9e-05	1.03e-28	No	0.999897	0.653672	0.999998	0.798311	0.999998	0.98562	0.999998	0.251624	0.999998	0.202	0.999998	0.701605	0	1	0	1	0	0	0	1	0	1	0	1
1047	TOP2B_TOP2A	Paralogous_gene_pair	0.999996	1	3e-05	1	No	3e-05	1	3.2e-05	1	No	0.002561	1	0.000136	1	No	0.999897	0.999897	0.999998	0.999998	0.999998	0.999998	0.999998	0.999998	0.999998	0.999998	0.999998	0.999998	0	0	0	0	0	0	0	0	0	0	0	0
1048	TOP3A_TOP3B	Paralogous_gene_pair	0.999996	1	0.999996	1	No	0.999996	1	0.999996	1	No	0.999996	1	0.999996	1	No	0.999897	0.999897	0.999998	0.999998	0.999998	0.999998	0.999662	0.999998	0.999998	0.999998	0.899479	0.999998	0	0	0	0	0	0	0	0	0	0	0	0
1049	TP53_MCM2	Bioinformatically_derived_pair	2.8e-05	2.39e-48	3e-05	1.07e-153	No	3e-05	1.76e-77	3.2e-05	6.78e-128	No	0.381202	5.5e-11	2.9e-05	2.08e-99	No	0.999897	0.681768	0.999998	0.334228	0.999998	0.999998	0.999998	0.000619	0.999998	0.114686	0.999998	0.049196	0	0	0	1	0	0	0	1	0	1	0	0
1050	TP53_WEE1	SynLethDB_gene_pair	2.8e-05	3.38e-54	3e-05	1.5e-153	No	3e-05	1.06e-120	3.2e-05	7.09e-90	No	3e-05	2.78e-56	2.9e-05	1.68e-93	No	0.999897	0.673566	0.999998	0.691171	0.999998	0.999998	0.999998	0.540492	0.999998	0.679558	0.999998	0.999998	0	1	0	0	0	0	0	1	0	1	0	0
1051	TP53INP1_TP53INP2	Paralogous_gene_pair	0.999996	1	0.999996	1	Yes	0.999996	1	0.999996	1	Yes	0.999996	1	0.999996	1	Yes	0.999897	0.999897	0.999998	0.999998	0.999998	0.942384	0.999998	0.999998	0.999998	0.999998	0.999998	0.999998	0	0	0	0	0	0	0	0	0	0	0	0
1052	TPST1_TPST2	Paralogous_gene_pair	0.999996	1	0.999996	1	Yes	0.999996	1	0.999996	1	Yes	0.999996	1	0.999996	1	Yes	0.873802	0.999897	0.999998	0.999998	0.915777	0.999998	0.999998	0.999998	0.999998	0.999998	0.800414	0.999998	0	0	0	0	0	0	0	0	0	0	0	0
1053	TRAK2_TRAK1	Paralogous_gene_pair	0.999996	1	0.999996	1	Yes	0.999996	1	0.999996	1	Yes	0.999996	0.61321	0.999996	0.0276184	Yes	0.999897	0.88838	0.999998	0.999998	0.999998	0.999998	0.999998	0.768852	0.999998	0.999998	0.999998	0.999998	0	0	0	0	0	0	0	0	0	0	0	0
1054	TRAPPC3_TRAPPC3L	Paralogous_gene_pair	0.999996	1	0.999996	1	No	0.999996	1	0.999996	1	No	8.5e-05	1	0.999996	1	No	0.098185	0.999897	0.691583	0.999998	0.492381	0.999998	0.029438	0.999998	0.170141	0.999998	0.065457	0.999998	1	0	0	0	0	0	1	0	1	0	1	0
1055	TRERF1_ELMSAN1	Paralogous_gene_pair	0.999996	1	0.999996	1	Yes	0.999996	1	0.999996	1	Yes	0.999996	1	0.999996	1	Yes	0.999897	0.999897	0.999998	0.999998	0.999998	0.999998	0.999998	0.999998	0.999998	0.999998	0.999998	0.999998	0	0	0	0	0	0	0	0	0	0	0	0
1056	TRIM14_CYP11B1	Bioinformatically_derived_pair	0.999996	1	0.999996	1	Yes	0.999996	1	0.999996	1	Yes	0.999996	1	0.999996	1	Yes	0.999897	0.999897	0.999998	0.999998	0.941262	0.999998	0.999998	0.999998	0.999998	0.999998	0.999998	0.999998	0	0	0	0	0	0	0	0	0	0	0	0
1057	TRIM14_IQGAP3	Bioinformatically_derived_pair	0.999996	0.00947356	0.192727	4.46e-10	Yes	0.999996	1	0.999996	1	Yes	0.999996	1	0.999996	0.0021623	Yes	0.999897	0.999897	0.999998	0.999998	0.941262	0.999998	0.999998	0.819781	0.999998	0.957883	0.999998	0.999998	0	0	0	0	0	0	0	0	0	0	0	0
1058	TRIM21_COL20A1	Bioinformatically_derived_pair	0.999996	1	0.999996	1	Yes	0.999996	1	0.999996	1	Yes	0.999996	1	0.999996	1	Yes	0.999897	0.999897	0.999998	0.999998	0.637721	0.999998	0.999998	0.999998	0.999998	0.503484	0.999998	0.999998	0	0	0	0	0	0	0	0	0	0	0	0
1059	TRIM59_PIGQ	Bioinformatically_derived_pair	0.999996	1	0.999996	1	No	0.999996	1	0.999996	1	No	0.999996	1	0.287343	1	Yes	0.486674	0.999897	0.930485	0.999998	0.680791	0.999998	0.533612	0.999998	0.523884	0.999998	0.531377	0.760252	1	0	1	0	0	0	1	0	1	0	1	0
1060	TRIP12_HECTD1	Paralogous_gene_pair	0.000135	1	0.000198	1	Yes	0.038914	1	0.19338	1	Yes	0.639505	1	0.811125	1	Yes	0.999897	0.999897	0.999998	0.172569	0.999998	0.999998	0.999998	0.999998	0.929708	0.999998	0.999998	0.999998	0	0	0	0	0	0	0	0	1	0	0	0
1061	TSPAN13_EXO1	Bioinformatically_derived_pair	2.8e-05	4.37e-12	0.130029	0.000113063	No	0.999996	1	0.999996	0.11098	Yes	0.999996	1	0.999996	1	Yes	0.999897	0.45684	0.999998	0.999998	0.999998	0.91147	0.999998	0.142115	0.999998	0.999998	0.999998	0.932225	0	0	0	0	0	0	0	0	0	0	0	0
1062	TSPO_NCAPH	Bioinformatically_derived_pair	2.8e-05	0.0975101	0.042957	8.02e-08	No	0.607447	0.00691739	0.083871	1	No	8.5e-05	5e-10	0.001717	2.35e-08	No	0.999897	0.002122	0.999998	0.873827	0.999998	0.022277	0.999998	0.000619	0.999998	0.048812	0.999998	0.052031	0	1	0	0	0	0	0	1	0	1	0	0
1063	TTBK1_TTBK2	Paralogous_gene_pair	0.999996	1	0.999996	1	Yes	0.999996	1	0.999996	1	Yes	0.999996	1	0.999996	1	Yes	0.999897	0.999897	0.999998	0.999998	0.962604	0.999998	0.999998	0.999998	0.999998	0.999998	0.999998	0.999998	0	0	0	0	0	0	0	0	0	0	0	0
1064	TTC7A_TTC7B	Paralogous_gene_pair	2.8e-05	2.18e-130	3e-05	1.97e-13	Yes	3e-05	4.57e-29	0.999996	1	Yes	3e-05	1.8e-49	0.999996	1	Yes	0.999897	0.999897	0.999998	0.999998	0.999998	0.999998	0.999998	0.999998	0.999998	0.999998	0.999998	0.999998	0	0	0	0	0	0	0	0	0	0	0	0
1065	TTLL11_TTLL4	Paralogous_gene_pair	0.999996	1	0.999996	1	Yes	0.999996	1	0.999996	1	Yes	0.999996	1	0.999996	0.000116586	Yes	0.999897	0.999897	0.999998	0.999998	0.999998	0.999998	0.999998	0.999998	0.999998	0.999998	0.999998	0.999998	0	0	0	0	0	0	0	0	0	0	0	0
1066	TUBB6_EXO1	Bioinformatically_derived_pair	2.8e-05	1.83e-08	0.999996	1	No	0.056761	0.0038898	0.999996	1	No	0.999996	1	0.999996	1	No	0.672435	0.45684	0.64611	0.999998	0.907099	0.91147	0.695205	0.142115	0.528177	0.999998	0.816	0.932225	1	0	1	0	1	0	1	0	1	0	1	0
1067	TUBG1_KIF21B	Bioinformatically_derived_pair	0.999996	1	0.999996	1	No	0.999996	1	0.999996	1	No	0.999996	1	0.999996	1	No	0.999897	0.999897	0.999998	0.980468	0.999998	0.942384	0.331983	0.999998	0.542391	0.999998	0.631478	0.999998	0	0	0	0	0	0	1	0	0	0	1	0
1068	TUBGCP3_TUBGCP2	Paralogous_gene_pair	2.8e-05	8.12e-15	3e-05	2.35e-11	No	3e-05	2.21e-08	3.2e-05	0.00250084	No	3e-05	0.0985022	2.9e-05	0.21229	No	0.673566	0.999897	0.980468	0.999998	0.637721	0.999998	0.554958	0.71547	0.644061	0.970529	0.487232	0.999998	1	0	1	0	0	0	1	1	1	0	1	0
1069	TUFM_EEFSEC	Paralogous_gene_pair	0.000995	0.000897844	0.999996	1	No	0.773511	0.00466164	0.999996	1	No	3e-05	1.59e-14	0.999996	6.05e-06	No	0.068757	0.999897	0.443959	0.999998	0.514174	0.999998	0.002475	0.485388	0.086289	0.310051	0.108968	0.552572	1	0	1	0	1	0	1	1	1	1	1	1
1070	TWF2_TWF1	Paralogous_gene_pair	0.999996	1	0.999996	1	Yes	0.999996	1	0.999996	1	Yes	0.999996	1	0.999996	1	Yes	0.999897	0.999897	0.999998	0.561602	0.999998	0.999998	0.999998	0.999998	0.999998	0.641556	0.999998	0.999998	0	0	0	0	0	0	0	0	0	0	0	0
1071	TXNDC9_CYP11B1	Bioinformatically_derived_pair	0.999996	1	0.999996	1	Yes	0.999996	1	0.999996	1	Yes	0.999996	1	0.999996	0.0376859	Yes	0.999897	0.999897	0.999998	0.999998	0.999998	0.999998	0.999998	0.999998	0.999998	0.999998	0.999998	0.999998	0	0	0	0	0	0	0	0	0	0	0	0
1072	TXNL4B_TXNL4A	Paralogous_gene_pair	2.8e-05	9.71e-11	3e-05	1.71e-16	No	3e-05	4.35e-05	3.2e-05	1.43e-09	No	3e-05	0.0889923	0.585324	1	No	0.999897	0.999897	0.999998	0.999998	0.999998	0.999998	0.830943	0.60123	0.957883	0.999998	0.964107	0.855058	0	0	0	0	0	0	1	1	1	0	0	1
1073	TYMS_ARNTL2	Bioinformatically_derived_pair	0.999996	1	0.999996	1	Yes	0.999996	1	0.999996	1	Yes	0.106556	1	0.999996	1	Yes	0.629719	0.999897	0.999998	0.999998	0.999998	0.999998	0.129989	0.999998	0.999998	0.999998	0.999998	0.999998	0	0	0	0	0	0	0	0	0	0	0	0
1074	TYMS_CHD7	Bioinformatically_derived_pair	0.999996	1	0.999996	1	Yes	0.999996	1	0.999996	1	Yes	0.999996	1	0.999996	1	Yes	0.629719	0.999897	0.999998	0.999998	0.999998	0.999998	0.129989	0.622678	0.999998	0.999998	0.999998	0.999998	0	0	0	0	0	0	0	0	0	0	0	0
1075	TYMS_DFNA5	Bioinformatically_derived_pair	0.999996	1	0.999996	1	Yes	0.999996	1	0.999996	1	Yes	0.999996	1	0.34042	0.161948	Yes	0.629719	0.999897	0.999998	0.999998	0.999998	0.999998	0.129989	0.999998	0.999998	0.999998	0.999998	0.999998	0	0	0	0	0	0	0	0	0	0	0	0
1076	TYMS_GLI3	Bioinformatically_derived_pair	0.999996	1	0.999996	1	Yes	0.999996	1	0.999996	1	Yes	0.999996	1	0.082039	1	Yes	0.629719	0.999897	0.999998	0.999998	0.999998	0.999998	0.129989	0.999998	0.999998	0.999998	0.999998	0.999998	0	0	0	0	0	0	0	0	0	0	0	0
1077	TYMS_KCNK1	Bioinformatically_derived_pair	0.999996	1	0.999996	1	Yes	0.999996	1	0.999996	1	Yes	0.999996	1	0.999996	1	Yes	0.629719	0.999897	0.999998	0.999998	0.999998	0.999998	0.129989	0.999998	0.999998	0.999998	0.999998	0.999998	0	0	0	0	0	0	0	0	0	0	0	0
1078	TYMS_LYN	Bioinformatically_derived_pair	0.999996	1	0.999996	1	Yes	0.999996	1	0.999996	1	Yes	0.999996	1	0.999996	1	Yes	0.629719	0.999897	0.999998	0.999998	0.999998	0.999998	0.129989	0.999998	0.999998	0.999998	0.999998	0.999998	0	0	0	0	0	0	0	0	0	0	0	0
1079	TYMS_LYPLAL1	Bioinformatically_derived_pair	0.999996	1	0.999996	1	Yes	0.8512	1	0.999996	1	Yes	0.999996	1	0.999996	1	Yes	0.629719	0.999897	0.999998	0.999998	0.999998	0.999998	0.129989	0.999998	0.999998	0.999998	0.999998	0.999998	0	0	0	0	0	0	0	0	0	0	0	0
1080	TYMS_NCEH1	Bioinformatically_derived_pair	0.999996	1	0.999996	1	Yes	0.999996	1	0.999996	1	Yes	0.999996	1	0.999996	0.000327088	Yes	0.629719	0.999897	0.999998	0.999998	0.999998	0.856207	0.129989	0.999998	0.999998	0.999998	0.999998	0.999998	0	0	0	0	0	0	0	0	0	0	0	0
1081	TYMS_PFN2	Bioinformatically_derived_pair	0.999996	1	0.999996	1	Yes	0.999996	1	0.999996	1	Yes	0.999996	1	0.999996	0.0153805	Yes	0.629719	0.999897	0.999998	0.999998	0.999998	0.999998	0.129989	0.999998	0.999998	0.999998	0.999998	0.999998	0	0	0	0	0	0	0	0	0	0	0	0
1082	TYMS_SCRN1	Bioinformatically_derived_pair	0.999996	1	0.999996	1	Yes	0.999996	1	0.999996	1	Yes	0.999996	1	0.999996	1	Yes	0.629719	0.999897	0.999998	0.999998	0.999998	0.999998	0.129989	0.999998	0.999998	0.999998	0.999998	0.999998	0	0	0	0	0	0	0	0	0	0	0	0
1083	TYMS_SEMA3C	Bioinformatically_derived_pair	0.999996	1	0.999996	1	Yes	0.999996	1	0.999996	1	Yes	0.999996	1	0.999996	0.0469615	Yes	0.629719	0.999897	0.999998	0.999998	0.999998	0.941262	0.129989	0.999998	0.999998	0.999998	0.999998	0.999998	0	0	0	0	0	0	0	0	0	0	0	0
1084	TYMS_SGCE	Bioinformatically_derived_pair	0.999996	1	0.999996	1	Yes	0.999996	1	0.999996	1	Yes	0.999996	1	0.999996	1	Yes	0.629719	0.999897	0.999998	0.999998	0.999998	0.999998	0.129989	0.999998	0.999998	0.999998	0.999998	0.999998	0	0	0	0	0	0	0	0	0	0	0	0
1085	TYMS_SKAP2	Bioinformatically_derived_pair	0.999996	1	0.999996	1	Yes	0.999996	1	0.999996	1	Yes	0.999996	1	0.658637	0.00360848	Yes	0.629719	0.999897	0.999998	0.999998	0.999998	0.999998	0.129989	0.999998	0.999998	0.999998	0.999998	0.999998	0	0	0	0	0	0	0	0	0	0	0	0
1086	TYMS_TMEM117	Bioinformatically_derived_pair	0.999996	1	0.999996	1	Yes	0.382373	1	0.999996	1	Yes	0.758844	1	0.028705	0.0330615	Yes	0.629719	0.999897	0.999998	0.999998	0.999998	0.999998	0.129989	0.999998	0.999998	0.999998	0.999998	0.999998	0	0	0	0	0	0	0	0	0	0	0	0
1087	TYMS_TRIP6	Bioinformatically_derived_pair	0.999996	1	0.999996	1	Yes	0.999996	1	0.999996	1	Yes	0.999996	0.0821835	0.999996	1	Yes	0.629719	0.995216	0.999998	0.999998	0.999998	0.999998	0.129989	0.933893	0.999998	0.999998	0.999998	0.999998	0	0	0	0	0	0	0	0	0	0	0	0
1088	TYMS_TSPAN13	Bioinformatically_derived_pair	0.999996	1	0.999996	1	Yes	0.999996	1	0.999996	1	Yes	0.999996	1	0.999996	1	Yes	0.629719	0.999897	0.999998	0.999998	0.999998	0.999998	0.129989	0.999998	0.999998	0.999998	0.999998	0.999998	0	0	0	0	0	0	0	0	0	0	0	0
1089	UAP1_UAP1L1	Paralogous_gene_pair	2.8e-05	0.0345126	0.000142	2.15e-12	Yes	3e-05	1.25e-17	0.839411	0.0205163	Yes	0.999996	1	0.999996	1	Yes	0.508658	0.999897	0.999998	0.999998	0.943278	0.976764	0.484649	0.999998	0.999998	0.999998	0.999998	0.999998	0	0	0	0	0	0	1	0	0	0	0	0
1090	UBA5_MOCS3	Paralogous_gene_pair	0.999996	1	0.999996	1	No	0.999996	1	0.999996	1	No	0.005566	0.00318155	0.999996	1	No	0.269758	0.900154	0.455229	0.999998	0.442774	0.999998	0.064732	0.526056	0.067151	0.960933	0.059649	0.638943	1	1	1	0	0	0	1	1	1	1	1	1
1091	UBAP2L_UBAP2	Paralogous_gene_pair	0.999996	1	0.999996	1	No	0.999996	1	0.999996	1	Yes	0.01844	1	0.999996	0.434874	Yes	0.999897	0.999897	0.999998	0.681847	0.999998	0.999998	0.776782	0.999998	0.999998	0.999998	0.999998	0.999998	0	0	0	0	0	0	1	0	0	0	0	0
1092	UBE2E2_EXO1	Bioinformatically_derived_pair	2.8e-05	1.27e-16	0.024846	0.000114837	No	0.999996	1	0.999996	0.824447	Yes	0.999996	1	0.999996	1	Yes	0.999897	0.45684	0.999998	0.999998	0.999998	0.91147	0.999998	0.142115	0.999998	0.999998	0.999998	0.932225	0	0	0	0	0	0	0	0	0	0	0	0
1093	UBE2L6_ASPM	Bioinformatically_derived_pair	0.999996	1	0.999996	1	Yes	0.999996	0.88727	0.999996	1	Yes	0.999996	1	0.999996	1	Yes	0.672435	0.999897	0.999998	0.999998	0.627605	0.999998	0.75208	0.913812	0.999998	0.999998	0.487232	0.999998	0	0	0	0	0	0	0	0	0	0	0	0
1094	UBE2L6_CYP11B1	Bioinformatically_derived_pair	0.999996	1	0.999996	1	Yes	0.999996	1	0.999996	1	Yes	0.999996	1	0.999996	1	Yes	0.672435	0.999897	0.999998	0.999998	0.627605	0.999998	0.75208	0.999998	0.999998	0.999998	0.487232	0.999998	0	0	0	0	0	0	0	0	0	0	0	0
1095	UBE2L6_KIF15	Bioinformatically_derived_pair	0.999996	1	0.999996	1	Yes	0.999996	1	0.999996	1	Yes	0.081271	1	0.999996	1	Yes	0.672435	0.94023	0.999998	0.999998	0.627605	0.976764	0.75208	0.838492	0.999998	0.999998	0.487232	0.964107	0	0	0	0	0	0	0	0	0	0	0	0
1096	UBE2U_UBE2C	Paralogous_gene_pair	2.8e-05	0.00803457	3e-05	1	No	3e-05	0.030176	3.2e-05	3.68e-05	No	3e-05	1.5e-19	2.9e-05	2.58e-16	No	0.999897	0.999897	0.999998	0.913894	0.999998	0.999998	0.999998	0.999998	0.999998	0.769389	0.999998	0.999998	0	0	0	0	0	0	0	0	0	1	0	0
1097	UBE2V2_UBE2V1	Paralogous_gene_pair	2.8e-05	1.13e-06	0.999996	0.00011352	No	0.999996	1	0.999996	1	Yes	0.065622	1	0.999996	0.119014	No	0.999897	0.862469	0.999998	0.869141	0.877399	0.821629	0.999998	0.999998	0.999998	0.827039	0.999998	0.756509	0	1	0	0	0	1	0	0	0	0	0	1
1098	UBN2_UBN1	Paralogous_gene_pair	0.999996	1	0.999996	1	Yes	0.999996	1	0.999996	1	Yes	0.018963	0.353626	0.000136	2.93e-06	Yes	0.999897	0.999897	0.999998	0.999998	0.992487	0.999998	0.999998	0.999998	0.999998	0.999998	0.973901	0.542679	0	0	0	0	0	0	0	0	0	0	0	1
1099	UCKL1_UCK2	Paralogous_gene_pair	0.999996	1	0.999996	1	Yes	0.999996	1	0.999996	1	Yes	0.999996	1	0.999996	1	Yes	0.999897	0.903415	0.999998	0.397024	0.999998	0.999998	0.999998	0.999998	0.999998	0.423751	0.999998	0.999998	0	0	0	0	0	0	0	0	0	0	0	0
1100	UHMK1_U2AF2	Paralogous_gene_pair	2.8e-05	8.83e-17	3e-05	6.43e-41	No	3e-05	1.18e-51	3.2e-05	7.14e-96	No	3e-05	1.03e-08	2.9e-05	2.02e-38	No	0.999897	0.131843	0.999998	0.170953	0.999998	0.484513	0.999998	0.113316	0.999998	0.205014	0.999998	0.217489	0	1	0	1	0	1	0	1	0	1	0	1
1101	ULK1_ULK2	Paralogous_gene_pair	0.999996	1	0.999996	1	Yes	0.999996	1	0.999996	1	Yes	0.999996	1	0.999996	1	Yes	0.999897	0.999897	0.999998	0.999998	0.962604	0.999998	0.999998	0.999998	0.999998	0.999998	0.999998	0.999998	0	0	0	0	0	0	0	0	0	0	0	0
1102	UNC119B_UNC119	Paralogous_gene_pair	0.999996	1	0.999996	1	No	0.999996	1	0.999996	1	No	0.999996	1	0.999996	1	Yes	0.999897	0.903415	0.999998	0.561602	0.999998	0.992487	0.999998	0.59279	0.999998	0.79359	0.999998	0.898749	0	1	0	1	0	0	0	1	0	0	0	0
1103	UNC45A_UNC45B	Paralogous_gene_pair	0.999996	1	0.999996	1	Yes	0.999996	1	0.999996	1	Yes	0.999996	1	0.999996	1	Yes	0.883712	0.999897	0.999998	0.626892	0.716686	0.999998	0.51598	0.999998	0.927206	0.999998	0.482352	0.999998	0	0	0	0	0	0	0	0	0	0	0	0
1104	UPF3A_UPF3B	Paralogous_gene_pair	2.8e-05	4.19e-09	0.024985	1	No	3e-05	6.88e-15	3.2e-05	0.284399	Yes	0.000193	0.0063471	0.999996	1	No	0.696168	0.999897	0.999998	0.985923	0.804192	0.999998	0.254873	0.999998	0.999998	0.999998	0.531377	0.999998	1	0	0	0	1	0	1	0	0	0	1	0
1105	UQCRC1_PMPCB	Paralogous_gene_pair	2.8e-05	1.02e-101	3e-05	1.62e-62	No	3e-05	1.04e-22	3.2e-05	1.26e-13	No	3e-05	6.87e-63	2.9e-05	5.47e-65	No	0.999897	0.999897	0.999998	0.999998	0.999998	0.999998	0.521715	0.999998	0.829624	0.999998	0.999998	0.999998	0	0	0	0	0	0	0	0	1	0	0	0
1106	USP13_USP5	Paralogous_gene_pair	0.999996	6.79e-05	3e-05	8.32e-16	No	3e-05	2.15e-56	3.2e-05	5.64e-35	No	0.999996	0.000722745	2.9e-05	2.34e-36	No	0.837168	0.999897	0.999998	0.57554	0.942236	0.999998	0.763961	0.999998	0.999998	0.769389	0.999998	0.7906	0	0	0	0	0	0	0	0	0	0	0	0
1107	USP38_USP35	Paralogous_gene_pair	0.999996	1	0.999996	1	Yes	0.999996	1	0.999996	5.86e-05	Yes	0.037806	6.46e-07	2.9e-05	3.11e-09	Yes	0.999897	0.999897	0.999998	0.999998	0.999998	0.999998	0.999998	0.999998	0.999998	0.794283	0.999998	0.999998	0	0	0	0	0	0	0	0	0	0	0	0
1108	USP42_USP36	Paralogous_gene_pair	0.001041	1	0.999996	1	No	0.999996	1	0.999996	1	No	3e-05	0.00241888	0.014129	1	Yes	0.999897	0.999897	0.999998	0.999998	0.999998	0.999998	0.999998	0.999998	0.999998	0.954124	0.999998	0.999998	0	0	0	1	0	0	0	0	0	1	0	0
1109	USP45_USP16	Paralogous_gene_pair	0.999996	1	0.999996	1	Yes	0.999996	1	0.999996	1	Yes	0.216632	1	0.999996	1	Yes	0.999897	0.999897	0.999998	0.999998	0.999998	0.999998	0.999998	0.999998	0.999998	0.999998	0.999998	0.999998	0	0	0	0	0	0	0	0	0	0	0	0
1110	USP53_USP54	Paralogous_gene_pair	0.999996	1	0.999996	1	Yes	0.999996	1	0.999996	1	Yes	0.057195	1	0.999996	1	Yes	0.999897	0.999897	0.999998	0.999998	0.999998	0.999998	0.999998	0.999998	0.999998	0.999998	0.999998	0.999998	0	0	0	0	0	0	0	0	0	0	0	0
1111	USP6NL_USP6	Paralogous_gene_pair	0.999996	1	0.999996	1	Yes	0.999996	1	0.999996	1	Yes	0.999996	1	0.999996	1	Yes	0.999897	0.999897	0.74519	0.999998	0.999998	0.999998	0.999998	0.999998	0.991296	0.999998	0.999998	0.999998	0	0	0	0	0	0	0	0	0	0	0	0
1112	UST_HS2ST1	Paralogous_gene_pair	0.999996	1	0.999996	1	Yes	0.188306	1	0.026067	1	Yes	0.999996	1	0.734983	1	Yes	0.999897	0.999897	0.999998	0.999998	0.999998	0.999998	0.999998	0.999998	0.999998	0.999998	0.999998	0.999998	0	0	0	0	0	0	0	0	0	0	0	0
1113	UTP14C_UTP14A	Paralogous_gene_pair	0.999996	0.0559293	3e-05	6.2e-12	No	3e-05	6.25e-14	3.2e-05	2.54e-17	No	0.624265	1	0.05579	0.00704971	No	0.072428	0.999897	0.121104	0.21768	0.13671	0.916911	0.113326	0.484649	0.119041	0.199769	0.055198	0.506243	1	0	1	1	1	0	1	1	1	1	1	1
1114	UTRN_DMD	Paralogous_gene_pair	0.999996	1	0.999996	1	Yes	0.999996	1	0.999996	1	Yes	0.999996	1	0.999996	1	Yes	0.999897	0.999897	0.999998	0.999998	0.941262	0.999998	0.999998	0.999998	0.999998	0.999998	0.999998	0.999998	0	0	0	0	0	0	0	0	0	0	0	0
1115	VAMP8_PIF1	Bioinformatically_derived_pair	0.999996	2.15e-35	0.999996	2.37e-05	Yes	0.999996	1	0.999996	1	Yes	0.999996	1	0.999996	1.14e-12	Yes	0.584377	0.999897	0.999998	0.999998	0.942384	0.999998	0.534461	0.707041	0.999998	0.999998	0.552572	0.999998	0	0	0	0	0	0	0	0	0	0	0	0
1116	VANGL1_VANGL2	Paralogous_gene_pair	0.999996	1	0.999996	1	Yes	0.999996	1	0.999996	1	Yes	0.999996	1	0.999996	1	Yes	0.999897	0.999897	0.999998	0.999998	0.999998	0.999998	0.999998	0.999998	0.999998	0.999998	0.999998	0.999998	0	0	0	0	0	0	0	0	0	0	0	0
1117	VARS_VARS2	Paralogous_gene_pair	2.8e-05	4.93e-07	0.999996	1	No	0.000531	0.00617039	0.999996	1	No	0.638819	0.0729541	0.999996	1	No	0.523597	0.999897	0.999998	0.999998	0.948128	0.999998	0.230513	0.999998	0.79359	0.999998	0.535521	0.999998	1	0	0	0	0	0	1	0	0	0	1	0
1118	VCP_SPATA5L1	Paralogous_gene_pair	2.8e-05	1.13e-14	3e-05	9.6e-16	No	3e-05	8.87e-11	0.999996	5.04e-10	No	0.035591	7.43e-08	2.9e-05	3.33e-06	No	0.32503	0.999897	0.006751	0.999998	0.292336	0.999998	0.04212	0.999998	0.011551	0.999998	0.025165	0.999998	1	0	1	0	1	0	1	0	1	0	1	0
1119	VIM_NCAPH	Bioinformatically_derived_pair	0.999996	0.0968678	8.8e-05	1.07e-07	No	0.825202	1	0.999996	1	No	8.5e-05	1.22e-14	0.01228	1.29e-06	No	0.981789	0.002122	0.999998	0.873827	0.999998	0.022277	0.964173	0.000619	0.999998	0.048812	0.999998	0.052031	0	1	0	0	0	0	0	1	0	1	0	0
1120	VPS26A_VPS26B	Paralogous_gene_pair	0.999996	1	0.999996	1	Yes	0.999996	1	0.999996	1	Yes	0.999996	1	0.247741	1	Yes	0.999897	0.999897	0.999998	0.999998	0.91147	0.999998	0.999998	0.804083	0.999998	0.999998	0.229058	0.812947	0	0	0	0	0	0	0	0	0	0	0	0
1121	VPS39_TGFBRAP1	Paralogous_gene_pair	0.999996	1	0.999996	1	No	0.999996	1	0.999996	1	No	0.345239	0.000435162	0.999996	1	No	0.031239	0.999897	0.068969	0.999998	0.08511	0.999998	0.008938	0.999998	0.037466	0.999998	0.005347	0.999998	1	0	0	0	1	0	1	0	1	0	1	0
1122	VRK1_ARPC1B	Bioinformatically_derived_pair	0.999996	1	0.999996	1	No	0.999996	1	0.999996	1	Yes	0.999996	1	0.999996	1	Yes	0.999897	0.709636	0.999998	0.999998	0.999998	0.999998	0.809398	0.879375	0.999998	0.999998	0.999998	0.999998	0	1	0	0	0	0	0	1	1	0	0	0
1123	WASL_WAS	Paralogous_gene_pair	0.999996	1	0.999996	1	Yes	0.999996	1	0.999996	1	Yes	0.999996	1	0.999996	1	Yes	0.999897	0.999897	0.999998	0.999998	0.999998	0.999998	0.999998	0.999998	0.999998	0.999998	0.999998	0.999998	0	0	0	0	0	0	0	0	0	0	0	0
1124	WBSCR16_CCDC109B	Bioinformatically_derived_pair	0.999996	1	0.999996	1	Yes	0.999996	1	0.999996	1	Yes	0.999996	1	0.999996	1	Yes	0.976906	0.999897	0.691171	0.999998	0.999998	0.999998	0.203592	0.999998	0.403417	0.999998	0.531377	0.999998	0	0	0	0	0	0	1	0	1	0	0	0
1125	WDHD1_CHCHD5	Bioinformatically_derived_pair	0.999996	1	0.999996	1	No	0.999996	1	0.999996	1	No	0.999996	1	0.999996	1	No	0.629719	0.999897	0.635589	0.999998	0.403679	0.999998	0.344315	0.999998	0.321987	0.999998	0.055198	0.999998	1	0	1	0	1	0	1	0	1	0	1	0
1126	WDHD1_MOSPD3	Bioinformatically_derived_pair	0.999996	1	0.999996	1	No	0.999996	1	0.999996	1	No	0.154452	1	0.999996	1	No	0.629719	0.999897	0.635589	0.999998	0.403679	0.483258	0.344315	0.999998	0.321987	0.999998	0.055198	0.275825	1	0	1	0	1	0	1	0	1	0	1	0
1127	WDR12_WDR37	Paralogous_gene_pair	0.999996	1	0.999996	1	No	0.999996	1	0.999996	1	No	0.563042	1	0.999996	1	No	0.387291	0.999897	0.416641	0.999998	0.403679	0.999998	0.151954	0.999998	0.27783	0.999998	0.163229	0.999998	1	0	1	0	1	0	1	0	1	0	1	0
1128	WDR72_WDR7	Paralogous_gene_pair	0.999996	1	0.999996	1	No	0.999996	1	0.999996	1	Yes	0.999996	1	0.999996	1	Yes	0.862027	0.741071	0.999998	0.999998	0.999998	0.999998	0.999998	0.209768	0.999998	0.999998	0.999998	0.622378	0	0	0	0	0	0	0	1	0	0	0	0
1129	WDTC1_DCAF6	Paralogous_gene_pair	0.999996	1	0.999996	1	Yes	0.999996	1	0.999996	1	Yes	0.999996	1	0.999996	1	Yes	0.999897	0.999897	0.999998	0.999998	0.999998	0.999998	0.999998	0.999998	0.999998	0.999998	0.999998	0.999998	0	0	0	0	0	0	0	0	0	0	0	0
1130	WEE2_WEE1	Paralogous_gene_pair	2.8e-05	1.09e-69	3e-05	6.73e-137	No	3e-05	2.02e-92	3.2e-05	8.91e-76	No	3e-05	2.86e-48	2.9e-05	2.08e-58	No	0.999897	0.673566	0.999998	0.691171	0.999998	0.999998	0.999998	0.540492	0.999998	0.679558	0.999998	0.999998	0	1	0	0	0	0	0	1	0	1	0	0
1131	WIF1_VWDE	Paralogous_gene_pair	0.999996	1	0.999996	1	Yes	0.999996	1	0.999996	1	Yes	0.999996	1	0.999996	5.43e-05	Yes	0.999897	0.999897	0.999998	0.999998	0.999998	0.999998	0.999998	0.999998	0.999998	0.999998	0.999998	0.999998	0	0	0	0	0	0	0	0	0	0	0	0
1132	WSB2_WSB1	Paralogous_gene_pair	0.999996	1	0.999996	1	No	0.999996	1	0.999996	1	Yes	0.999996	1	0.999996	1	Yes	0.780972	0.999897	0.999998	0.999998	0.637721	0.999998	0.874802	0.999998	0.847657	0.999998	0.494489	0.999998	1	0	0	0	0	0	0	0	0	0	0	0
1133	WWTR1_YAP1	Paralogous_gene_pair	0.817271	0.000487539	0.999996	1.07e-07	No	0.999996	6.81e-05	0.999996	8.44e-09	No	3e-05	4.45e-09	0.000342	1.44e-10	No	0.62378	0.999897	0.488723	0.999998	0.314587	0.992487	0.533612	0.999998	0.117748	0.999998	0.102796	0.63153	1	0	1	0	1	0	1	0	1	0	1	1
1134	XDH_AOX1	Paralogous_gene_pair	0.999996	1	0.999996	1	Yes	0.999996	1	0.999996	1	Yes	0.999996	1	0.999996	1	Yes	0.999897	0.999897	0.999998	0.999998	0.999998	0.999998	0.999998	0.999998	0.999998	0.999998	0.999998	0.999998	0	0	0	0	0	0	0	0	0	0	0	0
1135	XPO1_ATP6V0E1	Bioinformatically_derived_pair	0.999996	1	0.508489	1	No	0.199159	0.21928	0.999996	0.698575	No	3e-05	1	2.9e-05	1	No	0.999897	0.999897	0.999998	0.999998	0.187887	0.999998	0.187863	0.999998	0.999998	0.999998	0.123971	0.999998	0	0	0	0	0	0	0	0	0	0	0	0
1136	XPO1_CHCHD10	Bioinformatically_derived_pair	0.414884	0.792344	0.000821	0.307364	No	0.999996	1	0.999996	1	No	3e-05	0.47398	2.9e-05	6.28e-06	No	0.999897	0.999897	0.999998	0.999998	0.187887	0.999998	0.187863	0.999998	0.999998	0.999998	0.123971	0.999998	0	0	0	0	0	0	0	0	0	0	0	0
1137	XPO1_EGLN2	Bioinformatically_derived_pair	0.999996	1	0.999996	1	No	0.999996	1	0.999996	1	No	0.999996	1	0.999996	1	No	0.999897	0.999897	0.999998	0.999998	0.187887	0.999998	0.187863	0.999998	0.999998	0.999998	0.123971	0.999998	0	0	0	0	0	0	0	0	0	0	0	0
1138	XPO1_HOMER3	Bioinformatically_derived_pair	0.999996	1	0.999996	1	No	0.999996	1	0.999996	7.56e-05	No	0.999996	1	0.999996	1	No	0.999897	0.656666	0.999998	0.999998	0.187887	0.820506	0.187863	0.578996	0.999998	0.999998	0.123971	0.450659	0	0	0	0	0	0	0	0	0	0	0	0
1139	XPO1_ICAM3	Bioinformatically_derived_pair	0.999996	1	0.999996	1	No	0.999996	1	0.999996	1	No	0.999996	1	0.999996	0.362787	No	0.999897	0.999897	0.999998	0.999998	0.187887	0.999998	0.187863	0.999998	0.999998	0.999998	0.123971	0.999998	0	0	0	0	0	0	0	0	0	0	0	0
1140	XPO1_MVD	Bioinformatically_derived_pair	0.015056	0.00921477	3e-05	4.73e-08	No	3e-05	6.82e-29	3.2e-05	3.4e-16	No	0.999996	1	0.638273	1	No	0.999897	0.534548	0.999998	0.63508	0.187887	0.942384	0.187863	0.153338	0.999998	0.332519	0.123971	0.523611	0	1	0	1	0	0	0	1	0	1	0	0
1141	XPO1_MVP	Bioinformatically_derived_pair	0.999996	1	0.999996	1	No	0.999996	0.0483488	0.999996	0.0136442	No	3e-05	2.7e-09	2.9e-05	1.57e-15	No	0.999897	0.43447	0.999998	0.999998	0.187887	0.180339	0.187863	0.202866	0.999998	0.999998	0.123971	0.282944	0	0	0	0	0	1	0	0	0	0	0	0
1142	XPO1_NME3	Bioinformatically_derived_pair	0.999996	1	0.999996	1	No	0.999996	1	0.999996	0.3905	No	0.922473	1	0.999996	1	No	0.999897	0.816508	0.999998	0.999998	0.187887	0.755915	0.187863	0.542061	0.999998	0.999998	0.123971	0.722375	0	0	0	0	0	0	0	0	0	0	0	0
1143	XPO1_RRP7A	Bioinformatically_derived_pair	2.8e-05	7.59e-13	3e-05	6.69e-38	No	3e-05	2.16e-21	3.2e-05	1.62e-12	No	3e-05	3.2e-12	2.9e-05	1.15e-12	No	0.999897	0.999897	0.999998	0.999998	0.187887	0.999998	0.187863	0.359486	0.999998	0.999998	0.123971	0.999998	0	0	0	0	0	0	0	1	0	1	0	0
1144	XPO1_TRIM47	Bioinformatically_derived_pair	0.999996	1	0.999996	1	No	0.418486	2.3e-16	0.000674	1.55e-14	No	0.999996	1	0.845255	3.69e-05	No	0.999897	0.999897	0.999998	0.897968	0.187887	0.999998	0.187863	0.999998	0.999998	0.471819	0.123971	0.999998	0	0	0	0	0	0	0	0	0	0	0	0
1145	XPO1_TSPO	Bioinformatically_derived_pair	0.999996	1	0.999996	1	No	0.999996	1	0.999996	1	No	0.999996	1	0.999996	1	No	0.999897	0.999897	0.999998	0.999998	0.187887	0.999998	0.187863	0.999998	0.999998	0.999998	0.123971	0.999998	0	0	0	0	0	0	0	0	0	0	0	0
1146	XRCC1_PARG	Miscellaneous_pair	2.8e-05	1.16e-17	0.024963	0.56427	Yes	0.999996	1	0.999996	1	Yes	0.999996	1	0.029033	1	Yes	0.999897	0.999897	0.999998	0.999998	0.999998	0.999998	0.905735	0.999998	0.999998	0.999998	0.999998	0.999998	0	0	0	0	0	0	1	0	0	0	0	0
1147	XRN2_POP7	Bioinformatically_derived_pair	0.817271	1	0.000366	0.0530319	No	0.00037	1	0.00111	1	No	0.047809	1	0.004503	1	No	0.999897	0.006436	0.783352	0.926409	0.999998	0.178303	0.999998	0.002475	0.813519	0.274175	0.912046	0.00452	0	1	0	0	0	1	1	1	1	1	1	1
1148	XYLT1_XYLT2	Paralogous_gene_pair	0.417732	0.355567	0.999996	1	No	0.999996	1	0.999996	0.00544052	No	0.000969	0.0022147	0.000136	6.49e-05	Yes	0.999897	0.62378	0.999998	0.12599	0.999998	0.708315	0.999998	0.602695	0.999998	0.179464	0.999998	0.631123	0	1	0	1	0	0	0	1	0	1	0	1
1149	XYLT2_XRN2	Bioinformatically_derived_pair	2.8e-05	0.00862774	3e-05	1.63e-09	No	3e-05	1.76e-09	3.2e-05	2.56e-06	No	3e-05	6e-09	2.9e-05	2.41e-17	No	0.62378	0.999897	0.12599	0.783352	0.708315	0.999998	0.602695	0.999998	0.179464	0.813519	0.631123	0.912046	1	0	1	0	0	0	1	1	1	1	1	1
1150	YIF1A_YIF1B	Paralogous_gene_pair	2.8e-05	5.59e-23	0.999996	1	Yes	3e-05	2.97e-18	0.999996	1	No	3e-05	3.43e-18	0.135594	0.159461	Yes	0.995216	0.999897	0.999998	0.845119	0.792183	0.999998	0.999998	0.999998	0.999998	0.999998	0.925283	0.999998	0	0	0	1	0	0	0	0	0	0	0	0
1151	YIPF1_YIPF2	Paralogous_gene_pair	0.999996	1	0.999996	1	No	0.999996	1	0.999996	1	No	0.999996	1	0.42111	1.9e-08	Yes	0.825239	0.629719	0.999998	0.626892	0.877065	0.875447	0.999998	0.468027	0.999998	0.674323	0.999998	0.892269	0	1	0	1	0	0	0	1	0	1	0	1
1152	YIPF7_YIPF5	Paralogous_gene_pair	0.999996	1	0.999996	1	Yes	0.999996	1	0.999996	1	Yes	0.220581	0.00433223	0.999996	1	Yes	0.755433	0.431312	0.999998	0.278659	0.941262	0.915777	0.61132	0.085475	0.999998	0.10659	0.999998	0.602212	0	0	0	0	0	0	0	1	0	1	0	0
1153	YTHDC2_POP7	Bioinformatically_derived_pair	0.80995	1	3e-05	0.0584513	No	3e-05	0.048668	3.2e-05	0.114984	No	0.606344	1	2.9e-05	0.00435295	No	0.999897	0.006436	0.999998	0.926409	0.999998	0.178303	0.999998	0.002475	0.999998	0.274175	0.999998	0.00452	0	1	0	0	0	1	0	1	0	1	0	1
1154	ZBTB10_ZBTB46	Paralogous_gene_pair	0.999996	1	0.999996	1	Yes	0.999996	1	0.999996	1	Yes	0.999996	1	0.999996	1	Yes	0.999897	0.999897	0.999998	0.999998	0.999998	0.999998	0.999998	0.999998	0.999998	0.999998	0.999998	0.999998	0	0	0	0	0	0	0	0	0	0	0	0
1155	ZBTB2_ZBTB25	Paralogous_gene_pair	0.999996	1	0.999996	1	No	0.999996	1	0.999996	1	Yes	0.999996	1	0.999996	1	Yes	0.830808	0.999897	0.765026	0.777557	0.782073	0.999998	0.822001	0.999998	0.298871	0.999998	0.482751	0.999998	1	1	0	0	0	0	1	0	1	0	1	0
1156	ZBTB44_BACH1	Paralogous_gene_pair	0.999996	1	0.999996	1	Yes	0.999996	1	0.999996	1	Yes	0.999996	1	0.999996	1	Yes	0.999897	0.999897	0.999998	0.392787	0.999998	0.999998	0.999998	0.999998	0.999998	0.999998	0.999998	0.999998	0	0	0	0	0	0	0	0	0	0	0	0
1157	ZC3H6_ZC3H4	Paralogous_gene_pair	2.8e-05	1.82e-15	0.999996	0.139052	Yes	0.101442	0.100743	0.951255	1	Yes	0.039504	1.21e-06	0.679495	0.000231635	Yes	0.999897	0.999897	0.999998	0.999998	0.908349	0.999998	0.999998	0.999998	0.999998	0.999998	0.631478	0.999998	0	0	0	0	0	0	0	0	0	0	0	0
1158	ZDHHC13_ZDHHC17	Paralogous_gene_pair	0.999996	1	0.999996	1	Yes	0.999996	1	0.999996	1	Yes	0.008404	1	2.9e-05	2.3e-16	Yes	0.999897	0.999897	0.999998	0.999998	0.999998	0.999998	0.999998	0.999998	0.999998	0.999998	0.999998	0.999998	0	0	0	0	0	0	0	0	0	0	0	0
1159	ZDHHC2_NCAPH	Bioinformatically_derived_pair	2.8e-05	0.00105172	3e-05	3.36e-14	No	0.299435	0.230594	0.050284	0.542252	No	3e-05	7.51e-19	2.9e-05	1.55e-17	No	0.999897	0.002122	0.999998	0.873827	0.999998	0.022277	0.999998	0.000619	0.999998	0.048812	0.999998	0.052031	0	1	0	0	0	0	0	1	0	1	0	0
1160	ZEB2_ZEB1	Paralogous_gene_pair	0.999996	1	0.999996	1	Yes	0.999996	1	0.999996	1	No	0.999996	1	0.999996	1	Yes	0.999897	0.999897	0.999998	0.999998	0.999998	0.999998	0.999998	0.999998	0.845094	0.999998	0.999998	0.999998	0	0	1	0	0	0	0	0	1	0	0	0
1161	ZFPL1_FLVCR1	Bioinformatically_derived_pair	0.999996	1	0.999996	1	Yes	0.999996	1	0.999996	1	Yes	0.999996	1	0.999996	1	Yes	0.999897	0.999897	0.999998	0.999998	0.942384	0.999998	0.999998	0.999998	0.999998	0.999998	0.999998	0.999998	0	0	0	0	0	0	0	0	0	0	0	0
1162	ZFPL1_SMC4	Bioinformatically_derived_pair	0.999996	1	0.999996	1	No	0.999996	1	0.067104	1	No	0.132409	1	0.999996	1	No	0.999897	0.999897	0.999998	0.999998	0.942384	0.999998	0.999998	0.999998	0.999998	0.999998	0.999998	0.999998	0	0	0	0	0	0	0	0	0	0	0	0
1163	ZFPL1_TRAF5	Bioinformatically_derived_pair	0.999996	1	0.999996	1	Yes	0.999996	1	0.999996	1	Yes	0.999996	1	0.999996	1	Yes	0.999897	0.999897	0.999998	0.999998	0.942384	0.999998	0.999998	0.999998	0.999998	0.999998	0.999998	0.999998	0	0	0	0	0	0	0	0	0	0	0	0
1164	ZFR_ZFR2	Paralogous_gene_pair	0.999996	1	0.999996	1	No	0.999996	1	0.999996	1	No	0.999996	1	0.999996	1	No	0.35069	0.999897	0.861745	0.999998	0.158093	0.999998	0.028115	0.999998	0.040374	0.999998	0.015006	0.999998	0	0	0	0	1	0	1	0	1	0	1	0
1165	ZMIZ2_ZMIZ1	Paralogous_gene_pair	0.999996	6.54e-06	0.999996	1	No	0.999996	1	0.999996	1	Yes	0.999996	1	0.999996	1	Yes	0.999897	0.755433	0.999998	0.57554	0.999998	0.943278	0.999998	0.441046	0.999998	0.845154	0.999998	0.780617	0	1	0	0	0	0	0	1	0	0	0	0
1166	ZNF175_EXO1	Bioinformatically_derived_pair	2.8e-05	1.22e-17	0.000776	2.33e-06	No	0.363505	1	0.743533	1	Yes	0.086196	2.08e-05	0.614711	1	Yes	0.999897	0.45684	0.999998	0.999998	0.939245	0.91147	0.999998	0.142115	0.999998	0.999998	0.999998	0.932225	0	0	0	0	0	0	0	0	0	0	0	0
1167	ZNF175_MCM2	Bioinformatically_derived_pair	2.8e-05	3.51e-44	3e-05	2.72e-140	No	3e-05	1.12e-84	3.2e-05	9.4e-141	No	3e-05	5.66e-53	2.9e-05	1.03e-101	No	0.999897	0.681768	0.999998	0.334228	0.939245	0.999998	0.999998	0.000619	0.999998	0.114686	0.999998	0.049196	0	0	0	1	0	0	0	1	0	1	0	0
1168	ZNF175_POP7	Bioinformatically_derived_pair	0.999996	1	3e-05	0.0037701	No	3e-05	3.93e-05	3.2e-05	4.39e-05	No	0.000673	1	8.5e-05	0.0373065	No	0.999897	0.006436	0.999998	0.926409	0.939245	0.178303	0.999998	0.002475	0.999998	0.274175	0.999998	0.00452	0	1	0	0	0	1	0	1	0	1	0	1
1169	ZNF264_MCM7	Bioinformatically_derived_pair	0.999996	1	0.999996	1	No	0.999996	1	0.999996	1	No	0.999996	1	0.024048	0.00246099	No	0.999897	0.999897	0.999998	0.999998	0.999998	0.999998	0.999998	0.999998	0.999998	0.999998	0.999998	0.999998	0	0	0	0	0	0	0	0	0	0	0	0
1170	ZNF264_POP7	Bioinformatically_derived_pair	0.999996	1	0.144958	0.474229	No	3e-05	0.0173333	3.2e-05	0.000300054	No	0.999996	1	0.000391	1	No	0.999897	0.006436	0.999998	0.926409	0.999998	0.178303	0.999998	0.002475	0.999998	0.274175	0.999998	0.00452	0	1	0	0	0	1	0	1	0	1	0	1
1171	ZNF264_RUVBL1	Bioinformatically_derived_pair	2.8e-05	5.65e-23	3e-05	2.04e-42	No	3e-05	6.39e-22	3.2e-05	9.34e-27	No	3e-05	3.3e-28	2.9e-05	8.68e-38	No	0.999897	0.691383	0.999998	0.872629	0.999998	0.942384	0.999998	0.12318	0.999998	0.720772	0.999998	0.398986	0	1	0	1	0	0	0	1	0	1	0	1
1172	ZNF268_SNRPB	Bioinformatically_derived_pair	0.999996	1	8.8e-05	1	No	3e-05	0.942552	3.2e-05	0.00149221	No	0.999996	1	0.077607	0.0377994	No	0.999897	0.06588	0.999998	0.057402	0.999998	0.092822	0.999998	0.075172	0.999998	0.087976	0.999998	0.096304	0	0	0	1	0	0	0	0	0	0	0	0
1173	ZNF488_PRDM8	Paralogous_gene_pair	0.999996	1	0.999996	1	Yes	0.999996	1	0.999996	1	Yes	0.999996	1	0.999996	1	Yes	0.999897	0.999897	0.999998	0.999998	0.999998	0.999998	0.999998	0.999998	0.999998	0.999998	0.999998	0.999998	0	0	0	0	0	0	0	0	0	0	0	0
1174	ZNF512_CYP11B1	Bioinformatically_derived_pair	0.999996	1	0.999996	1	Yes	0.999996	1	0.999996	1	Yes	0.999996	1	0.999996	1	Yes	0.999897	0.999897	0.999998	0.999998	0.999998	0.999998	0.999998	0.999998	0.999998	0.999998	0.999998	0.999998	0	0	0	0	0	0	0	0	0	0	0	0
1175	ZNF513_ZNF142	Paralogous_gene_pair	0.999996	1	0.999996	1	Yes	0.999996	1	0.999996	1	Yes	0.999996	1	0.999996	1	Yes	0.667502	0.999897	0.999998	0.999998	0.942384	0.872013	0.739527	0.999998	0.999998	0.999998	0.986497	0.999998	0	0	0	0	0	0	0	0	0	0	0	0
1176	ZNF550_POP7	Bioinformatically_derived_pair	0.999996	1	0.000417	1	No	3e-05	0.000442635	3.2e-05	0.302217	No	3e-05	0.00263015	2.9e-05	0.0805033	No	0.999897	0.006436	0.999998	0.926409	0.999998	0.178303	0.999998	0.002475	0.999998	0.274175	0.999998	0.00452	0	1	0	0	0	1	0	1	0	1	0	1
1177	ZNF559_NCAPH	Bioinformatically_derived_pair	2.8e-05	9.08e-10	0.123889	5.01e-08	No	0.999996	0.050441	0.00015	0.00856437	No	3e-05	0.000322337	2.9e-05	4.53e-13	No	0.999897	0.002122	0.999998	0.873827	0.999998	0.022277	0.999998	0.000619	0.999998	0.048812	0.999998	0.052031	0	1	0	0	0	0	0	1	0	1	0	0
1178	ZNF597_ASPM	Bioinformatically_derived_pair	0.570536	0.609826	0.999996	0.218361	Yes	0.482101	1	0.999996	1	Yes	0.999996	1	0.919672	1	Yes	0.999897	0.999897	0.999998	0.999998	0.923343	0.999998	0.999998	0.913812	0.999998	0.999998	0.999998	0.999998	0	0	0	0	0	0	0	0	0	0	0	0
1179	ZNF597_NCAPH	Bioinformatically_derived_pair	0.005215	0.00151902	0.001277	2.97e-08	No	0.467189	0.180792	0.181585	1	No	3e-05	1.14e-10	2.9e-05	1.68e-13	No	0.999897	0.002122	0.999998	0.873827	0.923343	0.022277	0.999998	0.000619	0.999998	0.048812	0.999998	0.052031	0	1	0	0	0	0	0	1	0	1	0	0
1180	ZNF683_PRDM1	Paralogous_gene_pair	0.483686	1	0.009003	1	Yes	0.999996	1	0.847604	1	Yes	0.999996	1	0.011588	0.530057	Yes	0.999897	0.999897	0.65182	0.999998	0.999998	0.999998	0.999998	0.999998	0.10659	0.999998	0.999998	0.999998	0	0	0	0	0	0	0	0	0	0	0	0
1181	ZNF747_ASPM	Bioinformatically_derived_pair	0.999996	1	0.999996	1	Yes	0.999996	1	0.999996	1	Yes	0.999996	1	0.999996	1	Yes	0.999897	0.999897	0.999998	0.999998	0.999998	0.999998	0.999998	0.913812	0.999998	0.999998	0.999998	0.999998	0	0	0	0	0	0	0	0	0	0	0	0
1182	ZNF75A_SNRPB	Bioinformatically_derived_pair	0.999996	1	0.016083	1	No	0.001542	0.0737028	3.2e-05	0.00494213	No	0.999996	0.0608558	0.070852	0.00604542	No	0.999897	0.06588	0.999998	0.057402	0.692708	0.092822	0.999998	0.075172	0.999998	0.087976	0.926781	0.096304	0	0	0	1	0	0	0	0	0	0	0	0
1183	ZNF766_IQGAP3	Bioinformatically_derived_pair	0.999996	0.00434541	0.002475	7.61e-20	Yes	0.999996	1	0.999996	1	Yes	0.999996	1	0.917747	1	Yes	0.999897	0.999897	0.999998	0.999998	0.992487	0.999998	0.999998	0.819781	0.999998	0.957883	0.999998	0.999998	0	0	0	0	0	0	0	0	0	0	0	0
1184	ZNF785_ASPM	Bioinformatically_derived_pair	0.97041	1	0.999996	1	No	0.999996	1	0.999996	1	Yes	0.001403	0.447995	0.999996	1	Yes	0.32503	0.999897	0.999998	0.999998	0.403679	0.999998	0.421644	0.913812	0.999998	0.999998	0.674921	0.999998	1	0	0	0	0	0	0	0	0	0	0	0
1185	ZNF785_GLRX2	Bioinformatically_derived_pair	0.999996	1	0.999996	1	No	0.239559	1	0.999996	1	Yes	0.050867	1	0.999996	1	Yes	0.32503	0.999897	0.999998	0.999998	0.403679	0.483258	0.421644	0.715026	0.999998	0.999998	0.674921	0.797557	1	0	0	0	0	0	0	0	0	0	0	0
1186	ZNF83_MCM2	Bioinformatically_derived_pair	2.8e-05	2.59e-47	3e-05	4.2e-151	No	3e-05	7.87e-88	3.2e-05	1.13e-146	No	3e-05	1.5e-49	2.9e-05	1.81e-159	No	0.999897	0.681768	0.999998	0.334228	0.999998	0.999998	0.999998	0.000619	0.999998	0.114686	0.999998	0.049196	0	0	0	1	0	0	0	1	0	1	0	0
1187	ZNRF2_ZNRF1	Paralogous_gene_pair	0.999996	1	0.999996	1	Yes	0.999996	1	0.999996	1	Yes	0.999996	1	0.999996	1	Yes	0.999897	0.999897	0.999998	0.999998	0.999998	0.999998	0.999998	0.999998	0.999998	0.999998	0.999998	0.999998	0	0	0	0	0	0	0	0	0	0	0	0
1188	ZSWIM3_CENPF	Bioinformatically_derived_pair	0.999996	1	0.999996	1	Yes	0.999996	1	0.999996	1	Yes	0.006247	1	0.000136	0.0213565	No	0.999897	0.999897	0.999998	0.999998	0.999998	0.810501	0.999998	0.999998	0.999998	0.528177	0.999998	0.575584	0	0	0	0	0	0	0	0	0	0	0	0
1189	ZSWIM3_WDHD1	Bioinformatically_derived_pair	2.8e-05	0.0087747	3e-05	0.0194524	No	3e-05	1.18e-07	3.2e-05	1.03e-08	No	0.058446	1	0.012094	0.709508	No	0.999897	0.629719	0.999998	0.635589	0.999998	0.403679	0.999998	0.344315	0.999998	0.321987	0.999998	0.055198	0	1	0	1	0	1	0	1	0	1	0	1
1190	ZYX_EXO1	Bioinformatically_derived_pair	2.8e-05	5.97e-09	0.999996	0.0416265	No	0.999996	1	0.999996	1	Yes	0.999996	1	0.999996	1	Yes	0.242979	0.45684	0.999998	0.999998	0.915777	0.91147	0.193398	0.142115	0.999998	0.999998	0.292338	0.932225	0	0	0	0	0	0	1	0	0	0	0	0
1191	ZYX_MKI67	Bioinformatically_derived_pair	0.999996	1	0.999996	1	Yes	0.999996	1	0.999996	1	Yes	0.999996	1	0.999996	1	Yes	0.242979	0.999897	0.999998	0.999998	0.915777	0.999998	0.193398	0.999998	0.999998	0.999998	0.292338	0.999998	0	0	0	0	0	0	1	0	0	0	0	0
1192	ZYX_TYMS	Bioinformatically_derived_pair	2.8e-05	0.186874	0.999996	1	Yes	0.999996	0.79336	0.999996	1	Yes	0.999996	1	0.999996	1	Yes	0.242979	0.629719	0.999998	0.999998	0.915777	0.999998	0.193398	0.129989	0.999998	0.999998	0.292338	0.999998	0	0	0	0	0	0	1	0	0	0	0	0
