# Supplementary material for: Combinatorial CRISPR screen identifies fitness effects of gene paralogues
Source: Nat Commun. 2021 Feb 26;12:1302. doi: 10.1038/s41467-021-21478-9 (PMC7910459; doi:10.1038/s41467-021-21478-9)
Supplement: Supplementary file 5 — Supplementary Data_2 [file 41467_2021_21478_MOESM5_ESM.xlsx]

## Sheet: 2
Supplementary Data 2: Oligos used in this project.
Oligonucleotide name	Oligonucleotide sequence	Experimental aim	Primer purpose
Ventura_F6	TTTGAGACTTTATATATGCATGCGAGAAAAGCCTTGTTTG	Cloning of the paired guide construct	Oligonucleotide amplification
Ventura_R	GACTAGCCTTATTTTAACTTGCTATTTCTAGCTCTAAAAC	Cloning of the paired guide construct	Oligonucleotide amplification
Thompson_F2	ACACTCTTTCCCTACACGACGCTCTTCCGATCTGTGGAAAGGACGAAACACCG	Sequencing of the paired gRNA library	Forward primer; sequencing first round PCR
Thompson_R2	GAGATCGGTCTCGGCATTCCTGCTGAACCGCTCTTCCGATCTCAAGATCTAGTTACGCCAAGC	Sequencing of the paired gRNA library	Reverse primer; sequencing first round PCR
F1v2	CTCTTCCGATCTGTGGAAAGGACGAAACACCG	Sequencing of the paired gRNA library	Illumina primer for sequencing first gRNA
F3v2	GAGACTTTATATATGCATGCGAGAAAAGCCTTGTTTGG	Sequencing of the paired gRNA library	Illumina primer for sequencing second gRNA
F_colony_seq	cgtgacgtagaaagtaata	Sequencing of the paired gRNA library	Sanger sequencing bacterial colonies; forward primer
R_colony_seq	gtatgtctgttgctattatgt	Sequencing of the paired gRNA library	Sanger sequencing bacterial colonies; reverse primer
CD15_CD33 paired guide construct	CATGCGAGAAAAGCCTTGTTTGGCGCGTCCTACGGAGAGGCTCGTTTGGGTCTTCGAGAAGACCTCACCGTGGGGTGATTATGAGCACCGGTTTTAGAGCTAGAAATAGC	CD15_CD33 cell surface marker experiment	Paired gRNA construct; cloned into lentiviral vector
Non-targeting paired guide construct	CATGCGAGAAAAGCCTTGTTTGGTCGATCGCTTATGGTCCGCGGTTTGGGTCTTCGAGAAGACCTCACCGGTAGGCGTCGGTTATCGGTTGTTTTAGAGCTAGAAATAGC	CD15_CD33 cell surface marker experiment	Paired gRNA construct; cloned into lentiviral vector
CD15_F	ACACTCTTTCCCTACACGACGCTCTTCCGATCT GGCTGCGCTTCAACATCA	CD15_CD33 cell surface marker experiment	Forward primer; sequencing across CD15 cut site; first round PCR
CD15_R	CTCGGCATTCCTGCTGAACCGCTCTTCCGATC CGCAGATCCACCTCCTCG	CD15_CD33 cell surface marker experiment	Reverse primer; sequencing across CD15 cut site; first round PCR
CD33_F	ACACTCTTTCCCTACACGACGCTCTTCCGATCT CCCGATCTTCTCCTGGTTGT	CD15_CD33 cell surface marker experiment	Forward primer; sequencing across CD33 cut site; first round PCR
CD33_R	CTCGGCATTCCTGCTGAACCGCTCTTCCGATC GACGTTGAGCTGGATGGTTC	CD15_CD33 cell surface marker experiment	Reverse primer; sequencing across CD33 cut site; first round PCR
Generic paired guide construct	CATGCGAGAAAAGCCTTGTTTGGNNNNNNNNNNNNNNNNNNNNGTTTGGGTCTTCGAGAAGACCTCACCGNNNNNNNNNNNNNNNNNNNNGTTTTAGAGCTAGAAATAGC	Library cloning	Paired gRNA construct; cloned into lentivirus
Oligo_amp_F1	TTTGAGACTTTATATATGCATGCGAGAAAAGCCTTGTTTG	Library cloning	Forward primer used to amplify the paired gRNA construct
Oligo_amp_R1	GACTAGCCTTATTTTAACTTGCTATTTCTAGCTCTAAAAC	Library cloning	Reverse primer used to amplify the paired gRNA construct
Kosuke_seq	AGATAATTAGAATTAATTTGACTG	Validation	Sanger sequencing of validation constructs
Surv_ACCSLF	CCCTATAGGCCCTTCTGTCT	Validation	Forward primer; surveyor assay; ACCSL
Surv_ACCSLR	CTTGTGCTGGGTGATGCC	Validation	Reverse primer; surveyor assay; ACCSL
Surv_AIPL1F	CATATGAGGGAGGTGCAGGG	Validation	Forward primer; surveyor assay; AIPL1
Surv_AIPL1R	GTGGCTCTGTGGATGACTGT	Validation	Reverse primer; surveyor assay; AIPL1
TTC7A_F	CACCGCGTGCCCCTGATGGCCGCGA	Validation gRNA	gRNA oligo; top strand
TTC7B_F	CACCGCTGACAGCAGGAGGGCAAGG	Validation gRNA	gRNA oligo; top strand
CNOT7_F	CACCGCTGGGCATACATGTCCTCCC	Validation gRNA	gRNA oligo; top strand
CNOT8_F	CACCGTAGAGAGGACATGTACTCCC	Validation gRNA	gRNA oligo; top strand
EAF1_F	CACCGGGAACATTGCCTGAGGCTCG	Validation gRNA	gRNA oligo; top strand
EAF2_F	CACCGGCGAGCGGGTTCTCAAGTTA	Validation gRNA	gRNA oligo; top strand
CHMP1B_F	CACCGTAAGGAGGAAAAGGCCGAAA	Validation gRNA	gRNA oligo; top strand
CHMP1A_F	CACCGGGAGGCCACTGCGTCTACGC	Validation gRNA	gRNA oligo; top strand
FAM50B_F	CACCGCCTGCCAGACCGCGACCGCG	Validation gRNA	gRNA oligo; top strand
FAM50A_F	CACCGTTAGTCCCATGCAGGCAAGG	Validation gRNA	gRNA oligo; top strand
DDX39B_F	CACCGACAATGGCCCGGAGCAACTC	Validation gRNA	gRNA oligo; top strand
DDX39A_F	CACCGCCAAGAGATCAAAGAGCTTG	Validation gRNA	gRNA oligo; top strand
CLASP1_F	CACCGCCTTGAACCGATCCTGCAGC	Validation gRNA	gRNA oligo; top strand
CLASP2_F	CACCGTATAATGTTTCAGCTTCACC	Validation gRNA	gRNA oligo; top strand
ASF1A_F	CACCGATATTTTGGCATCTAATCCC	Validation gRNA	gRNA oligo; top strand
ASF1B_F	CACCGGAAGCTGATCTCGAACCGGA	Validation gRNA	gRNA oligo; top strand
ACCSL_F	CACCGTGTGATCTGGGGTACCAGTA	Validation gRNA	gRNA oligo; top strand
AIPL1_F	CACCGAGCCCGGGCACGCACGTAGT	Validation gRNA	gRNA oligo; top strand
TTC7A_R	AAACTCGCGGCCATCAGGGGCACGC	Validation gRNA	gRNA oligo; bottom strand
TTC7B_R	AAACCCTTGCCCTCCTGCTGTCAGC	Validation gRNA	gRNA oligo; bottom strand
CNOT7_R	AAACGGGAGGACATGTATGCCCAGC	Validation gRNA	gRNA oligo; bottom strand
CNOT8_R	AAACGGGAGTACATGTCCTCTCTAC	Validation gRNA	gRNA oligo; bottom strand
EAF1_R	AAACCGAGCCTCAGGCAATGTTCCC	Validation gRNA	gRNA oligo; bottom strand
EAF2_R	AAACTAACTTGAGAACCCGCTCGCC	Validation gRNA	gRNA oligo; bottom strand
CHMP1B_R	AAACTTTCGGCCTTTTCCTCCTTAC	Validation gRNA	gRNA oligo; bottom strand
CHMP1A_R	AAACGCGTAGACGCAGTGGCCTCCC	Validation gRNA	gRNA oligo; bottom strand
FAM50B_R	AAACCGCGGTCGCGGTCTGGCAGGC	Validation gRNA	gRNA oligo; bottom strand
FAM50A_R	AAACCCTTGCCTGCATGGGACTAAC	Validation gRNA	gRNA oligo; bottom strand
DDX39B_R	AAACGAGTTGCTCCGGGCCATTGTC	Validation gRNA	gRNA oligo; bottom strand
DDX39A_R	AAACCAAGCTCTTTGATCTCTTGGC	Validation gRNA	gRNA oligo; bottom strand
CLASP1_R	AAACGCTGCAGGATCGGTTCAAGGC	Validation gRNA	gRNA oligo; bottom strand
CLASP2_R	AAACGGTGAAGCTGAAACATTATAC	Validation gRNA	gRNA oligo; bottom strand
ASF1A_R	AAACGGGATTAGATGCCAAAATATC	Validation gRNA	gRNA oligo; bottom strand
ASF1B_R	AAACTCCGGTTCGAGATCAGCTTCC	Validation gRNA	gRNA oligo; bottom strand
ACCSL_R	AAACTACTGGTACCCCAGATCACAC	Validation gRNA	gRNA oligo; bottom strand
AIPL1_R	AAACACTACGTGCGTGCCCGGGCTC	Validation gRNA	gRNA oligo; bottom strand
FAM50A_KO_F	CTTCATCGTCACCAAGGCAC	Knockout clone generation	Genotyping PCR; FAM50A
FAM50A_KO_R	GCCCTCCTCACCGTGTA	Knockout clone generation	Genotyping PCR; FAM50A
FAM50B_KO_F	AAGATCTCCTGCCTGTCCTT	Knockout clone generation	Genotyping PCR; FAM50B
FAM50B_KO_R	GTGCACATCGAAGCTGAAGA	Knockout clone generation	Genotyping PCR; FAM50B
FAM50A_gRNA_0	TTAGTCCCATGCAGGCAAGG	FAM50A main gRNA	gRNA sequence
FAM50B_gRNA_0	CCTGCCAGACCGCGACCGCG	FAM50B main gRNA	gRNA sequence
