# Supplementary material for: Combinatorial CRISPR screen identifies fitness effects of gene paralogues
Source: Nat Commun. 2021 Feb 26;12:1302. doi: 10.1038/s41467-021-21478-9 (PMC7910459; doi:10.1038/s41467-021-21478-9)
Supplement: Supplementary file 6 — Supplementary Data_3 [file 41467_2021_21478_MOESM6_ESM.xlsx]

## Sheet: 3
Supplementary Data 3: Gene pairs and associated gene symbols.
GeneA_ENSEMBL_gene_ID	GeneASymbol	GeneA_ENSEMBL_gene_ID_dom_hits_count_Zero_ex_offtar	GeneB_ENSEMBL_gene_ID	GeneBSymbol	GeneB_ENSEMBL_gene_ID_dom_hits_count_Zero_ex_offtar	gene_pair_origin	pair_gRNA_with_protdom_hits	uniq_pair_id
ENSG00000012048	BRCA1	56	ENSG00000143799	PARP1	77	SynLethDB_gene_pair	TRUE	ENSG00000012048_BRCA1_ENSG00000143799_PARP1
ENSG00000175054	ATR	132	ENSG00000136997	MYC	28	SynLethDB_gene_pair	TRUE	ENSG00000175054_ATR_ENSG00000136997_MYC
ENSG00000047849	MAP4	16	ENSG00000141510	TP53	33	SynLethDB_gene_pair	TRUE	ENSG00000047849_MAP4_ENSG00000141510_TP53
ENSG00000198793	MTOR	291	ENSG00000171862	PTEN	11	SynLethDB_gene_pair	TRUE	ENSG00000198793_MTOR_ENSG00000171862_PTEN
ENSG00000132356	PRKAA1	32	ENSG00000141510	TP53	33	SynLethDB_gene_pair	TRUE	ENSG00000132356_PRKAA1_ENSG00000141510_TP53
ENSG00000139687	RB1	35	ENSG00000145604	SKP2	31	SynLethDB_gene_pair	TRUE	ENSG00000139687_RB1_ENSG00000145604_SKP2
ENSG00000146648	EGFR	89	ENSG00000148400	NOTCH1	212	SynLethDB_gene_pair	TRUE	ENSG00000146648_EGFR_ENSG00000148400_NOTCH1
ENSG00000012048	BRCA1	56	ENSG00000129484	PARP2	52	SynLethDB_gene_pair	TRUE	ENSG00000012048_BRCA1_ENSG00000129484_PARP2
ENSG00000139687	RB1	35	ENSG00000131747	TOP2A	69	SynLethDB_gene_pair	TRUE	ENSG00000139687_RB1_ENSG00000131747_TOP2A
ENSG00000196132	MYT1	35	ENSG00000141510	TP53	33	SynLethDB_gene_pair	TRUE	ENSG00000196132_MYT1_ENSG00000141510_TP53
ENSG00000139618	BRCA2	79	ENSG00000129484	PARP2	52	SynLethDB_gene_pair	TRUE	ENSG00000139618_BRCA2_ENSG00000129484_PARP2
ENSG00000198793	MTOR	291	ENSG00000134086	VHL	11	SynLethDB_gene_pair	TRUE	ENSG00000198793_MTOR_ENSG00000134086_VHL
ENSG00000116584	ARHGEF2	42	ENSG00000141510	TP53	33	SynLethDB_gene_pair	TRUE	ENSG00000116584_ARHGEF2_ENSG00000141510_TP53
ENSG00000114346	ECT2	44	ENSG00000139687	RB1	35	SynLethDB_gene_pair	TRUE	ENSG00000114346_ECT2_ENSG00000139687_RB1
ENSG00000133703	KRAS	7	ENSG00000213585	VDAC1	7	SynLethDB_gene_pair	TRUE	ENSG00000133703_KRAS_ENSG00000213585_VDAC1
ENSG00000105976	MET	99	ENSG00000134086	VHL	11	SynLethDB_gene_pair	TRUE	ENSG00000105976_MET_ENSG00000134086_VHL
ENSG00000067596	DHX8	66	ENSG00000133703	KRAS	7	SynLethDB_gene_pair	TRUE	ENSG00000067596_DHX8_ENSG00000133703_KRAS
ENSG00000133703	KRAS	7	ENSG00000159055	MIS18A	5	SynLethDB_gene_pair	TRUE	ENSG00000133703_KRAS_ENSG00000159055_MIS18A
ENSG00000133703	KRAS	7	ENSG00000113810	SMC4	95	SynLethDB_gene_pair	TRUE	ENSG00000133703_KRAS_ENSG00000113810_SMC4
ENSG00000130177	CDC16	43	ENSG00000133703	KRAS	7	SynLethDB_gene_pair	TRUE	ENSG00000130177_CDC16_ENSG00000133703_KRAS
ENSG00000133703	KRAS	7	ENSG00000183735	TBK1	31	SynLethDB_gene_pair	TRUE	ENSG00000133703_KRAS_ENSG00000183735_TBK1
ENSG00000076242	MLH1	31	ENSG00000140521	POLG	86	SynLethDB_gene_pair	TRUE	ENSG00000076242_MLH1_ENSG00000140521_POLG
ENSG00000095002	MSH2	85	ENSG00000070501	POLB	41	SynLethDB_gene_pair	TRUE	ENSG00000095002_MSH2_ENSG00000070501_POLB
ENSG00000146648	EGFR	89	ENSG00000142875	PRKACB	21	SynLethDB_gene_pair	TRUE	ENSG00000146648_EGFR_ENSG00000142875_PRKACB
ENSG00000146648	EGFR	89	ENSG00000163932	PRKCD	45	SynLethDB_gene_pair	TRUE	ENSG00000146648_EGFR_ENSG00000163932_PRKCD
ENSG00000146648	EGFR	89	ENSG00000171132	PRKCE	43	SynLethDB_gene_pair	TRUE	ENSG00000146648_EGFR_ENSG00000171132_PRKCE
ENSG00000146648	EGFR	89	ENSG00000067606	PRKCZ	58	SynLethDB_gene_pair	TRUE	ENSG00000146648_EGFR_ENSG00000067606_PRKCZ
ENSG00000097007	ABL1	46	ENSG00000146648	EGFR	89	SynLethDB_gene_pair	TRUE	ENSG00000097007_ABL1_ENSG00000146648_EGFR
ENSG00000198668	CALM1	5	ENSG00000146648	EGFR	89	SynLethDB_gene_pair	TRUE	ENSG00000198668_CALM1_ENSG00000146648_EGFR
ENSG00000085063	CD59	6	ENSG00000146648	EGFR	89	SynLethDB_gene_pair	TRUE	ENSG00000085063_CD59_ENSG00000146648_EGFR
ENSG00000146648	EGFR	89	ENSG00000066468	FGFR2	63	SynLethDB_gene_pair	TRUE	ENSG00000146648_EGFR_ENSG00000066468_FGFR2
ENSG00000146648	EGFR	89	ENSG00000145675	PIK3R1	34	SynLethDB_gene_pair	TRUE	ENSG00000146648_EGFR_ENSG00000145675_PIK3R1
ENSG00000146648	EGFR	89	ENSG00000105647	PIK3R2	40	SynLethDB_gene_pair	TRUE	ENSG00000146648_EGFR_ENSG00000105647_PIK3R2
ENSG00000146648	EGFR	89	ENSG00000165731	RET	49	SynLethDB_gene_pair	TRUE	ENSG00000146648_EGFR_ENSG00000165731_RET
ENSG00000146648	EGFR	89	ENSG00000100784	RPS6KA5	52	SynLethDB_gene_pair	TRUE	ENSG00000146648_EGFR_ENSG00000100784_RPS6KA5
ENSG00000146648	EGFR	89	ENSG00000175387	SMAD2	26	SynLethDB_gene_pair	TRUE	ENSG00000146648_EGFR_ENSG00000175387_SMAD2
ENSG00000164086	DUSP7	20	ENSG00000146648	EGFR	89	SynLethDB_gene_pair	TRUE	ENSG00000164086_DUSP7_ENSG00000146648_EGFR
ENSG00000146648	EGFR	89	ENSG00000095370	SH2D3C	19	SynLethDB_gene_pair	TRUE	ENSG00000146648_EGFR_ENSG00000095370_SH2D3C
ENSG00000146648	EGFR	89	ENSG00000160691	SHC1	35	SynLethDB_gene_pair	TRUE	ENSG00000146648_EGFR_ENSG00000160691_SHC1
ENSG00000146648	EGFR	89	ENSG00000196924	FLNA	270	SynLethDB_gene_pair	TRUE	ENSG00000146648_EGFR_ENSG00000196924_FLNA
ENSG00000146648	EGFR	89	ENSG00000111859	NEDD9	54	SynLethDB_gene_pair	TRUE	ENSG00000146648_EGFR_ENSG00000111859_NEDD9
ENSG00000050820	BCAR1	31	ENSG00000146648	EGFR	89	SynLethDB_gene_pair	TRUE	ENSG00000050820_BCAR1_ENSG00000146648_EGFR
ENSG00000175054	ATR	132	ENSG00000133703	KRAS	7	SynLethDB_gene_pair	TRUE	ENSG00000175054_ATR_ENSG00000133703_KRAS
ENSG00000076242	MLH1	31	ENSG00000158828	PINK1	33	SynLethDB_gene_pair	TRUE	ENSG00000076242_MLH1_ENSG00000158828_PINK1
ENSG00000095002	MSH2	85	ENSG00000158828	PINK1	33	SynLethDB_gene_pair	TRUE	ENSG00000095002_MSH2_ENSG00000158828_PINK1
ENSG00000116062	MSH6	117	ENSG00000158828	PINK1	33	SynLethDB_gene_pair	TRUE	ENSG00000116062_MSH6_ENSG00000158828_PINK1
ENSG00000133703	KRAS	7	ENSG00000112062	MAPK14	40	SynLethDB_gene_pair	TRUE	ENSG00000133703_KRAS_ENSG00000112062_MAPK14
ENSG00000133703	KRAS	7	ENSG00000135341	MAP3K7	28	SynLethDB_gene_pair	TRUE	ENSG00000133703_KRAS_ENSG00000135341_MAP3K7
ENSG00000164190	NIPBL	54	ENSG00000143799	PARP1	77	SynLethDB_gene_pair	TRUE	ENSG00000164190_NIPBL_ENSG00000143799_PARP1
ENSG00000143799	PARP1	77	ENSG00000164754	RAD21	10	SynLethDB_gene_pair	TRUE	ENSG00000143799_PARP1_ENSG00000164754_RAD21
ENSG00000143799	PARP1	77	ENSG00000072501	SMC1A	85	SynLethDB_gene_pair	TRUE	ENSG00000143799_PARP1_ENSG00000072501_SMC1A
ENSG00000143799	PARP1	77	ENSG00000108055	SMC3	90	SynLethDB_gene_pair	TRUE	ENSG00000143799_PARP1_ENSG00000108055_SMC3
ENSG00000143799	PARP1	77	ENSG00000118007	STAG1	39	SynLethDB_gene_pair	TRUE	ENSG00000143799_PARP1_ENSG00000118007_STAG1
ENSG00000143799	PARP1	77	ENSG00000066923	STAG3	30	SynLethDB_gene_pair	TRUE	ENSG00000143799_PARP1_ENSG00000066923_STAG3
ENSG00000133703	KRAS	7	ENSG00000198900	TOP1	41	SynLethDB_gene_pair	TRUE	ENSG00000133703_KRAS_ENSG00000198900_TOP1
ENSG00000094804	CDC6	39	ENSG00000133703	KRAS	7	SynLethDB_gene_pair	TRUE	ENSG00000094804_CDC6_ENSG00000133703_KRAS
ENSG00000167244	IGF2	17	ENSG00000141510	TP53	33	SynLethDB_gene_pair	TRUE	ENSG00000167244_IGF2_ENSG00000141510_TP53
ENSG00000109670	FBXW7	17	ENSG00000168496	FEN1	32	SynLethDB_gene_pair	TRUE	ENSG00000109670_FBXW7_ENSG00000168496_FEN1
ENSG00000129484	PARP2	52	ENSG00000118007	STAG1	39	SynLethDB_gene_pair	TRUE	ENSG00000129484_PARP2_ENSG00000118007_STAG1
ENSG00000129484	PARP2	52	ENSG00000066923	STAG3	30	SynLethDB_gene_pair	TRUE	ENSG00000129484_PARP2_ENSG00000066923_STAG3
ENSG00000105835	NAMPT	4	ENSG00000129484	PARP2	52	SynLethDB_gene_pair	TRUE	ENSG00000105835_NAMPT_ENSG00000129484_PARP2
ENSG00000129484	PARP2	52	ENSG00000164754	RAD21	10	SynLethDB_gene_pair	TRUE	ENSG00000129484_PARP2_ENSG00000164754_RAD21
ENSG00000129484	PARP2	52	ENSG00000072501	SMC1A	85	SynLethDB_gene_pair	TRUE	ENSG00000129484_PARP2_ENSG00000072501_SMC1A
ENSG00000129484	PARP2	52	ENSG00000108055	SMC3	90	SynLethDB_gene_pair	TRUE	ENSG00000129484_PARP2_ENSG00000108055_SMC3
ENSG00000178999	AURKB	25	ENSG00000136997	MYC	28	SynLethDB_gene_pair	TRUE	ENSG00000178999_AURKB_ENSG00000136997_MYC
ENSG00000105976	MET	99	ENSG00000141510	TP53	33	SynLethDB_gene_pair	TRUE	ENSG00000105976_MET_ENSG00000141510_TP53
ENSG00000149311	ATM	130	ENSG00000143799	PARP1	77	SynLethDB_gene_pair	TRUE	ENSG00000149311_ATM_ENSG00000143799_PARP1
ENSG00000143799	PARP1	77	ENSG00000051180	RAD51	46	SynLethDB_gene_pair	TRUE	ENSG00000143799_PARP1_ENSG00000051180_RAD51
ENSG00000109670	FBXW7	17	ENSG00000136997	MYC	28	SynLethDB_gene_pair	TRUE	ENSG00000109670_FBXW7_ENSG00000136997_MYC
ENSG00000082701	GSK3B	30	ENSG00000136997	MYC	28	SynLethDB_gene_pair	TRUE	ENSG00000082701_GSK3B_ENSG00000136997_MYC
ENSG00000100030	MAPK1	24	ENSG00000136997	MYC	28	SynLethDB_gene_pair	TRUE	ENSG00000100030_MAPK1_ENSG00000136997_MYC
ENSG00000175054	ATR	132	ENSG00000141510	TP53	33	SynLethDB_gene_pair	TRUE	ENSG00000175054_ATR_ENSG00000141510_TP53
ENSG00000149554	CHEK1	32	ENSG00000141510	TP53	33	SynLethDB_gene_pair	TRUE	ENSG00000149554_CHEK1_ENSG00000141510_TP53
ENSG00000146648	EGFR	89	ENSG00000168610	STAT3	69	SynLethDB_gene_pair	TRUE	ENSG00000146648_EGFR_ENSG00000168610_STAT3
ENSG00000146648	EGFR	89	ENSG00000133703	KRAS	7	SynLethDB_gene_pair	TRUE	ENSG00000146648_EGFR_ENSG00000133703_KRAS
ENSG00000139618	BRCA2	79	ENSG00000143799	PARP1	77	SynLethDB_gene_pair	TRUE	ENSG00000139618_BRCA2_ENSG00000143799_PARP1
ENSG00000141510	TP53	33	ENSG00000166483	WEE1	16	SynLethDB_gene_pair	TRUE	ENSG00000141510_TP53_ENSG00000166483_WEE1
ENSG00000146648	EGFR	89	ENSG00000143799	PARP1	77	SynLethDB_gene_pair	TRUE	ENSG00000146648_EGFR_ENSG00000143799_PARP1
ENSG00000162889	MAPKAPK2	28	ENSG00000141510	TP53	33	SynLethDB_gene_pair	TRUE	ENSG00000162889_MAPKAPK2_ENSG00000141510_TP53
ENSG00000168496	FEN1	32	ENSG00000197275	RAD54B	54	SynLethDB_gene_pair	TRUE	ENSG00000168496_FEN1_ENSG00000197275_RAD54B
ENSG00000166851	PLK1	60	ENSG00000141510	TP53	33	SynLethDB_gene_pair	TRUE	ENSG00000166851_PLK1_ENSG00000141510_TP53
ENSG00000135446	CDK4	58	ENSG00000133703	KRAS	7	SynLethDB_gene_pair	TRUE	ENSG00000135446_CDK4_ENSG00000133703_KRAS
ENSG00000101049	SGK2	30	ENSG00000141510	TP53	33	SynLethDB_gene_pair	TRUE	ENSG00000101049_SGK2_ENSG00000141510_TP53
ENSG00000077264	PAK3	26	ENSG00000141510	TP53	33	SynLethDB_gene_pair	TRUE	ENSG00000077264_PAK3_ENSG00000141510_TP53
ENSG00000087586	AURKA	13	ENSG00000146648	EGFR	89	SynLethDB_gene_pair	TRUE	ENSG00000087586_AURKA_ENSG00000146648_EGFR
ENSG00000105221	AKT2	40	ENSG00000146648	EGFR	89	SynLethDB_gene_pair	TRUE	ENSG00000105221_AKT2_ENSG00000146648_EGFR
ENSG00000146648	EGFR	89	ENSG00000065361	ERBB3	127	SynLethDB_gene_pair	TRUE	ENSG00000146648_EGFR_ENSG00000065361_ERBB3
ENSG00000105835	NAMPT	4	ENSG00000143799	PARP1	77	SynLethDB_gene_pair	TRUE	ENSG00000105835_NAMPT_ENSG00000143799_PARP1
ENSG00000170312	CDK1	24	ENSG00000136997	MYC	28	SynLethDB_gene_pair	TRUE	ENSG00000170312_CDK1_ENSG00000136997_MYC
ENSG00000187840	EIF4EBP1	17	ENSG00000136997	MYC	28	SynLethDB_gene_pair	TRUE	ENSG00000187840_EIF4EBP1_ENSG00000136997_MYC
ENSG00000123374	CDK2	33	ENSG00000136997	MYC	28	SynLethDB_gene_pair	TRUE	ENSG00000123374_CDK2_ENSG00000136997_MYC
ENSG00000012048	BRCA1	56	ENSG00000141510	TP53	33	SynLethDB_gene_pair	TRUE	ENSG00000012048_BRCA1_ENSG00000141510_TP53
ENSG00000183765	CHEK2	24	ENSG00000141510	TP53	33	SynLethDB_gene_pair	TRUE	ENSG00000183765_CHEK2_ENSG00000141510_TP53
ENSG00000146648	EGFR	89	ENSG00000129484	PARP2	52	SynLethDB_gene_pair	TRUE	ENSG00000146648_EGFR_ENSG00000129484_PARP2
ENSG00000133703	KRAS	7	ENSG00000130413	STK33	17	SynLethDB_gene_pair	TRUE	ENSG00000133703_KRAS_ENSG00000130413_STK33
ENSG00000132383	RPA1	60	ENSG00000132383	control	60	bagel_train_essential	TRUE	ENSG00000132383_RPA1_ENSG00000132383_control
ENSG00000117748	RPA2	9	ENSG00000117748	control	9	bagel_train_essential	TRUE	ENSG00000117748_RPA2_ENSG00000117748_control
ENSG00000147403	RPL10	26	ENSG00000147403	control	26	bagel_train_essential	TRUE	ENSG00000147403_RPL10_ENSG00000147403_control
ENSG00000198755	RPL10A	5	ENSG00000198755	control	5	bagel_train_essential	TRUE	ENSG00000198755_RPL10A_ENSG00000198755_control
ENSG00000142676	RPL11	11	ENSG00000142676	control	11	bagel_train_essential	TRUE	ENSG00000142676_RPL11_ENSG00000142676_control
ENSG00000197958	RPL12	8	ENSG00000197958	control	8	bagel_train_essential	TRUE	ENSG00000197958_RPL12_ENSG00000197958_control
ENSG00000167526	RPL13	6	ENSG00000167526	control	6	bagel_train_essential	TRUE	ENSG00000167526_RPL13_ENSG00000167526_control
ENSG00000142541	RPL13A	8	ENSG00000142541	control	8	bagel_train_essential	TRUE	ENSG00000142541_RPL13A_ENSG00000142541_control
ENSG00000188846	RPL14	3	ENSG00000188846	control	3	bagel_train_essential	TRUE	ENSG00000188846_RPL14_ENSG00000188846_control
ENSG00000063177	RPL18	15	ENSG00000063177	control	15	bagel_train_essential	TRUE	ENSG00000063177_RPL18_ENSG00000063177_control
ENSG00000105640	RPL18A	4	ENSG00000105640	control	4	bagel_train_essential	TRUE	ENSG00000105640_RPL18A_ENSG00000105640_control
ENSG00000108298	RPL19	5	ENSG00000108298	control	5	bagel_train_essential	TRUE	ENSG00000108298_RPL19_ENSG00000108298_control
ENSG00000198242	RPL23A	11	ENSG00000198242	control	11	bagel_train_essential	TRUE	ENSG00000198242_RPL23A_ENSG00000198242_control
ENSG00000114391	RPL24	3	ENSG00000114391	control	3	bagel_train_essential	TRUE	ENSG00000114391_RPL24_ENSG00000114391_control
ENSG00000161970	RPL26	5	ENSG00000161970	control	5	bagel_train_essential	TRUE	ENSG00000161970_RPL26_ENSG00000161970_control
ENSG00000131469	RPL27	11	ENSG00000131469	control	11	bagel_train_essential	TRUE	ENSG00000131469_RPL27_ENSG00000131469_control
ENSG00000100316	RPL3	6	ENSG00000100316	control	6	bagel_train_essential	TRUE	ENSG00000100316_RPL3_ENSG00000100316_control
ENSG00000144713	RPL32	3	ENSG00000144713	control	3	bagel_train_essential	TRUE	ENSG00000144713_RPL32_ENSG00000144713_control
ENSG00000136942	RPL35	9	ENSG00000136942	control	9	bagel_train_essential	TRUE	ENSG00000136942_RPL35_ENSG00000136942_control
ENSG00000182899	RPL35A	10	ENSG00000182899	control	10	bagel_train_essential	TRUE	ENSG00000182899_RPL35A_ENSG00000182899_control
ENSG00000197756	RPL37A	6	ENSG00000197756	control	6	bagel_train_essential	TRUE	ENSG00000197756_RPL37A_ENSG00000197756_control
ENSG00000172809	RPL38	4	ENSG00000172809	control	4	bagel_train_essential	TRUE	ENSG00000172809_RPL38_ENSG00000172809_control
ENSG00000174444	RPL4	14	ENSG00000174444	control	14	bagel_train_essential	TRUE	ENSG00000174444_RPL4_ENSG00000174444_control
ENSG00000122406	RPL5	10	ENSG00000122406	control	10	bagel_train_essential	TRUE	ENSG00000122406_RPL5_ENSG00000122406_control
ENSG00000089009	RPL6	5	ENSG00000089009	control	5	bagel_train_essential	TRUE	ENSG00000089009_RPL6_ENSG00000089009_control
ENSG00000147604	RPL7	3	ENSG00000147604	control	3	bagel_train_essential	TRUE	ENSG00000147604_RPL7_ENSG00000147604_control
ENSG00000148303	RPL7A	9	ENSG00000148303	control	9	bagel_train_essential	TRUE	ENSG00000148303_RPL7A_ENSG00000148303_control
ENSG00000089157	RPLP0	7	ENSG00000089157	control	7	bagel_train_essential	TRUE	ENSG00000089157_RPLP0_ENSG00000089157_control
ENSG00000177600	RPLP2	7	ENSG00000177600	control	7	bagel_train_essential	TRUE	ENSG00000177600_RPLP2_ENSG00000177600_control
ENSG00000118705	RPN2	60	ENSG00000118705	control	60	bagel_train_essential	TRUE	ENSG00000118705_RPN2_ENSG00000118705_control
ENSG00000142534	RPS11	3	ENSG00000142534	control	3	bagel_train_essential	TRUE	ENSG00000142534_RPS11_ENSG00000142534_control
ENSG00000112306	RPS12	4	ENSG00000112306	control	4	bagel_train_essential	TRUE	ENSG00000112306_RPS12_ENSG00000112306_control
ENSG00000110700	RPS13	11	ENSG00000110700	control	11	bagel_train_essential	TRUE	ENSG00000110700_RPS13_ENSG00000110700_control
ENSG00000164587	RPS14	17	ENSG00000164587	control	17	bagel_train_essential	TRUE	ENSG00000164587_RPS14_ENSG00000164587_control
ENSG00000182774	RPS17	7	ENSG00000182774	control	7	bagel_train_essential	TRUE	ENSG00000182774_RPS17_ENSG00000182774_control
ENSG00000231500	RPS18	3	ENSG00000231500	control	3	bagel_train_essential	TRUE	ENSG00000231500_RPS18_ENSG00000231500_control
ENSG00000105372	RPS19	15	ENSG00000105372	control	15	bagel_train_essential	TRUE	ENSG00000105372_RPS19_ENSG00000105372_control
ENSG00000008988	RPS20	5	ENSG00000008988	control	5	bagel_train_essential	TRUE	ENSG00000008988_RPS20_ENSG00000008988_control
ENSG00000118181	RPS25	33	ENSG00000118181	control	33	bagel_train_essential	TRUE	ENSG00000118181_RPS25_ENSG00000118181_control
ENSG00000149273	RPS3	14	ENSG00000149273	control	14	bagel_train_essential	TRUE	ENSG00000149273_RPS3_ENSG00000149273_control
ENSG00000198034	RPS4X	8	ENSG00000198034	control	8	bagel_train_essential	TRUE	ENSG00000198034_RPS4X_ENSG00000198034_control
ENSG00000083845	RPS5	14	ENSG00000083845	control	14	bagel_train_essential	TRUE	ENSG00000083845_RPS5_ENSG00000083845_control
ENSG00000171863	RPS7	6	ENSG00000171863	control	6	bagel_train_essential	TRUE	ENSG00000171863_RPS7_ENSG00000171863_control
ENSG00000142937	RPS8	10	ENSG00000142937	control	10	bagel_train_essential	TRUE	ENSG00000142937_RPS8_ENSG00000142937_control
ENSG00000170889	RPS9	13	ENSG00000170889	control	13	bagel_train_essential	TRUE	ENSG00000170889_RPS9_ENSG00000170889_control
ENSG00000167325	RRM1	92	ENSG00000167325	control	92	bagel_train_essential	TRUE	ENSG00000167325_RRM1_ENSG00000167325_control
ENSG00000175792	RUVBL1	63	ENSG00000175792	control	63	bagel_train_essential	TRUE	ENSG00000175792_RUVBL1_ENSG00000175792_control
ENSG00000183207	RUVBL2	66	ENSG00000183207	control	66	bagel_train_essential	TRUE	ENSG00000183207_RUVBL2_ENSG00000183207_control
ENSG00000031698	SARS	43	ENSG00000031698	control	43	bagel_train_essential	TRUE	ENSG00000031698_SARS_ENSG00000031698_control
ENSG00000163635	ATXN7	6	ENSG00000163635	control	6	bagel_train_essential	TRUE	ENSG00000163635_ATXN7_ENSG00000163635_control
ENSG00000099995	SF3A1	69	ENSG00000099995	control	69	bagel_train_essential	TRUE	ENSG00000099995_SF3A1_ENSG00000099995_control
ENSG00000104897	SF3A2	10	ENSG00000104897	control	10	bagel_train_essential	TRUE	ENSG00000104897_SF3A2_ENSG00000104897_control
ENSG00000115524	SF3B1	86	ENSG00000115524	control	86	bagel_train_essential	TRUE	ENSG00000115524_SF3B1_ENSG00000115524_control
ENSG00000087365	SF3B2	24	ENSG00000087365	control	24	bagel_train_essential	TRUE	ENSG00000087365_SF3B2_ENSG00000087365_control
ENSG00000189091	SF3B3	114	ENSG00000189091	control	114	bagel_train_essential	TRUE	ENSG00000189091_SF3B3_ENSG00000189091_control
ENSG00000143368	SF3B4	9	ENSG00000143368	control	9	bagel_train_essential	TRUE	ENSG00000143368_SF3B4_ENSG00000143368_control
ENSG00000116560	SFPQ	15	ENSG00000116560	control	15	bagel_train_essential	TRUE	ENSG00000116560_SFPQ_ENSG00000116560_control
ENSG00000136450	SRSF1	16	ENSG00000136450	control	16	bagel_train_essential	TRUE	ENSG00000136450_SRSF1_ENSG00000136450_control
ENSG00000112081	SRSF3	12	ENSG00000112081	control	12	bagel_train_essential	TRUE	ENSG00000112081_SRSF3_ENSG00000112081_control
ENSG00000127922	SHFM1	4	ENSG00000127922	control	4	bagel_train_essential	TRUE	ENSG00000127922_SHFM1_ENSG00000127922_control
ENSG00000092208	GEMIN2	20	ENSG00000092208	control	20	bagel_train_essential	TRUE	ENSG00000092208_GEMIN2_ENSG00000092208_control
ENSG00000072501	SMC1A	85	ENSG00000072501	control	85	bagel_train_essential	TRUE	ENSG00000072501_SMC1A_ENSG00000072501_control
ENSG00000125835	SNRPB	7	ENSG00000125835	control	7	bagel_train_essential	TRUE	ENSG00000125835_SNRPB_ENSG00000125835_control
ENSG00000124562	SNRPC	4	ENSG00000124562	control	4	bagel_train_essential	TRUE	ENSG00000124562_SNRPC_ENSG00000124562_control
ENSG00000125743	SNRPD2	11	ENSG00000125743	control	11	bagel_train_essential	TRUE	ENSG00000125743_SNRPD2_ENSG00000125743_control
ENSG00000159140	SON	10	ENSG00000159140	control	10	bagel_train_essential	TRUE	ENSG00000159140_SON_ENSG00000159140_control
ENSG00000124783	SSR1	29	ENSG00000124783	control	29	bagel_train_essential	TRUE	ENSG00000124783_SSR1_ENSG00000124783_control
ENSG00000115808	STRN	51	ENSG00000115808	control	51	bagel_train_essential	TRUE	ENSG00000115808_STRN_ENSG00000115808_control
ENSG00000196235	SUPT5H	46	ENSG00000196235	control	46	bagel_train_essential	TRUE	ENSG00000196235_SUPT5H_ENSG00000196235_control
ENSG00000109111	SUPT6H	84	ENSG00000109111	control	84	bagel_train_essential	TRUE	ENSG00000109111_SUPT6H_ENSG00000109111_control
ENSG00000156502	SUPV3L1	39	ENSG00000156502	control	39	bagel_train_essential	TRUE	ENSG00000156502_SUPV3L1_ENSG00000156502_control
ENSG00000116957	TBCE	42	ENSG00000116957	control	42	bagel_train_essential	TRUE	ENSG00000116957_TBCE_ENSG00000116957_control
ENSG00000172009	THOP1	73	ENSG00000172009	control	73	bagel_train_essential	TRUE	ENSG00000172009_THOP1_ENSG00000172009_control
ENSG00000134809	TIMM10	8	ENSG00000134809	control	8	bagel_train_essential	TRUE	ENSG00000134809_TIMM10_ENSG00000134809_control
ENSG00000184634	MED12	73	ENSG00000184634	control	73	bagel_train_essential	TRUE	ENSG00000184634_MED12_ENSG00000184634_control
ENSG00000047410	TPR	8	ENSG00000047410	control	8	bagel_train_essential	TRUE	ENSG00000047410_TPR_ENSG00000047410_control
ENSG00000171988	JMJD1C	16	ENSG00000171988	control	16	bagel_train_essential	TRUE	ENSG00000171988_JMJD1C_ENSG00000171988_control
ENSG00000196367	TRRAP	237	ENSG00000196367	control	237	bagel_train_essential	TRUE	ENSG00000196367_TRRAP_ENSG00000196367_control
ENSG00000104522	TSTA3	46	ENSG00000104522	control	46	bagel_train_essential	TRUE	ENSG00000104522_TSTA3_ENSG00000104522_control
ENSG00000130985	UBA1	113	ENSG00000130985	control	113	bagel_train_essential	TRUE	ENSG00000130985_UBA1_ENSG00000130985_control
ENSG00000165280	VCP	89	ENSG00000165280	control	89	bagel_train_essential	TRUE	ENSG00000165280_VCP_ENSG00000165280_control
ENSG00000082898	XPO1	58	ENSG00000082898	control	58	bagel_train_essential	TRUE	ENSG00000082898_XPO1_ENSG00000082898_control
ENSG00000100811	YY1	6	ENSG00000100811	control	6	bagel_train_essential	TRUE	ENSG00000100811_YY1_ENSG00000100811_control
ENSG00000143363	PRUNE	32	ENSG00000143363	control	32	bagel_train_essential	TRUE	ENSG00000143363_PRUNE_ENSG00000143363_control
ENSG00000115760	BIRC6	40	ENSG00000115760	control	40	bagel_train_essential	TRUE	ENSG00000115760_BIRC6_ENSG00000115760_control
ENSG00000130255	RPL36	25	ENSG00000130255	control	25	bagel_train_essential	TRUE	ENSG00000130255_RPL36_ENSG00000130255_control
ENSG00000102898	NUTF2	7	ENSG00000102898	control	7	bagel_train_essential	TRUE	ENSG00000102898_NUTF2_ENSG00000102898_control
ENSG00000159720	ATP6V0D1	29	ENSG00000159720	control	29	bagel_train_essential	TRUE	ENSG00000159720_ATP6V0D1_ENSG00000159720_control
ENSG00000167005	NUDT21	14	ENSG00000167005	control	14	bagel_train_essential	TRUE	ENSG00000167005_NUDT21_ENSG00000167005_control
ENSG00000076924	XAB2	78	ENSG00000076924	control	78	bagel_train_essential	TRUE	ENSG00000076924_XAB2_ENSG00000076924_control
ENSG00000138442	WDR12	19	ENSG00000138442	control	19	bagel_train_essential	TRUE	ENSG00000138442_WDR12_ENSG00000138442_control
ENSG00000239306	RBM14	33	ENSG00000239306	control	33	bagel_train_essential	TRUE	ENSG00000239306_RBM14_ENSG00000239306_control
ENSG00000109534	GAR1	10	ENSG00000109534	control	10	bagel_train_essential	TRUE	ENSG00000109534_GAR1_ENSG00000109534_control
ENSG00000090060	PAPOLA	18	ENSG00000090060	control	18	bagel_train_essential	TRUE	ENSG00000090060_PAPOLA_ENSG00000090060_control
ENSG00000105618	PRPF31	35	ENSG00000105618	control	35	bagel_train_essential	TRUE	ENSG00000105618_PRPF31_ENSG00000105618_control
ENSG00000261236	BOP1	66	ENSG00000261236	control	66	bagel_train_essential	TRUE	ENSG00000261236_BOP1_ENSG00000261236_control
ENSG00000113649	TCERG1	43	ENSG00000113649	control	43	bagel_train_essential	TRUE	ENSG00000113649_TCERG1_ENSG00000113649_control
ENSG00000089053	ANAPC5	32	ENSG00000089053	control	32	bagel_train_essential	TRUE	ENSG00000089053_ANAPC5_ENSG00000089053_control
ENSG00000113328	CCNG1	13	ENSG00000113328	control	13	bagel_train_essential	TRUE	ENSG00000113328_CCNG1_ENSG00000113328_control
ENSG00000090061	CCNK	26	ENSG00000090061	control	26	bagel_train_essential	TRUE	ENSG00000090061_CCNK_ENSG00000090061_control
ENSG00000163468	CCT3	53	ENSG00000163468	control	53	bagel_train_essential	TRUE	ENSG00000163468_CCT3_ENSG00000163468_control
ENSG00000115484	CCT4	45	ENSG00000115484	control	45	bagel_train_essential	TRUE	ENSG00000115484_CCT4_ENSG00000115484_control
ENSG00000150753	CCT5	59	ENSG00000150753	control	59	bagel_train_essential	TRUE	ENSG00000150753_CCT5_ENSG00000150753_control
ENSG00000146731	CCT6A	21	ENSG00000146731	control	21	bagel_train_essential	TRUE	ENSG00000146731_CCT6A_ENSG00000146731_control
ENSG00000135624	CCT7	51	ENSG00000135624	control	51	bagel_train_essential	TRUE	ENSG00000135624_CCT7_ENSG00000135624_control
ENSG00000156261	CCT8	23	ENSG00000156261	control	23	bagel_train_essential	TRUE	ENSG00000156261_CCT8_ENSG00000156261_control
ENSG00000121897	LIAS	35	ENSG00000121897	control	35	bagel_train_essential	TRUE	ENSG00000121897_LIAS_ENSG00000121897_control
ENSG00000102738	MRPS31	12	ENSG00000102738	control	12	bagel_train_essential	TRUE	ENSG00000102738_MRPS31_ENSG00000102738_control
ENSG00000100603	SNW1	11	ENSG00000100603	control	11	bagel_train_essential	TRUE	ENSG00000100603_SNW1_ENSG00000100603_control
ENSG00000138663	COPS4	10	ENSG00000138663	control	10	bagel_train_essential	TRUE	ENSG00000138663_COPS4_ENSG00000138663_control
ENSG00000134453	RBM17	15	ENSG00000134453	control	15	bagel_train_essential	TRUE	ENSG00000134453_RBM17_ENSG00000134453_control
ENSG00000080603	SRCAP	77	ENSG00000080603	control	77	bagel_train_essential	TRUE	ENSG00000080603_SRCAP_ENSG00000080603_control
ENSG00000164167	LSM6	7	ENSG00000164167	control	7	bagel_train_essential	TRUE	ENSG00000164167_LSM6_ENSG00000164167_control
ENSG00000110756	HPS5	4	ENSG00000110756	control	4	bagel_train_essential	TRUE	ENSG00000110756_HPS5_ENSG00000110756_control
ENSG00000170881	RNF139	49	ENSG00000170881	control	49	bagel_train_essential	TRUE	ENSG00000170881_RNF139_ENSG00000170881_control
ENSG00000011376	LARS2	103	ENSG00000011376	control	103	bagel_train_essential	TRUE	ENSG00000011376_LARS2_ENSG00000011376_control
ENSG00000108592	FTSJ3	56	ENSG00000108592	control	56	bagel_train_essential	TRUE	ENSG00000108592_FTSJ3_ENSG00000108592_control
ENSG00000100109	TFIP11	52	ENSG00000100109	control	52	bagel_train_essential	TRUE	ENSG00000100109_TFIP11_ENSG00000100109_control
ENSG00000130520	LSM4	11	ENSG00000130520	control	11	bagel_train_essential	TRUE	ENSG00000130520_LSM4_ENSG00000130520_control
ENSG00000056097	ZFR	33	ENSG00000056097	control	33	bagel_train_essential	TRUE	ENSG00000056097_ZFR_ENSG00000056097_control
ENSG00000048392	RRM2B	20	ENSG00000048392	control	20	bagel_train_essential	TRUE	ENSG00000048392_RRM2B_ENSG00000048392_control
ENSG00000174231	PRPF8	202	ENSG00000174231	control	202	bagel_train_essential	TRUE	ENSG00000174231_PRPF8_ENSG00000174231_control
ENSG00000117360	PRPF3	39	ENSG00000117360	control	39	bagel_train_essential	TRUE	ENSG00000117360_PRPF3_ENSG00000117360_control
ENSG00000168438	CDC40	37	ENSG00000168438	control	37	bagel_train_essential	TRUE	ENSG00000168438_CDC40_ENSG00000168438_control
ENSG00000165630	PRPF18	15	ENSG00000165630	control	15	bagel_train_essential	TRUE	ENSG00000165630_PRPF18_ENSG00000165630_control
ENSG00000138750	NUP54	11	ENSG00000138750	control	11	bagel_train_essential	TRUE	ENSG00000138750_NUP54_ENSG00000138750_control
ENSG00000096401	CDC5L	37	ENSG00000096401	control	37	bagel_train_essential	TRUE	ENSG00000096401_CDC5L_ENSG00000096401_control
ENSG00000162441	LZIC	5	ENSG00000162441	control	5	bagel_train_essential	TRUE	ENSG00000162441_LZIC_ENSG00000162441_control
ENSG00000167272	POP5	16	ENSG00000167272	control	16	bagel_train_essential	TRUE	ENSG00000167272_POP5_ENSG00000167272_control
ENSG00000156642	NPTN	34	ENSG00000156642	control	34	bagel_train_essential	TRUE	ENSG00000156642_NPTN_ENSG00000156642_control
ENSG00000110107	PRPF19	50	ENSG00000110107	control	50	bagel_train_essential	TRUE	ENSG00000110107_PRPF19_ENSG00000110107_control
ENSG00000100410	PHF5A	8	ENSG00000100410	control	8	bagel_train_essential	TRUE	ENSG00000100410_PHF5A_ENSG00000100410_control
ENSG00000130204	TOMM40	18	ENSG00000130204	control	18	bagel_train_essential	TRUE	ENSG00000130204_TOMM40_ENSG00000130204_control
ENSG00000069248	NUP133	65	ENSG00000069248	control	65	bagel_train_essential	TRUE	ENSG00000069248_NUP133_ENSG00000069248_control
ENSG00000164307	ERAP1	72	ENSG00000164307	control	72	bagel_train_essential	TRUE	ENSG00000164307_ERAP1_ENSG00000164307_control
ENSG00000130640	TUBGCP2	39	ENSG00000130640	control	39	bagel_train_essential	TRUE	ENSG00000130640_TUBGCP2_ENSG00000130640_control
ENSG00000155561	NUP205	189	ENSG00000155561	control	189	bagel_train_essential	TRUE	ENSG00000155561_NUP205_ENSG00000155561_control
ENSG00000145833	DDX46	43	ENSG00000145833	control	43	bagel_train_essential	TRUE	ENSG00000145833_DDX46_ENSG00000145833_control
ENSG00000141543	EIF4A3	31	ENSG00000141543	control	31	bagel_train_essential	TRUE	ENSG00000141543_EIF4A3_ENSG00000141543_control
ENSG00000105671	DDX49	37	ENSG00000105671	control	37	bagel_train_essential	TRUE	ENSG00000105671_DDX49_ENSG00000105671_control
ENSG00000102030	NAA10	12	ENSG00000102030	control	12	bagel_train_essential	TRUE	ENSG00000102030_NAA10_ENSG00000102030_control
ENSG00000039123	SKIV2L2	56	ENSG00000039123	control	56	bagel_train_essential	TRUE	ENSG00000039123_SKIV2L2_ENSG00000039123_control
ENSG00000119487	MAPKAP1	48	ENSG00000119487	control	48	bagel_train_essential	TRUE	ENSG00000119487_MAPKAP1_ENSG00000119487_control
ENSG00000183684	ALYREF	13	ENSG00000183684	control	13	bagel_train_essential	TRUE	ENSG00000183684_ALYREF_ENSG00000183684_control
ENSG00000175826	CTDNEP1	11	ENSG00000175826	control	11	bagel_train_essential	TRUE	ENSG00000175826_CTDNEP1_ENSG00000175826_control
ENSG00000111642	CHD4	109	ENSG00000111642	control	109	bagel_train_essential	TRUE	ENSG00000111642_CHD4_ENSG00000111642_control
ENSG00000139428	MMAB	30	ENSG00000139428	control	30	bagel_train_essential	TRUE	ENSG00000139428_MMAB_ENSG00000139428_control
ENSG00000053900	ANAPC4	43	ENSG00000053900	control	43	bagel_train_essential	TRUE	ENSG00000053900_ANAPC4_ENSG00000053900_control
ENSG00000131236	CAP1	36	ENSG00000131236	control	36	bagel_train_essential	TRUE	ENSG00000131236_CAP1_ENSG00000131236_control
ENSG00000168883	USP39	45	ENSG00000168883	control	45	bagel_train_essential	TRUE	ENSG00000168883_USP39_ENSG00000168883_control
ENSG00000185163	DDX51	32	ENSG00000185163	control	32	bagel_train_essential	TRUE	ENSG00000185163_DDX51_ENSG00000185163_control
ENSG00000123064	DDX54	60	ENSG00000123064	control	60	bagel_train_essential	TRUE	ENSG00000123064_DDX54_ENSG00000123064_control
ENSG00000136770	DNAJC1	10	ENSG00000136770	control	10	bagel_train_essential	TRUE	ENSG00000136770_DNAJC1_ENSG00000136770_control
ENSG00000125630	POLR1B	140	ENSG00000125630	control	140	bagel_train_essential	TRUE	ENSG00000125630_POLR1B_ENSG00000125630_control
ENSG00000083544	TDRD3	25	ENSG00000083544	control	25	bagel_train_essential	TRUE	ENSG00000083544_TDRD3_ENSG00000083544_control
ENSG00000141367	CLTC	110	ENSG00000141367	control	110	bagel_train_essential	TRUE	ENSG00000141367_CLTC_ENSG00000141367_control
ENSG00000009844	VTA1	22	ENSG00000009844	control	22	bagel_train_essential	TRUE	ENSG00000009844_VTA1_ENSG00000009844_control
ENSG00000124787	RPP40	18	ENSG00000124787	control	18	bagel_train_essential	TRUE	ENSG00000124787_RPP40_ENSG00000124787_control
ENSG00000169976	SF3B5	12	ENSG00000169976	control	12	bagel_train_essential	TRUE	ENSG00000169976_SF3B5_ENSG00000169976_control
ENSG00000112144	ICK	25	ENSG00000112144	control	25	bagel_train_essential	TRUE	ENSG00000112144_ICK_ENSG00000112144_control
ENSG00000168090	COPS6	30	ENSG00000168090	control	30	bagel_train_essential	TRUE	ENSG00000168090_COPS6_ENSG00000168090_control
ENSG00000126870	WDR60	36	ENSG00000126870	control	36	bagel_train_essential	TRUE	ENSG00000126870_WDR60_ENSG00000126870_control
ENSG00000122218	COPA	150	ENSG00000122218	control	150	bagel_train_essential	TRUE	ENSG00000122218_COPA_ENSG00000122218_control
ENSG00000129083	COPB1	53	ENSG00000129083	control	53	bagel_train_essential	TRUE	ENSG00000129083_COPB1_ENSG00000129083_control
ENSG00000184432	COPB2	49	ENSG00000184432	control	49	bagel_train_essential	TRUE	ENSG00000184432_COPB2_ENSG00000184432_control
ENSG00000105669	COPE	22	ENSG00000105669	control	22	bagel_train_essential	TRUE	ENSG00000105669_COPE_ENSG00000105669_control
ENSG00000111481	COPZ1	16	ENSG00000111481	control	16	bagel_train_essential	TRUE	ENSG00000111481_COPZ1_ENSG00000111481_control
ENSG00000006695	COX10	20	ENSG00000006695	control	20	bagel_train_essential	TRUE	ENSG00000006695_COX10_ENSG00000006695_control
ENSG00000102221	JADE3	22	ENSG00000102221	control	22	bagel_train_essential	TRUE	ENSG00000102221_JADE3_ENSG00000102221_control
ENSG00000164758	MED30	21	ENSG00000164758	control	21	bagel_train_essential	TRUE	ENSG00000164758_MED30_ENSG00000164758_control
ENSG00000165997	ARL5B	21	ENSG00000165997	control	21	bagel_train_essential	TRUE	ENSG00000165997_ARL5B_ENSG00000165997_control
ENSG00000063244	U2AF2	39	ENSG00000063244	control	39	bagel_train_essential	TRUE	ENSG00000063244_U2AF2_ENSG00000063244_control
ENSG00000087302	C14orf166	29	ENSG00000087302	control	29	bagel_train_essential	TRUE	ENSG00000087302_C14orf166_ENSG00000087302_control
ENSG00000119707	RBM25	11	ENSG00000119707	control	11	bagel_train_essential	TRUE	ENSG00000119707_RBM25_ENSG00000119707_control
ENSG00000165934	CPSF2	61	ENSG00000165934	control	61	bagel_train_essential	TRUE	ENSG00000165934_CPSF2_ENSG00000165934_control
ENSG00000119203	CPSF3	59	ENSG00000119203	control	59	bagel_train_essential	TRUE	ENSG00000119203_CPSF3_ENSG00000119203_control
ENSG00000066697	MSANTD3	6	ENSG00000066697	control	6	bagel_train_essential	TRUE	ENSG00000066697_MSANTD3_ENSG00000066697_control
ENSG00000180182	MED14	27	ENSG00000180182	control	27	bagel_train_essential	TRUE	ENSG00000180182_MED14_ENSG00000180182_control
ENSG00000175470	PPP2R2D	20	ENSG00000175470	control	20	bagel_train_essential	TRUE	ENSG00000175470_PPP2R2D_ENSG00000175470_control
ENSG00000067334	DNTTIP2	7	ENSG00000067334	control	7	bagel_train_essential	TRUE	ENSG00000067334_DNTTIP2_ENSG00000067334_control
ENSG00000075089	ACTR6	30	ENSG00000075089	control	30	bagel_train_essential	TRUE	ENSG00000075089_ACTR6_ENSG00000075089_control
ENSG00000087087	SRRT	63	ENSG00000087087	control	63	bagel_train_essential	TRUE	ENSG00000087087_SRRT_ENSG00000087087_control
ENSG00000136518	ACTL6A	50	ENSG00000136518	control	50	bagel_train_essential	TRUE	ENSG00000136518_ACTL6A_ENSG00000136518_control
ENSG00000113460	BRIX1	13	ENSG00000113460	control	13	bagel_train_essential	TRUE	ENSG00000113460_BRIX1_ENSG00000113460_control
ENSG00000108848	LUC7L3	26	ENSG00000108848	control	26	bagel_train_essential	TRUE	ENSG00000108848_LUC7L3_ENSG00000108848_control
ENSG00000124207	CSE1L	70	ENSG00000124207	control	70	bagel_train_essential	TRUE	ENSG00000124207_CSE1L_ENSG00000124207_control
ENSG00000198612	COPS8	12	ENSG00000198612	control	12	bagel_train_essential	TRUE	ENSG00000198612_COPS8_ENSG00000198612_control
ENSG00000140632	GLYR1	39	ENSG00000140632	control	39	bagel_train_essential	TRUE	ENSG00000140632_GLYR1_ENSG00000140632_control
ENSG00000160688	FLAD1	39	ENSG00000160688	control	39	bagel_train_essential	TRUE	ENSG00000160688_FLAD1_ENSG00000160688_control
ENSG00000108055	SMC3	90	ENSG00000108055	control	90	bagel_train_essential	TRUE	ENSG00000108055_SMC3_ENSG00000108055_control
ENSG00000081870	HSPB11	9	ENSG00000081870	control	9	bagel_train_essential	TRUE	ENSG00000081870_HSPB11_ENSG00000081870_control
ENSG00000158545	ZC3H18	5	ENSG00000158545	control	5	bagel_train_essential	TRUE	ENSG00000158545_ZC3H18_ENSG00000158545_control
ENSG00000086589	RBM22	10	ENSG00000086589	control	10	bagel_train_essential	TRUE	ENSG00000086589_RBM22_ENSG00000086589_control
ENSG00000119285	HEATR1	145	ENSG00000119285	control	145	bagel_train_essential	TRUE	ENSG00000119285_HEATR1_ENSG00000119285_control
ENSG00000068784	SRBD1	49	ENSG00000068784	control	49	bagel_train_essential	TRUE	ENSG00000068784_SRBD1_ENSG00000068784_control
ENSG00000198301	SDAD1	37	ENSG00000198301	control	37	bagel_train_essential	TRUE	ENSG00000198301_SDAD1_ENSG00000198301_control
ENSG00000104299	INTS9	69	ENSG00000104299	control	69	bagel_train_essential	TRUE	ENSG00000104299_INTS9_ENSG00000104299_control
ENSG00000136709	WDR33	46	ENSG00000136709	control	46	bagel_train_essential	TRUE	ENSG00000136709_WDR33_ENSG00000136709_control
ENSG00000134748	PRPF38A	27	ENSG00000134748	control	27	bagel_train_essential	TRUE	ENSG00000134748_PRPF38A_ENSG00000134748_control
ENSG00000104331	IMPAD1	29	ENSG00000104331	control	29	bagel_train_essential	TRUE	ENSG00000104331_IMPAD1_ENSG00000104331_control
ENSG00000151304	SRFBP1	9	ENSG00000151304	control	9	bagel_train_essential	TRUE	ENSG00000151304_SRFBP1_ENSG00000151304_control
ENSG00000174206	C12orf66	49	ENSG00000174206	control	49	bagel_train_essential	TRUE	ENSG00000174206_C12orf66_ENSG00000174206_control
ENSG00000115866	DARS	27	ENSG00000115866	control	27	bagel_train_essential	TRUE	ENSG00000115866_DARS_ENSG00000115866_control
ENSG00000167986	DDB1	79	ENSG00000167986	control	79	bagel_train_essential	TRUE	ENSG00000167986_DDB1_ENSG00000167986_control
ENSG00000088205	DDX18	19	ENSG00000088205	control	19	bagel_train_essential	TRUE	ENSG00000088205_DDX18_ENSG00000088205_control
ENSG00000165732	DDX21	41	ENSG00000165732	control	41	bagel_train_essential	TRUE	ENSG00000165732_DDX21_ENSG00000165732_control
ENSG00000183011	NAA38	25	ENSG00000183011	control	25	bagel_train_essential	TRUE	ENSG00000183011_NAA38_ENSG00000183011_control
ENSG00000154743	TSEN2	19	ENSG00000154743	control	19	bagel_train_essential	TRUE	ENSG00000154743_TSEN2_ENSG00000154743_control
ENSG00000150977	RILPL2	3	ENSG00000150977	control	3	bagel_train_essential	TRUE	ENSG00000150977_RILPL2_ENSG00000150977_control
ENSG00000130826	DKC1	52	ENSG00000130826	control	52	bagel_train_essential	TRUE	ENSG00000130826_DKC1_ENSG00000130826_control
ENSG00000102900	NUP93	64	ENSG00000102900	control	64	bagel_train_essential	TRUE	ENSG00000102900_NUP93_ENSG00000102900_control
ENSG00000137815	RTF1	16	ENSG00000137815	control	16	bagel_train_essential	TRUE	ENSG00000137815_RTF1_ENSG00000137815_control
ENSG00000151208	DLG5	72	ENSG00000151208	control	72	bagel_train_essential	TRUE	ENSG00000151208_DLG5_ENSG00000151208_control
ENSG00000021776	AQR	37	ENSG00000021776	control	37	bagel_train_essential	TRUE	ENSG00000021776_AQR_ENSG00000021776_control
ENSG00000197102	DYNC1H1	362	ENSG00000197102	control	362	bagel_train_essential	TRUE	ENSG00000197102_DYNC1H1_ENSG00000197102_control
ENSG00000077380	DYNC1I2	13	ENSG00000077380	control	13	bagel_train_essential	TRUE	ENSG00000077380_DYNC1I2_ENSG00000077380_control
ENSG00000103707	MTFMT	34	ENSG00000103707	control	34	bagel_train_essential	TRUE	ENSG00000103707_MTFMT_ENSG00000103707_control
ENSG00000067704	IARS2	108	ENSG00000067704	control	108	bagel_train_essential	TRUE	ENSG00000067704_IARS2_ENSG00000067704_control
ENSG00000079805	DNM2	70	ENSG00000079805	control	70	bagel_train_essential	TRUE	ENSG00000079805_DNM2_ENSG00000079805_control
ENSG00000136003	ISCU	22	ENSG00000136003	control	22	bagel_train_essential	TRUE	ENSG00000136003_ISCU_ENSG00000136003_control
ENSG00000163938	GNL3	45	ENSG00000163938	control	45	bagel_train_essential	TRUE	ENSG00000163938_GNL3_ENSG00000163938_control
ENSG00000130724	CHMP2A	17	ENSG00000130724	control	17	bagel_train_essential	TRUE	ENSG00000130724_CHMP2A_ENSG00000130724_control
ENSG00000124380	SNRNP27	12	ENSG00000124380	control	12	bagel_train_essential	TRUE	ENSG00000124380_SNRNP27_ENSG00000124380_control
ENSG00000140395	WDR61	28	ENSG00000140395	control	28	bagel_train_essential	TRUE	ENSG00000140395_WDR61_ENSG00000140395_control
ENSG00000215021	PHB2	51	ENSG00000215021	control	51	bagel_train_essential	TRUE	ENSG00000215021_PHB2_ENSG00000215021_control
ENSG00000152464	RPP38	8	ENSG00000152464	control	8	bagel_train_essential	TRUE	ENSG00000152464_RPP38_ENSG00000152464_control
ENSG00000077713	SLC25A43	29	ENSG00000077713	control	29	bagel_train_essential	TRUE	ENSG00000077713_SLC25A43_ENSG00000077713_control
ENSG00000166200	COPS2	16	ENSG00000166200	control	16	bagel_train_essential	TRUE	ENSG00000166200_COPS2_ENSG00000166200_control
ENSG00000158417	EIF5B	50	ENSG00000158417	control	50	bagel_train_essential	TRUE	ENSG00000158417_EIF5B_ENSG00000158417_control
ENSG00000136718	IMP4	22	ENSG00000136718	control	22	bagel_train_essential	TRUE	ENSG00000136718_IMP4_ENSG00000136718_control
ENSG00000108883	EFTUD2	82	ENSG00000108883	control	82	bagel_train_essential	TRUE	ENSG00000108883_EFTUD2_ENSG00000108883_control
ENSG00000144028	SNRNP200	189	ENSG00000144028	control	189	bagel_train_essential	TRUE	ENSG00000144028_SNRNP200_ENSG00000144028_control
ENSG00000167658	EEF2	93	ENSG00000167658	control	93	bagel_train_essential	TRUE	ENSG00000167658_EEF2_ENSG00000167658_control
ENSG00000119718	EIF2B2	37	ENSG00000119718	control	37	bagel_train_essential	TRUE	ENSG00000119718_EIF2B2_ENSG00000119718_control
ENSG00000070785	EIF2B3	28	ENSG00000070785	control	28	bagel_train_essential	TRUE	ENSG00000070785_EIF2B3_ENSG00000070785_control
ENSG00000115211	EIF2B4	43	ENSG00000115211	control	43	bagel_train_essential	TRUE	ENSG00000115211_EIF2B4_ENSG00000115211_control
ENSG00000084623	EIF3I	41	ENSG00000084623	control	41	bagel_train_essential	TRUE	ENSG00000084623_EIF3I_ENSG00000084623_control
ENSG00000147677	EIF3H	19	ENSG00000147677	control	19	bagel_train_essential	TRUE	ENSG00000147677_EIF3H_ENSG00000147677_control
ENSG00000130811	EIF3G	55	ENSG00000130811	control	55	bagel_train_essential	TRUE	ENSG00000130811_EIF3G_ENSG00000130811_control
ENSG00000175390	EIF3F	7	ENSG00000175390	control	7	bagel_train_essential	TRUE	ENSG00000175390_EIF3F_ENSG00000175390_control
ENSG00000104408	EIF3E	8	ENSG00000104408	control	8	bagel_train_essential	TRUE	ENSG00000104408_EIF3E_ENSG00000104408_control
ENSG00000100353	EIF3D	62	ENSG00000100353	control	62	bagel_train_essential	TRUE	ENSG00000100353_EIF3D_ENSG00000100353_control
ENSG00000106263	EIF3B	61	ENSG00000106263	control	61	bagel_train_essential	TRUE	ENSG00000106263_EIF3B_ENSG00000106263_control
ENSG00000151247	EIF4E	7	ENSG00000151247	control	7	bagel_train_essential	TRUE	ENSG00000151247_EIF4E_ENSG00000151247_control
ENSG00000100632	ERH	10	ENSG00000100632	control	10	bagel_train_essential	TRUE	ENSG00000100632_ERH_ENSG00000100632_control
ENSG00000120705	ETF1	20	ENSG00000120705	control	20	bagel_train_essential	TRUE	ENSG00000120705_ETF1_ENSG00000120705_control
ENSG00000171634	BPTF	28	ENSG00000171634	control	28	bagel_train_essential	TRUE	ENSG00000171634_BPTF_ENSG00000171634_control
ENSG00000160752	FDPS	34	ENSG00000160752	control	34	bagel_train_essential	TRUE	ENSG00000160752_FDPS_ENSG00000160752_control
ENSG00000154727	GABPA	18	ENSG00000154727	control	18	bagel_train_essential	TRUE	ENSG00000154727_GABPA_ENSG00000154727_control
ENSG00000111640	GAPDH	16	ENSG00000111640	control	16	bagel_train_essential	TRUE	ENSG00000111640_GAPDH_ENSG00000111640_control
ENSG00000163655	GMPS	46	ENSG00000163655	control	46	bagel_train_essential	TRUE	ENSG00000163655_GMPS_ENSG00000163655_control
ENSG00000125484	GTF3C4	53	ENSG00000125484	control	53	bagel_train_essential	TRUE	ENSG00000125484_GTF3C4_ENSG00000125484_control
ENSG00000204859	ZBTB48	46	ENSG00000204859	control	46	bagel_train_essential	TRUE	ENSG00000204859_ZBTB48_ENSG00000204859_control
ENSG00000165119	HNRNPK	9	ENSG00000165119	control	9	bagel_train_essential	TRUE	ENSG00000165119_HNRNPK_ENSG00000165119_control
ENSG00000104824	HNRNPL	26	ENSG00000104824	control	26	bagel_train_essential	TRUE	ENSG00000104824_HNRNPL_ENSG00000104824_control
ENSG00000099783	HNRNPM	42	ENSG00000099783	control	42	bagel_train_essential	TRUE	ENSG00000099783_HNRNPM_ENSG00000099783_control
ENSG00000153187	HNRNPU	20	ENSG00000153187	control	20	bagel_train_essential	TRUE	ENSG00000153187_HNRNPU_ENSG00000153187_control
ENSG00000113013	HSPA9	31	ENSG00000113013	control	31	bagel_train_essential	TRUE	ENSG00000113013_HSPA9_ENSG00000113013_control
ENSG00000042753	AP2S1	12	ENSG00000042753	control	12	bagel_train_essential	TRUE	ENSG00000042753_AP2S1_ENSG00000042753_control
ENSG00000101966	XIAP	16	ENSG00000101966	control	16	bagel_train_essential	TRUE	ENSG00000101966_XIAP_ENSG00000101966_control
ENSG00000149503	INCENP	9	ENSG00000149503	control	9	bagel_train_essential	TRUE	ENSG00000149503_INCENP_ENSG00000149503_control
ENSG00000140575	IQGAP1	87	ENSG00000140575	control	87	bagel_train_essential	TRUE	ENSG00000140575_IQGAP1_ENSG00000140575_control
ENSG00000242372	EIF6	32	ENSG00000242372	control	32	bagel_train_essential	TRUE	ENSG00000242372_EIF6_ENSG00000242372_control
ENSG00000065427	KARS	59	ENSG00000065427	control	59	bagel_train_essential	TRUE	ENSG00000065427_KARS_ENSG00000065427_control
ENSG00000108424	KPNB1	86	ENSG00000108424	control	86	bagel_train_essential	TRUE	ENSG00000108424_KPNB1_ENSG00000108424_control
ENSG00000133703	KRAS	7	ENSG00000133703	control	7	bagel_train_essential	TRUE	ENSG00000133703_KRAS_ENSG00000133703_control
ENSG00000095139	ARCN1	43	ENSG00000095139	control	43	bagel_train_essential	TRUE	ENSG00000095139_ARCN1_ENSG00000095139_control
ENSG00000069956	MAPK6	13	ENSG00000069956	control	13	bagel_train_essential	TRUE	ENSG00000069956_MAPK6_ENSG00000069956_control
ENSG00000173171	MTX1	5	ENSG00000173171	control	5	bagel_train_essential	TRUE	ENSG00000173171_MTX1_ENSG00000173171_control
ENSG00000105402	NAPA	29	ENSG00000105402	control	29	bagel_train_essential	TRUE	ENSG00000105402_NAPA_ENSG00000105402_control
ENSG00000134265	NAPG	24	ENSG00000134265	control	24	bagel_train_essential	TRUE	ENSG00000134265_NAPG_ENSG00000134265_control
ENSG00000136937	NCBP1	60	ENSG00000136937	control	60	bagel_train_essential	TRUE	ENSG00000136937_NCBP1_ENSG00000136937_control
ENSG00000100138	SNU13	14	ENSG00000100138	control	14	bagel_train_essential	TRUE	ENSG00000100138_SNU13_ENSG00000100138_control
ENSG00000076685	NT5C2	48	ENSG00000076685	control	48	bagel_train_essential	TRUE	ENSG00000076685_NT5C2_ENSG00000076685_control
ENSG00000110713	NUP98	42	ENSG00000110713	control	42	bagel_train_essential	TRUE	ENSG00000110713_NUP98_ENSG00000110713_control
ENSG00000162231	NXF1	62	ENSG00000162231	control	62	bagel_train_essential	TRUE	ENSG00000162231_NXF1_ENSG00000162231_control
ENSG00000068354	TBC1D25	36	ENSG00000068354	control	36	bagel_train_essential	TRUE	ENSG00000068354_TBC1D25_ENSG00000068354_control
ENSG00000198836	OPA1	31	ENSG00000198836	control	31	bagel_train_essential	TRUE	ENSG00000198836_OPA1_ENSG00000198836_control
ENSG00000100836	PABPN1	4	ENSG00000100836	control	4	bagel_train_essential	TRUE	ENSG00000100836_PABPN1_ENSG00000100836_control
ENSG00000007168	PAFAH1B1	30	ENSG00000007168	control	30	bagel_train_essential	TRUE	ENSG00000007168_PAFAH1B1_ENSG00000007168_control
ENSG00000140694	PARN	43	ENSG00000140694	control	43	bagel_train_essential	TRUE	ENSG00000140694_PARN_ENSG00000140694_control
ENSG00000169564	PCBP1	25	ENSG00000169564	control	25	bagel_train_essential	TRUE	ENSG00000169564_PCBP1_ENSG00000169564_control
ENSG00000197111	PCBP2	10	ENSG00000197111	control	10	bagel_train_essential	TRUE	ENSG00000197111_PCBP2_ENSG00000197111_control
ENSG00000059758	CDK17	13	ENSG00000059758	control	13	bagel_train_essential	TRUE	ENSG00000059758_CDK17_ENSG00000059758_control
ENSG00000073417	PDE8A	59	ENSG00000073417	control	59	bagel_train_essential	TRUE	ENSG00000073417_PDE8A_ENSG00000073417_control
ENSG00000131828	PDHA1	35	ENSG00000131828	control	35	bagel_train_essential	TRUE	ENSG00000131828_PDHA1_ENSG00000131828_control
ENSG00000143256	PFDN2	8	ENSG00000143256	control	8	bagel_train_essential	TRUE	ENSG00000143256_PFDN2_ENSG00000143256_control
ENSG00000108518	PFN1	6	ENSG00000108518	control	6	bagel_train_essential	TRUE	ENSG00000108518_PFN1_ENSG00000108518_control
ENSG00000167085	PHB	6	ENSG00000167085	control	6	bagel_train_essential	TRUE	ENSG00000167085_PHB_ENSG00000167085_control
ENSG00000107537	PHYH	32	ENSG00000107537	control	32	bagel_train_essential	TRUE	ENSG00000107537_PHYH_ENSG00000107537_control
ENSG00000126003	PLAGL2	20	ENSG00000126003	control	20	bagel_train_essential	TRUE	ENSG00000126003_PLAGL2_ENSG00000126003_control
ENSG00000171824	EXOSC10	45	ENSG00000171824	control	45	bagel_train_essential	TRUE	ENSG00000171824_EXOSC10_ENSG00000171824_control
ENSG00000144231	POLR2D	6	ENSG00000144231	control	6	bagel_train_essential	TRUE	ENSG00000144231_POLR2D_ENSG00000144231_control
ENSG00000100142	POLR2F	25	ENSG00000100142	control	25	bagel_train_essential	TRUE	ENSG00000100142_POLR2F_ENSG00000100142_control
ENSG00000105258	POLR2I	22	ENSG00000105258	control	22	bagel_train_essential	TRUE	ENSG00000105258_POLR2I_ENSG00000105258_control
ENSG00000084072	PPIE	31	ENSG00000084072	control	31	bagel_train_essential	TRUE	ENSG00000084072_PPIE_ENSG00000084072_control
ENSG00000105568	PPP2R1A	38	ENSG00000105568	control	38	bagel_train_essential	TRUE	ENSG00000105568_PPP2R1A_ENSG00000105568_control
ENSG00000011485	PPP5C	52	ENSG00000011485	control	52	bagel_train_essential	TRUE	ENSG00000011485_PPP5C_ENSG00000011485_control
ENSG00000138073	PREB	36	ENSG00000138073	control	36	bagel_train_essential	TRUE	ENSG00000138073_PREB_ENSG00000138073_control
ENSG00000132356	PRKAA1	32	ENSG00000132356	control	32	bagel_train_essential	TRUE	ENSG00000132356_PRKAA1_ENSG00000132356_control
ENSG00000131791	PRKAB2	15	ENSG00000131791	control	15	bagel_train_essential	TRUE	ENSG00000131791_PRKAB2_ENSG00000131791_control
ENSG00000253729	PRKDC	220	ENSG00000253729	control	220	bagel_train_essential	TRUE	ENSG00000253729_PRKDC_ENSG00000253729_control
ENSG00000129084	PSMA1	20	ENSG00000129084	control	20	bagel_train_essential	TRUE	ENSG00000129084_PSMA1_ENSG00000129084_control
ENSG00000106588	PSMA2	13	ENSG00000106588	control	13	bagel_train_essential	TRUE	ENSG00000106588_PSMA2_ENSG00000106588_control
ENSG00000100567	PSMA3	27	ENSG00000100567	control	27	bagel_train_essential	TRUE	ENSG00000100567_PSMA3_ENSG00000100567_control
ENSG00000041357	PSMA4	29	ENSG00000041357	control	29	bagel_train_essential	TRUE	ENSG00000041357_PSMA4_ENSG00000041357_control
ENSG00000100902	PSMA6	10	ENSG00000100902	control	10	bagel_train_essential	TRUE	ENSG00000100902_PSMA6_ENSG00000100902_control
ENSG00000126067	PSMB2	30	ENSG00000126067	control	30	bagel_train_essential	TRUE	ENSG00000126067_PSMB2_ENSG00000126067_control
ENSG00000277791	PSMB3	20	ENSG00000277791	control	20	bagel_train_essential	TRUE	ENSG00000277791_PSMB3_ENSG00000277791_control
ENSG00000100804	PSMB5	14	ENSG00000100804	control	14	bagel_train_essential	TRUE	ENSG00000100804_PSMB5_ENSG00000100804_control
ENSG00000142507	PSMB6	36	ENSG00000142507	control	36	bagel_train_essential	TRUE	ENSG00000142507_PSMB6_ENSG00000142507_control
ENSG00000100764	PSMC1	3	ENSG00000100764	control	3	bagel_train_essential	TRUE	ENSG00000100764_PSMC1_ENSG00000100764_control
ENSG00000161057	PSMC2	20	ENSG00000161057	control	20	bagel_train_essential	TRUE	ENSG00000161057_PSMC2_ENSG00000161057_control
ENSG00000165916	PSMC3	28	ENSG00000165916	control	28	bagel_train_essential	TRUE	ENSG00000165916_PSMC3_ENSG00000165916_control
ENSG00000013275	PSMC4	39	ENSG00000013275	control	39	bagel_train_essential	TRUE	ENSG00000013275_PSMC4_ENSG00000013275_control
ENSG00000173692	PSMD1	91	ENSG00000173692	control	91	bagel_train_essential	TRUE	ENSG00000173692_PSMD1_ENSG00000173692_control
ENSG00000108671	PSMD11	32	ENSG00000108671	control	32	bagel_train_essential	TRUE	ENSG00000108671_PSMD11_ENSG00000108671_control
ENSG00000197170	PSMD12	11	ENSG00000197170	control	11	bagel_train_essential	TRUE	ENSG00000197170_PSMD12_ENSG00000197170_control
ENSG00000185627	PSMD13	18	ENSG00000185627	control	18	bagel_train_essential	TRUE	ENSG00000185627_PSMD13_ENSG00000185627_control
ENSG00000175166	PSMD2	59	ENSG00000175166	control	59	bagel_train_essential	TRUE	ENSG00000175166_PSMD2_ENSG00000175166_control
ENSG00000159352	PSMD4	9	ENSG00000159352	control	9	bagel_train_essential	TRUE	ENSG00000159352_PSMD4_ENSG00000159352_control
ENSG00000103035	PSMD7	19	ENSG00000103035	control	19	bagel_train_essential	TRUE	ENSG00000103035_PSMD7_ENSG00000103035_control
ENSG00000172053	QARS	113	ENSG00000172053	control	113	bagel_train_essential	TRUE	ENSG00000172053_QARS_ENSG00000172053_control
ENSG00000132341	RAN	12	ENSG00000132341	control	12	bagel_train_essential	TRUE	ENSG00000132341_RAN_ENSG00000132341_control
ENSG00000153201	RANBP2	56	ENSG00000153201	control	56	bagel_train_essential	TRUE	ENSG00000153201_RANBP2_ENSG00000153201_control
ENSG00000107581	EIF3A	15	ENSG00000107581	control	15	bagel_train_essential	TRUE	ENSG00000107581_EIF3A_ENSG00000107581_control
ENSG00000167088	SNRPD1	6	ENSG00000167088	control	6	bagel_train_essential	TRUE	ENSG00000167088_SNRPD1_ENSG00000167088_control
ENSG00000163914	RHO	30	ENSG00000163914	control	30	bagel_train_non_essential	TRUE	ENSG00000163914_RHO_ENSG00000163914_control
ENSG00000185974	GRK1	49	ENSG00000185974	control	49	bagel_train_non_essential	TRUE	ENSG00000185974_GRK1_ENSG00000185974_control
ENSG00000132972	RNF17	61	ENSG00000132972	control	61	bagel_train_non_essential	TRUE	ENSG00000132972_RNF17_ENSG00000132972_control
ENSG00000104237	RP1	30	ENSG00000104237	control	30	bagel_train_non_essential	TRUE	ENSG00000104237_RP1_ENSG00000104237_control
ENSG00000116745	RPE65	58	ENSG00000116745	control	58	bagel_train_non_essential	TRUE	ENSG00000116745_RPE65_ENSG00000116745_control
ENSG00000102104	RS1	19	ENSG00000102104	control	19	bagel_train_non_essential	TRUE	ENSG00000102104_RS1_ENSG00000102104_control
ENSG00000185313	SCN10A	69	ENSG00000185313	control	69	bagel_train_non_essential	TRUE	ENSG00000185313_SCN10A_ENSG00000185313_control
ENSG00000108702	CCL1	8	ENSG00000108702	control	8	bagel_train_non_essential	TRUE	ENSG00000108702_CCL1_ENSG00000108702_control
ENSG00000130385	BMP15	11	ENSG00000130385	control	11	bagel_train_non_essential	TRUE	ENSG00000130385_BMP15_ENSG00000130385_control
ENSG00000124157	SEMG2	8	ENSG00000124157	control	8	bagel_train_non_essential	TRUE	ENSG00000124157_SEMG2_ENSG00000124157_control
ENSG00000090402	SI	129	ENSG00000090402	control	129	bagel_train_non_essential	TRUE	ENSG00000090402_SI_ENSG00000090402_control
ENSG00000184302	SIX6	11	ENSG00000184302	control	11	bagel_train_non_essential	TRUE	ENSG00000184302_SIX6_ENSG00000184302_control
ENSG00000125255	SLC10A2	25	ENSG00000125255	control	25	bagel_train_non_essential	TRUE	ENSG00000125255_SLC10A2_ENSG00000125255_control
ENSG00000081800	SLC13A1	50	ENSG00000081800	control	50	bagel_train_non_essential	TRUE	ENSG00000081800_SLC13A1_ENSG00000081800_control
ENSG00000187714	SLC18A3	51	ENSG00000187714	control	51	bagel_train_non_essential	TRUE	ENSG00000187714_SLC18A3_ENSG00000187714_control
ENSG00000134538	SLCO1B1	14	ENSG00000134538	control	14	bagel_train_non_essential	TRUE	ENSG00000134538_SLCO1B1_ENSG00000134538_control
ENSG00000197901	SLC22A6	33	ENSG00000197901	control	33	bagel_train_non_essential	TRUE	ENSG00000197901_SLC22A6_ENSG00000197901_control
ENSG00000149452	SLC22A8	48	ENSG00000149452	control	48	bagel_train_non_essential	TRUE	ENSG00000149452_SLC22A8_ENSG00000149452_control
ENSG00000163581	SLC2A2	33	ENSG00000163581	control	33	bagel_train_non_essential	TRUE	ENSG00000163581_SLC2A2_ENSG00000163581_control
ENSG00000101438	SLC32A1	45	ENSG00000101438	control	45	bagel_train_non_essential	TRUE	ENSG00000101438_SLC32A1_ENSG00000101438_control
ENSG00000131183	SLC34A1	20	ENSG00000131183	control	20	bagel_train_non_essential	TRUE	ENSG00000131183_SLC34A1_ENSG00000131183_control
ENSG00000137948	BRDT	16	ENSG00000137948	control	16	bagel_train_non_essential	TRUE	ENSG00000137948_BRDT_ENSG00000137948_control
ENSG00000165970	SLC6A5	41	ENSG00000165970	control	41	bagel_train_non_essential	TRUE	ENSG00000165970_SLC6A5_ENSG00000165970_control
ENSG00000011083	SLC6A7	46	ENSG00000011083	control	46	bagel_train_non_essential	TRUE	ENSG00000011083_SLC6A7_ENSG00000011083_control
ENSG00000182968	SOX1	6	ENSG00000182968	control	6	bagel_train_non_essential	TRUE	ENSG00000182968_SOX1_ENSG00000182968_control
ENSG00000168875	SOX14	4	ENSG00000168875	control	4	bagel_train_non_essential	TRUE	ENSG00000168875_SOX14_ENSG00000168875_control
ENSG00000054796	SPO11	9	ENSG00000054796	control	9	bagel_train_non_essential	TRUE	ENSG00000054796_SPO11_ENSG00000054796_control
ENSG00000132671	SSTR4	14	ENSG00000132671	control	14	bagel_train_non_essential	TRUE	ENSG00000132671_SSTR4_ENSG00000132671_control
ENSG00000206203	TSSK2	20	ENSG00000206203	control	20	bagel_train_non_essential	TRUE	ENSG00000206203_TSSK2_ENSG00000206203_control
ENSG00000164458	T	12	ENSG00000164458	control	12	bagel_train_non_essential	TRUE	ENSG00000164458_T_ENSG00000164458_control
ENSG00000123561	SERPINA7	40	ENSG00000123561	control	40	bagel_train_non_essential	TRUE	ENSG00000123561_SERPINA7_ENSG00000123561_control
ENSG00000136535	TBR1	20	ENSG00000136535	control	20	bagel_train_non_essential	TRUE	ENSG00000136535_TBR1_ENSG00000136535_control
ENSG00000167800	TBX10	12	ENSG00000167800	control	12	bagel_train_non_essential	TRUE	ENSG00000167800_TBX10_ENSG00000167800_control
ENSG00000268629	TEX13A	6	ENSG00000268629	control	6	bagel_train_non_essential	TRUE	ENSG00000268629_TEX13A_ENSG00000268629_control
ENSG00000116147	TNR	146	ENSG00000116147	control	146	bagel_train_non_essential	TRUE	ENSG00000116147_TNR_ENSG00000116147_control
ENSG00000174417	TRHR	20	ENSG00000174417	control	20	bagel_train_non_essential	TRUE	ENSG00000174417_TRHR_ENSG00000174417_control
ENSG00000143536	CRNN	12	ENSG00000143536	control	12	bagel_train_non_essential	TRUE	ENSG00000143536_CRNN_ENSG00000143536_control
ENSG00000072315	TRPC5	38	ENSG00000072315	control	38	bagel_train_non_essential	TRUE	ENSG00000072315_TRPC5_ENSG00000072315_control
ENSG00000213265	TSGA13	30	ENSG00000213265	control	30	bagel_train_non_essential	TRUE	ENSG00000213265_TSGA13_ENSG00000213265_control
ENSG00000134200	TSHB	6	ENSG00000134200	control	6	bagel_train_non_essential	TRUE	ENSG00000134200_TSHB_ENSG00000134200_control
ENSG00000077498	TYR	41	ENSG00000077498	control	41	bagel_train_non_essential	TRUE	ENSG00000077498_TYR_ENSG00000077498_control
ENSG00000175520	UBQLN3	14	ENSG00000175520	control	14	bagel_train_non_essential	TRUE	ENSG00000175520_UBQLN3_ENSG00000175520_control
ENSG00000169344	UMOD	45	ENSG00000169344	control	45	bagel_train_non_essential	TRUE	ENSG00000169344_UMOD_ENSG00000169344_control
ENSG00000163646	CLRN1	15	ENSG00000163646	control	15	bagel_train_non_essential	TRUE	ENSG00000163646_CLRN1_ENSG00000163646_control
ENSG00000148704	VAX1	4	ENSG00000148704	control	4	bagel_train_non_essential	TRUE	ENSG00000148704_VAX1_ENSG00000148704_control
ENSG00000169575	VPREB1	9	ENSG00000169575	control	9	bagel_train_non_essential	TRUE	ENSG00000169575_VPREB1_ENSG00000169575_control
ENSG00000109101	FOXN1	7	ENSG00000109101	control	7	bagel_train_non_essential	TRUE	ENSG00000109101_FOXN1_ENSG00000109101_control
ENSG00000146839	ZAN	215	ENSG00000146839	control	215	bagel_train_non_essential	TRUE	ENSG00000146839_ZAN_ENSG00000146839_control
ENSG00000103310	ZP2	40	ENSG00000103310	control	40	bagel_train_non_essential	TRUE	ENSG00000103310_ZP2_ENSG00000103310_control
ENSG00000111732	AICDA	18	ENSG00000111732	control	18	bagel_train_non_essential	TRUE	ENSG00000111732_AICDA_ENSG00000111732_control
ENSG00000173335	CST9	9	ENSG00000173335	control	9	bagel_train_non_essential	TRUE	ENSG00000173335_CST9_ENSG00000173335_control
ENSG00000152595	MEPE	15	ENSG00000152595	control	15	bagel_train_non_essential	TRUE	ENSG00000152595_MEPE_ENSG00000152595_control
ENSG00000172689	MS4A10	12	ENSG00000172689	control	12	bagel_train_non_essential	TRUE	ENSG00000172689_MS4A10_ENSG00000172689_control
ENSG00000166930	MS4A5	8	ENSG00000166930	control	8	bagel_train_non_essential	TRUE	ENSG00000166930_MS4A5_ENSG00000166930_control
ENSG00000116218	NPHS2	18	ENSG00000116218	control	18	bagel_train_non_essential	TRUE	ENSG00000116218_NPHS2_ENSG00000116218_control
ENSG00000188784	PLA2G2E	16	ENSG00000188784	control	16	bagel_train_non_essential	TRUE	ENSG00000188784_PLA2G2E_ENSG00000188784_control
ENSG00000197241	SLC2A7	38	ENSG00000197241	control	38	bagel_train_non_essential	TRUE	ENSG00000197241_SLC2A7_ENSG00000197241_control
ENSG00000134588	USP26	42	ENSG00000134588	control	42	bagel_train_non_essential	TRUE	ENSG00000134588_USP26_ENSG00000134588_control
ENSG00000154438	ASZ1	17	ENSG00000154438	control	17	bagel_train_non_essential	TRUE	ENSG00000154438_ASZ1_ENSG00000154438_control
ENSG00000153266	FEZF2	12	ENSG00000153266	control	12	bagel_train_non_essential	TRUE	ENSG00000153266_FEZF2_ENSG00000153266_control
ENSG00000157131	C8A	61	ENSG00000157131	control	61	bagel_train_non_essential	TRUE	ENSG00000157131_C8A_ENSG00000157131_control
ENSG00000021852	C8B	39	ENSG00000021852	control	39	bagel_train_non_essential	TRUE	ENSG00000021852_C8B_ENSG00000021852_control
ENSG00000105507	CABP5	10	ENSG00000105507	control	10	bagel_train_non_essential	TRUE	ENSG00000105507_CABP5_ENSG00000105507_control
ENSG00000124232	RBPJL	49	ENSG00000124232	control	49	bagel_train_non_essential	TRUE	ENSG00000124232_RBPJL_ENSG00000124232_control
ENSG00000166090	IL25	14	ENSG00000166090	control	14	bagel_train_non_essential	TRUE	ENSG00000166090_IL25_ENSG00000166090_control
ENSG00000123307	NEUROD4	23	ENSG00000123307	control	23	bagel_train_non_essential	TRUE	ENSG00000123307_NEUROD4_ENSG00000123307_control
ENSG00000164600	NEUROD6	28	ENSG00000164600	control	28	bagel_train_non_essential	TRUE	ENSG00000164600_NEUROD6_ENSG00000164600_control
ENSG00000125861	GFRA4	24	ENSG00000125861	control	24	bagel_train_non_essential	TRUE	ENSG00000125861_GFRA4_ENSG00000125861_control
ENSG00000167791	CABP2	6	ENSG00000167791	control	6	bagel_train_non_essential	TRUE	ENSG00000167791_CABP2_ENSG00000167791_control
ENSG00000143921	ABCG8	46	ENSG00000143921	control	46	bagel_train_non_essential	TRUE	ENSG00000143921_ABCG8_ENSG00000143921_control
ENSG00000142025	DMRTC2	3	ENSG00000142025	control	3	bagel_train_non_essential	TRUE	ENSG00000142025_DMRTC2_ENSG00000142025_control
ENSG00000143006	DMRTB1	5	ENSG00000143006	control	5	bagel_train_non_essential	TRUE	ENSG00000143006_DMRTB1_ENSG00000143006_control
ENSG00000204687	MAS1L	26	ENSG00000204687	control	26	bagel_train_non_essential	TRUE	ENSG00000204687_MAS1L_ENSG00000204687_control
ENSG00000112462	OR12D3	23	ENSG00000112462	control	23	bagel_train_non_essential	TRUE	ENSG00000112462_OR12D3_ENSG00000112462_control
ENSG00000243729	OR5V1	17	ENSG00000243729	control	17	bagel_train_non_essential	TRUE	ENSG00000243729_OR5V1_ENSG00000243729_control
ENSG00000164256	PRDM9	5	ENSG00000164256	control	5	bagel_train_non_essential	TRUE	ENSG00000164256_PRDM9_ENSG00000164256_control
ENSG00000112238	PRDM13	11	ENSG00000112238	control	11	bagel_train_non_essential	TRUE	ENSG00000112238_PRDM13_ENSG00000112238_control
ENSG00000147596	PRDM14	26	ENSG00000147596	control	26	bagel_train_non_essential	TRUE	ENSG00000147596_PRDM14_ENSG00000147596_control
ENSG00000166862	CACNG2	19	ENSG00000166862	control	19	bagel_train_non_essential	TRUE	ENSG00000166862_CACNG2_ENSG00000166862_control
ENSG00000006116	CACNG3	22	ENSG00000006116	control	22	bagel_train_non_essential	TRUE	ENSG00000006116_CACNG3_ENSG00000006116_control
ENSG00000075429	CACNG5	12	ENSG00000075429	control	12	bagel_train_non_essential	TRUE	ENSG00000075429_CACNG5_ENSG00000075429_control
ENSG00000089116	LHX5	8	ENSG00000089116	control	8	bagel_train_non_essential	TRUE	ENSG00000089116_LHX5_ENSG00000089116_control
ENSG00000166634	SERPINB12	39	ENSG00000166634	control	39	bagel_train_non_essential	TRUE	ENSG00000166634_SERPINB12_ENSG00000166634_control
ENSG00000167346	MMP26	14	ENSG00000167346	control	14	bagel_train_non_essential	TRUE	ENSG00000167346_MMP26_ENSG00000167346_control
ENSG00000137675	MMP27	46	ENSG00000137675	control	46	bagel_train_non_essential	TRUE	ENSG00000137675_MMP27_ENSG00000137675_control
ENSG00000169906	S100G	3	ENSG00000169906	control	3	bagel_train_non_essential	TRUE	ENSG00000169906_S100G_ENSG00000169906_control
ENSG00000080511	RDH8	26	ENSG00000080511	control	26	bagel_train_non_essential	TRUE	ENSG00000080511_RDH8_ENSG00000080511_control
ENSG00000095981	KCNK16	22	ENSG00000095981	control	22	bagel_train_non_essential	TRUE	ENSG00000095981_KCNK16_ENSG00000095981_control
ENSG00000178021	TSPYL6	10	ENSG00000178021	control	10	bagel_train_non_essential	TRUE	ENSG00000178021_TSPYL6_ENSG00000178021_control
ENSG00000205846	CLEC6A	14	ENSG00000205846	control	14	bagel_train_non_essential	TRUE	ENSG00000205846_CLEC6A_ENSG00000205846_control
ENSG00000101203	COL20A1	116	ENSG00000101203	control	116	bagel_train_non_essential	TRUE	ENSG00000101203_COL20A1_ENSG00000101203_control
ENSG00000179055	OR13D1	9	ENSG00000179055	control	9	bagel_train_non_essential	TRUE	ENSG00000179055_OR13D1_ENSG00000179055_control
ENSG00000176547	OR4C3	15	ENSG00000176547	control	15	bagel_train_non_essential	TRUE	ENSG00000176547_OR4C3_ENSG00000176547_control
ENSG00000204246	OR13C3	9	ENSG00000204246	control	9	bagel_train_non_essential	TRUE	ENSG00000204246_OR13C3_ENSG00000204246_control
ENSG00000180934	OR56A1	17	ENSG00000180934	control	17	bagel_train_non_essential	TRUE	ENSG00000180934_OR56A1_ENSG00000180934_control
ENSG00000183303	OR5P2	9	ENSG00000183303	control	9	bagel_train_non_essential	TRUE	ENSG00000183303_OR5P2_ENSG00000183303_control
ENSG00000182334	OR5P3	13	ENSG00000182334	control	13	bagel_train_non_essential	TRUE	ENSG00000182334_OR5P3_ENSG00000182334_control
ENSG00000183313	OR52L1	26	ENSG00000183313	control	26	bagel_train_non_essential	TRUE	ENSG00000183313_OR52L1_ENSG00000183313_control
ENSG00000183389	OR56A4	8	ENSG00000183389	control	8	bagel_train_non_essential	TRUE	ENSG00000183389_OR56A4_ENSG00000183389_control
ENSG00000196248	OR10S1	32	ENSG00000196248	control	32	bagel_train_non_essential	TRUE	ENSG00000196248_OR10S1_ENSG00000196248_control
ENSG00000198965	OR10R2	18	ENSG00000198965	control	18	bagel_train_non_essential	TRUE	ENSG00000198965_OR10R2_ENSG00000198965_control
ENSG00000181698	OR5T1	5	ENSG00000181698	control	5	bagel_train_non_essential	TRUE	ENSG00000181698_OR5T1_ENSG00000181698_control
ENSG00000174942	OR5R1	25	ENSG00000174942	control	25	bagel_train_non_essential	TRUE	ENSG00000174942_OR5R1_ENSG00000174942_control
ENSG00000123576	ESX1	8	ENSG00000123576	control	8	bagel_train_non_essential	TRUE	ENSG00000123576_ESX1_ENSG00000123576_control
ENSG00000163098	BIRC8	9	ENSG00000163098	control	9	bagel_train_non_essential	TRUE	ENSG00000163098_BIRC8_ENSG00000163098_control
ENSG00000127318	IL22	8	ENSG00000127318	control	8	bagel_train_non_essential	TRUE	ENSG00000127318_IL22_ENSG00000127318_control
ENSG00000179002	TAS1R2	89	ENSG00000179002	control	89	bagel_train_non_essential	TRUE	ENSG00000179002_TAS1R2_ENSG00000179002_control
ENSG00000151379	MSGN1	3	ENSG00000151379	control	3	bagel_train_non_essential	TRUE	ENSG00000151379_MSGN1_ENSG00000151379_control
ENSG00000169777	TAS2R1	21	ENSG00000169777	control	21	bagel_train_non_essential	TRUE	ENSG00000169777_TAS2R1_ENSG00000169777_control
ENSG00000121377	TAS2R7	23	ENSG00000121377	control	23	bagel_train_non_essential	TRUE	ENSG00000121377_TAS2R7_ENSG00000121377_control
ENSG00000121314	TAS2R8	19	ENSG00000121314	control	19	bagel_train_non_essential	TRUE	ENSG00000121314_TAS2R8_ENSG00000121314_control
ENSG00000121381	TAS2R9	22	ENSG00000121381	control	22	bagel_train_non_essential	TRUE	ENSG00000121381_TAS2R9_ENSG00000121381_control
ENSG00000212128	TAS2R13	8	ENSG00000212128	control	8	bagel_train_non_essential	TRUE	ENSG00000212128_TAS2R13_ENSG00000212128_control
ENSG00000128519	TAS2R16	20	ENSG00000128519	control	20	bagel_train_non_essential	TRUE	ENSG00000128519_TAS2R16_ENSG00000128519_control
ENSG00000165370	GPR101	58	ENSG00000165370	control	58	bagel_train_non_essential	TRUE	ENSG00000165370_GPR101_ENSG00000165370_control
ENSG00000146385	TAAR8	14	ENSG00000146385	control	14	bagel_train_non_essential	TRUE	ENSG00000146385_TAAR8_ENSG00000146385_control
ENSG00000212122	TSSK1B	16	ENSG00000212122	control	16	bagel_train_non_essential	TRUE	ENSG00000212122_TSSK1B_ENSG00000212122_control
ENSG00000186400	OR10X1	16	ENSG00000186400	control	16	bagel_train_non_essential	TRUE	ENSG00000186400_OR10X1_ENSG00000186400_control
ENSG00000198967	OR10Z1	19	ENSG00000198967	control	19	bagel_train_non_essential	TRUE	ENSG00000198967_OR10Z1_ENSG00000198967_control
ENSG00000196242	OR2C3	24	ENSG00000196242	control	24	bagel_train_non_essential	TRUE	ENSG00000196242_OR2C3_ENSG00000196242_control
ENSG00000177489	OR2G2	23	ENSG00000177489	control	23	bagel_train_non_essential	TRUE	ENSG00000177489_OR2G2_ENSG00000177489_control
ENSG00000177476	OR2G3	20	ENSG00000177476	control	20	bagel_train_non_essential	TRUE	ENSG00000177476_OR2G3_ENSG00000177476_control
ENSG00000196944	OR2T4	3	ENSG00000196944	control	3	bagel_train_non_essential	TRUE	ENSG00000196944_OR2T4_ENSG00000196944_control
ENSG00000196772	OR14A16	26	ENSG00000196772	control	26	bagel_train_non_essential	TRUE	ENSG00000196772_OR14A16_ENSG00000196772_control
ENSG00000180433	OR6K6	25	ENSG00000180433	control	25	bagel_train_non_essential	TRUE	ENSG00000180433_OR6K6_ENSG00000180433_control
ENSG00000225781	OR6V1	25	ENSG00000225781	control	25	bagel_train_non_essential	TRUE	ENSG00000225781_OR6V1_ENSG00000225781_control
ENSG00000171501	OR1N2	15	ENSG00000171501	control	15	bagel_train_non_essential	TRUE	ENSG00000171501_OR1N2_ENSG00000171501_control
ENSG00000170782	OR10A4	11	ENSG00000170782	control	11	bagel_train_non_essential	TRUE	ENSG00000170782_OR10A4_ENSG00000170782_control
ENSG00000166363	OR10A5	4	ENSG00000166363	control	4	bagel_train_non_essential	TRUE	ENSG00000166363_OR10A5_ENSG00000166363_control
ENSG00000197887	OR1S2	3	ENSG00000197887	control	3	bagel_train_non_essential	TRUE	ENSG00000197887_OR1S2_ENSG00000197887_control
ENSG00000178358	OR2D3	20	ENSG00000178358	control	20	bagel_train_non_essential	TRUE	ENSG00000178358_OR2D3_ENSG00000178358_control
ENSG00000172188	OR4C11	19	ENSG00000172188	control	19	bagel_train_non_essential	TRUE	ENSG00000172188_OR4C11_ENSG00000172188_control
ENSG00000254466	OR4D10	15	ENSG00000254466	control	15	bagel_train_non_essential	TRUE	ENSG00000254466_OR4D10_ENSG00000254466_control
ENSG00000176200	OR4D11	9	ENSG00000176200	control	9	bagel_train_non_essential	TRUE	ENSG00000176200_OR4D11_ENSG00000176200_control
ENSG00000172742	OR4D9	14	ENSG00000172742	control	14	bagel_train_non_essential	TRUE	ENSG00000172742_OR4D9_ENSG00000172742_control
ENSG00000197428	OR51D1	40	ENSG00000197428	control	40	bagel_train_non_essential	TRUE	ENSG00000197428_OR51D1_ENSG00000197428_control
ENSG00000176925	OR51F2	19	ENSG00000176925	control	19	bagel_train_non_essential	TRUE	ENSG00000176925_OR51F2_ENSG00000176925_control
ENSG00000176900	OR51T1	22	ENSG00000176900	control	22	bagel_train_non_essential	TRUE	ENSG00000176900_OR51T1_ENSG00000176900_control
ENSG00000255307	OR52B2	35	ENSG00000255307	control	35	bagel_train_non_essential	TRUE	ENSG00000255307_OR52B2_ENSG00000255307_control
ENSG00000187747	OR52B6	15	ENSG00000187747	control	15	bagel_train_non_essential	TRUE	ENSG00000187747_OR52B6_ENSG00000187747_control
ENSG00000183269	OR52E8	5	ENSG00000183269	control	5	bagel_train_non_essential	TRUE	ENSG00000183269_OR52E8_ENSG00000183269_control
ENSG00000226288	OR52I2	3	ENSG00000226288	control	3	bagel_train_non_essential	TRUE	ENSG00000226288_OR52I2_ENSG00000226288_control
ENSG00000181963	OR52K2	8	ENSG00000181963	control	8	bagel_train_non_essential	TRUE	ENSG00000181963_OR52K2_ENSG00000181963_control
ENSG00000197790	OR52M1	28	ENSG00000197790	control	28	bagel_train_non_essential	TRUE	ENSG00000197790_OR52M1_ENSG00000197790_control
ENSG00000176937	OR52R1	35	ENSG00000176937	control	35	bagel_train_non_essential	TRUE	ENSG00000176937_OR52R1_ENSG00000176937_control
ENSG00000175485	OR52W1	30	ENSG00000175485	control	30	bagel_train_non_essential	TRUE	ENSG00000175485_OR52W1_ENSG00000175485_control
ENSG00000181023	OR56B1	22	ENSG00000181023	control	22	bagel_train_non_essential	TRUE	ENSG00000181023_OR56B1_ENSG00000181023_control
ENSG00000181718	OR5T2	5	ENSG00000181718	control	5	bagel_train_non_essential	TRUE	ENSG00000181718_OR5T2_ENSG00000181718_control
ENSG00000172489	OR5T3	9	ENSG00000172489	control	9	bagel_train_non_essential	TRUE	ENSG00000172489_OR5T3_ENSG00000172489_control
ENSG00000187612	OR5W2	16	ENSG00000187612	control	16	bagel_train_non_essential	TRUE	ENSG00000187612_OR5W2_ENSG00000187612_control
ENSG00000184933	OR6A2	22	ENSG00000184933	control	22	bagel_train_non_essential	TRUE	ENSG00000184933_OR6A2_ENSG00000184933_control
ENSG00000186513	OR9Q2	28	ENSG00000186513	control	28	bagel_train_non_essential	TRUE	ENSG00000186513_OR9Q2_ENSG00000186513_control
ENSG00000176230	OR4K17	12	ENSG00000176230	control	12	bagel_train_non_essential	TRUE	ENSG00000176230_OR4K17_ENSG00000176230_control
ENSG00000169327	OR5AU1	26	ENSG00000169327	control	26	bagel_train_non_essential	TRUE	ENSG00000169327_OR5AU1_ENSG00000169327_control
ENSG00000181803	OR6S1	23	ENSG00000181803	control	23	bagel_train_non_essential	TRUE	ENSG00000181803_OR6S1_ENSG00000181803_control
ENSG00000105198	LGALS13	6	ENSG00000105198	control	6	bagel_train_non_essential	TRUE	ENSG00000105198_LGALS13_ENSG00000105198_control
ENSG00000136697	IL1F10	12	ENSG00000136697	control	12	bagel_train_non_essential	TRUE	ENSG00000136697_IL1F10_ENSG00000136697_control
ENSG00000198445	CCT8L2	28	ENSG00000198445	control	28	bagel_train_non_essential	TRUE	ENSG00000198445_CCT8L2_ENSG00000198445_control
ENSG00000136695	IL36RN	23	ENSG00000136695	control	23	bagel_train_non_essential	TRUE	ENSG00000136695_IL36RN_ENSG00000136695_control
ENSG00000136694	IL36A	22	ENSG00000136694	control	22	bagel_train_non_essential	TRUE	ENSG00000136694_IL36A_ENSG00000136694_control
ENSG00000136696	IL36B	21	ENSG00000136696	control	21	bagel_train_non_essential	TRUE	ENSG00000136696_IL36B_ENSG00000136696_control
ENSG00000008197	TFAP2D	19	ENSG00000008197	control	19	bagel_train_non_essential	TRUE	ENSG00000008197_TFAP2D_ENSG00000008197_control
ENSG00000163394	CCKAR	45	ENSG00000163394	control	45	bagel_train_non_essential	TRUE	ENSG00000163394_CCKAR_ENSG00000163394_control
ENSG00000198183	BPIFA1	17	ENSG00000198183	control	17	bagel_train_non_essential	TRUE	ENSG00000198183_BPIFA1_ENSG00000198183_control
ENSG00000116996	ZP4	39	ENSG00000116996	control	39	bagel_train_non_essential	TRUE	ENSG00000116996_ZP4_ENSG00000116996_control
ENSG00000170948	MBD3L1	13	ENSG00000170948	control	13	bagel_train_non_essential	TRUE	ENSG00000170948_MBD3L1_ENSG00000170948_control
ENSG00000125788	DEFB126	5	ENSG00000125788	control	5	bagel_train_non_essential	TRUE	ENSG00000125788_DEFB126_ENSG00000125788_control
ENSG00000183638	RP1L1	21	ENSG00000183638	control	21	bagel_train_non_essential	TRUE	ENSG00000183638_RP1L1_ENSG00000183638_control
ENSG00000215397	SCRT2	4	ENSG00000215397	control	4	bagel_train_non_essential	TRUE	ENSG00000215397_SCRT2_ENSG00000215397_control
ENSG00000125823	CSTL1	10	ENSG00000125823	control	10	bagel_train_non_essential	TRUE	ENSG00000125823_CSTL1_ENSG00000125823_control
ENSG00000125831	CST11	11	ENSG00000125831	control	11	bagel_train_non_essential	TRUE	ENSG00000125831_CST11_ENSG00000125831_control
ENSG00000147434	CHRNA6	29	ENSG00000147434	control	29	bagel_train_non_essential	TRUE	ENSG00000147434_CHRNA6_ENSG00000147434_control
ENSG00000091073	DTX2	8	ENSG00000091073	control	8	bagel_train_non_essential	TRUE	ENSG00000091073_DTX2_ENSG00000091073_control
ENSG00000131914	LIN28A	14	ENSG00000131914	control	14	bagel_train_non_essential	TRUE	ENSG00000131914_LIN28A_ENSG00000131914_control
ENSG00000170054	SERPINA9	47	ENSG00000170054	control	47	bagel_train_non_essential	TRUE	ENSG00000170054_SERPINA9_ENSG00000170054_control
ENSG00000187003	ACTL7A	45	ENSG00000187003	control	45	bagel_train_non_essential	TRUE	ENSG00000187003_ACTL7A_ENSG00000187003_control
ENSG00000125888	BANF2	7	ENSG00000125888	control	7	bagel_train_non_essential	TRUE	ENSG00000125888_BANF2_ENSG00000125888_control
ENSG00000186190	BPIFB3	52	ENSG00000186190	control	52	bagel_train_non_essential	TRUE	ENSG00000186190_BPIFB3_ENSG00000186190_control
ENSG00000148156	ACTL7B	25	ENSG00000148156	control	25	bagel_train_non_essential	TRUE	ENSG00000148156_ACTL7B_ENSG00000148156_control
ENSG00000131059	BPIFA3	23	ENSG00000131059	control	23	bagel_train_non_essential	TRUE	ENSG00000131059_BPIFA3_ENSG00000131059_control
ENSG00000088782	DEFB127	4	ENSG00000088782	control	4	bagel_train_non_essential	TRUE	ENSG00000088782_DEFB127_ENSG00000088782_control
ENSG00000132631	SCP2D1	17	ENSG00000132631	control	17	bagel_train_non_essential	TRUE	ENSG00000132631_SCP2D1_ENSG00000132631_control
ENSG00000124227	ANKRD60	26	ENSG00000124227	control	26	bagel_train_non_essential	TRUE	ENSG00000124227_ANKRD60_ENSG00000124227_control
ENSG00000125903	DEFB129	4	ENSG00000125903	control	4	bagel_train_non_essential	TRUE	ENSG00000125903_DEFB129_ENSG00000125903_control
ENSG00000101435	CST9L	7	ENSG00000101435	control	7	bagel_train_non_essential	TRUE	ENSG00000101435_CST9L_ENSG00000101435_control
ENSG00000124092	CTCFL	31	ENSG00000124092	control	31	bagel_train_non_essential	TRUE	ENSG00000124092_CTCFL_ENSG00000124092_control
ENSG00000167098	SUN5	20	ENSG00000167098	control	20	bagel_train_non_essential	TRUE	ENSG00000167098_SUN5_ENSG00000167098_control
ENSG00000166948	TGM6	71	ENSG00000166948	control	71	bagel_train_non_essential	TRUE	ENSG00000166948_TGM6_ENSG00000166948_control
ENSG00000149742	SLC22A9	18	ENSG00000149742	control	18	bagel_train_non_essential	TRUE	ENSG00000149742_SLC22A9_ENSG00000149742_control
ENSG00000242019	KIR3DL3	7	ENSG00000242019	control	7	bagel_train_non_essential	TRUE	ENSG00000242019_KIR3DL3_ENSG00000242019_control
ENSG00000141946	ZIM3	11	ENSG00000141946	control	11	bagel_train_non_essential	TRUE	ENSG00000141946_ZIM3_ENSG00000141946_control
ENSG00000112116	IL17F	18	ENSG00000112116	control	18	bagel_train_non_essential	TRUE	ENSG00000112116_IL17F_ENSG00000112116_control
ENSG00000184459	BPIFC	65	ENSG00000184459	control	65	bagel_train_non_essential	TRUE	ENSG00000184459_BPIFC_ENSG00000184459_control
ENSG00000167104	BPIFB6	43	ENSG00000167104	control	43	bagel_train_non_essential	TRUE	ENSG00000167104_BPIFB6_ENSG00000167104_control
ENSG00000162399	BSND	31	ENSG00000162399	control	31	bagel_train_non_essential	TRUE	ENSG00000162399_BSND_ENSG00000162399_control
ENSG00000204979	MS4A13	14	ENSG00000204979	control	14	bagel_train_non_essential	TRUE	ENSG00000204979_MS4A13_ENSG00000204979_control
ENSG00000091664	SLC17A6	45	ENSG00000091664	control	45	bagel_train_non_essential	TRUE	ENSG00000091664_SLC17A6_ENSG00000091664_control
ENSG00000157060	SHCBP1L	9	ENSG00000157060	control	9	bagel_train_non_essential	TRUE	ENSG00000157060_SHCBP1L_ENSG00000157060_control
ENSG00000169876	MUC17	8	ENSG00000169876	control	8	bagel_train_non_essential	TRUE	ENSG00000169876_MUC17_ENSG00000169876_control
ENSG00000138136	LBX1	9	ENSG00000138136	control	9	bagel_train_non_essential	TRUE	ENSG00000138136_LBX1_ENSG00000138136_control
ENSG00000111536	IL26	9	ENSG00000111536	control	9	bagel_train_non_essential	TRUE	ENSG00000111536_IL26_ENSG00000111536_control
ENSG00000148513	ANKRD30A	6	ENSG00000148513	control	6	bagel_train_non_essential	TRUE	ENSG00000148513_ANKRD30A_ENSG00000148513_control
ENSG00000139797	RNF113B	3	ENSG00000139797	control	3	bagel_train_non_essential	TRUE	ENSG00000139797_RNF113B_ENSG00000139797_control
ENSG00000133105	RXFP2	37	ENSG00000133105	control	37	bagel_train_non_essential	TRUE	ENSG00000133105_RXFP2_ENSG00000133105_control
ENSG00000148734	NPFFR1	31	ENSG00000148734	control	31	bagel_train_non_essential	TRUE	ENSG00000148734_NPFFR1_ENSG00000148734_control
ENSG00000148386	LCN9	12	ENSG00000148386	control	12	bagel_train_non_essential	TRUE	ENSG00000148386_LCN9_ENSG00000148386_control
ENSG00000256394	ASIC5	34	ENSG00000256394	control	34	bagel_train_non_essential	TRUE	ENSG00000256394_ASIC5_ENSG00000256394_control
ENSG00000168348	INSM2	12	ENSG00000168348	control	12	bagel_train_non_essential	TRUE	ENSG00000168348_INSM2_ENSG00000168348_control
ENSG00000179817	MRGPRX4	5	ENSG00000179817	control	5	bagel_train_non_essential	TRUE	ENSG00000179817_MRGPRX4_ENSG00000179817_control
ENSG00000105428	ZNRF4	9	ENSG00000105428	control	9	bagel_train_non_essential	TRUE	ENSG00000105428_ZNRF4_ENSG00000105428_control
ENSG00000146399	TAAR1	17	ENSG00000146399	control	17	bagel_train_non_essential	TRUE	ENSG00000146399_TAAR1_ENSG00000146399_control
ENSG00000170748	RBMXL2	8	ENSG00000170748	control	8	bagel_train_non_essential	TRUE	ENSG00000170748_RBMXL2_ENSG00000170748_control
ENSG00000071677	PRLH	6	ENSG00000071677	control	6	bagel_train_non_essential	TRUE	ENSG00000071677_PRLH_ENSG00000071677_control
ENSG00000170255	MRGPRX1	10	ENSG00000170255	control	10	bagel_train_non_essential	TRUE	ENSG00000170255_MRGPRX1_ENSG00000170255_control
ENSG00000183695	MRGPRX2	8	ENSG00000183695	control	8	bagel_train_non_essential	TRUE	ENSG00000183695_MRGPRX2_ENSG00000183695_control
ENSG00000197891	SLC22A12	31	ENSG00000197891	control	31	bagel_train_non_essential	TRUE	ENSG00000197891_SLC22A12_ENSG00000197891_control
ENSG00000177468	OLIG3	4	ENSG00000177468	control	4	bagel_train_non_essential	TRUE	ENSG00000177468_OLIG3_ENSG00000177468_control
ENSG00000165556	CDX2	20	ENSG00000165556	control	20	bagel_train_non_essential	TRUE	ENSG00000165556_CDX2_ENSG00000165556_control
ENSG00000131264	CDX4	25	ENSG00000131264	control	25	bagel_train_non_essential	TRUE	ENSG00000131264_CDX4_ENSG00000131264_control
ENSG00000235718	MFRP	56	ENSG00000235718	control	56	bagel_train_non_essential	TRUE	ENSG00000235718_MFRP_ENSG00000235718_control
ENSG00000007306	CEACAM7	9	ENSG00000007306	control	9	bagel_train_non_essential	TRUE	ENSG00000007306_CEACAM7_ENSG00000007306_control
ENSG00000179930	ZNF648	28	ENSG00000179930	control	28	bagel_train_non_essential	TRUE	ENSG00000179930_ZNF648_ENSG00000179930_control
ENSG00000173976	RAX2	3	ENSG00000173976	control	3	bagel_train_non_essential	TRUE	ENSG00000173976_RAX2_ENSG00000173976_control
ENSG00000108830	RND2	17	ENSG00000108830	control	17	bagel_train_non_essential	TRUE	ENSG00000108830_RND2_ENSG00000108830_control
ENSG00000165953	SERPINA12	40	ENSG00000165953	control	40	bagel_train_non_essential	TRUE	ENSG00000165953_SERPINA12_ENSG00000165953_control
ENSG00000182393	IFNL1	9	ENSG00000182393	control	9	bagel_train_non_essential	TRUE	ENSG00000182393_IFNL1_ENSG00000182393_control
ENSG00000168515	SCGB1D1	4	ENSG00000168515	control	4	bagel_train_non_essential	TRUE	ENSG00000168515_SCGB1D1_ENSG00000168515_control
ENSG00000184571	PIWIL3	71	ENSG00000184571	control	71	bagel_train_non_essential	TRUE	ENSG00000184571_PIWIL3_ENSG00000184571_control
ENSG00000178804	H1FOO	3	ENSG00000178804	control	3	bagel_train_non_essential	TRUE	ENSG00000178804_H1FOO_ENSG00000178804_control
ENSG00000163518	FCRL4	33	ENSG00000163518	control	33	bagel_train_non_essential	TRUE	ENSG00000163518_FCRL4_ENSG00000163518_control
ENSG00000173612	GPRC6A	56	ENSG00000173612	control	56	bagel_train_non_essential	TRUE	ENSG00000173612_GPRC6A_ENSG00000173612_control
ENSG00000131864	USP29	47	ENSG00000131864	control	47	bagel_train_non_essential	TRUE	ENSG00000131864_USP29_ENSG00000131864_control
ENSG00000147869	CER1	14	ENSG00000147869	control	14	bagel_train_non_essential	TRUE	ENSG00000147869_CER1_ENSG00000147869_control
ENSG00000180264	ADGRD2	49	ENSG00000180264	control	49	bagel_train_non_essential	TRUE	ENSG00000180264_ADGRD2_ENSG00000180264_control
ENSG00000100012	SEC14L3	27	ENSG00000100012	control	27	bagel_train_non_essential	TRUE	ENSG00000100012_SEC14L3_ENSG00000100012_control
ENSG00000177143	CETN1	15	ENSG00000177143	control	15	bagel_train_non_essential	TRUE	ENSG00000177143_CETN1_ENSG00000177143_control
ENSG00000134438	RAX	5	ENSG00000134438	control	5	bagel_train_non_essential	TRUE	ENSG00000134438_RAX_ENSG00000134438_control
ENSG00000152670	DDX4	38	ENSG00000152670	control	38	bagel_train_non_essential	TRUE	ENSG00000152670_DDX4_ENSG00000152670_control
ENSG00000164508	HIST1H2AA	3	ENSG00000164508	control	3	bagel_train_non_essential	TRUE	ENSG00000164508_HIST1H2AA_ENSG00000164508_control
ENSG00000146047	HIST1H2BA	7	ENSG00000146047	control	7	bagel_train_non_essential	TRUE	ENSG00000146047_HIST1H2BA_ENSG00000146047_control
ENSG00000204614	TRIM40	9	ENSG00000204614	control	9	bagel_train_non_essential	TRUE	ENSG00000204614_TRIM40_ENSG00000204614_control
ENSG00000155052	CNTNAP5	82	ENSG00000155052	control	82	bagel_train_non_essential	TRUE	ENSG00000155052_CNTNAP5_ENSG00000155052_control
ENSG00000164794	KCNV1	30	ENSG00000164794	control	30	bagel_train_non_essential	TRUE	ENSG00000164794_KCNV1_ENSG00000164794_control
ENSG00000255374	TAS2R43	3	ENSG00000255374	control	3	bagel_train_non_essential	TRUE	ENSG00000255374_TAS2R43_ENSG00000255374_control
ENSG00000212126	TAS2R50	4	ENSG00000212126	control	4	bagel_train_non_essential	TRUE	ENSG00000212126_TAS2R50_ENSG00000212126_control
ENSG00000221855	TAS2R41	25	ENSG00000221855	control	25	bagel_train_non_essential	TRUE	ENSG00000221855_TAS2R41_ENSG00000221855_control
ENSG00000221937	TAS2R40	29	ENSG00000221937	control	29	bagel_train_non_essential	TRUE	ENSG00000221937_TAS2R40_ENSG00000221937_control
ENSG00000236398	TAS2R39	18	ENSG00000236398	control	18	bagel_train_non_essential	TRUE	ENSG00000236398_TAS2R39_ENSG00000236398_control
ENSG00000186136	TAS2R42	11	ENSG00000186136	control	11	bagel_train_non_essential	TRUE	ENSG00000186136_TAS2R42_ENSG00000186136_control
ENSG00000182591	KRTAP11-1	21	ENSG00000182591	control	21	bagel_train_non_essential	TRUE	ENSG00000182591_KRTAP11-1_ENSG00000182591_control
ENSG00000182816	KRTAP13-2	19	ENSG00000182816	control	19	bagel_train_non_essential	TRUE	ENSG00000182816_KRTAP13-2_ENSG00000182816_control
ENSG00000240432	KRTAP13-3	11	ENSG00000240432	control	11	bagel_train_non_essential	TRUE	ENSG00000240432_KRTAP13-3_ENSG00000240432_control
ENSG00000186971	KRTAP13-4	7	ENSG00000186971	control	7	bagel_train_non_essential	TRUE	ENSG00000186971_KRTAP13-4_ENSG00000186971_control
ENSG00000186970	KRTAP15-1	4	ENSG00000186970	control	4	bagel_train_non_essential	TRUE	ENSG00000186970_KRTAP15-1_ENSG00000186970_control
ENSG00000170967	DDI1	18	ENSG00000170967	control	18	bagel_train_non_essential	TRUE	ENSG00000170967_DDI1_ENSG00000170967_control
ENSG00000164393	ADGRF2	23	ENSG00000164393	control	23	bagel_train_non_essential	TRUE	ENSG00000164393_ADGRF2_ENSG00000164393_control
ENSG00000147613	PSKH2	24	ENSG00000147613	control	24	bagel_train_non_essential	TRUE	ENSG00000147613_PSKH2_ENSG00000147613_control
ENSG00000155890	TRIM42	15	ENSG00000155890	control	15	bagel_train_non_essential	TRUE	ENSG00000155890_TRIM42_ENSG00000155890_control
ENSG00000147262	GPR119	35	ENSG00000147262	control	35	bagel_train_non_essential	TRUE	ENSG00000147262_GPR119_ENSG00000147262_control
ENSG00000070748	CHAT	57	ENSG00000070748	control	57	bagel_train_non_essential	TRUE	ENSG00000070748_CHAT_ENSG00000070748_control
ENSG00000131233	GJA9	9	ENSG00000131233	control	9	bagel_train_non_essential	TRUE	ENSG00000131233_GJA9_ENSG00000131233_control
ENSG00000144820	ADGRG7	25	ENSG00000144820	control	25	bagel_train_non_essential	TRUE	ENSG00000144820_ADGRG7_ENSG00000144820_control
ENSG00000173464	RNASE11	12	ENSG00000173464	control	12	bagel_train_non_essential	TRUE	ENSG00000173464_RNASE11_ENSG00000173464_control
ENSG00000182545	RNASE10	3	ENSG00000182545	control	3	bagel_train_non_essential	TRUE	ENSG00000182545_RNASE10_ENSG00000182545_control
ENSG00000173431	RNASE8	4	ENSG00000173431	control	4	bagel_train_non_essential	TRUE	ENSG00000173431_RNASE8_ENSG00000173431_control
ENSG00000204671	IL31	23	ENSG00000204671	control	23	bagel_train_non_essential	TRUE	ENSG00000204671_IL31_ENSG00000204671_control
ENSG00000186795	KCNK18	14	ENSG00000186795	control	14	bagel_train_non_essential	TRUE	ENSG00000186795_KCNK18_ENSG00000186795_control
ENSG00000187080	OR2AK2	18	ENSG00000187080	control	18	bagel_train_non_essential	TRUE	ENSG00000187080_OR2AK2_ENSG00000187080_control
ENSG00000184022	OR2T10	17	ENSG00000184022	control	17	bagel_train_non_essential	TRUE	ENSG00000184022_OR2T10_ENSG00000184022_control
ENSG00000171944	OR52A5	28	ENSG00000171944	control	28	bagel_train_non_essential	TRUE	ENSG00000171944_OR52A5_ENSG00000171944_control
ENSG00000176742	OR51V1	33	ENSG00000176742	control	33	bagel_train_non_essential	TRUE	ENSG00000176742_OR51V1_ENSG00000176742_control
ENSG00000168619	ADAM18	35	ENSG00000168619	control	35	bagel_train_non_essential	TRUE	ENSG00000168619_ADAM18_ENSG00000168619_control
ENSG00000176239	OR51B6	21	ENSG00000176239	control	21	bagel_train_non_essential	TRUE	ENSG00000176239_OR51B6_ENSG00000176239_control
ENSG00000172199	OR8U1	13	ENSG00000172199	control	13	bagel_train_non_essential	TRUE	ENSG00000172199_OR8U1_ENSG00000172199_control
ENSG00000171561	OR2AT4	34	ENSG00000171561	control	34	bagel_train_non_essential	TRUE	ENSG00000171561_OR2AT4_ENSG00000171561_control
ENSG00000255298	OR8G5	5	ENSG00000255298	control	5	bagel_train_non_essential	TRUE	ENSG00000255298_OR8G5_ENSG00000255298_control
ENSG00000147432	CHRNB3	35	ENSG00000147432	control	35	bagel_train_non_essential	TRUE	ENSG00000147432_CHRNB3_ENSG00000147432_control
ENSG00000163982	OTOP1	31	ENSG00000163982	control	31	bagel_train_non_essential	TRUE	ENSG00000163982_OTOP1_ENSG00000163982_control
ENSG00000182938	OTOP3	23	ENSG00000182938	control	23	bagel_train_non_essential	TRUE	ENSG00000182938_OTOP3_ENSG00000182938_control
ENSG00000186334	SLC36A3	49	ENSG00000186334	control	49	bagel_train_non_essential	TRUE	ENSG00000186334_SLC36A3_ENSG00000186334_control
ENSG00000198570	RD3	12	ENSG00000198570	control	12	bagel_train_non_essential	TRUE	ENSG00000198570_RD3_ENSG00000198570_control
ENSG00000168418	KCNG4	24	ENSG00000168418	control	24	bagel_train_non_essential	TRUE	ENSG00000168418_KCNG4_ENSG00000168418_control
ENSG00000154007	ASB17	9	ENSG00000154007	control	9	bagel_train_non_essential	TRUE	ENSG00000154007_ASB17_ENSG00000154007_control
ENSG00000104755	ADAM2	35	ENSG00000104755	control	35	bagel_train_non_essential	TRUE	ENSG00000104755_ADAM2_ENSG00000104755_control
ENSG00000182521	TBPL2	16	ENSG00000182521	control	16	bagel_train_non_essential	TRUE	ENSG00000182521_TBPL2_ENSG00000182521_control
ENSG00000228567	VN1R4	11	ENSG00000228567	control	11	bagel_train_non_essential	TRUE	ENSG00000228567_VN1R4_ENSG00000228567_control
ENSG00000196131	VN1R2	23	ENSG00000196131	control	23	bagel_train_non_essential	TRUE	ENSG00000196131_VN1R2_ENSG00000196131_control
ENSG00000134007	ADAM20	29	ENSG00000134007	control	29	bagel_train_non_essential	TRUE	ENSG00000134007_ADAM20_ENSG00000134007_control
ENSG00000124818	OPN5	34	ENSG00000124818	control	34	bagel_train_non_essential	TRUE	ENSG00000124818_OPN5_ENSG00000124818_control
ENSG00000180269	GPR139	42	ENSG00000180269	control	42	bagel_train_non_essential	TRUE	ENSG00000180269_GPR139_ENSG00000180269_control
ENSG00000016490	CLCA1	57	ENSG00000016490	control	57	bagel_train_non_essential	TRUE	ENSG00000016490_CLCA1_ENSG00000016490_control
ENSG00000133980	VRTN	3	ENSG00000133980	control	3	bagel_train_non_essential	TRUE	ENSG00000133980_VRTN_ENSG00000133980_control
ENSG00000198812	LRRC10	23	ENSG00000198812	control	23	bagel_train_non_essential	TRUE	ENSG00000198812_LRRC10_ENSG00000198812_control
ENSG00000178235	SLITRK1	49	ENSG00000178235	control	49	bagel_train_non_essential	TRUE	ENSG00000178235_SLITRK1_ENSG00000178235_control
ENSG00000156282	CLDN17	16	ENSG00000156282	control	16	bagel_train_non_essential	TRUE	ENSG00000156282_CLDN17_ENSG00000156282_control
ENSG00000163515	RETNLB	6	ENSG00000163515	control	6	bagel_train_non_essential	TRUE	ENSG00000163515_RETNLB_ENSG00000163515_control
ENSG00000189182	KRT77	8	ENSG00000189182	control	8	bagel_train_non_essential	TRUE	ENSG00000189182_KRT77_ENSG00000189182_control
ENSG00000189037	DUSP21	8	ENSG00000189037	control	8	bagel_train_non_essential	TRUE	ENSG00000189037_DUSP21_ENSG00000189037_control
ENSG00000166509	CLEC3A	17	ENSG00000166509	control	17	bagel_train_non_essential	TRUE	ENSG00000166509_CLEC3A_ENSG00000166509_control
ENSG00000154143	PANX3	15	ENSG00000154143	control	15	bagel_train_non_essential	TRUE	ENSG00000154143_PANX3_ENSG00000154143_control
ENSG00000187553	CYP26C1	38	ENSG00000187553	control	38	bagel_train_non_essential	TRUE	ENSG00000187553_CYP26C1_ENSG00000187553_control
ENSG00000185899	TAS2R60	33	ENSG00000185899	control	33	bagel_train_non_essential	TRUE	ENSG00000185899_TAS2R60_ENSG00000185899_control
ENSG00000188655	RNASE9	8	ENSG00000188655	control	8	bagel_train_non_essential	TRUE	ENSG00000188655_RNASE9_ENSG00000188655_control
ENSG00000166049	PASD1	3	ENSG00000166049	control	3	bagel_train_non_essential	TRUE	ENSG00000166049_PASD1_ENSG00000166049_control
ENSG00000139287	TPH2	42	ENSG00000139287	control	42	bagel_train_non_essential	TRUE	ENSG00000139287_TPH2_ENSG00000139287_control
ENSG00000069018	TRPC7	30	ENSG00000069018	control	30	bagel_train_non_essential	TRUE	ENSG00000069018_TRPC7_ENSG00000069018_control
ENSG00000138653	NDST4	58	ENSG00000138653	control	58	bagel_train_non_essential	TRUE	ENSG00000138653_NDST4_ENSG00000138653_control
ENSG00000134249	ADAM30	44	ENSG00000134249	control	44	bagel_train_non_essential	TRUE	ENSG00000134249_ADAM30_ENSG00000134249_control
ENSG00000148482	SLC39A12	41	ENSG00000148482	control	41	bagel_train_non_essential	TRUE	ENSG00000148482_SLC39A12_ENSG00000148482_control
ENSG00000163217	BMP10	32	ENSG00000163217	control	32	bagel_train_non_essential	TRUE	ENSG00000163217_BMP10_ENSG00000163217_control
ENSG00000237110	TAAR9	21	ENSG00000237110	control	21	bagel_train_non_essential	TRUE	ENSG00000237110_TAAR9_ENSG00000237110_control
ENSG00000146383	TAAR6	19	ENSG00000146383	control	19	bagel_train_non_essential	TRUE	ENSG00000146383_TAAR6_ENSG00000146383_control
ENSG00000112273	HDGFL1	18	ENSG00000112273	control	18	bagel_train_non_essential	TRUE	ENSG00000112273_HDGFL1_ENSG00000112273_control
ENSG00000176979	TRIM60	20	ENSG00000176979	control	20	bagel_train_non_essential	TRUE	ENSG00000176979_TRIM60_ENSG00000176979_control
ENSG00000197753	LHFPL5	26	ENSG00000197753	control	26	bagel_train_non_essential	TRUE	ENSG00000197753_LHFPL5_ENSG00000197753_control
ENSG00000112212	TSPO2	12	ENSG00000112212	control	12	bagel_train_non_essential	TRUE	ENSG00000112212_TSPO2_ENSG00000112212_control
ENSG00000171487	NLRP5	69	ENSG00000171487	control	69	bagel_train_non_essential	TRUE	ENSG00000171487_NLRP5_ENSG00000171487_control
ENSG00000175065	DSG4	44	ENSG00000175065	control	44	bagel_train_non_essential	TRUE	ENSG00000175065_DSG4_ENSG00000175065_control
ENSG00000185002	RFX6	8	ENSG00000185002	control	8	bagel_train_non_essential	TRUE	ENSG00000185002_RFX6_ENSG00000185002_control
ENSG00000183862	CNGA2	40	ENSG00000183862	control	40	bagel_train_non_essential	TRUE	ENSG00000183862_CNGA2_ENSG00000183862_control
ENSG00000170289	CNGB3	35	ENSG00000170289	control	35	bagel_train_non_essential	TRUE	ENSG00000170289_CNGB3_ENSG00000170289_control
ENSG00000165606	DRGX	9	ENSG00000165606	control	9	bagel_train_non_essential	TRUE	ENSG00000165606_DRGX_ENSG00000165606_control
ENSG00000147896	IFNK	9	ENSG00000147896	control	9	bagel_train_non_essential	TRUE	ENSG00000147896_IFNK_ENSG00000147896_control
ENSG00000277481	PKD1L3	38	ENSG00000277481	control	38	bagel_train_non_essential	TRUE	ENSG00000277481_PKD1L3_ENSG00000277481_control
ENSG00000106648	GALNTL5	33	ENSG00000106648	control	33	bagel_train_non_essential	TRUE	ENSG00000106648_GALNTL5_ENSG00000106648_control
ENSG00000106410	NOBOX	14	ENSG00000106410	control	14	bagel_train_non_essential	TRUE	ENSG00000106410_NOBOX_ENSG00000106410_control
ENSG00000128610	FEZF1	10	ENSG00000128610	control	10	bagel_train_non_essential	TRUE	ENSG00000128610_FEZF1_ENSG00000128610_control
ENSG00000120329	SLC25A2	11	ENSG00000120329	control	11	bagel_train_non_essential	TRUE	ENSG00000120329_SLC25A2_ENSG00000120329_control
ENSG00000179709	NLRP8	64	ENSG00000179709	control	64	bagel_train_non_essential	TRUE	ENSG00000179709_NLRP8_ENSG00000179709_control
ENSG00000185792	NLRP9	52	ENSG00000185792	control	52	bagel_train_non_essential	TRUE	ENSG00000185792_NLRP9_ENSG00000185792_control
ENSG00000160505	NLRP4	61	ENSG00000160505	control	61	bagel_train_non_essential	TRUE	ENSG00000160505_NLRP4_ENSG00000160505_control
ENSG00000260903	XKR7	22	ENSG00000260903	control	22	bagel_train_non_essential	TRUE	ENSG00000260903_XKR7_ENSG00000260903_control
ENSG00000164893	SLC7A13	34	ENSG00000164893	control	34	bagel_train_non_essential	TRUE	ENSG00000164893_SLC7A13_ENSG00000164893_control
ENSG00000188782	CATSPER4	13	ENSG00000188782	control	13	bagel_train_non_essential	TRUE	ENSG00000188782_CATSPER4_ENSG00000188782_control
ENSG00000106384	MOGAT3	27	ENSG00000106384	control	27	bagel_train_non_essential	TRUE	ENSG00000106384_MOGAT3_ENSG00000106384_control
ENSG00000184210	DGAT2L6	37	ENSG00000184210	control	37	bagel_train_non_essential	TRUE	ENSG00000184210_DGAT2L6_ENSG00000184210_control
ENSG00000147160	AWAT2	46	ENSG00000147160	control	46	bagel_train_non_essential	TRUE	ENSG00000147160_AWAT2_ENSG00000147160_control
ENSG00000204195	AWAT1	29	ENSG00000204195	control	29	bagel_train_non_essential	TRUE	ENSG00000204195_AWAT1_ENSG00000204195_control
ENSG00000188425	NANOS2	11	ENSG00000188425	control	11	bagel_train_non_essential	TRUE	ENSG00000188425_NANOS2_ENSG00000188425_control
ENSG00000170777	TPD52L3	19	ENSG00000170777	control	19	bagel_train_non_essential	TRUE	ENSG00000170777_TPD52L3_ENSG00000170777_control
ENSG00000148602	LRIT1	50	ENSG00000148602	control	50	bagel_train_non_essential	TRUE	ENSG00000148602_LRIT1_ENSG00000148602_control
ENSG00000204010	IFIT1B	24	ENSG00000204010	control	24	bagel_train_non_essential	TRUE	ENSG00000204010_IFIT1B_ENSG00000204010_control
ENSG00000204033	LRIT2	51	ENSG00000204033	control	51	bagel_train_non_essential	TRUE	ENSG00000204033_LRIT2_ENSG00000204033_control
ENSG00000173239	LIPM	38	ENSG00000173239	control	38	bagel_train_non_essential	TRUE	ENSG00000173239_LIPM_ENSG00000173239_control
ENSG00000205359	SLCO6A1	26	ENSG00000205359	control	26	bagel_train_non_essential	TRUE	ENSG00000205359_SLCO6A1_ENSG00000205359_control
ENSG00000175514	GPR152	30	ENSG00000175514	control	30	bagel_train_non_essential	TRUE	ENSG00000175514_GPR152_ENSG00000175514_control
ENSG00000173302	GPR148	20	ENSG00000173302	control	20	bagel_train_non_essential	TRUE	ENSG00000173302_GPR148_ENSG00000173302_control
ENSG00000173250	GPR151	35	ENSG00000173250	control	35	bagel_train_non_essential	TRUE	ENSG00000173250_GPR151_ENSG00000173250_control
ENSG00000187258	NPSR1	30	ENSG00000187258	control	30	bagel_train_non_essential	TRUE	ENSG00000187258_NPSR1_ENSG00000187258_control
ENSG00000204007	GLT6D1	32	ENSG00000204007	control	32	bagel_train_non_essential	TRUE	ENSG00000204007_GLT6D1_ENSG00000204007_control
ENSG00000168267	PTF1A	4	ENSG00000168267	control	4	bagel_train_non_essential	TRUE	ENSG00000168267_PTF1A_ENSG00000168267_control
ENSG00000165509	MAGEC3	9	ENSG00000165509	control	9	bagel_train_non_essential	TRUE	ENSG00000165509_MAGEC3_ENSG00000165509_control
ENSG00000105392	CRX	15	ENSG00000105392	control	15	bagel_train_non_essential	TRUE	ENSG00000105392_CRX_ENSG00000105392_control
ENSG00000178084	HTR3C	20	ENSG00000178084	control	20	bagel_train_non_essential	TRUE	ENSG00000178084_HTR3C_ENSG00000178084_control
ENSG00000186090	HTR3D	15	ENSG00000186090	control	15	bagel_train_non_essential	TRUE	ENSG00000186090_HTR3D_ENSG00000186090_control
ENSG00000186038	HTR3E	17	ENSG00000186038	control	17	bagel_train_non_essential	TRUE	ENSG00000186038_HTR3E_ENSG00000186038_control
ENSG00000123165	ACTRT1	32	ENSG00000123165	control	32	bagel_train_non_essential	TRUE	ENSG00000123165_ACTRT1_ENSG00000123165_control
ENSG00000203910	C1orf146	7	ENSG00000203910	control	7	bagel_train_non_essential	TRUE	ENSG00000203910_C1orf146_ENSG00000203910_control
ENSG00000182187	CRYGB	6	ENSG00000182187	control	6	bagel_train_non_essential	TRUE	ENSG00000182187_CRYGB_ENSG00000182187_control
ENSG00000198488	B3GNT6	17	ENSG00000198488	control	17	bagel_train_non_essential	TRUE	ENSG00000198488_B3GNT6_ENSG00000198488_control
ENSG00000188393	CLEC2A	9	ENSG00000188393	control	9	bagel_train_non_essential	TRUE	ENSG00000188393_CLEC2A_ENSG00000188393_control
ENSG00000258436	RNASE12	16	ENSG00000258436	control	16	bagel_train_non_essential	TRUE	ENSG00000258436_RNASE12_ENSG00000258436_control
ENSG00000170516	COX7B2	5	ENSG00000170516	control	5	bagel_train_non_essential	TRUE	ENSG00000170516_COX7B2_ENSG00000170516_control
ENSG00000204414	CSHL1	8	ENSG00000204414	control	8	bagel_train_non_essential	TRUE	ENSG00000204414_CSHL1_ENSG00000204414_control
ENSG00000185069	KRT76	6	ENSG00000185069	control	6	bagel_train_non_essential	TRUE	ENSG00000185069_KRT76_ENSG00000185069_control
ENSG00000170454	KRT75	16	ENSG00000170454	control	16	bagel_train_non_essential	TRUE	ENSG00000170454_KRT75_ENSG00000170454_control
ENSG00000251380	DCANP1	8	ENSG00000251380	control	8	bagel_train_non_essential	TRUE	ENSG00000251380_DCANP1_ENSG00000251380_control
ENSG00000171209	CSN3	6	ENSG00000171209	control	6	bagel_train_non_essential	TRUE	ENSG00000171209_CSN3_ENSG00000171209_control
ENSG00000135222	CSN2	20	ENSG00000135222	control	20	bagel_train_non_essential	TRUE	ENSG00000135222_CSN2_ENSG00000135222_control
ENSG00000266733	TBC1D29	7	ENSG00000266733	control	7	bagel_train_non_essential	TRUE	ENSG00000266733_TBC1D29_ENSG00000266733_control
ENSG00000183607	GKN2	16	ENSG00000183607	control	16	bagel_train_non_essential	TRUE	ENSG00000183607_GKN2_ENSG00000183607_control
ENSG00000183434	TFDP3	7	ENSG00000183434	control	7	bagel_train_non_essential	TRUE	ENSG00000183434_TFDP3_ENSG00000183434_control
ENSG00000142615	CELA2A	8	ENSG00000142615	control	8	bagel_train_non_essential	TRUE	ENSG00000142615_CELA2A_ENSG00000142615_control
ENSG00000206531	CD200R1L	5	ENSG00000206531	control	5	bagel_train_non_essential	TRUE	ENSG00000206531_CD200R1L_ENSG00000206531_control
ENSG00000134389	CFHR5	24	ENSG00000134389	control	24	bagel_train_non_essential	TRUE	ENSG00000134389_CFHR5_ENSG00000134389_control
ENSG00000183733	FIGLA	7	ENSG00000183733	control	7	bagel_train_non_essential	TRUE	ENSG00000183733_FIGLA_ENSG00000183733_control
ENSG00000198723	C19orf45	52	ENSG00000198723	control	52	bagel_train_non_essential	TRUE	ENSG00000198723_C19orf45_ENSG00000198723_control
ENSG00000170367	CST5	5	ENSG00000170367	control	5	bagel_train_non_essential	TRUE	ENSG00000170367_CST5_ENSG00000170367_control
ENSG00000188089	PLA2G4E	83	ENSG00000188089	control	83	bagel_train_non_essential	TRUE	ENSG00000188089_PLA2G4E_ENSG00000188089_control
ENSG00000125815	CST8	8	ENSG00000125815	control	8	bagel_train_non_essential	TRUE	ENSG00000125815_CST8_ENSG00000125815_control
ENSG00000182631	RXFP3	34	ENSG00000182631	control	34	bagel_train_non_essential	TRUE	ENSG00000182631_RXFP3_ENSG00000182631_control
ENSG00000100341	PNPLA5	36	ENSG00000100341	control	36	bagel_train_non_essential	TRUE	ENSG00000100341_PNPLA5_ENSG00000100341_control
ENSG00000204480	PRAMEF19	6	ENSG00000204480	control	6	bagel_train_non_essential	TRUE	ENSG00000204480_PRAMEF19_ENSG00000204480_control
ENSG00000205857	NANOGNB	3	ENSG00000205857	control	3	bagel_train_non_essential	TRUE	ENSG00000205857_NANOGNB_ENSG00000205857_control
ENSG00000180613	GSX2	8	ENSG00000180613	control	8	bagel_train_non_essential	TRUE	ENSG00000180613_GSX2_ENSG00000180613_control
ENSG00000206150	RNASE13	23	ENSG00000206150	control	23	bagel_train_non_essential	TRUE	ENSG00000206150_RNASE13_ENSG00000206150_control
ENSG00000198173	FAM47C	5	ENSG00000198173	control	5	bagel_train_non_essential	TRUE	ENSG00000198173_FAM47C_ENSG00000198173_control
ENSG00000151005	TKTL2	55	ENSG00000151005	control	55	bagel_train_non_essential	TRUE	ENSG00000151005_TKTL2_ENSG00000151005_control
ENSG00000151475	SLC25A31	39	ENSG00000151475	control	39	bagel_train_non_essential	TRUE	ENSG00000151475_SLC25A31_ENSG00000151475_control
ENSG00000042304	C2orf83	7	ENSG00000042304	control	7	bagel_train_non_essential	TRUE	ENSG00000042304_C2orf83_ENSG00000042304_control
ENSG00000221900	POM121L12	8	ENSG00000221900	control	8	bagel_train_non_essential	TRUE	ENSG00000221900_POM121L12_ENSG00000221900_control
ENSG00000177689	MAGEB10	22	ENSG00000177689	control	22	bagel_train_non_essential	TRUE	ENSG00000177689_MAGEB10_ENSG00000177689_control
ENSG00000187033	SAMD7	9	ENSG00000187033	control	9	bagel_train_non_essential	TRUE	ENSG00000187033_SAMD7_ENSG00000187033_control
ENSG00000185873	TMPRSS11B	18	ENSG00000185873	control	18	bagel_train_non_essential	TRUE	ENSG00000185873_TMPRSS11B_ENSG00000185873_control
ENSG00000196344	ADH7	34	ENSG00000196344	control	34	bagel_train_non_essential	TRUE	ENSG00000196344_ADH7_ENSG00000196344_control
ENSG00000155833	CYLC2	14	ENSG00000155833	control	14	bagel_train_non_essential	TRUE	ENSG00000155833_CYLC2_ENSG00000155833_control
ENSG00000160882	CYP11B1	10	ENSG00000160882	control	10	bagel_train_non_essential	TRUE	ENSG00000160882_CYP11B1_ENSG00000160882_control
ENSG00000179142	CYP11B2	4	ENSG00000179142	control	4	bagel_train_non_essential	TRUE	ENSG00000179142_CYP11B2_ENSG00000179142_control
ENSG00000197838	CYP2A13	5	ENSG00000197838	control	5	bagel_train_non_essential	TRUE	ENSG00000197838_CYP2A13_ENSG00000197838_control
ENSG00000165841	CYP2C19	5	ENSG00000165841	control	5	bagel_train_non_essential	TRUE	ENSG00000165841_CYP2C19_ENSG00000165841_control
ENSG00000184361	SPATA32	38	ENSG00000184361	control	38	bagel_train_non_essential	TRUE	ENSG00000184361_SPATA32_ENSG00000184361_control
ENSG00000176177	ENTHD1	7	ENSG00000176177	control	7	bagel_train_non_essential	TRUE	ENSG00000176177_ENTHD1_ENSG00000176177_control
ENSG00000248483	POU5F2	8	ENSG00000248483	control	8	bagel_train_non_essential	TRUE	ENSG00000248483_POU5F2_ENSG00000248483_control
ENSG00000172421	EFCAB3	14	ENSG00000172421	control	14	bagel_train_non_essential	TRUE	ENSG00000172421_EFCAB3_ENSG00000172421_control
ENSG00000164363	SLC6A18	68	ENSG00000164363	control	68	bagel_train_non_essential	TRUE	ENSG00000164363_SLC6A18_ENSG00000164363_control
ENSG00000159650	UROC1	66	ENSG00000159650	control	66	bagel_train_non_essential	TRUE	ENSG00000159650_UROC1_ENSG00000159650_control
ENSG00000186526	CYP4F8	17	ENSG00000186526	control	17	bagel_train_non_essential	TRUE	ENSG00000186526_CYP4F8_ENSG00000186526_control
ENSG00000167910	CYP7A1	54	ENSG00000167910	control	54	bagel_train_non_essential	TRUE	ENSG00000167910_CYP7A1_ENSG00000167910_control
ENSG00000161609	CCDC155	28	ENSG00000161609	control	28	bagel_train_non_essential	TRUE	ENSG00000161609_CCDC155_ENSG00000161609_control
ENSG00000163424	C3orf30	3	ENSG00000163424	control	3	bagel_train_non_essential	TRUE	ENSG00000163424_C3orf30_ENSG00000163424_control
ENSG00000176566	DCAF4L2	25	ENSG00000176566	control	25	bagel_train_non_essential	TRUE	ENSG00000176566_DCAF4L2_ENSG00000176566_control
ENSG00000189132	FAM47B	7	ENSG00000189132	control	7	bagel_train_non_essential	TRUE	ENSG00000189132_FAM47B_ENSG00000189132_control
ENSG00000176571	CNBD1	25	ENSG00000176571	control	25	bagel_train_non_essential	TRUE	ENSG00000176571_CNBD1_ENSG00000176571_control
ENSG00000143107	FNDC7	56	ENSG00000143107	control	56	bagel_train_non_essential	TRUE	ENSG00000143107_FNDC7_ENSG00000143107_control
ENSG00000174450	GOLGA6L2	3	ENSG00000174450	control	3	bagel_train_non_essential	TRUE	ENSG00000174450_GOLGA6L2_ENSG00000174450_control
ENSG00000184108	TRIML1	26	ENSG00000184108	control	26	bagel_train_non_essential	TRUE	ENSG00000184108_TRIML1_ENSG00000184108_control
ENSG00000149507	OOSP2	11	ENSG00000149507	control	11	bagel_train_non_essential	TRUE	ENSG00000149507_OOSP2_ENSG00000149507_control
ENSG00000204889	KRT40	19	ENSG00000204889	control	19	bagel_train_non_essential	TRUE	ENSG00000204889_KRT40_ENSG00000204889_control
ENSG00000215853	RPTN	10	ENSG00000215853	control	10	bagel_train_non_essential	TRUE	ENSG00000215853_RPTN_ENSG00000215853_control
ENSG00000180116	C12orf40	30	ENSG00000180116	control	30	bagel_train_non_essential	TRUE	ENSG00000180116_C12orf40_ENSG00000180116_control
ENSG00000239605	C2orf61	10	ENSG00000239605	control	10	bagel_train_non_essential	TRUE	ENSG00000239605_C2orf61_ENSG00000239605_control
ENSG00000179213	SIGLECL1	9	ENSG00000179213	control	9	bagel_train_non_essential	TRUE	ENSG00000179213_SIGLECL1_ENSG00000179213_control
ENSG00000123569	H2BFWT	5	ENSG00000123569	control	5	bagel_train_non_essential	TRUE	ENSG00000123569_H2BFWT_ENSG00000123569_control
ENSG00000274209	ANTXRL	31	ENSG00000274209	control	31	bagel_train_non_essential	TRUE	ENSG00000274209_ANTXRL_ENSG00000274209_control
ENSG00000157211	CDCP2	44	ENSG00000157211	control	44	bagel_train_non_essential	TRUE	ENSG00000157211_CDCP2_ENSG00000157211_control
ENSG00000169340	PDILT	45	ENSG00000169340	control	45	bagel_train_non_essential	TRUE	ENSG00000169340_PDILT_ENSG00000169340_control
ENSG00000178645	C10orf53	16	ENSG00000178645	control	16	bagel_train_non_essential	TRUE	ENSG00000178645_C10orf53_ENSG00000178645_control
ENSG00000164816	DEFA5	5	ENSG00000164816	control	5	bagel_train_non_essential	TRUE	ENSG00000164816_DEFA5_ENSG00000164816_control
ENSG00000146910	CNPY1	7	ENSG00000146910	control	7	bagel_train_non_essential	TRUE	ENSG00000146910_CNPY1_ENSG00000146910_control
ENSG00000165643	SOHLH1	6	ENSG00000165643	control	6	bagel_train_non_essential	TRUE	ENSG00000165643_SOHLH1_ENSG00000165643_control
ENSG00000101812	H2BFM	5	ENSG00000101812	control	5	bagel_train_non_essential	TRUE	ENSG00000101812_H2BFM_ENSG00000101812_control
ENSG00000187054	TMPRSS11A	35	ENSG00000187054	control	35	bagel_train_non_essential	TRUE	ENSG00000187054_TMPRSS11A_ENSG00000187054_control
ENSG00000187144	SPATA21	10	ENSG00000187144	control	10	bagel_train_non_essential	TRUE	ENSG00000187144_SPATA21_ENSG00000187144_control
ENSG00000175329	ISX	3	ENSG00000175329	control	3	bagel_train_non_essential	TRUE	ENSG00000175329_ISX_ENSG00000175329_control
ENSG00000164325	TMEM174	25	ENSG00000164325	control	25	bagel_train_non_essential	TRUE	ENSG00000164325_TMEM174_ENSG00000164325_control
ENSG00000170613	FAM71B	11	ENSG00000170613	control	11	bagel_train_non_essential	TRUE	ENSG00000170613_FAM71B_ENSG00000170613_control
ENSG00000151962	RBM46	33	ENSG00000151962	control	33	bagel_train_non_essential	TRUE	ENSG00000151962_RBM46_ENSG00000151962_control
ENSG00000166152	C16orf78	37	ENSG00000166152	control	37	bagel_train_non_essential	TRUE	ENSG00000166152_C16orf78_ENSG00000166152_control
ENSG00000169154	GOT1L1	44	ENSG00000169154	control	44	bagel_train_non_essential	TRUE	ENSG00000169154_GOT1L1_ENSG00000169154_control
ENSG00000181786	ACTL9	38	ENSG00000181786	control	38	bagel_train_non_essential	TRUE	ENSG00000181786_ACTL9_ENSG00000181786_control
ENSG00000177324	BEND2	26	ENSG00000177324	control	26	bagel_train_non_essential	TRUE	ENSG00000177324_BEND2_ENSG00000177324_control
ENSG00000176774	MAGEB18	12	ENSG00000176774	control	12	bagel_train_non_essential	TRUE	ENSG00000176774_MAGEB18_ENSG00000176774_control
ENSG00000161652	IZUMO2	27	ENSG00000161652	control	27	bagel_train_non_essential	TRUE	ENSG00000161652_IZUMO2_ENSG00000161652_control
ENSG00000167139	TBC1D21	29	ENSG00000167139	control	29	bagel_train_non_essential	TRUE	ENSG00000167139_TBC1D21_ENSG00000167139_control
ENSG00000197658	SLC22A24	38	ENSG00000197658	control	38	bagel_train_non_essential	TRUE	ENSG00000197658_SLC22A24_ENSG00000197658_control
ENSG00000175077	RTP1	4	ENSG00000175077	control	4	bagel_train_non_essential	TRUE	ENSG00000175077_RTP1_ENSG00000175077_control
ENSG00000180219	FAM71C	6	ENSG00000180219	control	6	bagel_train_non_essential	TRUE	ENSG00000180219_FAM71C_ENSG00000180219_control
ENSG00000173389	IQCF1	3	ENSG00000173389	control	3	bagel_train_non_essential	TRUE	ENSG00000173389_IQCF1_ENSG00000173389_control
ENSG00000186452	TMPRSS12	34	ENSG00000186452	control	34	bagel_train_non_essential	TRUE	ENSG00000186452_TMPRSS12_ENSG00000186452_control
ENSG00000124449	IRGC	20	ENSG00000124449	control	20	bagel_train_non_essential	TRUE	ENSG00000124449_IRGC_ENSG00000124449_control
ENSG00000120952	PRAMEF2	6	ENSG00000120952	control	6	bagel_train_non_essential	TRUE	ENSG00000120952_PRAMEF2_ENSG00000120952_control
ENSG00000185294	SPPL2C	26	ENSG00000185294	control	26	bagel_train_non_essential	TRUE	ENSG00000185294_SPPL2C_ENSG00000185294_control
ENSG00000102313	ITIH6	61	ENSG00000102313	control	61	bagel_train_non_essential	TRUE	ENSG00000102313_ITIH6_ENSG00000102313_control
ENSG00000170423	KRT78	10	ENSG00000170423	control	10	bagel_train_non_essential	TRUE	ENSG00000170423_KRT78_ENSG00000170423_control
ENSG00000139648	KRT71	3	ENSG00000139648	control	3	bagel_train_non_essential	TRUE	ENSG00000139648_KRT71_ENSG00000139648_control
ENSG00000186049	KRT73	6	ENSG00000186049	control	6	bagel_train_non_essential	TRUE	ENSG00000186049_KRT73_ENSG00000186049_control
ENSG00000170484	KRT74	11	ENSG00000170484	control	11	bagel_train_non_essential	TRUE	ENSG00000170484_KRT74_ENSG00000170484_control
ENSG00000165076	PRSS37	30	ENSG00000165076	control	30	bagel_train_non_essential	TRUE	ENSG00000165076_PRSS37_ENSG00000165076_control
ENSG00000152592	DMP1	42	ENSG00000152592	control	42	bagel_train_non_essential	TRUE	ENSG00000152592_DMP1_ENSG00000152592_control
ENSG00000137090	DMRT1	6	ENSG00000137090	control	6	bagel_train_non_essential	TRUE	ENSG00000137090_DMRT1_ENSG00000137090_control
ENSG00000141200	KIF2B	38	ENSG00000141200	control	38	bagel_train_non_essential	TRUE	ENSG00000141200_KIF2B_ENSG00000141200_control
ENSG00000163440	PDCL2	5	ENSG00000163440	control	5	bagel_train_non_essential	TRUE	ENSG00000163440_PDCL2_ENSG00000163440_control
ENSG00000153498	SPACA7	22	ENSG00000153498	control	22	bagel_train_non_essential	TRUE	ENSG00000153498_SPACA7_ENSG00000153498_control
ENSG00000213512	GBP7	6	ENSG00000213512	control	6	bagel_train_non_essential	TRUE	ENSG00000213512_GBP7_ENSG00000213512_control
ENSG00000275722	LYZL6	9	ENSG00000275722	control	9	bagel_train_non_essential	TRUE	ENSG00000275722_LYZL6_ENSG00000275722_control
ENSG00000185888	PRSS38	23	ENSG00000185888	control	23	bagel_train_non_essential	TRUE	ENSG00000185888_PRSS38_ENSG00000185888_control
ENSG00000172938	MRGPRD	26	ENSG00000172938	control	26	bagel_train_non_essential	TRUE	ENSG00000172938_MRGPRD_ENSG00000172938_control
ENSG00000184507	NUTM1	37	ENSG00000184507	control	37	bagel_train_non_essential	TRUE	ENSG00000184507_NUTM1_ENSG00000184507_control
ENSG00000144962	SPATA16	44	ENSG00000144962	control	44	bagel_train_non_essential	TRUE	ENSG00000144962_SPATA16_ENSG00000144962_control
ENSG00000170426	SDR9C7	19	ENSG00000170426	control	19	bagel_train_non_essential	TRUE	ENSG00000170426_SDR9C7_ENSG00000170426_control
ENSG00000185448	FAM47A	27	ENSG00000185448	control	27	bagel_train_non_essential	TRUE	ENSG00000185448_FAM47A_ENSG00000185448_control
ENSG00000176302	FOXR1	9	ENSG00000176302	control	9	bagel_train_non_essential	TRUE	ENSG00000176302_FOXR1_ENSG00000176302_control
ENSG00000198092	TMPRSS11F	24	ENSG00000198092	control	24	bagel_train_non_essential	TRUE	ENSG00000198092_TMPRSS11F_ENSG00000198092_control
ENSG00000161031	PGLYRP2	21	ENSG00000161031	control	21	bagel_train_non_essential	TRUE	ENSG00000161031_PGLYRP2_ENSG00000161031_control
ENSG00000159527	PGLYRP3	33	ENSG00000159527	control	33	bagel_train_non_essential	TRUE	ENSG00000159527_PGLYRP3_ENSG00000159527_control
ENSG00000158786	PLA2G2F	11	ENSG00000158786	control	11	bagel_train_non_essential	TRUE	ENSG00000158786_PLA2G2F_ENSG00000158786_control
ENSG00000006659	LGALS14	4	ENSG00000006659	control	4	bagel_train_non_essential	TRUE	ENSG00000006659_LGALS14_ENSG00000006659_control
ENSG00000136297	MMD2	26	ENSG00000136297	control	26	bagel_train_non_essential	TRUE	ENSG00000136297_MMD2_ENSG00000136297_control
ENSG00000186103	ARGFX	6	ENSG00000186103	control	6	bagel_train_non_essential	TRUE	ENSG00000186103_ARGFX_ENSG00000186103_control
ENSG00000203730	TEDDM1	10	ENSG00000203730	control	10	bagel_train_non_essential	TRUE	ENSG00000203730_TEDDM1_ENSG00000203730_control
ENSG00000135569	TAAR5	32	ENSG00000135569	control	32	bagel_train_non_essential	TRUE	ENSG00000135569_TAAR5_ENSG00000135569_control
ENSG00000151577	DRD3	49	ENSG00000151577	control	49	bagel_train_non_essential	TRUE	ENSG00000151577_DRD3_ENSG00000151577_control
ENSG00000103355	PRSS33	32	ENSG00000103355	control	32	bagel_train_non_essential	TRUE	ENSG00000103355_PRSS33_ENSG00000103355_control
ENSG00000189030	VHLL	6	ENSG00000189030	control	6	bagel_train_non_essential	TRUE	ENSG00000189030_VHLL_ENSG00000189030_control
ENSG00000145309	CABS1	17	ENSG00000145309	control	17	bagel_train_non_essential	TRUE	ENSG00000145309_CABS1_ENSG00000145309_control
ENSG00000164113	ADAD1	28	ENSG00000164113	control	28	bagel_train_non_essential	TRUE	ENSG00000164113_ADAD1_ENSG00000164113_control
ENSG00000131126	TEX101	10	ENSG00000131126	control	10	bagel_train_non_essential	TRUE	ENSG00000131126_TEX101_ENSG00000131126_control
ENSG00000130167	TSPAN16	33	ENSG00000130167	control	33	bagel_train_non_essential	TRUE	ENSG00000130167_TSPAN16_ENSG00000130167_control
ENSG00000206181	TCEB3B	3	ENSG00000206181	control	3	bagel_train_non_essential	TRUE	ENSG00000206181_TCEB3B_ENSG00000206181_control
ENSG00000188056	TREML4	7	ENSG00000188056	control	7	bagel_train_non_essential	TRUE	ENSG00000188056_TREML4_ENSG00000188056_control
ENSG00000184647	PRSS55	34	ENSG00000184647	control	34	bagel_train_non_essential	TRUE	ENSG00000184647_PRSS55_ENSG00000184647_control
ENSG00000204897	KRT25	10	ENSG00000204897	control	10	bagel_train_non_essential	TRUE	ENSG00000204897_KRT25_ENSG00000204897_control
ENSG00000186393	KRT26	16	ENSG00000186393	control	16	bagel_train_non_essential	TRUE	ENSG00000186393_KRT26_ENSG00000186393_control
ENSG00000173908	KRT28	11	ENSG00000173908	control	11	bagel_train_non_essential	TRUE	ENSG00000173908_KRT28_ENSG00000173908_control
ENSG00000171405	XAGE5	3	ENSG00000171405	control	3	bagel_train_non_essential	TRUE	ENSG00000171405_XAGE5_ENSG00000171405_control
ENSG00000174992	ZG16	20	ENSG00000174992	control	20	bagel_train_non_essential	TRUE	ENSG00000174992_ZG16_ENSG00000174992_control
ENSG00000163012	ZSWIM2	14	ENSG00000163012	control	14	bagel_train_non_essential	TRUE	ENSG00000163012_ZSWIM2_ENSG00000163012_control
ENSG00000127412	TRPV5	12	ENSG00000127412	control	12	bagel_train_non_essential	TRUE	ENSG00000127412_TRPV5_ENSG00000127412_control
ENSG00000204193	TXNDC8	5	ENSG00000204193	control	5	bagel_train_non_essential	TRUE	ENSG00000204193_TXNDC8_ENSG00000204193_control
ENSG00000079557	AFM	31	ENSG00000079557	control	31	bagel_train_non_essential	TRUE	ENSG00000079557_AFM_ENSG00000079557_control
ENSG00000187969	ZCCHC13	12	ENSG00000187969	control	12	bagel_train_non_essential	TRUE	ENSG00000187969_ZCCHC13_ENSG00000187969_control
ENSG00000226372	DCAF8L1	7	ENSG00000226372	control	7	bagel_train_non_essential	TRUE	ENSG00000226372_DCAF8L1_ENSG00000226372_control
ENSG00000214513	NOTO	6	ENSG00000214513	control	6	bagel_train_non_essential	TRUE	ENSG00000214513_NOTO_ENSG00000214513_control
ENSG00000119283	TRIM67	30	ENSG00000119283	control	30	bagel_train_non_essential	TRUE	ENSG00000119283_TRIM67_ENSG00000119283_control
ENSG00000178928	TPRX1	3	ENSG00000178928	control	3	bagel_train_non_essential	TRUE	ENSG00000178928_TPRX1_ENSG00000178928_control
ENSG00000258873	DUXA	9	ENSG00000258873	control	9	bagel_train_non_essential	TRUE	ENSG00000258873_DUXA_ENSG00000258873_control
ENSG00000189401	OTUD6A	15	ENSG00000189401	control	15	bagel_train_non_essential	TRUE	ENSG00000189401_OTUD6A_ENSG00000189401_control
ENSG00000204300	TMEM225	16	ENSG00000204300	control	16	bagel_train_non_essential	TRUE	ENSG00000204300_TMEM225_ENSG00000204300_control
ENSG00000274588	DGKK	46	ENSG00000274588	control	46	bagel_train_non_essential	TRUE	ENSG00000274588_DGKK_ENSG00000274588_control
ENSG00000135625	EGR4	4	ENSG00000135625	control	4	bagel_train_non_essential	TRUE	ENSG00000135625_EGR4_ENSG00000135625_control
ENSG00000182271	TMIGD1	15	ENSG00000182271	control	15	bagel_train_non_essential	TRUE	ENSG00000182271_TMIGD1_ENSG00000182271_control
ENSG00000198471	RTP2	5	ENSG00000198471	control	5	bagel_train_non_essential	TRUE	ENSG00000198471_RTP2_ENSG00000198471_control
ENSG00000187871	GFRAL	14	ENSG00000187871	control	14	bagel_train_non_essential	TRUE	ENSG00000187871_GFRAL_ENSG00000187871_control
ENSG00000196600	SLC22A25	18	ENSG00000196600	control	18	bagel_train_non_essential	TRUE	ENSG00000196600_SLC22A25_ENSG00000196600_control
ENSG00000251258	RFPL4B	21	ENSG00000251258	control	21	bagel_train_non_essential	TRUE	ENSG00000251258_RFPL4B_ENSG00000251258_control
ENSG00000143520	FLG2	7	ENSG00000143520	control	7	bagel_train_non_essential	TRUE	ENSG00000143520_FLG2_ENSG00000143520_control
ENSG00000154997	2014-09-01	7	ENSG00000154997	control	7	bagel_train_non_essential	TRUE	ENSG00000154997_Sep-14_ENSG00000154997_control
ENSG00000138068	SULT6B1	27	ENSG00000138068	control	27	bagel_train_non_essential	TRUE	ENSG00000138068_SULT6B1_ENSG00000138068_control
ENSG00000172568	FNDC9	10	ENSG00000172568	control	10	bagel_train_non_essential	TRUE	ENSG00000172568_FNDC9_ENSG00000172568_control
ENSG00000203908	KHDC3L	14	ENSG00000203908	control	14	bagel_train_non_essential	TRUE	ENSG00000203908_KHDC3L_ENSG00000203908_control
ENSG00000197683	KRTAP26-1	39	ENSG00000197683	control	39	bagel_train_non_essential	TRUE	ENSG00000197683_KRTAP26-1_ENSG00000197683_control
ENSG00000182698	RESP18	19	ENSG00000182698	control	19	bagel_train_non_essential	TRUE	ENSG00000182698_RESP18_ENSG00000182698_control
ENSG00000196800	SPINK14	5	ENSG00000196800	control	5	bagel_train_non_essential	TRUE	ENSG00000196800_SPINK14_ENSG00000196800_control
ENSG00000179270	C2orf71	183	ENSG00000179270	control	183	bagel_train_non_essential	TRUE	ENSG00000179270_C2orf71_ENSG00000179270_control
ENSG00000205126	ACCSL	39	ENSG00000205126	control	39	bagel_train_non_essential	TRUE	ENSG00000205126_ACCSL_ENSG00000205126_control
ENSG00000106038	EVX1	4	ENSG00000106038	control	4	bagel_train_non_essential	TRUE	ENSG00000106038_EVX1_ENSG00000106038_control
ENSG00000143278	F13B	39	ENSG00000143278	control	39	bagel_train_non_essential	TRUE	ENSG00000143278_F13B_ENSG00000143278_control
ENSG00000101981	F9	42	ENSG00000101981	control	42	bagel_train_non_essential	TRUE	ENSG00000101981_F9_ENSG00000101981_control
ENSG00000145384	FABP2	4	ENSG00000145384	control	4	bagel_train_non_essential	TRUE	ENSG00000145384_FABP2_ENSG00000145384_control
ENSG00000129221	AIPL1	23	ENSG00000129221	control	23	bagel_train_non_essential	TRUE	ENSG00000129221_AIPL1_ENSG00000129221_control
ENSG00000186895	FGF3	16	ENSG00000186895	control	16	bagel_train_non_essential	TRUE	ENSG00000186895_FGF3_ENSG00000186895_control
ENSG00000075388	FGF4	16	ENSG00000075388	control	16	bagel_train_non_essential	TRUE	ENSG00000075388_FGF4_ENSG00000075388_control
ENSG00000111241	FGF6	14	ENSG00000111241	control	14	bagel_train_non_essential	TRUE	ENSG00000111241_FGF6_ENSG00000111241_control
ENSG00000214929	SPATA31D1	17	ENSG00000214929	control	17	bagel_train_non_essential	TRUE	ENSG00000214929_SPATA31D1_ENSG00000214929_control
ENSG00000258223	PRSS58	27	ENSG00000258223	control	27	bagel_train_non_essential	TRUE	ENSG00000258223_PRSS58_ENSG00000258223_control
ENSG00000130383	FUT5	6	ENSG00000130383	control	6	bagel_train_non_essential	TRUE	ENSG00000130383_FUT5_ENSG00000130383_control
ENSG00000172461	FUT9	30	ENSG00000172461	control	30	bagel_train_non_essential	TRUE	ENSG00000172461_FUT9_ENSG00000172461_control
ENSG00000131482	G6PC	15	ENSG00000131482	control	15	bagel_train_non_essential	TRUE	ENSG00000131482_G6PC_ENSG00000131482_control
ENSG00000022355	GABRA1	24	ENSG00000022355	control	24	bagel_train_non_essential	TRUE	ENSG00000022355_GABRA1_ENSG00000022355_control
ENSG00000145863	GABRA6	26	ENSG00000145863	control	26	bagel_train_non_essential	TRUE	ENSG00000145863_GABRA6_ENSG00000145863_control
ENSG00000204279	PAGE3	6	ENSG00000204279	control	6	bagel_train_non_essential	TRUE	ENSG00000204279_PAGE3_ENSG00000204279_control
ENSG00000155622	XAGE2	5	ENSG00000155622	control	5	bagel_train_non_essential	TRUE	ENSG00000155622_XAGE2_ENSG00000155622_control
ENSG00000166573	GALR1	19	ENSG00000166573	control	19	bagel_train_non_essential	TRUE	ENSG00000166573_GALR1_ENSG00000166573_control
ENSG00000128310	GALR3	13	ENSG00000128310	control	13	bagel_train_non_essential	TRUE	ENSG00000128310_GALR3_ENSG00000128310_control
ENSG00000115263	GCG	8	ENSG00000115263	control	8	bagel_train_non_essential	TRUE	ENSG00000115263_GCG_ENSG00000115263_control
ENSG00000124827	GCM2	12	ENSG00000124827	control	12	bagel_train_non_essential	TRUE	ENSG00000124827_GCM2_ENSG00000124827_control
ENSG00000263761	GDF2	31	ENSG00000263761	control	31	bagel_train_non_essential	TRUE	ENSG00000263761_GDF2_ENSG00000263761_control
ENSG00000121853	GHSR	34	ENSG00000121853	control	34	bagel_train_non_essential	TRUE	ENSG00000121853_GHSR_ENSG00000121853_control
ENSG00000134812	GIF	43	ENSG00000134812	control	43	bagel_train_non_essential	TRUE	ENSG00000134812_GIF_ENSG00000134812_control
ENSG00000121634	GJA8	27	ENSG00000121634	control	27	bagel_train_non_essential	TRUE	ENSG00000121634_GJA8_ENSG00000121634_control
ENSG00000196475	GK2	29	ENSG00000196475	control	29	bagel_train_non_essential	TRUE	ENSG00000196475_GK2_ENSG00000196475_control
ENSG00000145888	GLRA1	34	ENSG00000145888	control	34	bagel_train_non_essential	TRUE	ENSG00000145888_GLRA1_ENSG00000145888_control
ENSG00000101958	GLRA2	28	ENSG00000101958	control	28	bagel_train_non_essential	TRUE	ENSG00000101958_GLRA2_ENSG00000101958_control
ENSG00000163295	ALPI	15	ENSG00000163295	control	15	bagel_train_non_essential	TRUE	ENSG00000163295_ALPI_ENSG00000163295_control
ENSG00000104499	GML	9	ENSG00000104499	control	9	bagel_train_non_essential	TRUE	ENSG00000104499_GML_ENSG00000104499_control
ENSG00000119973	PRLHR	25	ENSG00000119973	control	25	bagel_train_non_essential	TRUE	ENSG00000119973_PRLHR_ENSG00000119973_control
ENSG00000181408	UTS2R	18	ENSG00000181408	control	18	bagel_train_non_essential	TRUE	ENSG00000181408_UTS2R_ENSG00000181408_control
ENSG00000154478	GPR26	17	ENSG00000154478	control	17	bagel_train_non_essential	TRUE	ENSG00000154478_GPR26_ENSG00000154478_control
ENSG00000120436	GPR31	30	ENSG00000120436	control	30	bagel_train_non_essential	TRUE	ENSG00000120436_GPR31_ENSG00000120436_control
ENSG00000142511	GPR32	19	ENSG00000142511	control	19	bagel_train_non_essential	TRUE	ENSG00000142511_GPR32_ENSG00000142511_control
ENSG00000156150	ALX3	4	ENSG00000156150	control	4	bagel_train_non_essential	TRUE	ENSG00000156150_ALX3_ENSG00000156150_control
ENSG00000126266	FFAR1	41	ENSG00000126266	control	41	bagel_train_non_essential	TRUE	ENSG00000126266_FFAR1_ENSG00000126266_control
ENSG00000135973	GPR45	28	ENSG00000135973	control	28	bagel_train_non_essential	TRUE	ENSG00000135973_GPR45_ENSG00000135973_control
ENSG00000102195	GPR50	31	ENSG00000102195	control	31	bagel_train_non_essential	TRUE	ENSG00000102195_GPR50_ENSG00000102195_control
ENSG00000203737	GPR52	26	ENSG00000203737	control	26	bagel_train_non_essential	TRUE	ENSG00000203737_GPR52_ENSG00000203737_control
ENSG00000146378	TAAR2	30	ENSG00000146378	control	30	bagel_train_non_essential	TRUE	ENSG00000146378_TAAR2_ENSG00000146378_control
ENSG00000155269	GPR78	81	ENSG00000155269	control	81	bagel_train_non_essential	TRUE	ENSG00000155269_GPR78_ENSG00000155269_control
ENSG00000224586	GPX5	14	ENSG00000224586	control	14	bagel_train_non_essential	TRUE	ENSG00000224586_GPX5_ENSG00000224586_control
ENSG00000198704	GPX6	14	ENSG00000198704	control	14	bagel_train_non_essential	TRUE	ENSG00000198704_GPX6_ENSG00000198704_control
ENSG00000124493	GRM4	87	ENSG00000124493	control	87	bagel_train_non_essential	TRUE	ENSG00000124493_GRM4_ENSG00000124493_control
ENSG00000168959	GRM5	71	ENSG00000168959	control	71	bagel_train_non_essential	TRUE	ENSG00000168959_GRM5_ENSG00000168959_control
ENSG00000113262	GRM6	57	ENSG00000113262	control	57	bagel_train_non_essential	TRUE	ENSG00000113262_GRM6_ENSG00000113262_control
ENSG00000063515	GSC2	6	ENSG00000063515	control	6	bagel_train_non_essential	TRUE	ENSG00000063515_GSC2_ENSG00000063515_control
ENSG00000197273	GUCA2A	11	ENSG00000197273	control	11	bagel_train_non_essential	TRUE	ENSG00000197273_GUCA2A_ENSG00000197273_control
ENSG00000101890	GUCY2F	86	ENSG00000101890	control	86	bagel_train_non_essential	TRUE	ENSG00000101890_GUCY2F_ENSG00000101890_control
ENSG00000275663	HIST1H4G	5	ENSG00000275663	control	5	bagel_train_non_essential	TRUE	ENSG00000275663_HIST1H4G_ENSG00000275663_control
ENSG00000101323	HAO1	30	ENSG00000101323	control	30	bagel_train_non_essential	TRUE	ENSG00000101323_HAO1_ENSG00000101323_control
ENSG00000137252	HCRTR2	38	ENSG00000137252	control	38	bagel_train_non_essential	TRUE	ENSG00000137252_HCRTR2_ENSG00000137252_control
ENSG00000120094	HOXB1	5	ENSG00000120094	control	5	bagel_train_non_essential	TRUE	ENSG00000120094_HOXB1_ENSG00000120094_control
ENSG00000170178	HOXD12	4	ENSG00000170178	control	4	bagel_train_non_essential	TRUE	ENSG00000170178_HOXD12_ENSG00000170178_control
ENSG00000113905	HRG	15	ENSG00000113905	control	15	bagel_train_non_essential	TRUE	ENSG00000113905_HRG_ENSG00000113905_control
ENSG00000101180	HRH3	44	ENSG00000101180	control	44	bagel_train_non_essential	TRUE	ENSG00000101180_HRH3_ENSG00000101180_control
ENSG00000178394	HTR1A	48	ENSG00000178394	control	48	bagel_train_non_essential	TRUE	ENSG00000178394_HTR1A_ENSG00000178394_control
ENSG00000147246	HTR2C	37	ENSG00000147246	control	37	bagel_train_non_essential	TRUE	ENSG00000147246_HTR2C_ENSG00000147246_control
ENSG00000157219	HTR5A	31	ENSG00000157219	control	31	bagel_train_non_essential	TRUE	ENSG00000157219_HTR5A_ENSG00000157219_control
ENSG00000158748	HTR6	25	ENSG00000158748	control	25	bagel_train_non_essential	TRUE	ENSG00000158748_HTR6_ENSG00000158748_control
ENSG00000121351	IAPP	6	ENSG00000121351	control	6	bagel_train_non_essential	TRUE	ENSG00000121351_IAPP_ENSG00000121351_control
ENSG00000171855	IFNB1	14	ENSG00000171855	control	14	bagel_train_non_essential	TRUE	ENSG00000171855_IFNB1_ENSG00000171855_control
ENSG00000177047	IFNW1	11	ENSG00000177047	control	11	bagel_train_non_essential	TRUE	ENSG00000177047_IFNW1_ENSG00000177047_control
ENSG00000113302	IL12B	31	ENSG00000113302	control	31	bagel_train_non_essential	TRUE	ENSG00000113302_IL12B_ENSG00000113302_control
ENSG00000169194	IL13	19	ENSG00000169194	control	19	bagel_train_non_essential	TRUE	ENSG00000169194_IL13_ENSG00000169194_control
ENSG00000112115	IL17A	9	ENSG00000112115	control	9	bagel_train_non_essential	TRUE	ENSG00000112115_IL17A_ENSG00000112115_control
ENSG00000138684	IL21	9	ENSG00000138684	control	9	bagel_train_non_essential	TRUE	ENSG00000138684_IL21_ENSG00000138684_control
ENSG00000164399	IL3	9	ENSG00000164399	control	9	bagel_train_non_essential	TRUE	ENSG00000164399_IL3_ENSG00000164399_control
ENSG00000110244	APOA4	24	ENSG00000110244	control	24	bagel_train_non_essential	TRUE	ENSG00000110244_APOA4_ENSG00000110244_control
ENSG00000145839	IL9	14	ENSG00000145839	control	14	bagel_train_non_essential	TRUE	ENSG00000145839_IL9_ENSG00000145839_control
ENSG00000111701	APOBEC1	19	ENSG00000111701	control	19	bagel_train_non_essential	TRUE	ENSG00000111701_APOBEC1_ENSG00000111701_control
ENSG00000254647	INS	8	ENSG00000254647	control	8	bagel_train_non_essential	TRUE	ENSG00000254647_INS_ENSG00000254647_control
ENSG00000172410	INSL5	10	ENSG00000172410	control	10	bagel_train_non_essential	TRUE	ENSG00000172410_INSL5_ENSG00000172410_control
ENSG00000120210	INSL6	15	ENSG00000120210	control	15	bagel_train_non_essential	TRUE	ENSG00000120210_INSL6_ENSG00000120210_control
ENSG00000027644	INSRR	136	ENSG00000027644	control	136	bagel_train_non_essential	TRUE	ENSG00000027644_INSRR_ENSG00000027644_control
ENSG00000139515	PDX1	6	ENSG00000139515	control	6	bagel_train_non_essential	TRUE	ENSG00000139515_PDX1_ENSG00000139515_control
ENSG00000175336	APOF	21	ENSG00000175336	control	21	bagel_train_non_essential	TRUE	ENSG00000175336_APOF_ENSG00000175336_control
ENSG00000143105	KCNA10	24	ENSG00000143105	control	24	bagel_train_non_essential	TRUE	ENSG00000143105_KCNA10_ENSG00000143105_control
ENSG00000182674	KCNB2	47	ENSG00000182674	control	47	bagel_train_non_essential	TRUE	ENSG00000182674_KCNB2_ENSG00000182674_control
ENSG00000100433	KCNK10	14	ENSG00000100433	control	14	bagel_train_non_essential	TRUE	ENSG00000100433_KCNK10_ENSG00000100433_control
ENSG00000186474	KLK12	28	ENSG00000186474	control	28	bagel_train_non_essential	TRUE	ENSG00000186474_KLK12_ENSG00000186474_control
ENSG00000213022	KLK9	23	ENSG00000213022	control	23	bagel_train_non_essential	TRUE	ENSG00000213022_KLK9_ENSG00000213022_control
ENSG00000103375	AQP8	33	ENSG00000103375	control	33	bagel_train_non_essential	TRUE	ENSG00000103375_AQP8_ENSG00000103375_control
ENSG00000172867	KRT2	10	ENSG00000172867	control	10	bagel_train_non_essential	TRUE	ENSG00000172867_KRT2_ENSG00000172867_control
ENSG00000171403	KRT9	23	ENSG00000171403	control	23	bagel_train_non_essential	TRUE	ENSG00000171403_KRT9_ENSG00000171403_control
ENSG00000197079	KRT35	4	ENSG00000197079	control	4	bagel_train_non_essential	TRUE	ENSG00000197079_KRT35_ENSG00000197079_control
ENSG00000126337	KRT36	10	ENSG00000126337	control	10	bagel_train_non_essential	TRUE	ENSG00000126337_KRT36_ENSG00000126337_control
ENSG00000161850	KRT82	10	ENSG00000161850	control	10	bagel_train_non_essential	TRUE	ENSG00000161850_KRT82_ENSG00000161850_control
ENSG00000161849	KRT84	11	ENSG00000161849	control	11	bagel_train_non_essential	TRUE	ENSG00000161849_KRT84_ENSG00000161849_control
ENSG00000135443	KRT85	5	ENSG00000135443	control	5	bagel_train_non_essential	TRUE	ENSG00000135443_KRT85_ENSG00000135443_control
ENSG00000167531	LALBA	10	ENSG00000167531	control	10	bagel_train_non_essential	TRUE	ENSG00000167531_LALBA_ENSG00000167531_control
ENSG00000115850	LCT	196	ENSG00000115850	control	196	bagel_train_non_essential	TRUE	ENSG00000115850_LCT_ENSG00000115850_control
ENSG00000107187	LHX3	10	ENSG00000107187	control	10	bagel_train_non_essential	TRUE	ENSG00000107187_LHX3_ENSG00000107187_control
ENSG00000105370	LIM2	19	ENSG00000105370	control	19	bagel_train_non_essential	TRUE	ENSG00000105370_LIM2_ENSG00000105370_control
ENSG00000096264	NCR2	13	ENSG00000096264	control	13	bagel_train_non_essential	TRUE	ENSG00000096264_NCR2_ENSG00000096264_control
ENSG00000124260	MAGEA10	24	ENSG00000124260	control	24	bagel_train_non_essential	TRUE	ENSG00000124260_MAGEA10_ENSG00000124260_control
ENSG00000185247	MAGEA11	17	ENSG00000185247	control	17	bagel_train_non_essential	TRUE	ENSG00000185247_MAGEA11_ENSG00000185247_control
ENSG00000214107	MAGEB1	19	ENSG00000214107	control	19	bagel_train_non_essential	TRUE	ENSG00000214107_MAGEB1_ENSG00000214107_control
ENSG00000198798	MAGEB3	21	ENSG00000198798	control	21	bagel_train_non_essential	TRUE	ENSG00000198798_MAGEB3_ENSG00000198798_control
ENSG00000120289	MAGEB4	9	ENSG00000120289	control	9	bagel_train_non_essential	TRUE	ENSG00000120289_MAGEB4_ENSG00000120289_control
ENSG00000130368	MAS1	29	ENSG00000130368	control	29	bagel_train_non_essential	TRUE	ENSG00000130368_MAS1_ENSG00000130368_control
ENSG00000165471	MBL2	15	ENSG00000165471	control	15	bagel_train_non_essential	TRUE	ENSG00000165471_MBL2_ENSG00000165471_control
ENSG00000185231	MC2R	28	ENSG00000185231	control	28	bagel_train_non_essential	TRUE	ENSG00000185231_MC2R_ENSG00000185231_control
ENSG00000124089	MC3R	17	ENSG00000124089	control	17	bagel_train_non_essential	TRUE	ENSG00000124089_MC3R_ENSG00000124089_control
ENSG00000176136	MC5R	25	ENSG00000176136	control	25	bagel_train_non_essential	TRUE	ENSG00000176136_MC5R_ENSG00000176136_control
ENSG00000112818	MEP1A	76	ENSG00000112818	control	76	bagel_train_non_essential	TRUE	ENSG00000112818_MEP1A_ENSG00000112818_control
ENSG00000141434	MEP1B	71	ENSG00000141434	control	71	bagel_train_non_essential	TRUE	ENSG00000141434_MEP1B_ENSG00000141434_control
ENSG00000134160	TRPM1	18	ENSG00000134160	control	18	bagel_train_non_essential	TRUE	ENSG00000134160_TRPM1_ENSG00000134160_control
ENSG00000137674	MMP20	43	ENSG00000137674	control	43	bagel_train_non_essential	TRUE	ENSG00000137674_MMP20_ENSG00000137674_control
ENSG00000114487	MORC1	15	ENSG00000114487	control	15	bagel_train_non_essential	TRUE	ENSG00000114487_MORC1_ENSG00000114487_control
ENSG00000129744	ART1	23	ENSG00000129744	control	23	bagel_train_non_essential	TRUE	ENSG00000129744_ART1_ENSG00000129744_control
ENSG00000134640	MTNR1B	27	ENSG00000134640	control	27	bagel_train_non_essential	TRUE	ENSG00000134640_MTNR1B_ENSG00000134640_control
ENSG00000134571	MYBPC3	106	ENSG00000134571	control	106	bagel_train_non_essential	TRUE	ENSG00000134571_MYBPC3_ENSG00000134571_control
ENSG00000111049	MYF5	22	ENSG00000111049	control	22	bagel_train_non_essential	TRUE	ENSG00000111049_MYF5_ENSG00000111049_control
ENSG00000171532	NEUROD2	17	ENSG00000171532	control	17	bagel_train_non_essential	TRUE	ENSG00000171532_NEUROD2_ENSG00000171532_control
ENSG00000125820	NKX2-2	3	ENSG00000125820	control	3	bagel_train_non_essential	TRUE	ENSG00000125820_NKX2-2_ENSG00000125820_control
ENSG00000074771	NOX3	35	ENSG00000074771	control	35	bagel_train_non_essential	TRUE	ENSG00000074771_NOX3_ENSG00000074771_control
ENSG00000172238	ATOH1	6	ENSG00000172238	control	6	bagel_train_non_essential	TRUE	ENSG00000172238_ATOH1_ENSG00000172238_control
ENSG00000112333	NR2E1	42	ENSG00000112333	control	42	bagel_train_non_essential	TRUE	ENSG00000112333_NR2E1_ENSG00000112333_control
ENSG00000165694	FRMD7	24	ENSG00000165694	control	24	bagel_train_non_essential	TRUE	ENSG00000165694_FRMD7_ENSG00000165694_control
ENSG00000188937	NYX	16	ENSG00000188937	control	16	bagel_train_non_essential	TRUE	ENSG00000188937_NYX_ENSG00000188937_control
ENSG00000253117	OC90	30	ENSG00000253117	control	30	bagel_train_non_essential	TRUE	ENSG00000253117_OC90_ENSG00000253117_control
ENSG00000186723	OR10H1	6	ENSG00000186723	control	6	bagel_train_non_essential	TRUE	ENSG00000186723_OR10H1_ENSG00000186723_control
ENSG00000171942	OR10H2	5	ENSG00000171942	control	5	bagel_train_non_essential	TRUE	ENSG00000171942_OR10H2_ENSG00000171942_control
ENSG00000171936	OR10H3	3	ENSG00000171936	control	3	bagel_train_non_essential	TRUE	ENSG00000171936_OR10H3_ENSG00000171936_control
ENSG00000196184	OR10J1	13	ENSG00000196184	control	13	bagel_train_non_essential	TRUE	ENSG00000196184_OR10J1_ENSG00000196184_control
ENSG00000204694	OR11A1	28	ENSG00000204694	control	28	bagel_train_non_essential	TRUE	ENSG00000204694_OR11A1_ENSG00000204694_control
ENSG00000168787	OR12D2	10	ENSG00000168787	control	10	bagel_train_non_essential	TRUE	ENSG00000168787_OR12D2_ENSG00000168787_control
ENSG00000172146	OR1A1	10	ENSG00000172146	control	10	bagel_train_non_essential	TRUE	ENSG00000172146_OR1A1_ENSG00000172146_control
ENSG00000172150	OR1A2	7	ENSG00000172150	control	7	bagel_train_non_essential	TRUE	ENSG00000172150_OR1A2_ENSG00000172150_control
ENSG00000171484	OR1B1	42	ENSG00000171484	control	42	bagel_train_non_essential	TRUE	ENSG00000171484_OR1B1_ENSG00000171484_control
ENSG00000184166	OR1D2	13	ENSG00000184166	control	13	bagel_train_non_essential	TRUE	ENSG00000184166_OR1D2_ENSG00000184166_control
ENSG00000180016	OR1E1	3	ENSG00000180016	control	3	bagel_train_non_essential	TRUE	ENSG00000180016_OR1E1_ENSG00000180016_control
ENSG00000186009	ATP4B	41	ENSG00000186009	control	41	bagel_train_non_essential	TRUE	ENSG00000186009_ATP4B_ENSG00000186009_control
ENSG00000183024	OR1G1	19	ENSG00000183024	control	19	bagel_train_non_essential	TRUE	ENSG00000183024_OR1G1_ENSG00000183024_control
ENSG00000171459	OR1L6	4	ENSG00000171459	control	4	bagel_train_non_essential	TRUE	ENSG00000171459_OR1L6_ENSG00000171459_control
ENSG00000168158	OR2C1	34	ENSG00000168158	control	34	bagel_train_non_essential	TRUE	ENSG00000168158_OR2C1_ENSG00000168158_control
ENSG00000166368	OR2D2	30	ENSG00000166368	control	30	bagel_train_non_essential	TRUE	ENSG00000166368_OR2D2_ENSG00000166368_control
ENSG00000204688	OR2H1	13	ENSG00000204688	control	13	bagel_train_non_essential	TRUE	ENSG00000204688_OR2H1_ENSG00000204688_control
ENSG00000175143	OR2T1	24	ENSG00000175143	control	24	bagel_train_non_essential	TRUE	ENSG00000175143_OR2T1_ENSG00000175143_control
ENSG00000204704	OR2W1	19	ENSG00000204704	control	19	bagel_train_non_essential	TRUE	ENSG00000204704_OR2W1_ENSG00000204704_control
ENSG00000180090	OR3A1	13	ENSG00000180090	control	13	bagel_train_non_essential	TRUE	ENSG00000180090_OR3A1_ENSG00000180090_control
ENSG00000221882	OR3A2	4	ENSG00000221882	control	4	bagel_train_non_essential	TRUE	ENSG00000221882_OR3A2_ENSG00000221882_control
ENSG00000159961	OR3A3	5	ENSG00000159961	control	5	bagel_train_non_essential	TRUE	ENSG00000159961_OR3A3_ENSG00000159961_control
ENSG00000141194	OR4D1	17	ENSG00000141194	control	17	bagel_train_non_essential	TRUE	ENSG00000141194_OR4D1_ENSG00000141194_control
ENSG00000182070	OR52A1	28	ENSG00000182070	control	28	bagel_train_non_essential	TRUE	ENSG00000182070_OR52A1_ENSG00000182070_control
ENSG00000148215	OR5C1	25	ENSG00000148215	control	25	bagel_train_non_essential	TRUE	ENSG00000148215_OR5C1_ENSG00000148215_control
ENSG00000167825	OR5I1	25	ENSG00000167825	control	25	bagel_train_non_essential	TRUE	ENSG00000167825_OR5I1_ENSG00000167825_control
ENSG00000185385	OR7A17	7	ENSG00000185385	control	7	bagel_train_non_essential	TRUE	ENSG00000185385_OR7A17_ENSG00000185385_control
ENSG00000127529	OR7C2	10	ENSG00000127529	control	10	bagel_train_non_essential	TRUE	ENSG00000127529_OR7C2_ENSG00000127529_control
ENSG00000174667	OR7D4	4	ENSG00000174667	control	4	bagel_train_non_essential	TRUE	ENSG00000174667_OR7D4_ENSG00000174667_control
ENSG00000170923	OR7G2	7	ENSG00000170923	control	7	bagel_train_non_essential	TRUE	ENSG00000170923_OR7G2_ENSG00000170923_control
ENSG00000196119	OR8A1	8	ENSG00000196119	control	8	bagel_train_non_essential	TRUE	ENSG00000196119_OR8A1_ENSG00000196119_control
ENSG00000197125	OR8B8	14	ENSG00000197125	control	14	bagel_train_non_essential	TRUE	ENSG00000197125_OR8B8_ENSG00000197125_control
ENSG00000172940	SLC22A13	42	ENSG00000172940	control	42	bagel_train_non_essential	TRUE	ENSG00000172940_SLC22A13_ENSG00000172940_control
ENSG00000125879	OTOR	14	ENSG00000125879	control	14	bagel_train_non_essential	TRUE	ENSG00000125879_OTOR_ENSG00000125879_control
ENSG00000171540	OTP	7	ENSG00000171540	control	7	bagel_train_non_essential	TRUE	ENSG00000171540_OTP_ENSG00000171540_control
ENSG00000165588	OTX2	16	ENSG00000165588	control	16	bagel_train_non_essential	TRUE	ENSG00000165588_OTX2_ENSG00000165588_control
ENSG00000172016	REG3A	4	ENSG00000172016	control	4	bagel_train_non_essential	TRUE	ENSG00000172016_REG3A_ENSG00000172016_control
ENSG00000125813	PAX1	9	ENSG00000125813	control	9	bagel_train_non_essential	TRUE	ENSG00000125813_PAX1_ENSG00000125813_control
ENSG00000106331	PAX4	30	ENSG00000106331	control	30	bagel_train_non_essential	TRUE	ENSG00000106331_PAX4_ENSG00000106331_control
ENSG00000139053	PDE6H	6	ENSG00000139053	control	6	bagel_train_non_essential	TRUE	ENSG00000139053_PDE6H_ENSG00000139053_control
ENSG00000101327	PDYN	8	ENSG00000101327	control	8	bagel_train_non_essential	TRUE	ENSG00000101327_PDYN_ENSG00000101327_control
ENSG00000170950	PGK2	28	ENSG00000170950	control	28	bagel_train_non_essential	TRUE	ENSG00000170950_PGK2_ENSG00000170950_control
ENSG00000125207	PIWIL1	65	ENSG00000125207	control	65	bagel_train_non_essential	TRUE	ENSG00000125207_PIWIL1_ENSG00000125207_control
ENSG00000175535	PNLIP	49	ENSG00000175535	control	49	bagel_train_non_essential	TRUE	ENSG00000175535_PNLIP_ENSG00000175535_control
ENSG00000187021	PNLIPRP1	37	ENSG00000187021	control	37	bagel_train_non_essential	TRUE	ENSG00000187021_PNLIPRP1_ENSG00000187021_control
ENSG00000196767	POU3F4	3	ENSG00000196767	control	3	bagel_train_non_essential	TRUE	ENSG00000196767_POU3F4_ENSG00000196767_control
ENSG00000151615	POU4F2	3	ENSG00000151615	control	3	bagel_train_non_essential	TRUE	ENSG00000151615_POU4F2_ENSG00000151615_control
ENSG00000091010	POU4F3	5	ENSG00000091010	control	5	bagel_train_non_essential	TRUE	ENSG00000091010_POU4F3_ENSG00000091010_control
ENSG00000188386	PPP3R2	10	ENSG00000188386	control	10	bagel_train_non_essential	TRUE	ENSG00000188386_PPP3R2_ENSG00000188386_control
ENSG00000156575	PRG3	9	ENSG00000156575	control	9	bagel_train_non_essential	TRUE	ENSG00000156575_PRG3_ENSG00000156575_control
ENSG00000205927	OLIG2	3	ENSG00000205927	control	3	bagel_train_non_essential	TRUE	ENSG00000205927_OLIG2_ENSG00000205927_control
ENSG00000175325	PROP1	11	ENSG00000175325	control	11	bagel_train_non_essential	TRUE	ENSG00000175325_PROP1_ENSG00000175325_control
ENSG00000154646	TMPRSS15	72	ENSG00000154646	control	72	bagel_train_non_essential	TRUE	ENSG00000154646_TMPRSS15_ENSG00000154646_control
ENSG00000125492	BARHL1	4	ENSG00000125492	control	4	bagel_train_non_essential	TRUE	ENSG00000125492_BARHL1_ENSG00000125492_control
ENSG00000265203	RBP3	114	ENSG00000265203	control	114	bagel_train_non_essential	TRUE	ENSG00000265203_RBP3_ENSG00000265203_control
ENSG00000112337	SLC17A2	51	ENSG00000112337	control	51	bagel_train_non_essential	TRUE	ENSG00000112337_SLC17A2_ENSG00000112337_control
ENSG00000066279	ASPM	92	ENSG00000114019	AMOTL2	10	Bioinformatically_derived_pair	TRUE	ENSG00000066279_ASPM_ENSG00000114019_AMOTL2
ENSG00000066279	ASPM	92	ENSG00000104728	ARHGEF10	58	Bioinformatically_derived_pair	TRUE	ENSG00000066279_ASPM_ENSG00000104728_ARHGEF10
ENSG00000066279	ASPM	92	ENSG00000130429	ARPC1B	38	Bioinformatically_derived_pair	TRUE	ENSG00000066279_ASPM_ENSG00000130429_ARPC1B
ENSG00000136492	BRIP1	35	ENSG00000130429	ARPC1B	38	Bioinformatically_derived_pair	TRUE	ENSG00000136492_BRIP1_ENSG00000130429_ARPC1B
ENSG00000167971	CASKIN1	41	ENSG00000066279	ASPM	92	Bioinformatically_derived_pair	TRUE	ENSG00000167971_CASKIN1_ENSG00000066279_ASPM
ENSG00000145386	CCNA2	31	ENSG00000106605	BLVRA	25	Bioinformatically_derived_pair	TRUE	ENSG00000145386_CCNA2_ENSG00000106605_BLVRA
ENSG00000110092	CCND1	12	ENSG00000066279	ASPM	92	Bioinformatically_derived_pair	TRUE	ENSG00000110092_CCND1_ENSG00000066279_ASPM
ENSG00000158402	CDC25C	34	ENSG00000114019	AMOTL2	10	Bioinformatically_derived_pair	TRUE	ENSG00000158402_CDC25C_ENSG00000114019_AMOTL2
ENSG00000158402	CDC25C	34	ENSG00000130429	ARPC1B	38	Bioinformatically_derived_pair	TRUE	ENSG00000158402_CDC25C_ENSG00000130429_ARPC1B
ENSG00000163171	CDC42EP3	31	ENSG00000158402	CDC25C	34	Bioinformatically_derived_pair	TRUE	ENSG00000163171_CDC42EP3_ENSG00000158402_CDC25C
ENSG00000058091	CDK14	32	ENSG00000158402	CDC25C	34	Bioinformatically_derived_pair	TRUE	ENSG00000058091_CDK14_ENSG00000158402_CDC25C
ENSG00000167513	CDT1	13	ENSG00000130429	ARPC1B	38	Bioinformatically_derived_pair	TRUE	ENSG00000167513_CDT1_ENSG00000130429_ARPC1B
ENSG00000138778	CENPE	20	ENSG00000130429	ARPC1B	38	Bioinformatically_derived_pair	TRUE	ENSG00000138778_CENPE_ENSG00000130429_ARPC1B
ENSG00000031691	CENPQ	14	ENSG00000130429	ARPC1B	38	Bioinformatically_derived_pair	TRUE	ENSG00000031691_CENPQ_ENSG00000130429_ARPC1B
ENSG00000103381	CPPED1	27	ENSG00000066279	ASPM	92	Bioinformatically_derived_pair	TRUE	ENSG00000103381_CPPED1_ENSG00000066279_ASPM
ENSG00000159176	CSRP1	14	ENSG00000158402	CDC25C	34	Bioinformatically_derived_pair	TRUE	ENSG00000159176_CSRP1_ENSG00000158402_CDC25C
ENSG00000166347	CYB5A	3	ENSG00000066279	ASPM	92	Bioinformatically_derived_pair	TRUE	ENSG00000166347_CYB5A_ENSG00000066279_ASPM
ENSG00000071967	CYBRD1	12	ENSG00000158402	CDC25C	34	Bioinformatically_derived_pair	TRUE	ENSG00000071967_CYBRD1_ENSG00000158402_CDC25C
ENSG00000160882	CYP11B1	10	ENSG00000053371	AKR7A2	13	Bioinformatically_derived_pair	TRUE	ENSG00000160882_CYP11B1_ENSG00000053371_AKR7A2
ENSG00000160882	CYP11B1	10	ENSG00000071205	ARHGAP10	64	Bioinformatically_derived_pair	TRUE	ENSG00000160882_CYP11B1_ENSG00000071205_ARHGAP10
ENSG00000160882	CYP11B1	10	ENSG00000031691	CENPQ	14	Bioinformatically_derived_pair	TRUE	ENSG00000160882_CYP11B1_ENSG00000031691_CENPQ
ENSG00000244274	DBNDD2	18	ENSG00000066279	ASPM	92	Bioinformatically_derived_pair	TRUE	ENSG00000244274_DBNDD2_ENSG00000066279_ASPM
ENSG00000244274	DBNDD2	18	ENSG00000158402	CDC25C	34	Bioinformatically_derived_pair	TRUE	ENSG00000244274_DBNDD2_ENSG00000158402_CDC25C
ENSG00000244274	DBNDD2	18	ENSG00000138778	CENPE	20	Bioinformatically_derived_pair	TRUE	ENSG00000244274_DBNDD2_ENSG00000138778_CENPE
ENSG00000151065	DCP1B	13	ENSG00000066279	ASPM	92	Bioinformatically_derived_pair	TRUE	ENSG00000151065_DCP1B_ENSG00000066279_ASPM
ENSG00000179958	DCTPP1	21	ENSG00000029153	ARNTL2	21	Bioinformatically_derived_pair	TRUE	ENSG00000179958_DCTPP1_ENSG00000029153_ARNTL2
ENSG00000176978	DPP7	52	ENSG00000066279	ASPM	92	Bioinformatically_derived_pair	TRUE	ENSG00000176978_DPP7_ENSG00000066279_ASPM
ENSG00000149636	DSN1	15	ENSG00000166199	ALKBH3	24	Bioinformatically_derived_pair	TRUE	ENSG00000149636_DSN1_ENSG00000166199_ALKBH3
ENSG00000149636	DSN1	15	ENSG00000128283	CDC42EP1	20	Bioinformatically_derived_pair	TRUE	ENSG00000149636_DSN1_ENSG00000128283_CDC42EP1
ENSG00000149636	DSN1	15	ENSG00000051523	CYBA	24	Bioinformatically_derived_pair	TRUE	ENSG00000149636_DSN1_ENSG00000051523_CYBA
ENSG00000149636	DSN1	15	ENSG00000176978	DPP7	52	Bioinformatically_derived_pair	TRUE	ENSG00000149636_DSN1_ENSG00000176978_DPP7
ENSG00000163840	DTX3L	3	ENSG00000160882	CYP11B1	10	Bioinformatically_derived_pair	TRUE	ENSG00000163840_DTX3L_ENSG00000160882_CYP11B1
ENSG00000144597	EAF1	11	ENSG00000066279	ASPM	92	Bioinformatically_derived_pair	TRUE	ENSG00000144597_EAF1_ENSG00000066279_ASPM
ENSG00000144597	EAF1	11	ENSG00000160882	CYP11B1	10	Bioinformatically_derived_pair	TRUE	ENSG00000144597_EAF1_ENSG00000160882_CYP11B1
ENSG00000093144	ECHDC1	17	ENSG00000066279	ASPM	92	Bioinformatically_derived_pair	TRUE	ENSG00000093144_ECHDC1_ENSG00000066279_ASPM
ENSG00000134001	EIF2S1	33	ENSG00000160882	CYP11B1	10	Bioinformatically_derived_pair	TRUE	ENSG00000134001_EIF2S1_ENSG00000160882_CYP11B1
ENSG00000115459	ELMOD3	14	ENSG00000169684	CHRNA5	36	Bioinformatically_derived_pair	TRUE	ENSG00000115459_ELMOD3_ENSG00000169684_CHRNA5
ENSG00000116016	EPAS1	40	ENSG00000066279	ASPM	92	Bioinformatically_derived_pair	TRUE	ENSG00000116016_EPAS1_ENSG00000066279_ASPM
ENSG00000116016	EPAS1	40	ENSG00000145386	CCNA2	31	Bioinformatically_derived_pair	TRUE	ENSG00000116016_EPAS1_ENSG00000145386_CCNA2
ENSG00000116016	EPAS1	40	ENSG00000158402	CDC25C	34	Bioinformatically_derived_pair	TRUE	ENSG00000116016_EPAS1_ENSG00000158402_CDC25C
ENSG00000116016	EPAS1	40	ENSG00000167513	CDT1	13	Bioinformatically_derived_pair	TRUE	ENSG00000116016_EPAS1_ENSG00000167513_CDT1
ENSG00000174371	EXO1	46	ENSG00000124942	AHNAK	7	Bioinformatically_derived_pair	TRUE	ENSG00000174371_EXO1_ENSG00000124942_AHNAK
ENSG00000174371	EXO1	46	ENSG00000170017	ALCAM	33	Bioinformatically_derived_pair	TRUE	ENSG00000174371_EXO1_ENSG00000170017_ALCAM
ENSG00000174371	EXO1	46	ENSG00000166199	ALKBH3	24	Bioinformatically_derived_pair	TRUE	ENSG00000174371_EXO1_ENSG00000166199_ALKBH3
ENSG00000174371	EXO1	46	ENSG00000104728	ARHGEF10	58	Bioinformatically_derived_pair	TRUE	ENSG00000174371_EXO1_ENSG00000104728_ARHGEF10
ENSG00000174371	EXO1	46	ENSG00000130429	ARPC1B	38	Bioinformatically_derived_pair	TRUE	ENSG00000174371_EXO1_ENSG00000130429_ARPC1B
ENSG00000174371	EXO1	46	ENSG00000145246	ATP10D	99	Bioinformatically_derived_pair	TRUE	ENSG00000174371_EXO1_ENSG00000145246_ATP10D
ENSG00000174371	EXO1	46	ENSG00000105971	CAV2	11	Bioinformatically_derived_pair	TRUE	ENSG00000174371_EXO1_ENSG00000105971_CAV2
ENSG00000174371	EXO1	46	ENSG00000110092	CCND1	12	Bioinformatically_derived_pair	TRUE	ENSG00000174371_EXO1_ENSG00000110092_CCND1
ENSG00000174371	EXO1	46	ENSG00000026508	CD44	17	Bioinformatically_derived_pair	TRUE	ENSG00000174371_EXO1_ENSG00000026508_CD44
ENSG00000174371	EXO1	46	ENSG00000140931	CMTM3	10	Bioinformatically_derived_pair	TRUE	ENSG00000174371_EXO1_ENSG00000140931_CMTM3
ENSG00000174371	EXO1	46	ENSG00000151065	DCP1B	13	Bioinformatically_derived_pair	TRUE	ENSG00000174371_EXO1_ENSG00000151065_DCP1B
ENSG00000174371	EXO1	46	ENSG00000176978	DPP7	52	Bioinformatically_derived_pair	TRUE	ENSG00000174371_EXO1_ENSG00000176978_DPP7
ENSG00000103876	FAH	56	ENSG00000174371	EXO1	46	Bioinformatically_derived_pair	TRUE	ENSG00000103876_FAH_ENSG00000174371_EXO1
ENSG00000166801	FAM111A	35	ENSG00000160993	ALKBH4	34	Bioinformatically_derived_pair	TRUE	ENSG00000166801_FAM111A_ENSG00000160993_ALKBH4
ENSG00000166801	FAM111A	35	ENSG00000160882	CYP11B1	10	Bioinformatically_derived_pair	TRUE	ENSG00000166801_FAM111A_ENSG00000160882_CYP11B1
ENSG00000140525	FANCI	99	ENSG00000196636	ACN9	10	Bioinformatically_derived_pair	TRUE	ENSG00000140525_FANCI_ENSG00000196636_ACN9
ENSG00000140525	FANCI	99	ENSG00000136717	BIN1	46	Bioinformatically_derived_pair	TRUE	ENSG00000140525_FANCI_ENSG00000136717_BIN1
ENSG00000140525	FANCI	99	ENSG00000163171	CDC42EP3	31	Bioinformatically_derived_pair	TRUE	ENSG00000140525_FANCI_ENSG00000163171_CDC42EP3
ENSG00000140525	FANCI	99	ENSG00000244274	DBNDD2	18	Bioinformatically_derived_pair	TRUE	ENSG00000140525_FANCI_ENSG00000244274_DBNDD2
ENSG00000140525	FANCI	99	ENSG00000104325	DECR1	31	Bioinformatically_derived_pair	TRUE	ENSG00000140525_FANCI_ENSG00000104325_DECR1
ENSG00000140525	FANCI	99	ENSG00000132294	EFR3A	49	Bioinformatically_derived_pair	TRUE	ENSG00000140525_FANCI_ENSG00000132294_EFR3A
ENSG00000140525	FANCI	99	ENSG00000116016	EPAS1	40	Bioinformatically_derived_pair	TRUE	ENSG00000140525_FANCI_ENSG00000116016_EPAS1
ENSG00000162769	FLVCR1	41	ENSG00000125611	CHCHD5	4	Bioinformatically_derived_pair	TRUE	ENSG00000162769_FLVCR1_ENSG00000125611_CHCHD5
ENSG00000157827	FMNL2	49	ENSG00000140525	FANCI	99	Bioinformatically_derived_pair	TRUE	ENSG00000157827_FMNL2_ENSG00000140525_FANCI
ENSG00000089327	FXYD5	5	ENSG00000066279	ASPM	92	Bioinformatically_derived_pair	TRUE	ENSG00000089327_FXYD5_ENSG00000066279_ASPM
ENSG00000089327	FXYD5	5	ENSG00000167513	CDT1	13	Bioinformatically_derived_pair	TRUE	ENSG00000089327_FXYD5_ENSG00000167513_CDT1
ENSG00000089327	FXYD5	5	ENSG00000174371	EXO1	46	Bioinformatically_derived_pair	TRUE	ENSG00000089327_FXYD5_ENSG00000174371_EXO1
ENSG00000189433	GJB4	7	ENSG00000133740	E2F5	10	Bioinformatically_derived_pair	TRUE	ENSG00000189433_GJB4_ENSG00000133740_E2F5
ENSG00000023572	GLRX2	8	ENSG00000171316	CHD7	78	Bioinformatically_derived_pair	TRUE	ENSG00000023572_GLRX2_ENSG00000171316_CHD7
ENSG00000114450	GNB4	16	ENSG00000160882	CYP11B1	10	Bioinformatically_derived_pair	TRUE	ENSG00000114450_GNB4_ENSG00000160882_CYP11B1
ENSG00000069966	GNB5	29	ENSG00000066279	ASPM	92	Bioinformatically_derived_pair	TRUE	ENSG00000069966_GNB5_ENSG00000066279_ASPM
ENSG00000163281	GNPDA2	24	ENSG00000149636	DSN1	15	Bioinformatically_derived_pair	TRUE	ENSG00000163281_GNPDA2_ENSG00000149636_DSN1
ENSG00000106070	GRB10	41	ENSG00000134057	CCNB1	22	Bioinformatically_derived_pair	TRUE	ENSG00000106070_GRB10_ENSG00000134057_CCNB1
ENSG00000106070	GRB10	41	ENSG00000158402	CDC25C	34	Bioinformatically_derived_pair	TRUE	ENSG00000106070_GRB10_ENSG00000158402_CDC25C
ENSG00000106070	GRB10	41	ENSG00000140525	FANCI	99	Bioinformatically_derived_pair	TRUE	ENSG00000106070_GRB10_ENSG00000140525_FANCI
ENSG00000051128	HOMER3	17	ENSG00000149636	DSN1	15	Bioinformatically_derived_pair	TRUE	ENSG00000051128_HOMER3_ENSG00000149636_DSN1
ENSG00000051128	HOMER3	17	ENSG00000122566	HNRNPA2B1	8	Bioinformatically_derived_pair	TRUE	ENSG00000051128_HOMER3_ENSG00000122566_HNRNPA2B1
ENSG00000196639	HRH1	46	ENSG00000174371	EXO1	46	Bioinformatically_derived_pair	TRUE	ENSG00000196639_HRH1_ENSG00000174371_EXO1
ENSG00000076662	ICAM3	49	ENSG00000149636	DSN1	15	Bioinformatically_derived_pair	TRUE	ENSG00000076662_ICAM3_ENSG00000149636_DSN1
ENSG00000134049	IER3IP1	3	ENSG00000144354	CDCA7	15	Bioinformatically_derived_pair	TRUE	ENSG00000134049_IER3IP1_ENSG00000144354_CDCA7
ENSG00000132376	INPP5K	44	ENSG00000066279	ASPM	92	Bioinformatically_derived_pair	TRUE	ENSG00000132376_INPP5K_ENSG00000066279_ASPM
ENSG00000205730	ITPRIPL2	10	ENSG00000174371	EXO1	46	Bioinformatically_derived_pair	TRUE	ENSG00000205730_ITPRIPL2_ENSG00000174371_EXO1
ENSG00000128928	IVD	68	ENSG00000066279	ASPM	92	Bioinformatically_derived_pair	TRUE	ENSG00000128928_IVD_ENSG00000066279_ASPM
ENSG00000163808	KIF15	42	ENSG00000130429	ARPC1B	38	Bioinformatically_derived_pair	TRUE	ENSG00000163808_KIF15_ENSG00000130429_ARPC1B
ENSG00000163808	KIF15	42	ENSG00000104518	GSDMD	62	Bioinformatically_derived_pair	TRUE	ENSG00000163808_KIF15_ENSG00000104518_GSDMD
ENSG00000129250	KIF1C	41	ENSG00000149636	DSN1	15	Bioinformatically_derived_pair	TRUE	ENSG00000129250_KIF1C_ENSG00000149636_DSN1
ENSG00000079616	KIF22	76	ENSG00000115355	CCDC88A	20	Bioinformatically_derived_pair	TRUE	ENSG00000079616_KIF22_ENSG00000115355_CCDC88A
ENSG00000079616	KIF22	76	ENSG00000110092	CCND1	12	Bioinformatically_derived_pair	TRUE	ENSG00000079616_KIF22_ENSG00000110092_CCND1
ENSG00000087299	L2HGDH	31	ENSG00000130429	ARPC1B	38	Bioinformatically_derived_pair	TRUE	ENSG00000087299_L2HGDH_ENSG00000130429_ARPC1B
ENSG00000091136	LAMB1	110	ENSG00000140525	FANCI	99	Bioinformatically_derived_pair	TRUE	ENSG00000091136_LAMB1_ENSG00000140525_FANCI
ENSG00000172037	LAMB2	114	ENSG00000066279	ASPM	92	Bioinformatically_derived_pair	TRUE	ENSG00000172037_LAMB2_ENSG00000066279_ASPM
ENSG00000172037	LAMB2	114	ENSG00000174371	EXO1	46	Bioinformatically_derived_pair	TRUE	ENSG00000172037_LAMB2_ENSG00000174371_EXO1
ENSG00000100097	LGALS1	15	ENSG00000162769	FLVCR1	41	Bioinformatically_derived_pair	TRUE	ENSG00000100097_LGALS1_ENSG00000162769_FLVCR1
ENSG00000271601	LIX1L	27	ENSG00000158402	CDC25C	34	Bioinformatically_derived_pair	TRUE	ENSG00000271601_LIX1L_ENSG00000158402_CDC25C
ENSG00000139636	LMBR1L	54	ENSG00000163808	KIF15	42	Bioinformatically_derived_pair	TRUE	ENSG00000139636_LMBR1L_ENSG00000163808_KIF15
ENSG00000145012	LPP	23	ENSG00000145386	CCNA2	31	Bioinformatically_derived_pair	TRUE	ENSG00000145012_LPP_ENSG00000145386_CCNA2
ENSG00000147650	LRP12	44	ENSG00000140525	FANCI	99	Bioinformatically_derived_pair	TRUE	ENSG00000147650_LRP12_ENSG00000140525_FANCI
ENSG00000140280	LYSMD2	3	ENSG00000066279	ASPM	92	Bioinformatically_derived_pair	TRUE	ENSG00000140280_LYSMD2_ENSG00000066279_ASPM
ENSG00000140280	LYSMD2	3	ENSG00000174371	EXO1	46	Bioinformatically_derived_pair	TRUE	ENSG00000140280_LYSMD2_ENSG00000174371_EXO1
ENSG00000155254	MARVELD1	10	ENSG00000160882	CYP11B1	10	Bioinformatically_derived_pair	TRUE	ENSG00000155254_MARVELD1_ENSG00000160882_CYP11B1
ENSG00000073111	MCM2	64	ENSG00000008311	AASS	67	Bioinformatically_derived_pair	TRUE	ENSG00000073111_MCM2_ENSG00000008311_AASS
ENSG00000073111	MCM2	64	ENSG00000026508	CD44	17	Bioinformatically_derived_pair	TRUE	ENSG00000073111_MCM2_ENSG00000026508_CD44
ENSG00000073111	MCM2	64	ENSG00000140931	CMTM3	10	Bioinformatically_derived_pair	TRUE	ENSG00000073111_MCM2_ENSG00000140931_CMTM3
ENSG00000073111	MCM2	64	ENSG00000244274	DBNDD2	18	Bioinformatically_derived_pair	TRUE	ENSG00000073111_MCM2_ENSG00000244274_DBNDD2
ENSG00000073111	MCM2	64	ENSG00000089327	FXYD5	5	Bioinformatically_derived_pair	TRUE	ENSG00000073111_MCM2_ENSG00000089327_FXYD5
ENSG00000073111	MCM2	64	ENSG00000117226	GBP3	3	Bioinformatically_derived_pair	TRUE	ENSG00000073111_MCM2_ENSG00000117226_GBP3
ENSG00000073111	MCM2	64	ENSG00000106571	GLI3	15	Bioinformatically_derived_pair	TRUE	ENSG00000073111_MCM2_ENSG00000106571_GLI3
ENSG00000073111	MCM2	64	ENSG00000106070	GRB10	41	Bioinformatically_derived_pair	TRUE	ENSG00000073111_MCM2_ENSG00000106070_GRB10
ENSG00000073111	MCM2	64	ENSG00000109854	HTATIP2	29	Bioinformatically_derived_pair	TRUE	ENSG00000073111_MCM2_ENSG00000109854_HTATIP2
ENSG00000073111	MCM2	64	ENSG00000271601	LIX1L	27	Bioinformatically_derived_pair	TRUE	ENSG00000073111_MCM2_ENSG00000271601_LIX1L
ENSG00000166508	MCM7	94	ENSG00000110092	CCND1	12	Bioinformatically_derived_pair	TRUE	ENSG00000166508_MCM7_ENSG00000110092_CCND1
ENSG00000166508	MCM7	94	ENSG00000166801	FAM111A	35	Bioinformatically_derived_pair	TRUE	ENSG00000166508_MCM7_ENSG00000166801_FAM111A
ENSG00000076242	MLH1	31	ENSG00000066279	ASPM	92	Bioinformatically_derived_pair	TRUE	ENSG00000076242_MLH1_ENSG00000066279_ASPM
ENSG00000076242	MLH1	31	ENSG00000160882	CYP11B1	10	Bioinformatically_derived_pair	TRUE	ENSG00000076242_MLH1_ENSG00000160882_CYP11B1
ENSG00000119684	MLH3	43	ENSG00000160882	CYP11B1	10	Bioinformatically_derived_pair	TRUE	ENSG00000119684_MLH3_ENSG00000160882_CYP11B1
ENSG00000168404	MLKL	27	ENSG00000066279	ASPM	92	Bioinformatically_derived_pair	TRUE	ENSG00000168404_MLKL_ENSG00000066279_ASPM
ENSG00000168404	MLKL	27	ENSG00000174371	EXO1	46	Bioinformatically_derived_pair	TRUE	ENSG00000168404_MLKL_ENSG00000174371_EXO1
ENSG00000168404	MLKL	27	ENSG00000073111	MCM2	64	Bioinformatically_derived_pair	TRUE	ENSG00000168404_MLKL_ENSG00000073111_MCM2
ENSG00000121211	MND1	20	ENSG00000130429	ARPC1B	38	Bioinformatically_derived_pair	TRUE	ENSG00000121211_MND1_ENSG00000130429_ARPC1B
ENSG00000121211	MND1	20	ENSG00000244274	DBNDD2	18	Bioinformatically_derived_pair	TRUE	ENSG00000121211_MND1_ENSG00000244274_DBNDD2
ENSG00000121211	MND1	20	ENSG00000106571	GLI3	15	Bioinformatically_derived_pair	TRUE	ENSG00000121211_MND1_ENSG00000106571_GLI3
ENSG00000124615	MOCS1	28	ENSG00000066279	ASPM	92	Bioinformatically_derived_pair	TRUE	ENSG00000124615_MOCS1_ENSG00000066279_ASPM
ENSG00000013364	MVP	48	ENSG00000066279	ASPM	92	Bioinformatically_derived_pair	TRUE	ENSG00000013364_MVP_ENSG00000066279_ASPM
ENSG00000013364	MVP	48	ENSG00000174371	EXO1	46	Bioinformatically_derived_pair	TRUE	ENSG00000013364_MVP_ENSG00000174371_EXO1
ENSG00000013364	MVP	48	ENSG00000162769	FLVCR1	41	Bioinformatically_derived_pair	TRUE	ENSG00000013364_MVP_ENSG00000162769_FLVCR1
ENSG00000136997	MYC	28	ENSG00000163808	KIF15	42	Bioinformatically_derived_pair	TRUE	ENSG00000136997_MYC_ENSG00000163808_KIF15
ENSG00000172936	MYD88	22	ENSG00000066279	ASPM	92	Bioinformatically_derived_pair	TRUE	ENSG00000172936_MYD88_ENSG00000066279_ASPM
ENSG00000128641	MYO1B	98	ENSG00000158402	CDC25C	34	Bioinformatically_derived_pair	TRUE	ENSG00000128641_MYO1B_ENSG00000158402_CDC25C
ENSG00000103174	NAGPA	24	ENSG00000066279	ASPM	92	Bioinformatically_derived_pair	TRUE	ENSG00000103174_NAGPA_ENSG00000066279_ASPM
ENSG00000134369	NAV1	16	ENSG00000134057	CCNB1	22	Bioinformatically_derived_pair	TRUE	ENSG00000134369_NAV1_ENSG00000134057_CCNB1
ENSG00000121152	NCAPH	74	ENSG00000124942	AHNAK	7	Bioinformatically_derived_pair	TRUE	ENSG00000121152_NCAPH_ENSG00000124942_AHNAK
ENSG00000121152	NCAPH	74	ENSG00000166199	ALKBH3	24	Bioinformatically_derived_pair	TRUE	ENSG00000121152_NCAPH_ENSG00000166199_ALKBH3
ENSG00000121152	NCAPH	74	ENSG00000145246	ATP10D	99	Bioinformatically_derived_pair	TRUE	ENSG00000121152_NCAPH_ENSG00000145246_ATP10D
ENSG00000121152	NCAPH	74	ENSG00000124788	ATXN1	22	Bioinformatically_derived_pair	TRUE	ENSG00000121152_NCAPH_ENSG00000124788_ATXN1
ENSG00000121152	NCAPH	74	ENSG00000105974	CAV1	16	Bioinformatically_derived_pair	TRUE	ENSG00000121152_NCAPH_ENSG00000105974_CAV1
ENSG00000121152	NCAPH	74	ENSG00000105971	CAV2	11	Bioinformatically_derived_pair	TRUE	ENSG00000121152_NCAPH_ENSG00000105971_CAV2
ENSG00000121152	NCAPH	74	ENSG00000026508	CD44	17	Bioinformatically_derived_pair	TRUE	ENSG00000121152_NCAPH_ENSG00000026508_CD44
ENSG00000121152	NCAPH	74	ENSG00000010278	CD9	30	Bioinformatically_derived_pair	TRUE	ENSG00000121152_NCAPH_ENSG00000010278_CD9
ENSG00000121152	NCAPH	74	ENSG00000058091	CDK14	32	Bioinformatically_derived_pair	TRUE	ENSG00000121152_NCAPH_ENSG00000058091_CDK14
ENSG00000121152	NCAPH	74	ENSG00000140931	CMTM3	10	Bioinformatically_derived_pair	TRUE	ENSG00000121152_NCAPH_ENSG00000140931_CMTM3
ENSG00000121152	NCAPH	74	ENSG00000159176	CSRP1	14	Bioinformatically_derived_pair	TRUE	ENSG00000121152_NCAPH_ENSG00000159176_CSRP1
ENSG00000121152	NCAPH	74	ENSG00000166347	CYB5A	3	Bioinformatically_derived_pair	TRUE	ENSG00000121152_NCAPH_ENSG00000166347_CYB5A
ENSG00000121152	NCAPH	74	ENSG00000244274	DBNDD2	18	Bioinformatically_derived_pair	TRUE	ENSG00000121152_NCAPH_ENSG00000244274_DBNDD2
ENSG00000121152	NCAPH	74	ENSG00000151065	DCP1B	13	Bioinformatically_derived_pair	TRUE	ENSG00000121152_NCAPH_ENSG00000151065_DCP1B
ENSG00000121152	NCAPH	74	ENSG00000176978	DPP7	52	Bioinformatically_derived_pair	TRUE	ENSG00000121152_NCAPH_ENSG00000176978_DPP7
ENSG00000121152	NCAPH	74	ENSG00000142227	EMP3	18	Bioinformatically_derived_pair	TRUE	ENSG00000121152_NCAPH_ENSG00000142227_EMP3
ENSG00000121152	NCAPH	74	ENSG00000086289	EPDR1	17	Bioinformatically_derived_pair	TRUE	ENSG00000121152_NCAPH_ENSG00000086289_EPDR1
ENSG00000121152	NCAPH	74	ENSG00000103876	FAH	56	Bioinformatically_derived_pair	TRUE	ENSG00000121152_NCAPH_ENSG00000103876_FAH
ENSG00000121152	NCAPH	74	ENSG00000152767	FARP1	71	Bioinformatically_derived_pair	TRUE	ENSG00000121152_NCAPH_ENSG00000152767_FARP1
ENSG00000121152	NCAPH	74	ENSG00000187239	FNBP1	26	Bioinformatically_derived_pair	TRUE	ENSG00000121152_NCAPH_ENSG00000187239_FNBP1
ENSG00000121152	NCAPH	74	ENSG00000089327	FXYD5	5	Bioinformatically_derived_pair	TRUE	ENSG00000121152_NCAPH_ENSG00000089327_FXYD5
ENSG00000121152	NCAPH	74	ENSG00000010810	FYN	53	Bioinformatically_derived_pair	TRUE	ENSG00000121152_NCAPH_ENSG00000010810_FYN
ENSG00000121152	NCAPH	74	ENSG00000106571	GLI3	15	Bioinformatically_derived_pair	TRUE	ENSG00000121152_NCAPH_ENSG00000106571_GLI3
ENSG00000121152	NCAPH	74	ENSG00000076662	ICAM3	49	Bioinformatically_derived_pair	TRUE	ENSG00000121152_NCAPH_ENSG00000076662_ICAM3
ENSG00000121152	NCAPH	74	ENSG00000128928	IVD	68	Bioinformatically_derived_pair	TRUE	ENSG00000121152_NCAPH_ENSG00000128928_IVD
ENSG00000121152	NCAPH	74	ENSG00000100097	LGALS1	15	Bioinformatically_derived_pair	TRUE	ENSG00000121152_NCAPH_ENSG00000100097_LGALS1
ENSG00000121152	NCAPH	74	ENSG00000108679	LGALS3BP	25	Bioinformatically_derived_pair	TRUE	ENSG00000121152_NCAPH_ENSG00000108679_LGALS3BP
ENSG00000121152	NCAPH	74	ENSG00000183722	LHFP	12	Bioinformatically_derived_pair	TRUE	ENSG00000121152_NCAPH_ENSG00000183722_LHFP
ENSG00000121152	NCAPH	74	ENSG00000064042	LIMCH1	23	Bioinformatically_derived_pair	TRUE	ENSG00000121152_NCAPH_ENSG00000064042_LIMCH1
ENSG00000121152	NCAPH	74	ENSG00000197324	LRP10	35	Bioinformatically_derived_pair	TRUE	ENSG00000121152_NCAPH_ENSG00000197324_LRP10
ENSG00000121152	NCAPH	74	ENSG00000147650	LRP12	44	Bioinformatically_derived_pair	TRUE	ENSG00000121152_NCAPH_ENSG00000147650_LRP12
ENSG00000121152	NCAPH	74	ENSG00000140280	LYSMD2	3	Bioinformatically_derived_pair	TRUE	ENSG00000121152_NCAPH_ENSG00000140280_LYSMD2
ENSG00000121152	NCAPH	74	ENSG00000074416	MGLL	42	Bioinformatically_derived_pair	TRUE	ENSG00000121152_NCAPH_ENSG00000074416_MGLL
ENSG00000121152	NCAPH	74	ENSG00000168404	MLKL	27	Bioinformatically_derived_pair	TRUE	ENSG00000121152_NCAPH_ENSG00000168404_MLKL
ENSG00000121152	NCAPH	74	ENSG00000013364	MVP	48	Bioinformatically_derived_pair	TRUE	ENSG00000121152_NCAPH_ENSG00000013364_MVP
ENSG00000121152	NCAPH	74	ENSG00000179820	MYADM	17	Bioinformatically_derived_pair	TRUE	ENSG00000121152_NCAPH_ENSG00000179820_MYADM
ENSG00000121152	NCAPH	74	ENSG00000136997	MYC	28	Bioinformatically_derived_pair	TRUE	ENSG00000121152_NCAPH_ENSG00000136997_MYC
ENSG00000121152	NCAPH	74	ENSG00000177432	NAP1L5	8	Bioinformatically_derived_pair	TRUE	ENSG00000121152_NCAPH_ENSG00000177432_NAP1L5
ENSG00000144959	NCEH1	37	ENSG00000066279	ASPM	92	Bioinformatically_derived_pair	TRUE	ENSG00000144959_NCEH1_ENSG00000066279_ASPM
ENSG00000144959	NCEH1	37	ENSG00000158402	CDC25C	34	Bioinformatically_derived_pair	TRUE	ENSG00000144959_NCEH1_ENSG00000158402_CDC25C
ENSG00000144959	NCEH1	37	ENSG00000079616	KIF22	76	Bioinformatically_derived_pair	TRUE	ENSG00000144959_NCEH1_ENSG00000079616_KIF22
ENSG00000144959	NCEH1	37	ENSG00000121211	MND1	20	Bioinformatically_derived_pair	TRUE	ENSG00000144959_NCEH1_ENSG00000121211_MND1
ENSG00000131495	NDUFA2	25	ENSG00000160882	CYP11B1	10	Bioinformatically_derived_pair	TRUE	ENSG00000131495_NDUFA2_ENSG00000160882_CYP11B1
ENSG00000139180	NDUFA9	33	ENSG00000163808	KIF15	42	Bioinformatically_derived_pair	TRUE	ENSG00000139180_NDUFA9_ENSG00000163808_KIF15
ENSG00000119408	NEK6	31	ENSG00000066279	ASPM	92	Bioinformatically_derived_pair	TRUE	ENSG00000119408_NEK6_ENSG00000066279_ASPM
ENSG00000119408	NEK6	31	ENSG00000160882	CYP11B1	10	Bioinformatically_derived_pair	TRUE	ENSG00000119408_NEK6_ENSG00000160882_CYP11B1
ENSG00000119408	NEK6	31	ENSG00000174371	EXO1	46	Bioinformatically_derived_pair	TRUE	ENSG00000119408_NEK6_ENSG00000174371_EXO1
ENSG00000119408	NEK6	31	ENSG00000121152	NCAPH	74	Bioinformatically_derived_pair	TRUE	ENSG00000119408_NEK6_ENSG00000121152_NCAPH
ENSG00000119638	NEK9	58	ENSG00000160882	CYP11B1	10	Bioinformatically_derived_pair	TRUE	ENSG00000119638_NEK9_ENSG00000160882_CYP11B1
ENSG00000160703	NLRX1	44	ENSG00000174371	EXO1	46	Bioinformatically_derived_pair	TRUE	ENSG00000160703_NLRX1_ENSG00000174371_EXO1
ENSG00000103024	NME3	12	ENSG00000066279	ASPM	92	Bioinformatically_derived_pair	TRUE	ENSG00000103024_NME3_ENSG00000066279_ASPM
ENSG00000112992	NNT	113	ENSG00000066279	ASPM	92	Bioinformatically_derived_pair	TRUE	ENSG00000112992_NNT_ENSG00000066279_ASPM
ENSG00000107281	NPDC1	34	ENSG00000066279	ASPM	92	Bioinformatically_derived_pair	TRUE	ENSG00000107281_NPDC1_ENSG00000066279_ASPM
ENSG00000107281	NPDC1	34	ENSG00000149636	DSN1	15	Bioinformatically_derived_pair	TRUE	ENSG00000107281_NPDC1_ENSG00000149636_DSN1
ENSG00000107281	NPDC1	34	ENSG00000174371	EXO1	46	Bioinformatically_derived_pair	TRUE	ENSG00000107281_NPDC1_ENSG00000174371_EXO1
ENSG00000107281	NPDC1	34	ENSG00000121152	NCAPH	74	Bioinformatically_derived_pair	TRUE	ENSG00000107281_NPDC1_ENSG00000121152_NCAPH
ENSG00000174738	NR1D2	28	ENSG00000160882	CYP11B1	10	Bioinformatically_derived_pair	TRUE	ENSG00000174738_NR1D2_ENSG00000160882_CYP11B1
ENSG00000112874	NUDT12	35	ENSG00000166508	MCM7	94	Bioinformatically_derived_pair	TRUE	ENSG00000112874_NUDT12_ENSG00000166508_MCM7
ENSG00000144645	OSBPL10	53	ENSG00000066279	ASPM	92	Bioinformatically_derived_pair	TRUE	ENSG00000144645_OSBPL10_ENSG00000066279_ASPM
ENSG00000083720	OXCT1	32	ENSG00000066279	ASPM	92	Bioinformatically_derived_pair	TRUE	ENSG00000083720_OXCT1_ENSG00000066279_ASPM
ENSG00000178467	P4HTM	44	ENSG00000174371	EXO1	46	Bioinformatically_derived_pair	TRUE	ENSG00000178467_P4HTM_ENSG00000174371_EXO1
ENSG00000145730	PAM	57	ENSG00000066279	ASPM	92	Bioinformatically_derived_pair	TRUE	ENSG00000145730_PAM_ENSG00000066279_ASPM
ENSG00000041880	PARP3	46	ENSG00000066279	ASPM	92	Bioinformatically_derived_pair	TRUE	ENSG00000041880_PARP3_ENSG00000066279_ASPM
ENSG00000120265	PCMT1	19	ENSG00000160882	CYP11B1	10	Bioinformatically_derived_pair	TRUE	ENSG00000120265_PCMT1_ENSG00000160882_CYP11B1
ENSG00000135749	PCNXL2	28	ENSG00000145386	CCNA2	31	Bioinformatically_derived_pair	TRUE	ENSG00000135749_PCNXL2_ENSG00000145386_CCNA2
ENSG00000135749	PCNXL2	28	ENSG00000121211	MND1	20	Bioinformatically_derived_pair	TRUE	ENSG00000135749_PCNXL2_ENSG00000121211_MND1
ENSG00000123349	PFDN5	19	ENSG00000163808	KIF15	42	Bioinformatically_derived_pair	TRUE	ENSG00000123349_PFDN5_ENSG00000163808_KIF15
ENSG00000070087	PFN2	11	ENSG00000158402	CDC25C	34	Bioinformatically_derived_pair	TRUE	ENSG00000070087_PFN2_ENSG00000158402_CDC25C
ENSG00000137338	PGBD1	32	ENSG00000121152	NCAPH	74	Bioinformatically_derived_pair	TRUE	ENSG00000137338_PGBD1_ENSG00000121152_NCAPH
ENSG00000136147	PHF11	10	ENSG00000066279	ASPM	92	Bioinformatically_derived_pair	TRUE	ENSG00000136147_PHF11_ENSG00000066279_ASPM
ENSG00000174307	PHLDA3	5	ENSG00000129173	E2F8	16	Bioinformatically_derived_pair	TRUE	ENSG00000174307_PHLDA3_ENSG00000129173_E2F8
ENSG00000140451	PIF1	49	ENSG00000178053	MLF1	21	Bioinformatically_derived_pair	TRUE	ENSG00000140451_PIF1_ENSG00000178053_MLF1
ENSG00000140451	PIF1	49	ENSG00000144959	NCEH1	37	Bioinformatically_derived_pair	TRUE	ENSG00000140451_PIF1_ENSG00000144959_NCEH1
ENSG00000140451	PIF1	49	ENSG00000070087	PFN2	11	Bioinformatically_derived_pair	TRUE	ENSG00000140451_PIF1_ENSG00000070087_PFN2
ENSG00000023902	PLEKHO1	20	ENSG00000134057	CCNB1	22	Bioinformatically_derived_pair	TRUE	ENSG00000023902_PLEKHO1_ENSG00000134057_CCNB1
ENSG00000023902	PLEKHO1	20	ENSG00000158402	CDC25C	34	Bioinformatically_derived_pair	TRUE	ENSG00000023902_PLEKHO1_ENSG00000158402_CDC25C
ENSG00000115946	PNO1	14	ENSG00000109736	MFSD10	46	Bioinformatically_derived_pair	TRUE	ENSG00000115946_PNO1_ENSG00000109736_MFSD10
ENSG00000115946	PNO1	14	ENSG00000060491	OGFR	30	Bioinformatically_derived_pair	TRUE	ENSG00000115946_PNO1_ENSG00000060491_OGFR
ENSG00000100479	POLE2	24	ENSG00000159176	CSRP1	14	Bioinformatically_derived_pair	TRUE	ENSG00000100479_POLE2_ENSG00000159176_CSRP1
ENSG00000100479	POLE2	24	ENSG00000244274	DBNDD2	18	Bioinformatically_derived_pair	TRUE	ENSG00000100479_POLE2_ENSG00000244274_DBNDD2
ENSG00000100479	POLE2	24	ENSG00000135749	PCNXL2	28	Bioinformatically_derived_pair	TRUE	ENSG00000100479_POLE2_ENSG00000135749_PCNXL2
ENSG00000166169	POLL	54	ENSG00000066279	ASPM	92	Bioinformatically_derived_pair	TRUE	ENSG00000166169_POLL_ENSG00000066279_ASPM
ENSG00000166169	POLL	54	ENSG00000149636	DSN1	15	Bioinformatically_derived_pair	TRUE	ENSG00000166169_POLL_ENSG00000149636_DSN1
ENSG00000166169	POLL	54	ENSG00000121152	NCAPH	74	Bioinformatically_derived_pair	TRUE	ENSG00000166169_POLL_ENSG00000121152_NCAPH
ENSG00000172336	POP7	4	ENSG00000115355	CCDC88A	20	Bioinformatically_derived_pair	TRUE	ENSG00000172336_POP7_ENSG00000115355_CCDC88A
ENSG00000172336	POP7	4	ENSG00000165732	DDX21	41	Bioinformatically_derived_pair	TRUE	ENSG00000172336_POP7_ENSG00000165732_DDX21
ENSG00000172336	POP7	4	ENSG00000144597	EAF1	11	Bioinformatically_derived_pair	TRUE	ENSG00000172336_POP7_ENSG00000144597_EAF1
ENSG00000172336	POP7	4	ENSG00000012660	ELOVL5	30	Bioinformatically_derived_pair	TRUE	ENSG00000172336_POP7_ENSG00000012660_ELOVL5
ENSG00000172336	POP7	4	ENSG00000166801	FAM111A	35	Bioinformatically_derived_pair	TRUE	ENSG00000172336_POP7_ENSG00000166801_FAM111A
ENSG00000172336	POP7	4	ENSG00000168116	KIAA1586	19	Bioinformatically_derived_pair	TRUE	ENSG00000172336_POP7_ENSG00000168116_KIAA1586
ENSG00000172336	POP7	4	ENSG00000109790	KLHL5	41	Bioinformatically_derived_pair	TRUE	ENSG00000172336_POP7_ENSG00000109790_KLHL5
ENSG00000198901	PRC1	49	ENSG00000244274	DBNDD2	18	Bioinformatically_derived_pair	TRUE	ENSG00000198901_PRC1_ENSG00000244274_DBNDD2
ENSG00000067606	PRKCZ	58	ENSG00000121152	NCAPH	74	Bioinformatically_derived_pair	TRUE	ENSG00000067606_PRKCZ_ENSG00000121152_NCAPH
ENSG00000171867	PRNP	16	ENSG00000163808	KIF15	42	Bioinformatically_derived_pair	TRUE	ENSG00000171867_PRNP_ENSG00000163808_KIF15
ENSG00000070778	PTPN21	63	ENSG00000174371	EXO1	46	Bioinformatically_derived_pair	TRUE	ENSG00000070778_PTPN21_ENSG00000174371_EXO1
ENSG00000070778	PTPN21	63	ENSG00000121152	NCAPH	74	Bioinformatically_derived_pair	TRUE	ENSG00000070778_PTPN21_ENSG00000121152_NCAPH
ENSG00000132670	PTPRA	84	ENSG00000163808	KIF15	42	Bioinformatically_derived_pair	TRUE	ENSG00000132670_PTPRA_ENSG00000163808_KIF15
ENSG00000105426	PTPRS	206	ENSG00000066279	ASPM	92	Bioinformatically_derived_pair	TRUE	ENSG00000105426_PTPRS_ENSG00000066279_ASPM
ENSG00000177469	PTRF	12	ENSG00000121152	NCAPH	74	Bioinformatically_derived_pair	TRUE	ENSG00000177469_PTRF_ENSG00000121152_NCAPH
ENSG00000168461	RAB31	18	ENSG00000174371	EXO1	46	Bioinformatically_derived_pair	TRUE	ENSG00000168461_RAB31_ENSG00000174371_EXO1
ENSG00000168461	RAB31	18	ENSG00000121152	NCAPH	74	Bioinformatically_derived_pair	TRUE	ENSG00000168461_RAB31_ENSG00000121152_NCAPH
ENSG00000085999	RAD54L	70	ENSG00000244274	DBNDD2	18	Bioinformatically_derived_pair	TRUE	ENSG00000085999_RAD54L_ENSG00000244274_DBNDD2
ENSG00000085999	RAD54L	70	ENSG00000104325	DECR1	31	Bioinformatically_derived_pair	TRUE	ENSG00000085999_RAD54L_ENSG00000104325_DECR1
ENSG00000085999	RAD54L	70	ENSG00000139636	LMBR1L	54	Bioinformatically_derived_pair	TRUE	ENSG00000085999_RAD54L_ENSG00000139636_LMBR1L
ENSG00000085999	RAD54L	70	ENSG00000139180	NDUFA9	33	Bioinformatically_derived_pair	TRUE	ENSG00000085999_RAD54L_ENSG00000139180_NDUFA9
ENSG00000085999	RAD54L	70	ENSG00000123349	PFDN5	19	Bioinformatically_derived_pair	TRUE	ENSG00000085999_RAD54L_ENSG00000123349_PFDN5
ENSG00000155366	RHOC	10	ENSG00000149636	DSN1	15	Bioinformatically_derived_pair	TRUE	ENSG00000155366_RHOC_ENSG00000149636_DSN1
ENSG00000132669	RIN2	25	ENSG00000066279	ASPM	92	Bioinformatically_derived_pair	TRUE	ENSG00000132669_RIN2_ENSG00000066279_ASPM
ENSG00000132669	RIN2	25	ENSG00000174371	EXO1	46	Bioinformatically_derived_pair	TRUE	ENSG00000132669_RIN2_ENSG00000174371_EXO1
ENSG00000115963	RND3	17	ENSG00000140525	FANCI	99	Bioinformatically_derived_pair	TRUE	ENSG00000115963_RND3_ENSG00000140525_FANCI
ENSG00000181481	RNF135	18	ENSG00000066279	ASPM	92	Bioinformatically_derived_pair	TRUE	ENSG00000181481_RNF135_ENSG00000066279_ASPM
ENSG00000154134	ROBO3	104	ENSG00000160882	CYP11B1	10	Bioinformatically_derived_pair	TRUE	ENSG00000154134_ROBO3_ENSG00000160882_CYP11B1
ENSG00000162302	RPS6KA4	71	ENSG00000133740	E2F5	10	Bioinformatically_derived_pair	TRUE	ENSG00000162302_RPS6KA4_ENSG00000133740_E2F5
ENSG00000162302	RPS6KA4	71	ENSG00000162769	FLVCR1	41	Bioinformatically_derived_pair	TRUE	ENSG00000162302_RPS6KA4_ENSG00000162769_FLVCR1
ENSG00000162302	RPS6KA4	71	ENSG00000143353	LYPLAL1	14	Bioinformatically_derived_pair	TRUE	ENSG00000162302_RPS6KA4_ENSG00000143353_LYPLAL1
ENSG00000126458	RRAS	25	ENSG00000066279	ASPM	92	Bioinformatically_derived_pair	TRUE	ENSG00000126458_RRAS_ENSG00000066279_ASPM
ENSG00000126458	RRAS	25	ENSG00000174371	EXO1	46	Bioinformatically_derived_pair	TRUE	ENSG00000126458_RRAS_ENSG00000174371_EXO1
ENSG00000126458	RRAS	25	ENSG00000121152	NCAPH	74	Bioinformatically_derived_pair	TRUE	ENSG00000126458_RRAS_ENSG00000121152_NCAPH
ENSG00000125844	RRBP1	21	ENSG00000168116	KIAA1586	19	Bioinformatically_derived_pair	TRUE	ENSG00000125844_RRBP1_ENSG00000168116_KIAA1586
ENSG00000197747	S100A10	9	ENSG00000138778	CENPE	20	Bioinformatically_derived_pair	TRUE	ENSG00000197747_S100A10_ENSG00000138778_CENPE
ENSG00000197747	S100A10	9	ENSG00000130816	DNMT1	136	Bioinformatically_derived_pair	TRUE	ENSG00000197747_S100A10_ENSG00000130816_DNMT1
ENSG00000197747	S100A10	9	ENSG00000073111	MCM2	64	Bioinformatically_derived_pair	TRUE	ENSG00000197747_S100A10_ENSG00000073111_MCM2
ENSG00000188643	S100A16	7	ENSG00000140525	FANCI	99	Bioinformatically_derived_pair	TRUE	ENSG00000188643_S100A16_ENSG00000140525_FANCI
ENSG00000151967	SCHIP1	15	ENSG00000158402	CDC25C	34	Bioinformatically_derived_pair	TRUE	ENSG00000151967_SCHIP1_ENSG00000158402_CDC25C
ENSG00000139410	SDSL	32	ENSG00000160882	CYP11B1	10	Bioinformatically_derived_pair	TRUE	ENSG00000139410_SDSL_ENSG00000160882_CYP11B1
ENSG00000124570	SERPINB6	22	ENSG00000066279	ASPM	92	Bioinformatically_derived_pair	TRUE	ENSG00000124570_SERPINB6_ENSG00000066279_ASPM
ENSG00000124570	SERPINB6	22	ENSG00000121152	NCAPH	74	Bioinformatically_derived_pair	TRUE	ENSG00000124570_SERPINB6_ENSG00000121152_NCAPH
ENSG00000107819	SFXN3	26	ENSG00000066279	ASPM	92	Bioinformatically_derived_pair	TRUE	ENSG00000107819_SFXN3_ENSG00000066279_ASPM
ENSG00000068903	SIRT2	43	ENSG00000163808	KIF15	42	Bioinformatically_derived_pair	TRUE	ENSG00000068903_SIRT2_ENSG00000163808_KIF15
ENSG00000163950	SLBP	3	ENSG00000060491	OGFR	30	Bioinformatically_derived_pair	TRUE	ENSG00000163950_SLBP_ENSG00000060491_OGFR
ENSG00000155380	SLC16A1	47	ENSG00000160882	CYP11B1	10	Bioinformatically_derived_pair	TRUE	ENSG00000155380_SLC16A1_ENSG00000160882_CYP11B1
ENSG00000127616	SMARCA4	76	ENSG00000066279	ASPM	92	Bioinformatically_derived_pair	TRUE	ENSG00000127616_SMARCA4_ENSG00000066279_ASPM
ENSG00000127616	SMARCA4	76	ENSG00000149636	DSN1	15	Bioinformatically_derived_pair	TRUE	ENSG00000127616_SMARCA4_ENSG00000149636_DSN1
ENSG00000127616	SMARCA4	76	ENSG00000121152	NCAPH	74	Bioinformatically_derived_pair	TRUE	ENSG00000127616_SMARCA4_ENSG00000121152_NCAPH
ENSG00000113810	SMC4	95	ENSG00000167775	CD320	14	Bioinformatically_derived_pair	TRUE	ENSG00000113810_SMC4_ENSG00000167775_CD320
ENSG00000113810	SMC4	95	ENSG00000125611	CHCHD5	4	Bioinformatically_derived_pair	TRUE	ENSG00000113810_SMC4_ENSG00000125611_CHCHD5
ENSG00000113810	SMC4	95	ENSG00000103174	NAGPA	24	Bioinformatically_derived_pair	TRUE	ENSG00000113810_SMC4_ENSG00000103174_NAGPA
ENSG00000125835	SNRPB	7	ENSG00000114439	BBX	26	Bioinformatically_derived_pair	TRUE	ENSG00000125835_SNRPB_ENSG00000114439_BBX
ENSG00000125835	SNRPB	7	ENSG00000106605	BLVRA	25	Bioinformatically_derived_pair	TRUE	ENSG00000125835_SNRPB_ENSG00000106605_BLVRA
ENSG00000125835	SNRPB	7	ENSG00000177613	CSTF2T	18	Bioinformatically_derived_pair	TRUE	ENSG00000125835_SNRPB_ENSG00000177613_CSTF2T
ENSG00000125835	SNRPB	7	ENSG00000163840	DTX3L	3	Bioinformatically_derived_pair	TRUE	ENSG00000125835_SNRPB_ENSG00000163840_DTX3L
ENSG00000125835	SNRPB	7	ENSG00000106070	GRB10	41	Bioinformatically_derived_pair	TRUE	ENSG00000125835_SNRPB_ENSG00000106070_GRB10
ENSG00000125835	SNRPB	7	ENSG00000165338	HECTD2	33	Bioinformatically_derived_pair	TRUE	ENSG00000125835_SNRPB_ENSG00000165338_HECTD2
ENSG00000125835	SNRPB	7	ENSG00000010818	HIVEP2	9	Bioinformatically_derived_pair	TRUE	ENSG00000125835_SNRPB_ENSG00000010818_HIVEP2
ENSG00000125835	SNRPB	7	ENSG00000071794	HLTF	55	Bioinformatically_derived_pair	TRUE	ENSG00000125835_SNRPB_ENSG00000071794_HLTF
ENSG00000125835	SNRPB	7	ENSG00000172936	MYD88	22	Bioinformatically_derived_pair	TRUE	ENSG00000125835_SNRPB_ENSG00000172936_MYD88
ENSG00000125835	SNRPB	7	ENSG00000144959	NCEH1	37	Bioinformatically_derived_pair	TRUE	ENSG00000125835_SNRPB_ENSG00000144959_NCEH1
ENSG00000125835	SNRPB	7	ENSG00000111371	SLC38A1	38	Bioinformatically_derived_pair	TRUE	ENSG00000125835_SNRPB_ENSG00000111371_SLC38A1
ENSG00000064652	SNX24	13	ENSG00000166508	MCM7	94	Bioinformatically_derived_pair	TRUE	ENSG00000064652_SNX24_ENSG00000166508_MCM7
ENSG00000057252	SOAT1	26	ENSG00000167513	CDT1	13	Bioinformatically_derived_pair	TRUE	ENSG00000057252_SOAT1_ENSG00000167513_CDT1
ENSG00000057252	SOAT1	26	ENSG00000140525	FANCI	99	Bioinformatically_derived_pair	TRUE	ENSG00000057252_SOAT1_ENSG00000140525_FANCI
ENSG00000057252	SOAT1	26	ENSG00000121211	MND1	20	Bioinformatically_derived_pair	TRUE	ENSG00000057252_SOAT1_ENSG00000121211_MND1
ENSG00000057252	SOAT1	26	ENSG00000172336	POP7	4	Bioinformatically_derived_pair	TRUE	ENSG00000057252_SOAT1_ENSG00000172336_POP7
ENSG00000135899	SP110	35	ENSG00000073111	MCM2	64	Bioinformatically_derived_pair	TRUE	ENSG00000135899_SP110_ENSG00000073111_MCM2
ENSG00000135899	SP110	35	ENSG00000166508	MCM7	94	Bioinformatically_derived_pair	TRUE	ENSG00000135899_SP110_ENSG00000166508_MCM7
ENSG00000135899	SP110	35	ENSG00000172336	POP7	4	Bioinformatically_derived_pair	TRUE	ENSG00000135899_SP110_ENSG00000172336_POP7
ENSG00000134278	SPIRE1	4	ENSG00000066279	ASPM	92	Bioinformatically_derived_pair	TRUE	ENSG00000134278_SPIRE1_ENSG00000066279_ASPM
ENSG00000179119	SPTY2D1	3	ENSG00000160882	CYP11B1	10	Bioinformatically_derived_pair	TRUE	ENSG00000179119_SPTY2D1_ENSG00000160882_CYP11B1
ENSG00000118046	STK11	52	ENSG00000066279	ASPM	92	Bioinformatically_derived_pair	TRUE	ENSG00000118046_STK11_ENSG00000066279_ASPM
ENSG00000106868	SUSD1	20	ENSG00000066279	ASPM	92	Bioinformatically_derived_pair	TRUE	ENSG00000106868_SUSD1_ENSG00000066279_ASPM
ENSG00000105137	SYDE1	32	ENSG00000066279	ASPM	92	Bioinformatically_derived_pair	TRUE	ENSG00000105137_SYDE1_ENSG00000066279_ASPM
ENSG00000170921	TANC2	76	ENSG00000149636	DSN1	15	Bioinformatically_derived_pair	TRUE	ENSG00000170921_TANC2_ENSG00000149636_DSN1
ENSG00000170921	TANC2	76	ENSG00000073111	MCM2	64	Bioinformatically_derived_pair	TRUE	ENSG00000170921_TANC2_ENSG00000073111_MCM2
ENSG00000095383	TBC1D2	45	ENSG00000121152	NCAPH	74	Bioinformatically_derived_pair	TRUE	ENSG00000095383_TBC1D2_ENSG00000121152_NCAPH
ENSG00000171703	TCEA2	18	ENSG00000066279	ASPM	92	Bioinformatically_derived_pair	TRUE	ENSG00000171703_TCEA2_ENSG00000066279_ASPM
ENSG00000171703	TCEA2	18	ENSG00000145386	CCNA2	31	Bioinformatically_derived_pair	TRUE	ENSG00000171703_TCEA2_ENSG00000145386_CCNA2
ENSG00000171703	TCEA2	18	ENSG00000158402	CDC25C	34	Bioinformatically_derived_pair	TRUE	ENSG00000171703_TCEA2_ENSG00000158402_CDC25C
ENSG00000171703	TCEA2	18	ENSG00000140525	FANCI	99	Bioinformatically_derived_pair	TRUE	ENSG00000171703_TCEA2_ENSG00000140525_FANCI
ENSG00000171703	TCEA2	18	ENSG00000121211	MND1	20	Bioinformatically_derived_pair	TRUE	ENSG00000171703_TCEA2_ENSG00000121211_MND1
ENSG00000171703	TCEA2	18	ENSG00000121152	NCAPH	74	Bioinformatically_derived_pair	TRUE	ENSG00000171703_TCEA2_ENSG00000121152_NCAPH
ENSG00000171703	TCEA2	18	ENSG00000198901	PRC1	49	Bioinformatically_derived_pair	TRUE	ENSG00000171703_TCEA2_ENSG00000198901_PRC1
ENSG00000148737	TCF7L2	45	ENSG00000125835	SNRPB	7	Bioinformatically_derived_pair	TRUE	ENSG00000148737_TCF7L2_ENSG00000125835_SNRPB
ENSG00000105329	TGFB1	49	ENSG00000121152	NCAPH	74	Bioinformatically_derived_pair	TRUE	ENSG00000105329_TGFB1_ENSG00000121152_NCAPH
ENSG00000140682	TGFB1I1	36	ENSG00000121152	NCAPH	74	Bioinformatically_derived_pair	TRUE	ENSG00000140682_TGFB1I1_ENSG00000121152_NCAPH
ENSG00000163513	TGFBR2	38	ENSG00000066279	ASPM	92	Bioinformatically_derived_pair	TRUE	ENSG00000163513_TGFBR2_ENSG00000066279_ASPM
ENSG00000054118	THRAP3	55	ENSG00000160882	CYP11B1	10	Bioinformatically_derived_pair	TRUE	ENSG00000054118_THRAP3_ENSG00000160882_CYP11B1
ENSG00000091947	TMEM101	28	ENSG00000149636	DSN1	15	Bioinformatically_derived_pair	TRUE	ENSG00000091947_TMEM101_ENSG00000149636_DSN1
ENSG00000181264	TMEM136	30	ENSG00000174371	EXO1	46	Bioinformatically_derived_pair	TRUE	ENSG00000181264_TMEM136_ENSG00000174371_EXO1
ENSG00000181264	TMEM136	30	ENSG00000121152	NCAPH	74	Bioinformatically_derived_pair	TRUE	ENSG00000181264_TMEM136_ENSG00000121152_NCAPH
ENSG00000121900	TMEM54	21	ENSG00000149636	DSN1	15	Bioinformatically_derived_pair	TRUE	ENSG00000121900_TMEM54_ENSG00000149636_DSN1
ENSG00000180694	TMEM64	9	ENSG00000140525	FANCI	99	Bioinformatically_derived_pair	TRUE	ENSG00000180694_TMEM64_ENSG00000140525_FANCI
ENSG00000120889	TNFRSF10B	14	ENSG00000121152	NCAPH	74	Bioinformatically_derived_pair	TRUE	ENSG00000120889_TNFRSF10B_ENSG00000121152_NCAPH
ENSG00000006327	TNFRSF12A	17	ENSG00000066279	ASPM	92	Bioinformatically_derived_pair	TRUE	ENSG00000006327_TNFRSF12A_ENSG00000066279_ASPM
ENSG00000067182	TNFRSF1A	28	ENSG00000122566	HNRNPA2B1	8	Bioinformatically_derived_pair	TRUE	ENSG00000067182_TNFRSF1A_ENSG00000122566_HNRNPA2B1
ENSG00000141510	TP53	33	ENSG00000073111	MCM2	64	Bioinformatically_derived_pair	TRUE	ENSG00000141510_TP53_ENSG00000073111_MCM2
ENSG00000106785	TRIM14	29	ENSG00000160882	CYP11B1	10	Bioinformatically_derived_pair	TRUE	ENSG00000106785_TRIM14_ENSG00000160882_CYP11B1
ENSG00000213186	TRIM59	29	ENSG00000007541	PIGQ	30	Bioinformatically_derived_pair	TRUE	ENSG00000213186_TRIM59_ENSG00000007541_PIGQ
ENSG00000106537	TSPAN13	25	ENSG00000174371	EXO1	46	Bioinformatically_derived_pair	TRUE	ENSG00000106537_TSPAN13_ENSG00000174371_EXO1
ENSG00000100300	TSPO	18	ENSG00000121152	NCAPH	74	Bioinformatically_derived_pair	TRUE	ENSG00000100300_TSPO_ENSG00000121152_NCAPH
ENSG00000176014	TUBB6	21	ENSG00000174371	EXO1	46	Bioinformatically_derived_pair	TRUE	ENSG00000176014_TUBB6_ENSG00000174371_EXO1
ENSG00000115514	TXNDC9	3	ENSG00000160882	CYP11B1	10	Bioinformatically_derived_pair	TRUE	ENSG00000115514_TXNDC9_ENSG00000160882_CYP11B1
ENSG00000176890	TYMS	37	ENSG00000029153	ARNTL2	21	Bioinformatically_derived_pair	TRUE	ENSG00000176890_TYMS_ENSG00000029153_ARNTL2
ENSG00000176890	TYMS	37	ENSG00000171316	CHD7	78	Bioinformatically_derived_pair	TRUE	ENSG00000176890_TYMS_ENSG00000171316_CHD7
ENSG00000176890	TYMS	37	ENSG00000105928	DFNA5	43	Bioinformatically_derived_pair	TRUE	ENSG00000176890_TYMS_ENSG00000105928_DFNA5
ENSG00000176890	TYMS	37	ENSG00000106571	GLI3	15	Bioinformatically_derived_pair	TRUE	ENSG00000176890_TYMS_ENSG00000106571_GLI3
ENSG00000176890	TYMS	37	ENSG00000135750	KCNK1	30	Bioinformatically_derived_pair	TRUE	ENSG00000176890_TYMS_ENSG00000135750_KCNK1
ENSG00000176890	TYMS	37	ENSG00000254087	LYN	32	Bioinformatically_derived_pair	TRUE	ENSG00000176890_TYMS_ENSG00000254087_LYN
ENSG00000176890	TYMS	37	ENSG00000143353	LYPLAL1	14	Bioinformatically_derived_pair	TRUE	ENSG00000176890_TYMS_ENSG00000143353_LYPLAL1
ENSG00000176890	TYMS	37	ENSG00000144959	NCEH1	37	Bioinformatically_derived_pair	TRUE	ENSG00000176890_TYMS_ENSG00000144959_NCEH1
ENSG00000176890	TYMS	37	ENSG00000070087	PFN2	11	Bioinformatically_derived_pair	TRUE	ENSG00000176890_TYMS_ENSG00000070087_PFN2
ENSG00000176890	TYMS	37	ENSG00000136193	SCRN1	9	Bioinformatically_derived_pair	TRUE	ENSG00000176890_TYMS_ENSG00000136193_SCRN1
ENSG00000176890	TYMS	37	ENSG00000075223	SEMA3C	54	Bioinformatically_derived_pair	TRUE	ENSG00000176890_TYMS_ENSG00000075223_SEMA3C
ENSG00000176890	TYMS	37	ENSG00000127990	SGCE	41	Bioinformatically_derived_pair	TRUE	ENSG00000176890_TYMS_ENSG00000127990_SGCE
ENSG00000176890	TYMS	37	ENSG00000005020	SKAP2	20	Bioinformatically_derived_pair	TRUE	ENSG00000176890_TYMS_ENSG00000005020_SKAP2
ENSG00000176890	TYMS	37	ENSG00000139173	TMEM117	50	Bioinformatically_derived_pair	TRUE	ENSG00000176890_TYMS_ENSG00000139173_TMEM117
ENSG00000176890	TYMS	37	ENSG00000087077	TRIP6	30	Bioinformatically_derived_pair	TRUE	ENSG00000176890_TYMS_ENSG00000087077_TRIP6
ENSG00000176890	TYMS	37	ENSG00000106537	TSPAN13	25	Bioinformatically_derived_pair	TRUE	ENSG00000176890_TYMS_ENSG00000106537_TSPAN13
ENSG00000182247	UBE2E2	14	ENSG00000174371	EXO1	46	Bioinformatically_derived_pair	TRUE	ENSG00000182247_UBE2E2_ENSG00000174371_EXO1
ENSG00000156587	UBE2L6	34	ENSG00000066279	ASPM	92	Bioinformatically_derived_pair	TRUE	ENSG00000156587_UBE2L6_ENSG00000066279_ASPM
ENSG00000156587	UBE2L6	34	ENSG00000160882	CYP11B1	10	Bioinformatically_derived_pair	TRUE	ENSG00000156587_UBE2L6_ENSG00000160882_CYP11B1
ENSG00000156587	UBE2L6	34	ENSG00000163808	KIF15	42	Bioinformatically_derived_pair	TRUE	ENSG00000156587_UBE2L6_ENSG00000163808_KIF15
ENSG00000118640	VAMP8	9	ENSG00000140451	PIF1	49	Bioinformatically_derived_pair	TRUE	ENSG00000118640_VAMP8_ENSG00000140451_PIF1
ENSG00000026025	VIM	25	ENSG00000121152	NCAPH	74	Bioinformatically_derived_pair	TRUE	ENSG00000026025_VIM_ENSG00000121152_NCAPH
ENSG00000100749	VRK1	37	ENSG00000130429	ARPC1B	38	Bioinformatically_derived_pair	TRUE	ENSG00000100749_VRK1_ENSG00000130429_ARPC1B
ENSG00000274523	WBSCR16	50	ENSG00000005059	CCDC109B	19	Bioinformatically_derived_pair	TRUE	ENSG00000274523_WBSCR16_ENSG00000005059_CCDC109B
ENSG00000198554	WDHD1	15	ENSG00000125611	CHCHD5	4	Bioinformatically_derived_pair	TRUE	ENSG00000198554_WDHD1_ENSG00000125611_CHCHD5
ENSG00000198554	WDHD1	15	ENSG00000106330	MOSPD3	11	Bioinformatically_derived_pair	TRUE	ENSG00000198554_WDHD1_ENSG00000106330_MOSPD3
ENSG00000082898	XPO1	58	ENSG00000113732	ATP6V0E1	12	Bioinformatically_derived_pair	TRUE	ENSG00000082898_XPO1_ENSG00000113732_ATP6V0E1
ENSG00000082898	XPO1	58	ENSG00000250479	CHCHD10	4	Bioinformatically_derived_pair	TRUE	ENSG00000082898_XPO1_ENSG00000250479_CHCHD10
ENSG00000082898	XPO1	58	ENSG00000269858	EGLN2	19	Bioinformatically_derived_pair	TRUE	ENSG00000082898_XPO1_ENSG00000269858_EGLN2
ENSG00000082898	XPO1	58	ENSG00000051128	HOMER3	17	Bioinformatically_derived_pair	TRUE	ENSG00000082898_XPO1_ENSG00000051128_HOMER3
ENSG00000082898	XPO1	58	ENSG00000076662	ICAM3	49	Bioinformatically_derived_pair	TRUE	ENSG00000082898_XPO1_ENSG00000076662_ICAM3
ENSG00000082898	XPO1	58	ENSG00000167508	MVD	48	Bioinformatically_derived_pair	TRUE	ENSG00000082898_XPO1_ENSG00000167508_MVD
ENSG00000082898	XPO1	58	ENSG00000013364	MVP	48	Bioinformatically_derived_pair	TRUE	ENSG00000082898_XPO1_ENSG00000013364_MVP
ENSG00000082898	XPO1	58	ENSG00000103024	NME3	12	Bioinformatically_derived_pair	TRUE	ENSG00000082898_XPO1_ENSG00000103024_NME3
ENSG00000082898	XPO1	58	ENSG00000189306	RRP7A	13	Bioinformatically_derived_pair	TRUE	ENSG00000082898_XPO1_ENSG00000189306_RRP7A
ENSG00000082898	XPO1	58	ENSG00000132481	TRIM47	31	Bioinformatically_derived_pair	TRUE	ENSG00000082898_XPO1_ENSG00000132481_TRIM47
ENSG00000082898	XPO1	58	ENSG00000100300	TSPO	18	Bioinformatically_derived_pair	TRUE	ENSG00000082898_XPO1_ENSG00000100300_TSPO
ENSG00000088930	XRN2	23	ENSG00000172336	POP7	4	Bioinformatically_derived_pair	TRUE	ENSG00000088930_XRN2_ENSG00000172336_POP7
ENSG00000015532	XYLT2	50	ENSG00000088930	XRN2	23	Bioinformatically_derived_pair	TRUE	ENSG00000015532_XYLT2_ENSG00000088930_XRN2
ENSG00000047188	YTHDC2	94	ENSG00000172336	POP7	4	Bioinformatically_derived_pair	TRUE	ENSG00000047188_YTHDC2_ENSG00000172336_POP7
ENSG00000104219	ZDHHC2	6	ENSG00000121152	NCAPH	74	Bioinformatically_derived_pair	TRUE	ENSG00000104219_ZDHHC2_ENSG00000121152_NCAPH
ENSG00000162300	ZFPL1	4	ENSG00000162769	FLVCR1	41	Bioinformatically_derived_pair	TRUE	ENSG00000162300_ZFPL1_ENSG00000162769_FLVCR1
ENSG00000162300	ZFPL1	4	ENSG00000113810	SMC4	95	Bioinformatically_derived_pair	TRUE	ENSG00000162300_ZFPL1_ENSG00000113810_SMC4
ENSG00000162300	ZFPL1	4	ENSG00000082512	TRAF5	39	Bioinformatically_derived_pair	TRUE	ENSG00000162300_ZFPL1_ENSG00000082512_TRAF5
ENSG00000105497	ZNF175	6	ENSG00000174371	EXO1	46	Bioinformatically_derived_pair	TRUE	ENSG00000105497_ZNF175_ENSG00000174371_EXO1
ENSG00000105497	ZNF175	6	ENSG00000073111	MCM2	64	Bioinformatically_derived_pair	TRUE	ENSG00000105497_ZNF175_ENSG00000073111_MCM2
ENSG00000105497	ZNF175	6	ENSG00000172336	POP7	4	Bioinformatically_derived_pair	TRUE	ENSG00000105497_ZNF175_ENSG00000172336_POP7
ENSG00000083844	ZNF264	5	ENSG00000166508	MCM7	94	Bioinformatically_derived_pair	TRUE	ENSG00000083844_ZNF264_ENSG00000166508_MCM7
ENSG00000083844	ZNF264	5	ENSG00000172336	POP7	4	Bioinformatically_derived_pair	TRUE	ENSG00000083844_ZNF264_ENSG00000172336_POP7
ENSG00000083844	ZNF264	5	ENSG00000175792	RUVBL1	63	Bioinformatically_derived_pair	TRUE	ENSG00000083844_ZNF264_ENSG00000175792_RUVBL1
ENSG00000090612	ZNF268	14	ENSG00000125835	SNRPB	7	Bioinformatically_derived_pair	TRUE	ENSG00000090612_ZNF268_ENSG00000125835_SNRPB
ENSG00000243943	ZNF512	23	ENSG00000160882	CYP11B1	10	Bioinformatically_derived_pair	TRUE	ENSG00000243943_ZNF512_ENSG00000160882_CYP11B1
ENSG00000251369	ZNF550	8	ENSG00000172336	POP7	4	Bioinformatically_derived_pair	TRUE	ENSG00000251369_ZNF550_ENSG00000172336_POP7
ENSG00000188321	ZNF559	11	ENSG00000121152	NCAPH	74	Bioinformatically_derived_pair	TRUE	ENSG00000188321_ZNF559_ENSG00000121152_NCAPH
ENSG00000167981	ZNF597	21	ENSG00000066279	ASPM	92	Bioinformatically_derived_pair	TRUE	ENSG00000167981_ZNF597_ENSG00000066279_ASPM
ENSG00000167981	ZNF597	21	ENSG00000121152	NCAPH	74	Bioinformatically_derived_pair	TRUE	ENSG00000167981_ZNF597_ENSG00000121152_NCAPH
ENSG00000169955	ZNF747	4	ENSG00000066279	ASPM	92	Bioinformatically_derived_pair	TRUE	ENSG00000169955_ZNF747_ENSG00000066279_ASPM
ENSG00000162086	ZNF75A	14	ENSG00000125835	SNRPB	7	Bioinformatically_derived_pair	TRUE	ENSG00000162086_ZNF75A_ENSG00000125835_SNRPB
ENSG00000197162	ZNF785	14	ENSG00000066279	ASPM	92	Bioinformatically_derived_pair	TRUE	ENSG00000197162_ZNF785_ENSG00000066279_ASPM
ENSG00000197162	ZNF785	14	ENSG00000023572	GLRX2	8	Bioinformatically_derived_pair	TRUE	ENSG00000197162_ZNF785_ENSG00000023572_GLRX2
ENSG00000167766	ZNF83	6	ENSG00000073111	MCM2	64	Bioinformatically_derived_pair	TRUE	ENSG00000167766_ZNF83_ENSG00000073111_MCM2
ENSG00000132801	ZSWIM3	12	ENSG00000198554	WDHD1	15	Bioinformatically_derived_pair	TRUE	ENSG00000132801_ZSWIM3_ENSG00000198554_WDHD1
ENSG00000159840	ZYX	18	ENSG00000174371	EXO1	46	Bioinformatically_derived_pair	TRUE	ENSG00000159840_ZYX_ENSG00000174371_EXO1
ENSG00000159840	ZYX	18	ENSG00000176890	TYMS	37	Bioinformatically_derived_pair	TRUE	ENSG00000159840_ZYX_ENSG00000176890_TYMS
ENSG00000113269	RNF130	13	ENSG00000051341	POLQ	82	Bioinformatically_derived_pair	TRUE	ENSG00000113269_RNF130_ENSG00000051341_POLQ
ENSG00000198901	PRC1	49	ENSG00000164796	CSMD3	294	Bioinformatically_derived_pair	TRUE	ENSG00000198901_PRC1_ENSG00000164796_CSMD3
ENSG00000117602	RCAN3	9	ENSG00000173157	ADAMTS20	107	Bioinformatically_derived_pair	TRUE	ENSG00000117602_RCAN3_ENSG00000173157_ADAMTS20
ENSG00000125835	SNRPB	7	ENSG00000124721	DNAH8	303	Bioinformatically_derived_pair	TRUE	ENSG00000125835_SNRPB_ENSG00000124721_DNAH8
ENSG00000159176	CSRP1	14	ENSG00000148773	MKI67	67	Bioinformatically_derived_pair	TRUE	ENSG00000159176_CSRP1_ENSG00000148773_MKI67
ENSG00000159840	ZYX	18	ENSG00000148773	MKI67	67	Bioinformatically_derived_pair	TRUE	ENSG00000159840_ZYX_ENSG00000148773_MKI67
ENSG00000187790	FANCM	57	ENSG00000066279	ASPM	92	Bioinformatically_derived_pair	TRUE	ENSG00000187790_FANCM_ENSG00000066279_ASPM
ENSG00000278224	PRICKLE4	22	ENSG00000066279	ASPM	92	Bioinformatically_derived_pair	TRUE	ENSG00000278224_PRICKLE4_ENSG00000066279_ASPM
ENSG00000100307	CBX7	5	ENSG00000164256	PRDM9	5	Bioinformatically_derived_pair	TRUE	ENSG00000100307_CBX7_ENSG00000164256_PRDM9
ENSG00000149636	DSN1	15	ENSG00000167978	SRRM2	7	Bioinformatically_derived_pair	TRUE	ENSG00000149636_DSN1_ENSG00000167978_SRRM2
ENSG00000149636	DSN1	15	ENSG00000197386	HTT	110	Bioinformatically_derived_pair	TRUE	ENSG00000149636_DSN1_ENSG00000197386_HTT
ENSG00000144746	ARL6IP5	23	ENSG00000066279	ASPM	92	Bioinformatically_derived_pair	TRUE	ENSG00000144746_ARL6IP5_ENSG00000066279_ASPM
ENSG00000132801	ZSWIM3	12	ENSG00000117724	CENPF	52	Bioinformatically_derived_pair	TRUE	ENSG00000132801_ZSWIM3_ENSG00000117724_CENPF
ENSG00000160703	NLRX1	44	ENSG00000117724	CENPF	52	Bioinformatically_derived_pair	TRUE	ENSG00000160703_NLRX1_ENSG00000117724_CENPF
ENSG00000105643	ARRDC2	63	ENSG00000183856	IQGAP3	86	Bioinformatically_derived_pair	TRUE	ENSG00000105643_ARRDC2_ENSG00000183856_IQGAP3
ENSG00000149636	DSN1	15	ENSG00000148219	ASTN2	18	Bioinformatically_derived_pair	TRUE	ENSG00000149636_DSN1_ENSG00000148219_ASTN2
ENSG00000131462	TUBG1	13	ENSG00000116852	KIF21B	81	Bioinformatically_derived_pair	TRUE	ENSG00000131462_TUBG1_ENSG00000116852_KIF21B
ENSG00000196214	ZNF766	3	ENSG00000183856	IQGAP3	86	Bioinformatically_derived_pair	TRUE	ENSG00000196214_ZNF766_ENSG00000183856_IQGAP3
ENSG00000164930	FZD6	29	ENSG00000152910	CNTNAP4	74	Bioinformatically_derived_pair	TRUE	ENSG00000164930_FZD6_ENSG00000152910_CNTNAP4
ENSG00000005020	SKAP2	20	ENSG00000173157	ADAMTS20	107	Bioinformatically_derived_pair	TRUE	ENSG00000005020_SKAP2_ENSG00000173157_ADAMTS20
ENSG00000143476	DTL	33	ENSG00000008710	PKD1	126	Bioinformatically_derived_pair	TRUE	ENSG00000143476_DTL_ENSG00000008710_PKD1
ENSG00000163687	DNASE1L3	23	ENSG00000066279	ASPM	92	Bioinformatically_derived_pair	TRUE	ENSG00000163687_DNASE1L3_ENSG00000066279_ASPM
ENSG00000183751	TBL3	109	ENSG00000066279	ASPM	92	Bioinformatically_derived_pair	TRUE	ENSG00000183751_TBL3_ENSG00000066279_ASPM
ENSG00000105379	ETFB	23	ENSG00000066279	ASPM	92	Bioinformatically_derived_pair	TRUE	ENSG00000105379_ETFB_ENSG00000066279_ASPM
ENSG00000164081	TEX264	13	ENSG00000066279	ASPM	92	Bioinformatically_derived_pair	TRUE	ENSG00000164081_TEX264_ENSG00000066279_ASPM
ENSG00000123349	PFDN5	19	ENSG00000253729	PRKDC	220	Bioinformatically_derived_pair	TRUE	ENSG00000123349_PFDN5_ENSG00000253729_PRKDC
ENSG00000172336	POP7	4	ENSG00000253729	PRKDC	220	Bioinformatically_derived_pair	TRUE	ENSG00000172336_POP7_ENSG00000253729_PRKDC
ENSG00000173621	LRFN4	40	ENSG00000051341	POLQ	82	Bioinformatically_derived_pair	TRUE	ENSG00000173621_LRFN4_ENSG00000051341_POLQ
ENSG00000125835	SNRPB	7	ENSG00000151388	ADAMTS12	93	Bioinformatically_derived_pair	TRUE	ENSG00000125835_SNRPB_ENSG00000151388_ADAMTS12
ENSG00000125835	SNRPB	7	ENSG00000151067	CACNA1C	84	Bioinformatically_derived_pair	TRUE	ENSG00000125835_SNRPB_ENSG00000151067_CACNA1C
ENSG00000125844	RRBP1	21	ENSG00000152910	CNTNAP4	74	Bioinformatically_derived_pair	TRUE	ENSG00000125844_RRBP1_ENSG00000152910_CNTNAP4
ENSG00000134057	CCNB1	22	ENSG00000081248	CACNA1S	85	Bioinformatically_derived_pair	TRUE	ENSG00000134057_CCNB1_ENSG00000081248_CACNA1S
ENSG00000123810	B9D2	12	ENSG00000117724	CENPF	52	Bioinformatically_derived_pair	TRUE	ENSG00000123810_B9D2_ENSG00000117724_CENPF
ENSG00000166012	TAF1D	35	ENSG00000198597	ZNF536	25	Bioinformatically_derived_pair	TRUE	ENSG00000166012_TAF1D_ENSG00000198597_ZNF536
ENSG00000149636	DSN1	15	ENSG00000154309	DISP1	53	Bioinformatically_derived_pair	TRUE	ENSG00000149636_DSN1_ENSG00000154309_DISP1
ENSG00000130816	DNMT1	136	ENSG00000113100	CDH9	42	Bioinformatically_derived_pair	TRUE	ENSG00000130816_DNMT1_ENSG00000113100_CDH9
ENSG00000149636	DSN1	15	ENSG00000184611	KCNH7	45	Bioinformatically_derived_pair	TRUE	ENSG00000149636_DSN1_ENSG00000184611_KCNH7
ENSG00000149636	DSN1	15	ENSG00000145808	ADAMTS19	71	Bioinformatically_derived_pair	TRUE	ENSG00000149636_DSN1_ENSG00000145808_ADAMTS19
ENSG00000149636	DSN1	15	ENSG00000136267	DGKB	61	Bioinformatically_derived_pair	TRUE	ENSG00000149636_DSN1_ENSG00000136267_DGKB
ENSG00000149636	DSN1	15	ENSG00000168843	FSTL5	16	Bioinformatically_derived_pair	TRUE	ENSG00000149636_DSN1_ENSG00000168843_FSTL5
ENSG00000166794	PPIB	31	ENSG00000163554	SPTA1	189	Bioinformatically_derived_pair	TRUE	ENSG00000166794_PPIB_ENSG00000163554_SPTA1
ENSG00000121152	NCAPH	74	ENSG00000150275	PCDH15	99	Bioinformatically_derived_pair	TRUE	ENSG00000121152_NCAPH_ENSG00000150275_PCDH15
ENSG00000145386	CCNA2	31	ENSG00000115760	BIRC6	40	Bioinformatically_derived_pair	TRUE	ENSG00000145386_CCNA2_ENSG00000115760_BIRC6
ENSG00000158042	MRPL17	16	ENSG00000090402	SI	129	Bioinformatically_derived_pair	TRUE	ENSG00000158042_MRPL17_ENSG00000090402_SI
ENSG00000143476	DTL	33	ENSG00000100393	EP300	69	Bioinformatically_derived_pair	TRUE	ENSG00000143476_DTL_ENSG00000100393_EP300
ENSG00000009307	CSDE1	17	ENSG00000173157	ADAMTS20	107	Bioinformatically_derived_pair	TRUE	ENSG00000009307_CSDE1_ENSG00000173157_ADAMTS20
ENSG00000160993	ALKBH4	34	ENSG00000175054	ATR	132	Bioinformatically_derived_pair	TRUE	ENSG00000160993_ALKBH4_ENSG00000175054_ATR
ENSG00000132109	TRIM21	23	ENSG00000101203	COL20A1	116	Bioinformatically_derived_pair	TRUE	ENSG00000132109_TRIM21_ENSG00000101203_COL20A1
ENSG00000123415	SMUG1	32	ENSG00000157106	SMG1	64	Bioinformatically_derived_pair	TRUE	ENSG00000123415_SMUG1_ENSG00000157106_SMG1
ENSG00000123415	SMUG1	32	ENSG00000143702	CEP170	20	Bioinformatically_derived_pair	TRUE	ENSG00000123415_SMUG1_ENSG00000143702_CEP170
ENSG00000125835	SNRPB	7	ENSG00000081248	CACNA1S	85	Bioinformatically_derived_pair	TRUE	ENSG00000125835_SNRPB_ENSG00000081248_CACNA1S
ENSG00000085760	MTIF2	24	ENSG00000187908	DMBT1	61	Bioinformatically_derived_pair	TRUE	ENSG00000085760_MTIF2_ENSG00000187908_DMBT1
ENSG00000130429	ARPC1B	38	ENSG00000173157	ADAMTS20	107	Bioinformatically_derived_pair	TRUE	ENSG00000130429_ARPC1B_ENSG00000173157_ADAMTS20
ENSG00000125835	SNRPB	7	ENSG00000127124	HIVEP3	8	Bioinformatically_derived_pair	TRUE	ENSG00000125835_SNRPB_ENSG00000127124_HIVEP3
ENSG00000106785	TRIM14	29	ENSG00000183856	IQGAP3	86	Bioinformatically_derived_pair	TRUE	ENSG00000106785_TRIM14_ENSG00000183856_IQGAP3
ENSG00000125835	SNRPB	7	ENSG00000175054	ATR	132	Bioinformatically_derived_pair	TRUE	ENSG00000125835_SNRPB_ENSG00000175054_ATR
ENSG00000132199	ENOSF1	57	ENSG00000173157	ADAMTS20	107	Bioinformatically_derived_pair	TRUE	ENSG00000132199_ENOSF1_ENSG00000173157_ADAMTS20
ENSG00000101361	NOP56	37	ENSG00000140798	ABCC12	84	Bioinformatically_derived_pair	TRUE	ENSG00000101361_NOP56_ENSG00000140798_ABCC12
ENSG00000160447	PKN3	51	ENSG00000183856	IQGAP3	86	Bioinformatically_derived_pair	TRUE	ENSG00000160447_PKN3_ENSG00000183856_IQGAP3
ENSG00000130383	FUT5	6	ENSG00000084774	CAD	265	Bioinformatically_derived_pair	TRUE	ENSG00000130383_FUT5_ENSG00000084774_CAD
ENSG00000125835	SNRPB	7	ENSG00000162711	NLRP3	82	Bioinformatically_derived_pair	TRUE	ENSG00000125835_SNRPB_ENSG00000162711_NLRP3
ENSG00000176022	B3GALT6	14	ENSG00000162885	B3GALNT2	9	Paralogous_gene_pair	TRUE	ENSG00000176022_B3GALT6_ENSG00000162885_B3GALNT2
ENSG00000127054	CPSF3L	71	ENSG00000119203	CPSF3	59	Paralogous_gene_pair	TRUE	ENSG00000127054_CPSF3L_ENSG00000119203_CPSF3
ENSG00000221978	CCNL2	32	ENSG00000163660	CCNL1	23	Paralogous_gene_pair	TRUE	ENSG00000221978_CCNL2_ENSG00000163660_CCNL1
ENSG00000197530	MIB2	67	ENSG00000101752	MIB1	71	Paralogous_gene_pair	TRUE	ENSG00000197530_MIB2_ENSG00000101752_MIB1
ENSG00000157933	SKI	22	ENSG00000136603	SKIL	18	Paralogous_gene_pair	TRUE	ENSG00000157933_SKI_ENSG00000136603_SKIL
ENSG00000157870	FAM213B	33	ENSG00000122378	FAM213A	12	Paralogous_gene_pair	TRUE	ENSG00000157870_FAM213B_ENSG00000122378_FAM213A
ENSG00000142611	PRDM16	32	ENSG00000085276	MECOM	44	Paralogous_gene_pair	TRUE	ENSG00000142611_PRDM16_ENSG00000085276_MECOM
ENSG00000187017	ESPN	23	ENSG00000144488	ESPNL	47	Paralogous_gene_pair	TRUE	ENSG00000187017_ESPN_ENSG00000144488_ESPNL
ENSG00000171680	PLEKHG5	37	ENSG00000008323	PLEKHG6	25	Paralogous_gene_pair	TRUE	ENSG00000171680_PLEKHG5_ENSG00000008323_PLEKHG6
ENSG00000171735	CAMTA1	48	ENSG00000108509	CAMTA2	36	Paralogous_gene_pair	TRUE	ENSG00000171735_CAMTA1_ENSG00000108509_CAMTA2
ENSG00000142599	RERE	175	ENSG00000111676	ATN1	83	Paralogous_gene_pair	TRUE	ENSG00000142599_RERE_ENSG00000111676_ATN1
ENSG00000074800	ENO1	29	ENSG00000111674	ENO2	35	Paralogous_gene_pair	TRUE	ENSG00000074800_ENO1_ENSG00000111674_ENO2
ENSG00000120948	TARDBP	19	ENSG00000071626	DAZAP1	38	Paralogous_gene_pair	TRUE	ENSG00000120948_TARDBP_ENSG00000071626_DAZAP1
ENSG00000197312	DDI2	15	ENSG00000170967	DDI1	18	Paralogous_gene_pair	TRUE	ENSG00000197312_DDI2_ENSG00000170967_DDI1
ENSG00000117305	HMGCL	27	ENSG00000146151	HMGCLL1	20	Paralogous_gene_pair	TRUE	ENSG00000117305_HMGCL_ENSG00000146151_HMGCLL1
ENSG00000142675	CNKSR1	37	ENSG00000149970	CNKSR2	93	Paralogous_gene_pair	TRUE	ENSG00000142675_CNKSR1_ENSG00000149970_CNKSR2
ENSG00000176083	ZNF683	8	ENSG00000057657	PRDM1	21	Paralogous_gene_pair	TRUE	ENSG00000176083_ZNF683_ENSG00000057657_PRDM1
ENSG00000131914	LIN28A	14	ENSG00000187772	LIN28B	10	Paralogous_gene_pair	TRUE	ENSG00000131914_LIN28A_ENSG00000187772_LIN28B
ENSG00000117713	ARID1A	40	ENSG00000049618	ARID1B	45	Paralogous_gene_pair	TRUE	ENSG00000117713_ARID1A_ENSG00000049618_ARID1B
ENSG00000090273	NUDC	13	ENSG00000015676	NUDCD3	17	Paralogous_gene_pair	TRUE	ENSG00000090273_NUDC_ENSG00000015676_NUDCD3
ENSG00000142784	WDTC1	62	ENSG00000143164	DCAF6	22	Paralogous_gene_pair	TRUE	ENSG00000142784_WDTC1_ENSG00000143164_DCAF6
ENSG00000117751	PPP1R8	17	ENSG00000163798	SLC4A1AP	37	Paralogous_gene_pair	TRUE	ENSG00000117751_PPP1R8_ENSG00000163798_SLC4A1AP
ENSG00000117748	RPA2	9	ENSG00000204086	RPA4	28	Paralogous_gene_pair	TRUE	ENSG00000117748_RPA2_ENSG00000204086_RPA4
ENSG00000180198	RCC1	60	ENSG00000156313	RPGR	23	Paralogous_gene_pair	TRUE	ENSG00000180198_RCC1_ENSG00000156313_RPGR
ENSG00000134644	PUM1	36	ENSG00000055917	PUM2	22	Paralogous_gene_pair	TRUE	ENSG00000134644_PUM1_ENSG00000055917_PUM2
ENSG00000084623	EIF3I	41	ENSG00000023734	STRAP	27	Paralogous_gene_pair	TRUE	ENSG00000084623_EIF3I_ENSG00000023734_STRAP
ENSG00000004455	AK2	13	ENSG00000165695	AK8	53	Paralogous_gene_pair	TRUE	ENSG00000004455_AK2_ENSG00000165695_AK8
ENSG00000054116	TRAPPC3	16	ENSG00000173626	TRAPPC3L	31	Paralogous_gene_pair	TRUE	ENSG00000054116_TRAPPC3_ENSG00000173626_TRAPPC3L
ENSG00000116954	RRAGC	16	ENSG00000025039	RRAGD	16	Paralogous_gene_pair	TRUE	ENSG00000116954_RRAGC_ENSG00000025039_RRAGD
ENSG00000127603	MACF1	606	ENSG00000151914	DST	433	Paralogous_gene_pair	TRUE	ENSG00000127603_MACF1_ENSG00000151914_DST
ENSG00000131236	CAP1	36	ENSG00000112186	CAP2	41	Paralogous_gene_pair	TRUE	ENSG00000131236_CAP1_ENSG00000112186_CAP2
ENSG00000084070	SMAP2	13	ENSG00000112305	SMAP1	17	Paralogous_gene_pair	TRUE	ENSG00000084070_SMAP2_ENSG00000112305_SMAP1
ENSG00000171793	CTPS1	66	ENSG00000047230	CTPS2	65	Paralogous_gene_pair	TRUE	ENSG00000171793_CTPS1_ENSG00000047230_CTPS2
ENSG00000117408	IPO13	62	ENSG00000064419	TNPO3	80	Paralogous_gene_pair	TRUE	ENSG00000117408_IPO13_ENSG00000064419_TNPO3
ENSG00000117425	PTCH2	45	ENSG00000185920	PTCH1	37	Paralogous_gene_pair	TRUE	ENSG00000117425_PTCH2_ENSG00000185920_PTCH1
ENSG00000154222	CC2D1B	13	ENSG00000132024	CC2D1A	19	Paralogous_gene_pair	TRUE	ENSG00000154222_CC2D1B_ENSG00000132024_CC2D1A
ENSG00000162385	MAGOH	6	ENSG00000111196	MAGOHB	4	Paralogous_gene_pair	TRUE	ENSG00000162385_MAGOH_ENSG00000111196_MAGOHB
ENSG00000143006	DMRTB1	5	ENSG00000142700	DMRTA2	5	Paralogous_gene_pair	TRUE	ENSG00000143006_DMRTB1_ENSG00000142700_DMRTA2
ENSG00000058799	YIPF1	24	ENSG00000130733	YIPF2	23	Paralogous_gene_pair	TRUE	ENSG00000058799_YIPF1_ENSG00000130733_YIPF2
ENSG00000162391	FAM151A	59	ENSG00000152380	FAM151B	24	Paralogous_gene_pair	TRUE	ENSG00000162391_FAM151A_ENSG00000152380_FAM151B
ENSG00000173406	DAB1	20	ENSG00000153071	DAB2	10	Paralogous_gene_pair	TRUE	ENSG00000173406_DAB1_ENSG00000153071_DAB2
ENSG00000132849	INADL	141	ENSG00000107186	MPDZ	97	Paralogous_gene_pair	TRUE	ENSG00000132849_INADL_ENSG00000107186_MPDZ
ENSG00000079739	PGM1	86	ENSG00000154330	PGM5	44	Paralogous_gene_pair	TRUE	ENSG00000079739_PGM1_ENSG00000154330_PGM5
ENSG00000177414	UBE2U	15	ENSG00000175063	UBE2C	20	Paralogous_gene_pair	TRUE	ENSG00000177414_UBE2U_ENSG00000175063_UBE2C
ENSG00000162433	AK4	3	ENSG00000147853	AK3	22	Paralogous_gene_pair	TRUE	ENSG00000162433_AK4_ENSG00000147853_AK3
ENSG00000116675	DNAJC6	53	ENSG00000178950	GAK	67	Paralogous_gene_pair	TRUE	ENSG00000116675_DNAJC6_ENSG00000178950_GAK
ENSG00000116754	SRSF11	3	ENSG00000153914	SREK1	18	Paralogous_gene_pair	TRUE	ENSG00000116754_SRSF11_ENSG00000153914_SREK1
ENSG00000137955	RABGGTB	42	ENSG00000164219	PGGT1B	14	Paralogous_gene_pair	TRUE	ENSG00000137955_RABGGTB_ENSG00000164219_PGGT1B
ENSG00000142892	PIGK	25	ENSG00000100600	LGMN	24	Paralogous_gene_pair	TRUE	ENSG00000142892_PIGK_ENSG00000100600_LGMN
ENSG00000079335	CDC14A	27	ENSG00000081377	CDC14B	15	Paralogous_gene_pair	TRUE	ENSG00000079335_CDC14A_ENSG00000081377_CDC14B
ENSG00000143093	STRIP1	67	ENSG00000128578	STRIP2	81	Paralogous_gene_pair	TRUE	ENSG00000143093_STRIP1_ENSG00000128578_STRIP2
ENSG00000052723	SIKE1	11	ENSG00000111790	FGFR1OP2	9	Paralogous_gene_pair	TRUE	ENSG00000052723_SIKE1_ENSG00000111790_FGFR1OP2
ENSG00000173218	VANGL1	57	ENSG00000162738	VANGL2	68	Paralogous_gene_pair	TRUE	ENSG00000173218_VANGL1_ENSG00000162738_VANGL2
ENSG00000134240	HMGCS2	72	ENSG00000112972	HMGCS1	30	Paralogous_gene_pair	TRUE	ENSG00000134240_HMGCS2_ENSG00000112972_HMGCS1
ENSG00000131791	PRKAB2	15	ENSG00000111725	PRKAB1	16	Paralogous_gene_pair	TRUE	ENSG00000131791_PRKAB2_ENSG00000111725_PRKAB1
ENSG00000117362	APH1A	29	ENSG00000138613	APH1B	24	Paralogous_gene_pair	TRUE	ENSG00000117362_APH1A_ENSG00000138613_APH1B
ENSG00000143458	GABPB2	12	ENSG00000104064	GABPB1	8	Paralogous_gene_pair	TRUE	ENSG00000143458_GABPB2_ENSG00000104064_GABPB1
ENSG00000143390	RFX5	26	ENSG00000181827	RFX7	9	Paralogous_gene_pair	TRUE	ENSG00000143390_RFX5_ENSG00000181827_RFX7
ENSG00000143442	POGZ	26	ENSG00000137871	ZNF280D	21	Paralogous_gene_pair	TRUE	ENSG00000143442_POGZ_ENSG00000137871_ZNF280D
ENSG00000143552	NUP210L	20	ENSG00000132182	NUP210	17	Paralogous_gene_pair	TRUE	ENSG00000143552_NUP210L_ENSG00000132182_NUP210
ENSG00000143569	UBAP2L	14	ENSG00000137073	UBAP2	6	Paralogous_gene_pair	TRUE	ENSG00000143569_UBAP2L_ENSG00000137073_UBAP2
ENSG00000163348	PYGO2	19	ENSG00000171016	PYGO1	6	Paralogous_gene_pair	TRUE	ENSG00000163348_PYGO2_ENSG00000171016_PYGO1
ENSG00000163354	DCST2	23	ENSG00000163357	DCST1	17	Paralogous_gene_pair	TRUE	ENSG00000163354_DCST2_ENSG00000163357_DCST1
ENSG00000160753	RUSC1	16	ENSG00000198853	RUSC2	20	Paralogous_gene_pair	TRUE	ENSG00000160753_RUSC1_ENSG00000198853_RUSC2
ENSG00000132694	ARHGEF11	67	ENSG00000196914	ARHGEF12	70	Paralogous_gene_pair	TRUE	ENSG00000132694_ARHGEF11_ENSG00000196914_ARHGEF12
ENSG00000163554	SPTA1	189	ENSG00000197694	SPTAN1	254	Paralogous_gene_pair	TRUE	ENSG00000163554_SPTA1_ENSG00000197694_SPTAN1
ENSG00000158882	TOMM40L	76	ENSG00000130204	TOMM40	18	Paralogous_gene_pair	TRUE	ENSG00000158882_TOMM40L_ENSG00000130204_TOMM40
ENSG00000254706	RP11-565P22.6	18	ENSG00000198929	NOS1AP	21	Paralogous_gene_pair	TRUE	ENSG00000254706_RP11-565P22.6_ENSG00000198929_NOS1AP
ENSG00000152332	UHMK1	46	ENSG00000063244	U2AF2	39	Paralogous_gene_pair	TRUE	ENSG00000152332_UHMK1_ENSG00000063244_U2AF2
ENSG00000117143	UAP1	43	ENSG00000197355	UAP1L1	42	Paralogous_gene_pair	TRUE	ENSG00000117143_UAP1_ENSG00000197355_UAP1L1
ENSG00000143162	CREG1	23	ENSG00000175874	CREG2	17	Paralogous_gene_pair	TRUE	ENSG00000143162_CREG1_ENSG00000175874_CREG2
ENSG00000143156	NME7	32	ENSG00000086288	NME8	38	Paralogous_gene_pair	TRUE	ENSG00000143156_NME7_ENSG00000086288_NME8
ENSG00000135870	RC3H1	13	ENSG00000056586	RC3H2	9	Paralogous_gene_pair	TRUE	ENSG00000135870_RC3H1_ENSG00000056586_RC3H2
ENSG00000143322	ABL2	41	ENSG00000097007	ABL1	46	Paralogous_gene_pair	TRUE	ENSG00000143322_ABL2_ENSG00000097007_ABL1
ENSG00000057252	SOAT1	26	ENSG00000167780	SOAT2	32	Paralogous_gene_pair	TRUE	ENSG00000057252_SOAT1_ENSG00000167780_SOAT2
ENSG00000157060	SHCBP1L	9	ENSG00000171241	SHCBP1	13	Paralogous_gene_pair	TRUE	ENSG00000157060_SHCBP1L_ENSG00000171241_SHCBP1
ENSG00000162704	ARPC5	14	ENSG00000136950	ARPC5L	10	Paralogous_gene_pair	TRUE	ENSG00000162704_ARPC5_ENSG00000136950_ARPC5L
ENSG00000121481	RNF2	3	ENSG00000204227	RING1	4	Paralogous_gene_pair	TRUE	ENSG00000121481_RNF2_ENSG00000204227_RING1
ENSG00000116857	TMEM9	15	ENSG00000175348	TMEM9B	17	Paralogous_gene_pair	TRUE	ENSG00000116857_TMEM9_ENSG00000175348_TMEM9B
ENSG00000174567	GOLT1A	13	ENSG00000111711	GOLT1B	14	Paralogous_gene_pair	TRUE	ENSG00000174567_GOLT1A_ENSG00000111711_GOLT1B
ENSG00000054392	HHAT	27	ENSG00000010282	HHATL	28	Paralogous_gene_pair	TRUE	ENSG00000054392_HHAT_ENSG00000010282_HHATL
ENSG00000170385	SLC30A1	37	ENSG00000196660	SLC30A10	39	Paralogous_gene_pair	TRUE	ENSG00000170385_SLC30A1_ENSG00000196660_SLC30A10
ENSG00000117707	PROX1	15	ENSG00000119608	PROX2	26	Paralogous_gene_pair	TRUE	ENSG00000117707_PROX1_ENSG00000119608_PROX2
ENSG00000136630	HLX	4	ENSG00000109851	DBX1	4	Paralogous_gene_pair	TRUE	ENSG00000136630_HLX_ENSG00000109851_DBX1
ENSG00000154309	DISP1	53	ENSG00000140323	DISP2	12	Paralogous_gene_pair	TRUE	ENSG00000154309_DISP1_ENSG00000140323_DISP2
ENSG00000143753	DEGS1	28	ENSG00000168350	DEGS2	33	Paralogous_gene_pair	TRUE	ENSG00000143753_DEGS1_ENSG00000168350_DEGS2
ENSG00000143799	PARP1	77	ENSG00000129484	PARP2	52	Paralogous_gene_pair	TRUE	ENSG00000143799_PARP1_ENSG00000129484_PARP2
ENSG00000143801	PSEN2	30	ENSG00000080815	PSEN1	37	Paralogous_gene_pair	TRUE	ENSG00000143801_PSEN2_ENSG00000080815_PSEN1
ENSG00000135801	TAF5L	54	ENSG00000148835	TAF5	50	Paralogous_gene_pair	TRUE	ENSG00000135801_TAF5L_ENSG00000148835_TAF5
ENSG00000183780	SLC35F3	5	ENSG00000151812	SLC35F4	3	Paralogous_gene_pair	TRUE	ENSG00000183780_SLC35F3_ENSG00000151812_SLC35F4
ENSG00000054267	ARID4B	26	ENSG00000032219	ARID4A	34	Paralogous_gene_pair	TRUE	ENSG00000054267_ARID4B_ENSG00000032219_ARID4A
ENSG00000086619	ERO1B	23	ENSG00000197930	ERO1A	18	Paralogous_gene_pair	TRUE	ENSG00000086619_ERO1B_ENSG00000197930_ERO1A
ENSG00000155816	FMN2	37	ENSG00000248905	FMN1	35	Paralogous_gene_pair	TRUE	ENSG00000155816_FMN2_ENSG00000248905_FMN1
ENSG00000203668	CHML	26	ENSG00000188419	CHM	30	Paralogous_gene_pair	TRUE	ENSG00000203668_CHML_ENSG00000188419_CHM
ENSG00000035687	ADSS	24	ENSG00000185100	ADSSL1	62	Paralogous_gene_pair	TRUE	ENSG00000035687_ADSS_ENSG00000185100_ADSSL1
ENSG00000255767	RP13-512J5.1	3	ENSG00000171865	RNASEH1	9	Paralogous_gene_pair	TRUE	ENSG00000255767_RP13-512J5.1_ENSG00000171865_RNASEH1
ENSG00000171848	RRM2	22	ENSG00000048392	RRM2B	20	Paralogous_gene_pair	TRUE	ENSG00000171848_RRM2_ENSG00000048392_RRM2B
ENSG00000143882	ATP6V1C2	42	ENSG00000155097	ATP6V1C1	32	Paralogous_gene_pair	TRUE	ENSG00000143882_ATP6V1C2_ENSG00000155097_ATP6V1C1
ENSG00000115884	SDC1	3	ENSG00000162512	SDC3	7	Paralogous_gene_pair	TRUE	ENSG00000115884_SDC1_ENSG00000162512_SDC3
ENSG00000218819	TDRD15	57	ENSG00000180113	TDRD6	104	Paralogous_gene_pair	TRUE	ENSG00000218819_TDRD15_ENSG00000180113_TDRD6
ENSG00000119778	ATAD2B	44	ENSG00000156802	ATAD2	46	Paralogous_gene_pair	TRUE	ENSG00000119778_ATAD2B_ENSG00000156802_ATAD2
ENSG00000198399	ITSN2	98	ENSG00000205726	ITSN1	95	Paralogous_gene_pair	TRUE	ENSG00000198399_ITSN2_ENSG00000205726_ITSN1
ENSG00000084710	EFR3B	65	ENSG00000132294	EFR3A	49	Paralogous_gene_pair	TRUE	ENSG00000084710_EFR3B_ENSG00000132294_EFR3A
ENSG00000138029	HADHB	43	ENSG00000060971	ACAA1	43	Paralogous_gene_pair	TRUE	ENSG00000138029_HADHB_ENSG00000060971_ACAA1
ENSG00000084774	CAD	265	ENSG00000021826	CPS1	173	Paralogous_gene_pair	TRUE	ENSG00000084774_CAD_ENSG00000021826_CPS1
ENSG00000163795	ZNF513	35	ENSG00000115568	ZNF142	103	Paralogous_gene_pair	TRUE	ENSG00000163795_ZNF513_ENSG00000115568_ZNF142
ENSG00000171094	ALK	108	ENSG00000062524	LTK	62	Paralogous_gene_pair	TRUE	ENSG00000171094_ALK_ENSG00000062524_LTK
ENSG00000158125	XDH	140	ENSG00000138356	AOX1	148	Paralogous_gene_pair	TRUE	ENSG00000158125_XDH_ENSG00000138356_AOX1
ENSG00000171055	FEZ2	16	ENSG00000149557	FEZ1	17	Paralogous_gene_pair	TRUE	ENSG00000171055_FEZ2_ENSG00000149557_FEZ1
ENSG00000008869	HEATR5B	127	ENSG00000129493	HEATR5A	150	Paralogous_gene_pair	TRUE	ENSG00000008869_HEATR5B_ENSG00000129493_HEATR5A
ENSG00000115904	SOS1	48	ENSG00000100485	SOS2	40	Paralogous_gene_pair	TRUE	ENSG00000115904_SOS1_ENSG00000100485_SOS2
ENSG00000250565	ATP6V1E2	11	ENSG00000131100	ATP6V1E1	12	Paralogous_gene_pair	TRUE	ENSG00000250565_ATP6V1E2_ENSG00000131100_ATP6V1E1
ENSG00000171150	SOCS5	7	ENSG00000180008	SOCS4	18	Paralogous_gene_pair	TRUE	ENSG00000171150_SOCS5_ENSG00000180008_SOCS4
ENSG00000068724	TTC7A	33	ENSG00000165914	TTC7B	31	Paralogous_gene_pair	TRUE	ENSG00000068724_TTC7A_ENSG00000165914_TTC7B
ENSG00000068781	STON1-GTF2A1L	63	ENSG00000243244	STON1	30	Paralogous_gene_pair	TRUE	ENSG00000068781_STON1-GTF2A1L_ENSG00000243244_STON1
ENSG00000068912	ERLEC1	28	ENSG00000135506	OS9	24	Paralogous_gene_pair	TRUE	ENSG00000068912_ERLEC1_ENSG00000135506_OS9
ENSG00000275052	PPP4R3B	16	ENSG00000100796	PPP4R3A	33	Paralogous_gene_pair	TRUE	ENSG00000275052_PPP4R3B_ENSG00000100796_PPP4R3A
ENSG00000055813	CCDC85A	11	ENSG00000205476	CCDC85C	21	Paralogous_gene_pair	TRUE	ENSG00000055813_CCDC85A_ENSG00000205476_CCDC85C
ENSG00000119866	BCL11A	6	ENSG00000127152	BCL11B	5	Paralogous_gene_pair	TRUE	ENSG00000119866_BCL11A_ENSG00000127152_BCL11B
ENSG00000115504	EHBP1	24	ENSG00000173442	EHBP1L1	30	Paralogous_gene_pair	TRUE	ENSG00000115504_EHBP1_ENSG00000173442_EHBP1L1
ENSG00000116039	ATP6V1B1	46	ENSG00000147416	ATP6V1B2	45	Paralogous_gene_pair	TRUE	ENSG00000116039_ATP6V1B1_ENSG00000147416_ATP6V1B2
ENSG00000258881	AC007040.11	24	ENSG00000144043	TEX261	26	Paralogous_gene_pair	TRUE	ENSG00000258881_AC007040.11_ENSG00000144043_TEX261
ENSG00000144036	EXOC6B	28	ENSG00000138190	EXOC6	24	Paralogous_gene_pair	TRUE	ENSG00000144036_EXOC6B_ENSG00000138190_EXOC6
ENSG00000115350	POLE4	16	ENSG00000066136	NFYC	10	Paralogous_gene_pair	TRUE	ENSG00000115350_POLE4_ENSG00000066136_NFYC
ENSG00000005436	GCFC2	19	ENSG00000159086	PAXBP1	15	Paralogous_gene_pair	TRUE	ENSG00000005436_GCFC2_ENSG00000159086_PAXBP1
ENSG00000168906	MAT2A	32	ENSG00000151224	MAT1A	36	Paralogous_gene_pair	TRUE	ENSG00000168906_MAT2A_ENSG00000151224_MAT1A
ENSG00000115561	CHMP3	5	ENSG00000249884	RNF103-CHMP3	5	Paralogous_gene_pair	TRUE	ENSG00000115561_CHMP3_ENSG00000249884_RNF103-CHMP3
ENSG00000144028	SNRNP200	189	ENSG00000112249	ASCC3	153	Paralogous_gene_pair	TRUE	ENSG00000144028_SNRNP200_ENSG00000112249_ASCC3
ENSG00000170485	NPAS2	26	ENSG00000134852	CLOCK	10	Paralogous_gene_pair	TRUE	ENSG00000170485_NPAS2_ENSG00000134852_CLOCK
ENSG00000071051	NCK2	53	ENSG00000158092	NCK1	36	Paralogous_gene_pair	TRUE	ENSG00000071051_NCK2_ENSG00000158092_NCK1
ENSG00000188177	ZC3H6	8	ENSG00000130749	ZC3H4	15	Paralogous_gene_pair	TRUE	ENSG00000188177_ZC3H6_ENSG00000130749_ZC3H4
ENSG00000163064	EN1	5	ENSG00000164778	EN2	4	Paralogous_gene_pair	TRUE	ENSG00000163064_EN1_ENSG00000164778_EN2
ENSG00000226479	TMEM185B	29	ENSG00000269556	TMEM185A	8	Paralogous_gene_pair	TRUE	ENSG00000226479_TMEM185B_ENSG00000269556_TMEM185A
ENSG00000074054	CLASP1	60	ENSG00000163539	CLASP2	81	Paralogous_gene_pair	TRUE	ENSG00000074054_CLASP1_ENSG00000163539_CLASP2
ENSG00000082258	CCNT2	18	ENSG00000129315	CCNT1	21	Paralogous_gene_pair	TRUE	ENSG00000082258_CCNT2_ENSG00000129315_CCNT1
ENSG00000169554	ZEB2	21	ENSG00000148516	ZEB1	6	Paralogous_gene_pair	TRUE	ENSG00000169554_ZEB2_ENSG00000148516_ZEB1
ENSG00000135999	EPC2	22	ENSG00000120616	EPC1	28	Paralogous_gene_pair	TRUE	ENSG00000135999_EPC2_ENSG00000120616_EPC1
ENSG00000115145	STAM2	15	ENSG00000136738	STAM	23	Paralogous_gene_pair	TRUE	ENSG00000115145_STAM2_ENSG00000136738_STAM
ENSG00000196504	PRPF40A	15	ENSG00000110844	PRPF40B	38	Paralogous_gene_pair	TRUE	ENSG00000196504_PRPF40A_ENSG00000110844_PRPF40B
ENSG00000115165	CYTIP	9	ENSG00000161835	GRASP	13	Paralogous_gene_pair	TRUE	ENSG00000115165_CYTIP_ENSG00000161835_GRASP
ENSG00000115183	TANC1	73	ENSG00000170921	TANC2	76	Paralogous_gene_pair	TRUE	ENSG00000115183_TANC1_ENSG00000170921_TANC2
ENSG00000123636	BAZ2B	20	ENSG00000076108	BAZ2A	64	Paralogous_gene_pair	TRUE	ENSG00000123636_BAZ2B_ENSG00000076108_BAZ2A
ENSG00000182263	FIGN	27	ENSG00000132436	FIGNL1	23	Paralogous_gene_pair	TRUE	ENSG00000182263_FIGN_ENSG00000132436_FIGNL1
ENSG00000198648	STK39	21	ENSG00000172939	OXSR1	26	Paralogous_gene_pair	TRUE	ENSG00000198648_STK39_ENSG00000172939_OXSR1
ENSG00000198586	TLK1	21	ENSG00000146872	TLK2	9	Paralogous_gene_pair	TRUE	ENSG00000198586_TLK1_ENSG00000146872_TLK2
ENSG00000174279	EVX2	6	ENSG00000106038	EVX1	4	Paralogous_gene_pair	TRUE	ENSG00000174279_EVX2_ENSG00000106038_EVX1
ENSG00000061676	NCKAP1	82	ENSG00000123338	NCKAP1L	94	Paralogous_gene_pair	TRUE	ENSG00000061676_NCKAP1_ENSG00000123338_NCKAP1L
ENSG00000138386	NAB1	22	ENSG00000166886	NAB2	30	Paralogous_gene_pair	TRUE	ENSG00000138386_NAB1_ENSG00000166886_NAB2
ENSG00000115520	COQ10B	13	ENSG00000135469	COQ10A	21	Paralogous_gene_pair	TRUE	ENSG00000115520_COQ10B_ENSG00000135469_COQ10A
ENSG00000270757	HSPE1-MOB4	12	ENSG00000115540	MOB4	12	Paralogous_gene_pair	TRUE	ENSG00000270757_HSPE1-MOB4_ENSG00000115540_MOB4
ENSG00000082153	BZW1	4	ENSG00000136261	BZW2	13	Paralogous_gene_pair	TRUE	ENSG00000082153_BZW1_ENSG00000136261_BZW2
ENSG00000155744	FAM126B	25	ENSG00000122591	FAM126A	26	Paralogous_gene_pair	TRUE	ENSG00000155744_FAM126B_ENSG00000122591_FAM126A
ENSG00000115993	TRAK2	72	ENSG00000182606	TRAK1	56	Paralogous_gene_pair	TRUE	ENSG00000115993_TRAK2_ENSG00000182606_TRAK1
ENSG00000138442	WDR12	19	ENSG00000047056	WDR37	40	Paralogous_gene_pair	TRUE	ENSG00000138442_WDR12_ENSG00000047056_WDR37
ENSG00000144426	NBEAL1	148	ENSG00000160796	NBEAL2	100	Paralogous_gene_pair	TRUE	ENSG00000144426_NBEAL1_ENSG00000160796_NBEAL2
ENSG00000173166	RAPH1	15	ENSG00000077420	APBB1IP	19	Paralogous_gene_pair	TRUE	ENSG00000173166_RAPH1_ENSG00000077420_APBB1IP
ENSG00000116117	PARD3B	64	ENSG00000148498	PARD3	51	Paralogous_gene_pair	TRUE	ENSG00000116117_PARD3B_ENSG00000148498_PARD3
ENSG00000138413	IDH1	30	ENSG00000182054	IDH2	49	Paralogous_gene_pair	TRUE	ENSG00000138413_IDH1_ENSG00000182054_IDH2
ENSG00000144445	KANSL1L	9	ENSG00000120071	KANSL1	23	Paralogous_gene_pair	TRUE	ENSG00000144445_KANSL1L_ENSG00000120071_KANSL1
ENSG00000188282	RUFY4	29	ENSG00000163820	FYCO1	29	Paralogous_gene_pair	TRUE	ENSG00000188282_RUFY4_ENSG00000163820_FYCO1
ENSG00000018280	SLC11A1	43	ENSG00000110911	SLC11A2	25	Paralogous_gene_pair	TRUE	ENSG00000018280_SLC11A1_ENSG00000110911_SLC11A2
ENSG00000171450	CDK5R2	24	ENSG00000176749	CDK5R1	20	Paralogous_gene_pair	TRUE	ENSG00000171450_CDK5R2_ENSG00000176749_CDK5R1
ENSG00000054356	PTPRN	53	ENSG00000155093	PTPRN2	52	Paralogous_gene_pair	TRUE	ENSG00000054356_PTPRN_ENSG00000155093_PTPRN2
ENSG00000124006	OBSL1	213	ENSG00000154358	OBSCN	579	Paralogous_gene_pair	TRUE	ENSG00000124006_OBSL1_ENSG00000154358_OBSCN
ENSG00000123983	ACSL3	63	ENSG00000068366	ACSL4	39	Paralogous_gene_pair	TRUE	ENSG00000123983_ACSL3_ENSG00000068366_ACSL4
ENSG00000173744	AGFG1	7	ENSG00000106351	AGFG2	14	Paralogous_gene_pair	TRUE	ENSG00000173744_AGFG1_ENSG00000106351_AGFG2
ENSG00000153827	TRIP12	74	ENSG00000092148	HECTD1	73	Paralogous_gene_pair	TRUE	ENSG00000153827_TRIP12_ENSG00000092148_HECTD1
ENSG00000135932	CAB39	13	ENSG00000102547	CAB39L	27	Paralogous_gene_pair	TRUE	ENSG00000135932_CAB39_ENSG00000102547_CAB39L
ENSG00000144524	COPS7B	9	ENSG00000111652	COPS7A	13	Paralogous_gene_pair	TRUE	ENSG00000144524_COPS7B_ENSG00000111652_COPS7A
ENSG00000144712	CAND2	106	ENSG00000111530	CAND1	92	Paralogous_gene_pair	TRUE	ENSG00000144712_CAND2_ENSG00000111530_CAND1
ENSG00000144596	GRIP2	79	ENSG00000155974	GRIP1	70	Paralogous_gene_pair	TRUE	ENSG00000144596_GRIP2_ENSG00000155974_GRIP1
ENSG00000144597	EAF1	11	ENSG00000145088	EAF2	8	Paralogous_gene_pair	TRUE	ENSG00000144597_EAF1_ENSG00000145088_EAF2
ENSG00000131373	HACL1	50	ENSG00000105135	ILVBL	52	Paralogous_gene_pair	TRUE	ENSG00000131373_HACL1_ENSG00000105135_ILVBL
ENSG00000114166	KAT2B	45	ENSG00000108773	KAT2A	74	Paralogous_gene_pair	TRUE	ENSG00000114166_KAT2B_ENSG00000108773_KAT2A
ENSG00000077097	TOP2B	60	ENSG00000131747	TOP2A	69	Paralogous_gene_pair	TRUE	ENSG00000077097_TOP2B_ENSG00000131747_TOP2A
ENSG00000163527	STT3B	45	ENSG00000134910	STT3A	49	Paralogous_gene_pair	TRUE	ENSG00000163527_STT3B_ENSG00000134910_STT3A
ENSG00000144635	DYNC1LI1	35	ENSG00000135720	DYNC1LI2	43	Paralogous_gene_pair	TRUE	ENSG00000144635_DYNC1LI1_ENSG00000135720_DYNC1LI2
ENSG00000114784	EIF1B	12	ENSG00000173812	EIF1	4	Paralogous_gene_pair	TRUE	ENSG00000114784_EIF1B_ENSG00000173812_EIF1
ENSG00000168036	CTNNB1	56	ENSG00000173801	JUP	60	Paralogous_gene_pair	TRUE	ENSG00000168036_CTNNB1_ENSG00000173801_JUP
ENSG00000163788	SNRK	31	ENSG00000165304	MELK	45	Paralogous_gene_pair	TRUE	ENSG00000163788_SNRK_ENSG00000165304_MELK
ENSG00000163808	KIF15	42	ENSG00000197892	KIF13B	61	Paralogous_gene_pair	TRUE	ENSG00000163808_KIF15_ENSG00000197892_KIF13B
ENSG00000088727	KIF9	49	ENSG00000164627	KIF6	34	Paralogous_gene_pair	TRUE	ENSG00000088727_KIF9_ENSG00000164627_KIF6
ENSG00000173473	SMARCC1	26	ENSG00000139613	SMARCC2	34	Paralogous_gene_pair	TRUE	ENSG00000173473_SMARCC1_ENSG00000139613_SMARCC2
ENSG00000010256	UQCRC1	65	ENSG00000105819	PMPCB	61	Paralogous_gene_pair	TRUE	ENSG00000010256_UQCRC1_ENSG00000105819_PMPCB
ENSG00000173540	GMPPB	83	ENSG00000144591	GMPPA	46	Paralogous_gene_pair	TRUE	ENSG00000173540_GMPPB_ENSG00000144591_GMPPA
ENSG00000164077	MON1A	47	ENSG00000103111	MON1B	40	Paralogous_gene_pair	TRUE	ENSG00000164077_MON1A_ENSG00000103111_MON1B
ENSG00000145050	MANF	12	ENSG00000185267	CDNF	20	Paralogous_gene_pair	TRUE	ENSG00000145050_MANF_ENSG00000185267_CDNF
ENSG00000114767	RRP9	28	ENSG00000129566	TEP1	192	Paralogous_gene_pair	TRUE	ENSG00000114767_RRP9_ENSG00000129566_TEP1
ENSG00000023330	ALAS1	53	ENSG00000158578	ALAS2	79	Paralogous_gene_pair	TRUE	ENSG00000023330_ALAS1_ENSG00000158578_ALAS2
ENSG00000247596	TWF2	34	ENSG00000151239	TWF1	8	Paralogous_gene_pair	TRUE	ENSG00000247596_TWF2_ENSG00000151239_TWF1
ENSG00000163938	GNL3	45	ENSG00000130119	GNL3L	23	Paralogous_gene_pair	TRUE	ENSG00000163938_GNL3_ENSG00000130119_GNL3L
ENSG00000272886	DCP1A	11	ENSG00000151065	DCP1B	13	Paralogous_gene_pair	TRUE	ENSG00000272886_DCP1A_ENSG00000151065_DCP1B
ENSG00000187672	ERC2	51	ENSG00000082805	ERC1	97	Paralogous_gene_pair	TRUE	ENSG00000187672_ERC2_ENSG00000082805_ERC1
ENSG00000163947	ARHGEF3	37	ENSG00000173848	NET1	27	Paralogous_gene_pair	TRUE	ENSG00000163947_ARHGEF3_ENSG00000173848_NET1
ENSG00000153266	FEZF2	12	ENSG00000128610	FEZF1	10	Paralogous_gene_pair	TRUE	ENSG00000153266_FEZF2_ENSG00000128610_FEZF1
ENSG00000163618	CADPS	25	ENSG00000081803	CADPS2	32	Paralogous_gene_pair	TRUE	ENSG00000163618_CADPS_ENSG00000081803_CADPS2
ENSG00000144746	ARL6IP5	23	ENSG00000243279	PRAF2	14	Paralogous_gene_pair	TRUE	ENSG00000144746_ARL6IP5_ENSG00000243279_PRAF2
ENSG00000172986	GXYLT2	23	ENSG00000151233	GXYLT1	9	Paralogous_gene_pair	TRUE	ENSG00000172986_GXYLT2_ENSG00000151233_GXYLT1
ENSG00000144824	PHLDB2	11	ENSG00000019144	PHLDB1	26	Paralogous_gene_pair	TRUE	ENSG00000144824_PHLDB2_ENSG00000019144_PHLDB1
ENSG00000160145	KALRN	286	ENSG00000038382	TRIO	191	Paralogous_gene_pair	TRUE	ENSG00000160145_KALRN_ENSG00000038382_TRIO
ENSG00000073111	MCM2	64	ENSG00000111877	MCM9	63	Paralogous_gene_pair	TRUE	ENSG00000073111_MCM2_ENSG00000111877_MCM9
ENSG00000058262	SEC61A1	37	ENSG00000065665	SEC61A2	40	Paralogous_gene_pair	TRUE	ENSG00000058262_SEC61A1_ENSG00000065665_SEC61A2
ENSG00000261796	ISY1-RAB43	24	ENSG00000240682	ISY1	23	Paralogous_gene_pair	TRUE	ENSG00000261796_ISY1-RAB43_ENSG00000240682_ISY1
ENSG00000181789	COPG1	60	ENSG00000158623	COPG2	80	Paralogous_gene_pair	TRUE	ENSG00000181789_COPG1_ENSG00000158623_COPG2
ENSG00000081307	UBA5	48	ENSG00000124217	MOCS3	56	Paralogous_gene_pair	TRUE	ENSG00000081307_UBA5_ENSG00000124217_MOCS3
ENSG00000018408	WWTR1	3	ENSG00000137693	YAP1	6	Paralogous_gene_pair	TRUE	ENSG00000018408_WWTR1_ENSG00000137693_YAP1
ENSG00000144893	MED12L	129	ENSG00000184634	MED12	73	Paralogous_gene_pair	TRUE	ENSG00000144893_MED12L_ENSG00000184634_MED12
ENSG00000178053	MLF1	21	ENSG00000089693	MLF2	25	Paralogous_gene_pair	TRUE	ENSG00000178053_MLF1_ENSG00000089693_MLF2
ENSG00000248710	RP11-432B6.3	52	ENSG00000213186	TRIM59	29	Paralogous_gene_pair	TRUE	ENSG00000248710_RP11-432B6.3_ENSG00000213186_TRIM59
ENSG00000187033	SAMD7	9	ENSG00000187634	SAMD11	9	Paralogous_gene_pair	TRUE	ENSG00000187033_SAMD7_ENSG00000187634_SAMD11
ENSG00000075651	PLD1	60	ENSG00000129219	PLD2	91	Paralogous_gene_pair	TRUE	ENSG00000075651_PLD1_ENSG00000129219_PLD2
ENSG00000075420	FNDC3B	110	ENSG00000102531	FNDC3A	86	Paralogous_gene_pair	TRUE	ENSG00000075420_FNDC3B_ENSG00000102531_FNDC3A
ENSG00000058056	USP13	79	ENSG00000111667	USP5	71	Paralogous_gene_pair	TRUE	ENSG00000058056_USP13_ENSG00000111667_USP5
ENSG00000114757	PEX5L	41	ENSG00000139197	PEX5	36	Paralogous_gene_pair	TRUE	ENSG00000114757_PEX5L_ENSG00000139197_PEX5
ENSG00000041802	LSG1	22	ENSG00000204590	GNL1	28	Paralogous_gene_pair	TRUE	ENSG00000041802_LSG1_ENSG00000204590_GNL1
ENSG00000061938	TNK2	66	ENSG00000174292	TNK1	41	Paralogous_gene_pair	TRUE	ENSG00000061938_TNK2_ENSG00000174292_TNK1
ENSG00000159692	CTBP1	20	ENSG00000175029	CTBP2	16	Paralogous_gene_pair	TRUE	ENSG00000159692_CTBP1_ENSG00000175029_CTBP2
ENSG00000168924	LETM1	28	ENSG00000165046	LETM2	17	Paralogous_gene_pair	TRUE	ENSG00000168924_LETM1_ENSG00000165046_LETM2
ENSG00000173011	TADA2B	37	ENSG00000276234	TADA2A	16	Paralogous_gene_pair	TRUE	ENSG00000173011_TADA2B_ENSG00000276234_TADA2A
ENSG00000109519	GRPEL1	13	ENSG00000164284	GRPEL2	12	Paralogous_gene_pair	TRUE	ENSG00000109519_GRPEL1_ENSG00000164284_GRPEL2
ENSG00000169744	LDB2	26	ENSG00000198728	LDB1	26	Paralogous_gene_pair	TRUE	ENSG00000169744_LDB2_ENSG00000198728_LDB1
ENSG00000178177	LCORL	5	ENSG00000196233	LCOR	7	Paralogous_gene_pair	TRUE	ENSG00000178177_LCORL_ENSG00000196233_LCOR
ENSG00000168214	RBPJ	40	ENSG00000124232	RBPJL	49	Paralogous_gene_pair	TRUE	ENSG00000168214_RBPJ_ENSG00000124232_RBPJL
ENSG00000109689	STIM2	9	ENSG00000167323	STIM1	11	Paralogous_gene_pair	TRUE	ENSG00000109689_STIM2_ENSG00000167323_STIM1
ENSG00000065882	TBC1D1	58	ENSG00000136111	TBC1D4	53	Paralogous_gene_pair	TRUE	ENSG00000065882_TBC1D1_ENSG00000136111_TBC1D4
ENSG00000121892	PDS5A	51	ENSG00000083642	PDS5B	40	Paralogous_gene_pair	TRUE	ENSG00000121892_PDS5A_ENSG00000083642_PDS5B
ENSG00000177752	YIPF7	13	ENSG00000145817	YIPF5	8	Paralogous_gene_pair	TRUE	ENSG00000177752_YIPF7_ENSG00000145817_YIPF5
ENSG00000075539	FRYL	137	ENSG00000073910	FRY	111	Paralogous_gene_pair	TRUE	ENSG00000075539_FRYL_ENSG00000073910_FRY
ENSG00000047315	POLR2B	153	ENSG00000013503	POLR3B	104	Paralogous_gene_pair	TRUE	ENSG00000047315_POLR2B_ENSG00000013503_POLR3B
ENSG00000205678	TECRL	11	ENSG00000099797	TECR	8	Paralogous_gene_pair	TRUE	ENSG00000205678_TECRL_ENSG00000099797_TECR
ENSG00000138757	G3BP2	8	ENSG00000145907	G3BP1	23	Paralogous_gene_pair	TRUE	ENSG00000138757_G3BP2_ENSG00000145907_G3BP1
ENSG00000156269	NAA11	12	ENSG00000102030	NAA10	12	Paralogous_gene_pair	TRUE	ENSG00000156269_NAA11_ENSG00000102030_NAA10
ENSG00000138674	SEC31A	44	ENSG00000075826	SEC31B	35	Paralogous_gene_pair	TRUE	ENSG00000138674_SEC31A_ENSG00000075826_SEC31B
ENSG00000189308	LIN54	3	ENSG00000132749	MTL5	6	Paralogous_gene_pair	TRUE	ENSG00000189308_LIN54_ENSG00000132749_MTL5
ENSG00000163624	CDS1	17	ENSG00000101290	CDS2	30	Paralogous_gene_pair	TRUE	ENSG00000163624_CDS1_ENSG00000101290_CDS2
ENSG00000152583	SPARCL1	31	ENSG00000113140	SPARC	33	Paralogous_gene_pair	TRUE	ENSG00000152583_SPARCL1_ENSG00000113140_SPARC
ENSG00000153064	BANK1	14	ENSG00000155629	PIK3AP1	17	Paralogous_gene_pair	TRUE	ENSG00000153064_BANK1_ENSG00000155629_PIK3AP1
ENSG00000109320	NFKB1	71	ENSG00000077150	NFKB2	60	Paralogous_gene_pair	TRUE	ENSG00000109320_NFKB1_ENSG00000077150_NFKB2
ENSG00000138777	PPA2	28	ENSG00000180817	PPA1	12	Paralogous_gene_pair	TRUE	ENSG00000138777_PPA2_ENSG00000180817_PPA1
ENSG00000168743	NPNT	55	ENSG00000198759	EGFL6	32	Paralogous_gene_pair	TRUE	ENSG00000168743_NPNT_ENSG00000198759_EGFL6
ENSG00000138801	PAPSS1	40	ENSG00000198682	PAPSS2	79	Paralogous_gene_pair	TRUE	ENSG00000138801_PAPSS1_ENSG00000198682_PAPSS2
ENSG00000138802	SEC24B	56	ENSG00000113615	SEC24A	62	Paralogous_gene_pair	TRUE	ENSG00000138802_SEC24B_ENSG00000113615_SEC24A
ENSG00000123739	PLA2G12A	11	ENSG00000138308	PLA2G12B	17	Paralogous_gene_pair	TRUE	ENSG00000123739_PLA2G12A_ENSG00000138308_PLA2G12B
ENSG00000145390	USP53	24	ENSG00000166348	USP54	27	Paralogous_gene_pair	TRUE	ENSG00000145390_USP53_ENSG00000166348_USP54
ENSG00000138685	FGF2	32	ENSG00000113578	FGF1	21	Paralogous_gene_pair	TRUE	ENSG00000138685_FGF2_ENSG00000113578_FGF1
ENSG00000196159	FAT4	390	ENSG00000083857	FAT1	356	Paralogous_gene_pair	TRUE	ENSG00000196159_FAT4_ENSG00000083857_FAT1
ENSG00000138709	LARP1B	5	ENSG00000155506	LARP1	8	Paralogous_gene_pair	TRUE	ENSG00000138709_LARP1B_ENSG00000155506_LARP1
ENSG00000164134	NAA15	52	ENSG00000172766	NAA16	37	Paralogous_gene_pair	TRUE	ENSG00000164134_NAA15_ENSG00000172766_NAA16
ENSG00000170185	USP38	28	ENSG00000118369	USP35	52	Paralogous_gene_pair	TRUE	ENSG00000170185_USP38_ENSG00000118369_USP35
ENSG00000153147	SMARCA5	69	ENSG00000102038	SMARCA1	35	Paralogous_gene_pair	TRUE	ENSG00000153147_SMARCA5_ENSG00000102038_SMARCA1
ENSG00000164167	LSM6	7	ENSG00000139343	SNRPF	10	Paralogous_gene_pair	TRUE	ENSG00000164167_LSM6_ENSG00000139343_SNRPF
ENSG00000198589	LRBA	95	ENSG00000172915	NBEA	134	Paralogous_gene_pair	TRUE	ENSG00000198589_LRBA_ENSG00000172915_NBEA
ENSG00000164144	ARFIP1	17	ENSG00000132254	ARFIP2	12	Paralogous_gene_pair	TRUE	ENSG00000164144_ARFIP1_ENSG00000132254_ARFIP2
ENSG00000121210	KIAA0922	9	ENSG00000075568	TMEM131	26	Paralogous_gene_pair	TRUE	ENSG00000121210_KIAA0922_ENSG00000075568_TMEM131
ENSG00000052795	FNIP2	51	ENSG00000217128	FNIP1	38	Paralogous_gene_pair	TRUE	ENSG00000052795_FNIP2_ENSG00000217128_FNIP1
ENSG00000154556	SORBS2	26	ENSG00000095637	SORBS1	31	Paralogous_gene_pair	TRUE	ENSG00000154556_SORBS2_ENSG00000095637_SORBS1
ENSG00000063438	AHRR	20	ENSG00000106546	AHR	18	Paralogous_gene_pair	TRUE	ENSG00000063438_AHRR_ENSG00000106546_AHR
ENSG00000028310	BRD9	35	ENSG00000166164	BRD7	26	Paralogous_gene_pair	TRUE	ENSG00000028310_BRD9_ENSG00000166164_BRD7
ENSG00000113384	GOLPH3	16	ENSG00000143457	GOLPH3L	24	Paralogous_gene_pair	TRUE	ENSG00000113384_GOLPH3_ENSG00000143457_GOLPH3L
ENSG00000056097	ZFR	33	ENSG00000105278	ZFR2	47	Paralogous_gene_pair	TRUE	ENSG00000056097_ZFR_ENSG00000105278_ZFR2
ENSG00000134363	FST	27	ENSG00000070404	FSTL3	16	Paralogous_gene_pair	TRUE	ENSG00000134363_FST_ENSG00000070404_FSTL3
ENSG00000039123	SKIV2L2	56	ENSG00000204351	SKIV2L	95	Paralogous_gene_pair	TRUE	ENSG00000039123_SKIV2L2_ENSG00000204351_SKIV2L
ENSG00000164512	ANKRD55	36	ENSG00000119509	INVS	61	Paralogous_gene_pair	TRUE	ENSG00000164512_ANKRD55_ENSG00000119509_INVS
ENSG00000086189	DIMT1	23	ENSG00000029639	TFB1M	29	Paralogous_gene_pair	TRUE	ENSG00000086189_DIMT1_ENSG00000029639_TFB1M
ENSG00000113593	PPWD1	47	ENSG00000100023	PPIL2	48	Paralogous_gene_pair	TRUE	ENSG00000113593_PPWD1_ENSG00000100023_PPIL2
ENSG00000273841	TAF9	11	ENSG00000187325	TAF9B	8	Paralogous_gene_pair	TRUE	ENSG00000273841_TAF9_ENSG00000187325_TAF9B
ENSG00000131844	MCCC2	86	ENSG00000114054	PCCB	76	Paralogous_gene_pair	TRUE	ENSG00000131844_MCCC2_ENSG00000114054_PCCB
ENSG00000131711	MAP1B	4	ENSG00000166963	MAP1A	9	Paralogous_gene_pair	TRUE	ENSG00000131711_MAP1B_ENSG00000166963_MAP1A
ENSG00000083312	TNPO1	41	ENSG00000105576	TNPO2	106	Paralogous_gene_pair	TRUE	ENSG00000083312_TNPO1_ENSG00000105576_TNPO2
ENSG00000164180	TMEM161B	28	ENSG00000064545	TMEM161A	46	Paralogous_gene_pair	TRUE	ENSG00000164180_TMEM161B_ENSG00000064545_TMEM161A
ENSG00000175471	MCTP1	44	ENSG00000140563	MCTP2	48	Paralogous_gene_pair	TRUE	ENSG00000175471_MCTP1_ENSG00000140563_MCTP2
ENSG00000118985	ELL2	20	ENSG00000105656	ELL	30	Paralogous_gene_pair	TRUE	ENSG00000118985_ELL2_ENSG00000105656_ELL
ENSG00000134982	APC	98	ENSG00000115266	APC2	62	Paralogous_gene_pair	TRUE	ENSG00000134982_APC_ENSG00000115266_APC2
ENSG00000153037	SRP19	8	ENSG00000272869	CTC-487M23.8	8	Paralogous_gene_pair	TRUE	ENSG00000153037_SRP19_ENSG00000272869_CTC-487M23.8
ENSG00000243414	TICAM2	21	ENSG00000251201	TMED7-TICAM2	30	Paralogous_gene_pair	TRUE	ENSG00000243414_TICAM2_ENSG00000251201_TMED7-TICAM2
ENSG00000172869	DMXL1	91	ENSG00000104093	DMXL2	76	Paralogous_gene_pair	TRUE	ENSG00000172869_DMXL1_ENSG00000104093_DMXL2
ENSG00000198108	CHSY3	56	ENSG00000131873	CHSY1	62	Paralogous_gene_pair	TRUE	ENSG00000198108_CHSY3_ENSG00000131873_CHSY1
ENSG00000205089	CCNI2	6	ENSG00000118816	CCNI	10	Paralogous_gene_pair	TRUE	ENSG00000205089_CCNI2_ENSG00000118816_CCNI
ENSG00000164404	GDF9	27	ENSG00000130385	BMP15	11	Paralogous_gene_pair	TRUE	ENSG00000164404_GDF9_ENSG00000130385_BMP15
ENSG00000152700	SAR1B	12	ENSG00000079332	SAR1A	16	Paralogous_gene_pair	TRUE	ENSG00000152700_SAR1B_ENSG00000079332_SAR1A
ENSG00000132570	PCBD2	27	ENSG00000166228	PCBD1	13	Paralogous_gene_pair	TRUE	ENSG00000132570_PCBD2_ENSG00000166228_PCBD1
ENSG00000120708	TGFBI	79	ENSG00000133110	POSTN	46	Paralogous_gene_pair	TRUE	ENSG00000120708_TGFBI_ENSG00000133110_POSTN
ENSG00000170445	HARS	51	ENSG00000112855	HARS2	44	Paralogous_gene_pair	TRUE	ENSG00000170445_HARS_ENSG00000112855_HARS2
ENSG00000120329	SLC25A2	11	ENSG00000102743	SLC25A15	10	Paralogous_gene_pair	TRUE	ENSG00000120329_SLC25A2_ENSG00000102743_SLC25A15
ENSG00000155508	CNOT8	22	ENSG00000198791	CNOT7	7	Paralogous_gene_pair	TRUE	ENSG00000155508_CNOT8_ENSG00000198791_CNOT7
ENSG00000055163	CYFIP2	80	ENSG00000273749	CYFIP1	110	Paralogous_gene_pair	TRUE	ENSG00000055163_CYFIP2_ENSG00000273749_CYFIP1
ENSG00000113643	RARS	64	ENSG00000146282	RARS2	32	Paralogous_gene_pair	TRUE	ENSG00000113643_RARS_ENSG00000146282_RARS2
ENSG00000204764	RANBP17	81	ENSG00000130227	XPO7	77	Paralogous_gene_pair	TRUE	ENSG00000204764_RANBP17_ENSG00000130227_XPO7
ENSG00000214357	NEURL1B	23	ENSG00000107954	NEURL1	12	Paralogous_gene_pair	TRUE	ENSG00000214357_NEURL1B_ENSG00000107954_NEURL1
ENSG00000169220	RGS14	26	ENSG00000159788	RGS12	74	Paralogous_gene_pair	TRUE	ENSG00000169220_RGS14_ENSG00000159788_RGS12
ENSG00000131446	MGAT1	54	ENSG00000085998	POMGNT1	47	Paralogous_gene_pair	TRUE	ENSG00000131446_MGAT1_ENSG00000085998_POMGNT1
ENSG00000204628	GNB2L1	33	ENSG00000148225	WDR31	28	Paralogous_gene_pair	TRUE	ENSG00000204628_GNB2L1_ENSG00000148225_WDR31
ENSG00000188996	HUS1B	18	ENSG00000136273	HUS1	22	Paralogous_gene_pair	TRUE	ENSG00000188996_HUS1B_ENSG00000136273_HUS1
ENSG00000145945	FAM50B	11	ENSG00000071859	FAM50A	14	Paralogous_gene_pair	TRUE	ENSG00000145945_FAM50B_ENSG00000071859_FAM50A
ENSG00000124784	RIOK1	22	ENSG00000101782	RIOK3	18	Paralogous_gene_pair	TRUE	ENSG00000124784_RIOK1_ENSG00000101782_RIOK3
ENSG00000096696	DSP	129	ENSG00000178209	PLEC	192	Paralogous_gene_pair	TRUE	ENSG00000096696_DSP_ENSG00000178209_PLEC
ENSG00000124786	SLC35B3	24	ENSG00000121073	SLC35B1	53	Paralogous_gene_pair	TRUE	ENSG00000124786_SLC35B3_ENSG00000121073_SLC35B1
ENSG00000111837	MAK	27	ENSG00000112144	ICK	25	Paralogous_gene_pair	TRUE	ENSG00000111837_MAK_ENSG00000112144_ICK
ENSG00000189134	NKAPL	4	ENSG00000101882	NKAP	9	Paralogous_gene_pair	TRUE	ENSG00000189134_NKAPL_ENSG00000101882_NKAP
ENSG00000204576	PRR3	3	ENSG00000204569	PPP1R10	11	Paralogous_gene_pair	TRUE	ENSG00000204576_PRR3_ENSG00000204569_PPP1R10
ENSG00000204574	ABCF1	60	ENSG00000161204	ABCF3	61	Paralogous_gene_pair	TRUE	ENSG00000204574_ABCF1_ENSG00000161204_ABCF3
ENSG00000137312	FLOT1	13	ENSG00000132589	FLOT2	33	Paralogous_gene_pair	TRUE	ENSG00000137312_FLOT1_ENSG00000132589_FLOT2
ENSG00000198563	DDX39B	31	ENSG00000123136	DDX39A	35	Paralogous_gene_pair	TRUE	ENSG00000198563_DDX39B_ENSG00000123136_DDX39A
ENSG00000204394	VARS	151	ENSG00000137411	VARS2	134	Paralogous_gene_pair	TRUE	ENSG00000204394_VARS_ENSG00000137411_VARS2
ENSG00000204371	EHMT2	64	ENSG00000181090	EHMT1	48	Paralogous_gene_pair	TRUE	ENSG00000204371_EHMT2_ENSG00000181090_EHMT1
ENSG00000240065	PSMB9	26	ENSG00000142507	PSMB6	36	Paralogous_gene_pair	TRUE	ENSG00000240065_PSMB9_ENSG00000142507_PSMB6
ENSG00000161904	LEMD2	28	ENSG00000174106	LEMD3	35	Paralogous_gene_pair	TRUE	ENSG00000161904_LEMD2_ENSG00000174106_LEMD3
ENSG00000096060	FKBP5	32	ENSG00000004478	FKBP4	42	Paralogous_gene_pair	TRUE	ENSG00000096060_FKBP5_ENSG00000004478_FKBP4
ENSG00000010030	ETV7	25	ENSG00000139083	ETV6	31	Paralogous_gene_pair	TRUE	ENSG00000010030_ETV7_ENSG00000139083_ETV6
ENSG00000137218	FRS3	27	ENSG00000166225	FRS2	8	Paralogous_gene_pair	TRUE	ENSG00000137218_FRS3_ENSG00000166225_FRS2
ENSG00000124496	TRERF1	21	ENSG00000156030	ELMSAN1	12	Paralogous_gene_pair	TRUE	ENSG00000124496_TRERF1_ENSG00000156030_ELMSAN1
ENSG00000146223	RPL7L1	10	ENSG00000147604	RPL7	3	Paralogous_gene_pair	TRUE	ENSG00000146223_RPL7L1_ENSG00000147604_RPL7
ENSG00000146216	TTBK1	43	ENSG00000128881	TTBK2	24	Paralogous_gene_pair	TRUE	ENSG00000146216_TTBK1_ENSG00000128881_TTBK2
ENSG00000157593	SLC35B2	31	ENSG00000121073	SLC35B1	53	Paralogous_gene_pair	TRUE	ENSG00000157593_SLC35B2_ENSG00000121073_SLC35B1
ENSG00000124608	AARS2	97	ENSG00000090861	AARS	77	Paralogous_gene_pair	TRUE	ENSG00000124608_AARS2_ENSG00000090861_AARS
ENSG00000198087	CD2AP	15	ENSG00000147010	SH3KBP1	19	Paralogous_gene_pair	TRUE	ENSG00000198087_CD2AP_ENSG00000147010_SH3KBP1
ENSG00000170950	PGK2	28	ENSG00000102144	PGK1	27	Paralogous_gene_pair	TRUE	ENSG00000170950_PGK2_ENSG00000102144_PGK1
ENSG00000137251	TINAG	40	ENSG00000142910	TINAGL1	37	Paralogous_gene_pair	TRUE	ENSG00000137251_TINAG_ENSG00000142910_TINAGL1
ENSG00000082269	FAM135A	34	ENSG00000147724	FAM135B	36	Paralogous_gene_pair	TRUE	ENSG00000082269_FAM135A_ENSG00000147724_FAM135B
ENSG00000156508	EEF1A1	3	ENSG00000101210	EEF1A2	38	Paralogous_gene_pair	TRUE	ENSG00000156508_EEF1A1_ENSG00000101210_EEF1A2
ENSG00000112697	TMEM30A	24	ENSG00000182107	TMEM30B	41	Paralogous_gene_pair	TRUE	ENSG00000112697_TMEM30A_ENSG00000182107_TMEM30B
ENSG00000065609	SNAP91	18	ENSG00000073921	PICALM	20	Paralogous_gene_pair	TRUE	ENSG00000065609_SNAP91_ENSG00000073921_PICALM
ENSG00000112182	BACH2	14	ENSG00000156273	BACH1	14	Paralogous_gene_pair	TRUE	ENSG00000112182_BACH2_ENSG00000156273_BACH1
ENSG00000123552	USP45	37	ENSG00000156256	USP16	52	Paralogous_gene_pair	TRUE	ENSG00000123552_USP45_ENSG00000156256_USP16
ENSG00000130347	RTN4IP1	21	ENSG00000115129	TP53I3	17	Paralogous_gene_pair	TRUE	ENSG00000130347_RTN4IP1_ENSG00000115129_TP53I3
ENSG00000155111	CDK19	27	ENSG00000132964	CDK8	28	Paralogous_gene_pair	TRUE	ENSG00000155111_CDK19_ENSG00000132964_CDK8
ENSG00000111875	ASF1A	17	ENSG00000105011	ASF1B	26	Paralogous_gene_pair	TRUE	ENSG00000111875_ASF1A_ENSG00000105011_ASF1B
ENSG00000111912	NCOA7	20	ENSG00000164830	OXR1	12	Paralogous_gene_pair	TRUE	ENSG00000111912_NCOA7_ENSG00000164830_OXR1
ENSG00000135521	LTV1	30	ENSG00000280148	RP3-468K18.7	16	Paralogous_gene_pair	TRUE	ENSG00000135521_LTV1_ENSG00000280148_RP3-468K18.7
ENSG00000152818	UTRN	248	ENSG00000198947	DMD	208	Paralogous_gene_pair	TRUE	ENSG00000152818_UTRN_ENSG00000198947_DMD
ENSG00000111962	UST	32	ENSG00000153936	HS2ST1	27	Paralogous_gene_pair	TRUE	ENSG00000111962_UST_ENSG00000153936_HS2ST1
ENSG00000131013	PPIL4	17	ENSG00000153015	CWC27	18	Paralogous_gene_pair	TRUE	ENSG00000131013_PPIL4_ENSG00000153015_CWC27
ENSG00000131023	LATS1	14	ENSG00000150457	LATS2	44	Paralogous_gene_pair	TRUE	ENSG00000131023_LATS1_ENSG00000150457_LATS2
ENSG00000181472	ZBTB2	17	ENSG00000089775	ZBTB25	18	Paralogous_gene_pair	TRUE	ENSG00000181472_ZBTB2_ENSG00000089775_ZBTB25
ENSG00000213079	SCAF8	21	ENSG00000156304	SCAF4	20	Paralogous_gene_pair	TRUE	ENSG00000213079_SCAF8_ENSG00000156304_SCAF4
ENSG00000146425	DYNLT1	5	ENSG00000165169	DYNLT3	8	Paralogous_gene_pair	TRUE	ENSG00000146425_DYNLT1_ENSG00000165169_DYNLT3
ENSG00000164691	TAGAP	22	ENSG00000137727	ARHGAP20	33	Paralogous_gene_pair	TRUE	ENSG00000164691_TAGAP_ENSG00000137727_ARHGAP20
ENSG00000198670	LPA	23	ENSG00000122194	PLG	42	Paralogous_gene_pair	TRUE	ENSG00000198670_LPA_ENSG00000122194_PLG
ENSG00000153303	FRMD1	26	ENSG00000139926	FRMD6	41	Paralogous_gene_pair	TRUE	ENSG00000153303_FRMD1_ENSG00000139926_FRMD6
ENSG00000071994	PDCD2	9	ENSG00000126249	PDCD2L	13	Paralogous_gene_pair	TRUE	ENSG00000071994_PDCD2_ENSG00000126249_PDCD2L
ENSG00000105963	ADAP1	34	ENSG00000184060	ADAP2	40	Paralogous_gene_pair	TRUE	ENSG00000105963_ADAP1_ENSG00000184060_ADAP2
ENSG00000164916	FOXK1	17	ENSG00000141568	FOXK2	16	Paralogous_gene_pair	TRUE	ENSG00000164916_FOXK1_ENSG00000141568_FOXK2
ENSG00000136297	MMD2	26	ENSG00000108960	MMD	14	Paralogous_gene_pair	TRUE	ENSG00000136297_MMD2_ENSG00000108960_MMD
ENSG00000106346	USP42	21	ENSG00000055483	USP36	37	Paralogous_gene_pair	TRUE	ENSG00000106346_USP42_ENSG00000055483_USP36
ENSG00000106511	MEOX2	3	ENSG00000005102	MEOX1	3	Paralogous_gene_pair	TRUE	ENSG00000106511_MEOX2_ENSG00000005102_MEOX1
ENSG00000146618	FERD3L	10	ENSG00000168267	PTF1A	4	Paralogous_gene_pair	TRUE	ENSG00000146618_FERD3L_ENSG00000168267_PTF1A
ENSG00000180233	ZNRF2	3	ENSG00000186187	ZNRF1	6	Paralogous_gene_pair	TRUE	ENSG00000180233_ZNRF2_ENSG00000186187_ZNRF1
ENSG00000164619	BMPER	66	ENSG00000135253	KCP	166	Paralogous_gene_pair	TRUE	ENSG00000164619_BMPER_ENSG00000135253_KCP
ENSG00000106536	POU6F2	9	ENSG00000184271	POU6F1	14	Paralogous_gene_pair	TRUE	ENSG00000106536_POU6F2_ENSG00000184271_POU6F1
ENSG00000065883	CDK13	24	ENSG00000167258	CDK12	24	Paralogous_gene_pair	TRUE	ENSG00000065883_CDK13_ENSG00000167258_CDK12
ENSG00000256646	PSMA2	40	ENSG00000106588	PSMA2	13	Paralogous_gene_pair	TRUE	ENSG00000256646_PSMA2_ENSG00000106588_PSMA2
ENSG00000122515	ZMIZ2	7	ENSG00000108175	ZMIZ1	6	Paralogous_gene_pair	TRUE	ENSG00000122515_ZMIZ2_ENSG00000108175_ZMIZ1
ENSG00000146731	CCT6A	21	ENSG00000132141	CCT6B	20	Paralogous_gene_pair	TRUE	ENSG00000146731_CCT6A_ENSG00000132141_CCT6B
ENSG00000169902	TPST1	34	ENSG00000128294	TPST2	35	Paralogous_gene_pair	TRUE	ENSG00000169902_TPST1_ENSG00000128294_TPST2
ENSG00000177679	SRRM3	14	ENSG00000167978	SRRM2	7	Paralogous_gene_pair	TRUE	ENSG00000177679_SRRM3_ENSG00000167978_SRRM2
ENSG00000105829	BET1	3	ENSG00000177951	BET1L	9	Paralogous_gene_pair	TRUE	ENSG00000105829_BET1_ENSG00000177951_BET1L
ENSG00000158560	DYNC1I1	58	ENSG00000077380	DYNC1I2	13	Paralogous_gene_pair	TRUE	ENSG00000158560_DYNC1I1_ENSG00000077380_DYNC1I2
ENSG00000241685	ARPC1A	34	ENSG00000130429	ARPC1B	38	Paralogous_gene_pair	TRUE	ENSG00000241685_ARPC1A_ENSG00000130429_ARPC1B
ENSG00000168090	COPS6	30	ENSG00000103035	PSMD7	19	Paralogous_gene_pair	TRUE	ENSG00000168090_COPS6_ENSG00000103035_PSMD7
ENSG00000257923	CUX1	69	ENSG00000111249	CUX2	23	Paralogous_gene_pair	TRUE	ENSG00000257923_CUX1_ENSG00000111249_CUX2
ENSG00000091127	PUS7	49	ENSG00000129317	PUS7L	30	Paralogous_gene_pair	TRUE	ENSG00000091127_PUS7_ENSG00000129317_PUS7L
ENSG00000106299	WASL	12	ENSG00000015285	WAS	24	Paralogous_gene_pair	TRUE	ENSG00000106299_WASL_ENSG00000015285_WAS
ENSG00000128607	KLHDC10	28	ENSG00000124702	KLHDC3	32	Paralogous_gene_pair	TRUE	ENSG00000128607_KLHDC10_ENSG00000124702_KLHDC3
ENSG00000157741	UBN2	29	ENSG00000118900	UBN1	35	Paralogous_gene_pair	TRUE	ENSG00000157741_UBN2_ENSG00000118900_UBN1
ENSG00000214102	WEE2	28	ENSG00000166483	WEE1	16	Paralogous_gene_pair	TRUE	ENSG00000214102_WEE2_ENSG00000166483_WEE1
ENSG00000055609	KMT2C	42	ENSG00000167548	KMT2D	98	Paralogous_gene_pair	TRUE	ENSG00000055609_KMT2C_ENSG00000167548_KMT2D
ENSG00000147454	SLC25A37	36	ENSG00000155287	SLC25A28	35	Paralogous_gene_pair	TRUE	ENSG00000147454_SLC25A37_ENSG00000155287_SLC25A28
ENSG00000157110	RBPMS	6	ENSG00000166831	RBPMS2	7	Paralogous_gene_pair	TRUE	ENSG00000157110_RBPMS_ENSG00000166831_RBPMS2
ENSG00000172728	FUT10	45	ENSG00000196968	FUT11	39	Paralogous_gene_pair	TRUE	ENSG00000172728_FUT10_ENSG00000196968_FUT11
ENSG00000156735	BAG4	5	ENSG00000151929	BAG3	14	Paralogous_gene_pair	TRUE	ENSG00000156735_BAG4_ENSG00000151929_BAG3
ENSG00000083168	KAT6A	44	ENSG00000156650	KAT6B	42	Paralogous_gene_pair	TRUE	ENSG00000083168_KAT6A_ENSG00000156650_KAT6B
ENSG00000104365	IKBKB	58	ENSG00000213341	CHUK	26	Paralogous_gene_pair	TRUE	ENSG00000104365_IKBKB_ENSG00000213341_CHUK
ENSG00000104738	MCM4	46	ENSG00000125885	MCM8	56	Paralogous_gene_pair	TRUE	ENSG00000104738_MCM4_ENSG00000125885_MCM8
ENSG00000169139	UBE2V2	8	ENSG00000244687	UBE2V1	5	Paralogous_gene_pair	TRUE	ENSG00000169139_UBE2V2_ENSG00000244687_UBE2V1
ENSG00000147485	PXDNL	142	ENSG00000130508	PXDN	155	Paralogous_gene_pair	TRUE	ENSG00000147485_PXDNL_ENSG00000130508_PXDN
ENSG00000066777	ARFGEF1	41	ENSG00000124198	ARFGEF2	65	Paralogous_gene_pair	TRUE	ENSG00000066777_ARFGEF1_ENSG00000124198_ARFGEF2
ENSG00000040341	STAU2	23	ENSG00000124214	STAU1	40	Paralogous_gene_pair	TRUE	ENSG00000040341_STAU2_ENSG00000124214_STAU1
ENSG00000205189	ZBTB10	7	ENSG00000130584	ZBTB46	12	Paralogous_gene_pair	TRUE	ENSG00000205189_ZBTB10_ENSG00000130584_ZBTB46
ENSG00000104413	ESRP1	47	ENSG00000103067	ESRP2	46	Paralogous_gene_pair	TRUE	ENSG00000104413_ESRP1_ENSG00000103067_ESRP2
ENSG00000175305	CCNE2	14	ENSG00000105173	CCNE1	26	Paralogous_gene_pair	TRUE	ENSG00000175305_CCNE2_ENSG00000105173_CCNE1
ENSG00000164938	TP53INP1	28	ENSG00000078804	TP53INP2	14	Paralogous_gene_pair	TRUE	ENSG00000164938_TP53INP1_ENSG00000078804_TP53INP2
ENSG00000156471	PTDSS1	41	ENSG00000174915	PTDSS2	37	Paralogous_gene_pair	TRUE	ENSG00000156471_PTDSS1_ENSG00000174915_PTDSS2
ENSG00000164754	RAD21	10	ENSG00000244588	RAD21L1	11	Paralogous_gene_pair	TRUE	ENSG00000164754_RAD21_ENSG00000244588_RAD21L1
ENSG00000177570	SAMD12	3	ENSG00000130590	SAMD10	17	Paralogous_gene_pair	TRUE	ENSG00000177570_SAMD12_ENSG00000130590_SAMD10
ENSG00000170881	RNF139	49	ENSG00000145860	RNF145	23	Paralogous_gene_pair	TRUE	ENSG00000170881_RNF139_ENSG00000145860_RNF145
ENSG00000147687	TATDN1	20	ENSG00000157014	TATDN2	23	Paralogous_gene_pair	TRUE	ENSG00000147687_TATDN1_ENSG00000157014_TATDN2
ENSG00000129292	PHF20L1	35	ENSG00000025293	PHF20	22	Paralogous_gene_pair	TRUE	ENSG00000129292_PHF20L1_ENSG00000025293_PHF20
ENSG00000184428	TOP1MT	51	ENSG00000198900	TOP1	41	Paralogous_gene_pair	TRUE	ENSG00000184428_TOP1MT_ENSG00000198900_TOP1
ENSG00000158106	RHPN1	62	ENSG00000131941	RHPN2	30	Paralogous_gene_pair	TRUE	ENSG00000158106_RHPN1_ENSG00000131941_RHPN2
ENSG00000180900	SCRIB	68	ENSG00000033122	LRRC7	35	Paralogous_gene_pair	TRUE	ENSG00000180900_SCRIB_ENSG00000033122_LRRC7
ENSG00000178896	EXOSC4	31	ENSG00000223496	EXOSC6	17	Paralogous_gene_pair	TRUE	ENSG00000178896_EXOSC4_ENSG00000223496_EXOSC6
ENSG00000167702	KIFC2	28	ENSG00000140859	KIFC3	28	Paralogous_gene_pair	TRUE	ENSG00000167702_KIFC2_ENSG00000140859_KIFC3
ENSG00000167701	GPT	47	ENSG00000166123	GPT2	37	Paralogous_gene_pair	TRUE	ENSG00000167701_GPT_ENSG00000166123_GPT2
ENSG00000080503	SMARCA2	78	ENSG00000127616	SMARCA4	76	Paralogous_gene_pair	TRUE	ENSG00000080503_SMARCA2_ENSG00000127616_SMARCA4
ENSG00000205808	PPAPDC2	18	ENSG00000160539	PLPP7	11	Paralogous_gene_pair	TRUE	ENSG00000205808_PPAPDC2_ENSG00000160539_PLPP7
ENSG00000106993	CDC37L1	11	ENSG00000105401	CDC37	28	Paralogous_gene_pair	TRUE	ENSG00000106993_CDC37L1_ENSG00000105401_CDC37
ENSG00000120158	RCL1	44	ENSG00000137996	RTCA	37	Paralogous_gene_pair	TRUE	ENSG00000120158_RCL1_ENSG00000137996_RTCA
ENSG00000137040	RANBP6	36	ENSG00000065150	IPO5	51	Paralogous_gene_pair	TRUE	ENSG00000137040_RANBP6_ENSG00000065150_IPO5
ENSG00000164985	PSIP1	13	ENSG00000167674	CTB-50L17.10	27	Paralogous_gene_pair	TRUE	ENSG00000164985_PSIP1_ENSG00000167674_CTB-50L17.10
ENSG00000178031	ADAMTSL1	114	ENSG00000156218	ADAMTSL3	96	Paralogous_gene_pair	TRUE	ENSG00000178031_ADAMTSL1_ENSG00000156218_ADAMTSL3
ENSG00000122728	TAF1L	11	ENSG00000147133	TAF1	12	Paralogous_gene_pair	TRUE	ENSG00000122728_TAF1L_ENSG00000147133_TAF1
ENSG00000086102	NFX1	25	ENSG00000170448	NFXL1	7	Paralogous_gene_pair	TRUE	ENSG00000086102_NFX1_ENSG00000170448_NFXL1
ENSG00000164967	RPP25L	8	ENSG00000178718	RPP25	15	Paralogous_gene_pair	TRUE	ENSG00000164967_RPP25L_ENSG00000178718_RPP25
ENSG00000165280	VCP	89	ENSG00000171763	SPATA5L1	48	Paralogous_gene_pair	TRUE	ENSG00000165280_VCP_ENSG00000171763_SPATA5L1
ENSG00000137076	TLN1	194	ENSG00000171914	TLN2	165	Paralogous_gene_pair	TRUE	ENSG00000137076_TLN1_ENSG00000171914_TLN2
ENSG00000185963	BICD2	38	ENSG00000151746	BICD1	68	Paralogous_gene_pair	TRUE	ENSG00000185963_BICD2_ENSG00000151746_BICD1
ENSG00000165138	ANKS6	36	ENSG00000134313	KIDINS220	74	Paralogous_gene_pair	TRUE	ENSG00000165138_ANKS6_ENSG00000134313_KIDINS220
ENSG00000136868	SLC31A1	8	ENSG00000136867	SLC31A2	18	Paralogous_gene_pair	TRUE	ENSG00000136868_SLC31A1_ENSG00000136867_SLC31A2
ENSG00000095397	DFNB31	36	ENSG00000186862	PDZD7	54	Paralogous_gene_pair	TRUE	ENSG00000095397_DFNB31_ENSG00000186862_PDZD7
ENSG00000106780	MEGF9	23	ENSG00000042781	USH2A	493	Paralogous_gene_pair	TRUE	ENSG00000106780_MEGF9_ENSG00000042781_USH2A
ENSG00000175764	TTLL11	36	ENSG00000135912	TTLL4	24	Paralogous_gene_pair	TRUE	ENSG00000175764_TTLL11_ENSG00000135912_TTLL4
ENSG00000130714	POMT1	65	ENSG00000009830	POMT2	54	Paralogous_gene_pair	TRUE	ENSG00000130714_POMT1_ENSG00000009830_POMT2
ENSG00000107147	KCNT1	27	ENSG00000162687	KCNT2	22	Paralogous_gene_pair	TRUE	ENSG00000107147_KCNT1_ENSG00000162687_KCNT2
ENSG00000165688	PMPCA	50	ENSG00000140740	UQCRC2	45	Paralogous_gene_pair	TRUE	ENSG00000165688_PMPCA_ENSG00000140740_UQCRC2
ENSG00000107929	LARP4B	12	ENSG00000161813	LARP4	4	Paralogous_gene_pair	TRUE	ENSG00000107929_LARP4B_ENSG00000161813_LARP4
ENSG00000148429	USP6NL	27	ENSG00000129204	USP6	12	Paralogous_gene_pair	TRUE	ENSG00000148429_USP6NL_ENSG00000129204_USP6
ENSG00000086475	SEPHS1	25	ENSG00000179918	SEPHS2	32	Paralogous_gene_pair	TRUE	ENSG00000086475_SEPHS1_ENSG00000179918_SEPHS2
ENSG00000165630	PRPF18	15	ENSG00000282246	RP11-295P9.13	12	Paralogous_gene_pair	TRUE	ENSG00000165630_PRPF18_ENSG00000282246_RP11-295P9.13
ENSG00000152465	NMT2	51	ENSG00000136448	NMT1	40	Paralogous_gene_pair	TRUE	ENSG00000152465_NMT2_ENSG00000136448_NMT1
ENSG00000120594	PLXDC2	7	ENSG00000161381	PLXDC1	5	Paralogous_gene_pair	TRUE	ENSG00000120594_PLXDC2_ENSG00000161381_PLXDC1
ENSG00000078114	NEBL	51	ENSG00000183091	NEB	250	Paralogous_gene_pair	TRUE	ENSG00000078114_NEBL_ENSG00000183091_NEB
ENSG00000078403	MLLT10	17	ENSG00000275023	MLLT6	20	Paralogous_gene_pair	TRUE	ENSG00000078403_MLLT10_ENSG00000275023_MLLT6
ENSG00000265354	TIMM23	5	ENSG00000204152	TIMM23B	3	Paralogous_gene_pair	TRUE	ENSG00000265354_TIMM23_ENSG00000204152_TIMM23B
ENSG00000265763	ZNF488	10	ENSG00000152784	PRDM8	7	Paralogous_gene_pair	TRUE	ENSG00000265763_ZNF488_ENSG00000152784_PRDM8
ENSG00000204147	ASAH2B	4	ENSG00000188611	ASAH2	52	Paralogous_gene_pair	TRUE	ENSG00000204147_ASAH2B_ENSG00000188611_ASAH2
[truncated: 228 more rows]
