# Supplementary material for: Combinatorial CRISPR screen identifies fitness effects of gene paralogues
Source: Nat Commun. 2021 Feb 26;12:1302. doi: 10.1038/s41467-021-21478-9 (PMC7910459; doi:10.1038/s41467-021-21478-9)
Supplement: Supplementary file 7 — Supplementary Data_4 [file 41467_2021_21478_MOESM7_ESM.xlsx]

## Sheet: 4
Supplementary Data 4: gRNAs used for library construction.
gRNA_pair_lib_oligo_id	gRNA_pair_lib_oligo_seq	gRNA_A_IDs	gRNA_A_seq	gRNA_B_IDs	gRNA_B_seq	gene_pair_origin
BRCA1_gRNA1_N_PARP1_gRNA1_SL_oligo	CATGCGAGAAAAGCCTTGTTTGGTAAATCTCGTACTTTCTTGTGTTTGGGTCTTCGAGAAGACCTCACCGTTACCTGCTGGACCTCACTGGTTTTAGAGCTAGAAATAGC	BRCA1_gRNA1	TAAATCTCGTACTTTCTTGT	PARP1_gRNA1	TTACCTGCTGGACCTCACTG	SynLethDB_gene_pair	1
BRCA1_gRNA1_N_PARP1_gRNA2_SL_oligo	CATGCGAGAAAAGCCTTGTTTGGTAAATCTCGTACTTTCTTGTGTTTGGGTCTTCGAGAAGACCTCACCGACCCGTGCCACAGCAATCTTGTTTTAGAGCTAGAAATAGC	BRCA1_gRNA1	TAAATCTCGTACTTTCTTGT	PARP1_gRNA2	ACCCGTGCCACAGCAATCTT	SynLethDB_gene_pair	2
BRCA1_gRNA1_N_PARP1_gRNA3_SL_oligo	CATGCGAGAAAAGCCTTGTTTGGTAAATCTCGTACTTTCTTGTGTTTGGGTCTTCGAGAAGACCTCACCGGCCATCCGGAGCGAGTCCTTGTTTTAGAGCTAGAAATAGC	BRCA1_gRNA1	TAAATCTCGTACTTTCTTGT	PARP1_gRNA3	GCCATCCGGAGCGAGTCCTT	SynLethDB_gene_pair	3
BRCA1_gRNA1_N_PARP1_gRNA4_SL_oligo	CATGCGAGAAAAGCCTTGTTTGGTAAATCTCGTACTTTCTTGTGTTTGGGTCTTCGAGAAGACCTCACCGGTGTACATACTGGGGCAGCAGTTTTAGAGCTAGAAATAGC	BRCA1_gRNA1	TAAATCTCGTACTTTCTTGT	PARP1_gRNA4	GTGTACATACTGGGGCAGCA	SynLethDB_gene_pair	4
BRCA1_gRNA1_N_PARP1_gRNA5_SL_oligo	CATGCGAGAAAAGCCTTGTTTGGTAAATCTCGTACTTTCTTGTGTTTGGGTCTTCGAGAAGACCTCACCGCGGTCAATCATGCCTAGCTGGTTTTAGAGCTAGAAATAGC	BRCA1_gRNA1	TAAATCTCGTACTTTCTTGT	PARP1_gRNA5	CGGTCAATCATGCCTAGCTG	SynLethDB_gene_pair	5
BRCA1_gRNA2_N_PARP1_gRNA1_SL_oligo	CATGCGAGAAAAGCCTTGTTTGGTAAAGCCTCATGAGGATCACGTTTGGGTCTTCGAGAAGACCTCACCGTTACCTGCTGGACCTCACTGGTTTTAGAGCTAGAAATAGC	BRCA1_gRNA2	TAAAGCCTCATGAGGATCAC	PARP1_gRNA1	TTACCTGCTGGACCTCACTG	SynLethDB_gene_pair	6
BRCA1_gRNA2_N_PARP1_gRNA2_SL_oligo	CATGCGAGAAAAGCCTTGTTTGGTAAAGCCTCATGAGGATCACGTTTGGGTCTTCGAGAAGACCTCACCGACCCGTGCCACAGCAATCTTGTTTTAGAGCTAGAAATAGC	BRCA1_gRNA2	TAAAGCCTCATGAGGATCAC	PARP1_gRNA2	ACCCGTGCCACAGCAATCTT	SynLethDB_gene_pair	7
BRCA1_gRNA2_N_PARP1_gRNA3_SL_oligo	CATGCGAGAAAAGCCTTGTTTGGTAAAGCCTCATGAGGATCACGTTTGGGTCTTCGAGAAGACCTCACCGGCCATCCGGAGCGAGTCCTTGTTTTAGAGCTAGAAATAGC	BRCA1_gRNA2	TAAAGCCTCATGAGGATCAC	PARP1_gRNA3	GCCATCCGGAGCGAGTCCTT	SynLethDB_gene_pair	8
BRCA1_gRNA2_N_PARP1_gRNA4_SL_oligo	CATGCGAGAAAAGCCTTGTTTGGTAAAGCCTCATGAGGATCACGTTTGGGTCTTCGAGAAGACCTCACCGGTGTACATACTGGGGCAGCAGTTTTAGAGCTAGAAATAGC	BRCA1_gRNA2	TAAAGCCTCATGAGGATCAC	PARP1_gRNA4	GTGTACATACTGGGGCAGCA	SynLethDB_gene_pair	9
BRCA1_gRNA2_N_PARP1_gRNA5_SL_oligo	CATGCGAGAAAAGCCTTGTTTGGTAAAGCCTCATGAGGATCACGTTTGGGTCTTCGAGAAGACCTCACCGCGGTCAATCATGCCTAGCTGGTTTTAGAGCTAGAAATAGC	BRCA1_gRNA2	TAAAGCCTCATGAGGATCAC	PARP1_gRNA5	CGGTCAATCATGCCTAGCTG	SynLethDB_gene_pair	10
BRCA1_gRNA3_N_PARP1_gRNA1_SL_oligo	CATGCGAGAAAAGCCTTGTTTGGCTTGTGCTGACTTACCAGATGTTTGGGTCTTCGAGAAGACCTCACCGTTACCTGCTGGACCTCACTGGTTTTAGAGCTAGAAATAGC	BRCA1_gRNA3	CTTGTGCTGACTTACCAGAT	PARP1_gRNA1	TTACCTGCTGGACCTCACTG	SynLethDB_gene_pair	11
BRCA1_gRNA3_N_PARP1_gRNA2_SL_oligo	CATGCGAGAAAAGCCTTGTTTGGCTTGTGCTGACTTACCAGATGTTTGGGTCTTCGAGAAGACCTCACCGACCCGTGCCACAGCAATCTTGTTTTAGAGCTAGAAATAGC	BRCA1_gRNA3	CTTGTGCTGACTTACCAGAT	PARP1_gRNA2	ACCCGTGCCACAGCAATCTT	SynLethDB_gene_pair	12
BRCA1_gRNA3_N_PARP1_gRNA3_SL_oligo	CATGCGAGAAAAGCCTTGTTTGGCTTGTGCTGACTTACCAGATGTTTGGGTCTTCGAGAAGACCTCACCGGCCATCCGGAGCGAGTCCTTGTTTTAGAGCTAGAAATAGC	BRCA1_gRNA3	CTTGTGCTGACTTACCAGAT	PARP1_gRNA3	GCCATCCGGAGCGAGTCCTT	SynLethDB_gene_pair	13
BRCA1_gRNA3_N_PARP1_gRNA4_SL_oligo	CATGCGAGAAAAGCCTTGTTTGGCTTGTGCTGACTTACCAGATGTTTGGGTCTTCGAGAAGACCTCACCGGTGTACATACTGGGGCAGCAGTTTTAGAGCTAGAAATAGC	BRCA1_gRNA3	CTTGTGCTGACTTACCAGAT	PARP1_gRNA4	GTGTACATACTGGGGCAGCA	SynLethDB_gene_pair	14
BRCA1_gRNA3_N_PARP1_gRNA5_SL_oligo	CATGCGAGAAAAGCCTTGTTTGGCTTGTGCTGACTTACCAGATGTTTGGGTCTTCGAGAAGACCTCACCGCGGTCAATCATGCCTAGCTGGTTTTAGAGCTAGAAATAGC	BRCA1_gRNA3	CTTGTGCTGACTTACCAGAT	PARP1_gRNA5	CGGTCAATCATGCCTAGCTG	SynLethDB_gene_pair	15
BRCA1_gRNA4_N_PARP1_gRNA1_SL_oligo	CATGCGAGAAAAGCCTTGTTTGGAAATATGTGGTCACACTTTGGTTTGGGTCTTCGAGAAGACCTCACCGTTACCTGCTGGACCTCACTGGTTTTAGAGCTAGAAATAGC	BRCA1_gRNA4	AAATATGTGGTCACACTTTG	PARP1_gRNA1	TTACCTGCTGGACCTCACTG	SynLethDB_gene_pair	16
BRCA1_gRNA4_N_PARP1_gRNA2_SL_oligo	CATGCGAGAAAAGCCTTGTTTGGAAATATGTGGTCACACTTTGGTTTGGGTCTTCGAGAAGACCTCACCGACCCGTGCCACAGCAATCTTGTTTTAGAGCTAGAAATAGC	BRCA1_gRNA4	AAATATGTGGTCACACTTTG	PARP1_gRNA2	ACCCGTGCCACAGCAATCTT	SynLethDB_gene_pair	17
BRCA1_gRNA4_N_PARP1_gRNA3_SL_oligo	CATGCGAGAAAAGCCTTGTTTGGAAATATGTGGTCACACTTTGGTTTGGGTCTTCGAGAAGACCTCACCGGCCATCCGGAGCGAGTCCTTGTTTTAGAGCTAGAAATAGC	BRCA1_gRNA4	AAATATGTGGTCACACTTTG	PARP1_gRNA3	GCCATCCGGAGCGAGTCCTT	SynLethDB_gene_pair	18
BRCA1_gRNA4_N_PARP1_gRNA4_SL_oligo	CATGCGAGAAAAGCCTTGTTTGGAAATATGTGGTCACACTTTGGTTTGGGTCTTCGAGAAGACCTCACCGGTGTACATACTGGGGCAGCAGTTTTAGAGCTAGAAATAGC	BRCA1_gRNA4	AAATATGTGGTCACACTTTG	PARP1_gRNA4	GTGTACATACTGGGGCAGCA	SynLethDB_gene_pair	19
BRCA1_gRNA4_N_PARP1_gRNA5_SL_oligo	CATGCGAGAAAAGCCTTGTTTGGAAATATGTGGTCACACTTTGGTTTGGGTCTTCGAGAAGACCTCACCGCGGTCAATCATGCCTAGCTGGTTTTAGAGCTAGAAATAGC	BRCA1_gRNA4	AAATATGTGGTCACACTTTG	PARP1_gRNA5	CGGTCAATCATGCCTAGCTG	SynLethDB_gene_pair	20
BRCA1_gRNA5_N_PARP1_gRNA1_SL_oligo	CATGCGAGAAAAGCCTTGTTTGGACTGTGAAGGCCCTTTCTTCGTTTGGGTCTTCGAGAAGACCTCACCGTTACCTGCTGGACCTCACTGGTTTTAGAGCTAGAAATAGC	BRCA1_gRNA5	ACTGTGAAGGCCCTTTCTTC	PARP1_gRNA1	TTACCTGCTGGACCTCACTG	SynLethDB_gene_pair	21
BRCA1_gRNA5_N_PARP1_gRNA2_SL_oligo	CATGCGAGAAAAGCCTTGTTTGGACTGTGAAGGCCCTTTCTTCGTTTGGGTCTTCGAGAAGACCTCACCGACCCGTGCCACAGCAATCTTGTTTTAGAGCTAGAAATAGC	BRCA1_gRNA5	ACTGTGAAGGCCCTTTCTTC	PARP1_gRNA2	ACCCGTGCCACAGCAATCTT	SynLethDB_gene_pair	22
BRCA1_gRNA5_N_PARP1_gRNA3_SL_oligo	CATGCGAGAAAAGCCTTGTTTGGACTGTGAAGGCCCTTTCTTCGTTTGGGTCTTCGAGAAGACCTCACCGGCCATCCGGAGCGAGTCCTTGTTTTAGAGCTAGAAATAGC	BRCA1_gRNA5	ACTGTGAAGGCCCTTTCTTC	PARP1_gRNA3	GCCATCCGGAGCGAGTCCTT	SynLethDB_gene_pair	23
BRCA1_gRNA5_N_PARP1_gRNA4_SL_oligo	CATGCGAGAAAAGCCTTGTTTGGACTGTGAAGGCCCTTTCTTCGTTTGGGTCTTCGAGAAGACCTCACCGGTGTACATACTGGGGCAGCAGTTTTAGAGCTAGAAATAGC	BRCA1_gRNA5	ACTGTGAAGGCCCTTTCTTC	PARP1_gRNA4	GTGTACATACTGGGGCAGCA	SynLethDB_gene_pair	24
BRCA1_gRNA5_N_PARP1_gRNA5_SL_oligo	CATGCGAGAAAAGCCTTGTTTGGACTGTGAAGGCCCTTTCTTCGTTTGGGTCTTCGAGAAGACCTCACCGCGGTCAATCATGCCTAGCTGGTTTTAGAGCTAGAAATAGC	BRCA1_gRNA5	ACTGTGAAGGCCCTTTCTTC	PARP1_gRNA5	CGGTCAATCATGCCTAGCTG	SynLethDB_gene_pair	25
BRCA1_gRNA1_N_Fluc_gRNA_1_SL_oligo	CATGCGAGAAAAGCCTTGTTTGGTAAATCTCGTACTTTCTTGTGTTTGGGTCTTCGAGAAGACCTCACCGGTGTTGGGCGCGTTATTTATGTTTTAGAGCTAGAAATAGC	BRCA1_gRNA1	TAAATCTCGTACTTTCTTGT	Fluc_gRNA_1	GTGTTGGGCGCGTTATTTAT	SynLethDB_gene_pair	26
BRCA1_gRNA2_N_Fluc_gRNA_1_SL_oligo	CATGCGAGAAAAGCCTTGTTTGGTAAAGCCTCATGAGGATCACGTTTGGGTCTTCGAGAAGACCTCACCGGTGTTGGGCGCGTTATTTATGTTTTAGAGCTAGAAATAGC	BRCA1_gRNA2	TAAAGCCTCATGAGGATCAC	Fluc_gRNA_1	GTGTTGGGCGCGTTATTTAT	SynLethDB_gene_pair	27
BRCA1_gRNA3_N_Fluc_gRNA_1_SL_oligo	CATGCGAGAAAAGCCTTGTTTGGCTTGTGCTGACTTACCAGATGTTTGGGTCTTCGAGAAGACCTCACCGGTGTTGGGCGCGTTATTTATGTTTTAGAGCTAGAAATAGC	BRCA1_gRNA3	CTTGTGCTGACTTACCAGAT	Fluc_gRNA_1	GTGTTGGGCGCGTTATTTAT	SynLethDB_gene_pair	28
BRCA1_gRNA4_N_Fluc_gRNA_1_SL_oligo	CATGCGAGAAAAGCCTTGTTTGGAAATATGTGGTCACACTTTGGTTTGGGTCTTCGAGAAGACCTCACCGGTGTTGGGCGCGTTATTTATGTTTTAGAGCTAGAAATAGC	BRCA1_gRNA4	AAATATGTGGTCACACTTTG	Fluc_gRNA_1	GTGTTGGGCGCGTTATTTAT	SynLethDB_gene_pair	29
BRCA1_gRNA5_N_Fluc_gRNA_1_SL_oligo	CATGCGAGAAAAGCCTTGTTTGGACTGTGAAGGCCCTTTCTTCGTTTGGGTCTTCGAGAAGACCTCACCGGTGTTGGGCGCGTTATTTATGTTTTAGAGCTAGAAATAGC	BRCA1_gRNA5	ACTGTGAAGGCCCTTTCTTC	Fluc_gRNA_1	GTGTTGGGCGCGTTATTTAT	SynLethDB_gene_pair	30
PARP1_gRNA1_N_Fluc_gRNA_1_SL_oligo	CATGCGAGAAAAGCCTTGTTTGGTTACCTGCTGGACCTCACTGGTTTGGGTCTTCGAGAAGACCTCACCGGTGTTGGGCGCGTTATTTATGTTTTAGAGCTAGAAATAGC	PARP1_gRNA1	TTACCTGCTGGACCTCACTG	Fluc_gRNA_1	GTGTTGGGCGCGTTATTTAT	SynLethDB_gene_pair	31
PARP1_gRNA2_N_Fluc_gRNA_1_SL_oligo	CATGCGAGAAAAGCCTTGTTTGGACCCGTGCCACAGCAATCTTGTTTGGGTCTTCGAGAAGACCTCACCGGTGTTGGGCGCGTTATTTATGTTTTAGAGCTAGAAATAGC	PARP1_gRNA2	ACCCGTGCCACAGCAATCTT	Fluc_gRNA_1	GTGTTGGGCGCGTTATTTAT	SynLethDB_gene_pair	32
PARP1_gRNA3_N_Fluc_gRNA_1_SL_oligo	CATGCGAGAAAAGCCTTGTTTGGGCCATCCGGAGCGAGTCCTTGTTTGGGTCTTCGAGAAGACCTCACCGGTGTTGGGCGCGTTATTTATGTTTTAGAGCTAGAAATAGC	PARP1_gRNA3	GCCATCCGGAGCGAGTCCTT	Fluc_gRNA_1	GTGTTGGGCGCGTTATTTAT	SynLethDB_gene_pair	33
PARP1_gRNA4_N_Fluc_gRNA_1_SL_oligo	CATGCGAGAAAAGCCTTGTTTGGGTGTACATACTGGGGCAGCAGTTTGGGTCTTCGAGAAGACCTCACCGGTGTTGGGCGCGTTATTTATGTTTTAGAGCTAGAAATAGC	PARP1_gRNA4	GTGTACATACTGGGGCAGCA	Fluc_gRNA_1	GTGTTGGGCGCGTTATTTAT	SynLethDB_gene_pair	34
PARP1_gRNA5_N_Fluc_gRNA_1_SL_oligo	CATGCGAGAAAAGCCTTGTTTGGCGGTCAATCATGCCTAGCTGGTTTGGGTCTTCGAGAAGACCTCACCGGTGTTGGGCGCGTTATTTATGTTTTAGAGCTAGAAATAGC	PARP1_gRNA5	CGGTCAATCATGCCTAGCTG	Fluc_gRNA_1	GTGTTGGGCGCGTTATTTAT	SynLethDB_gene_pair	35
ATR_gRNA1_N_MYC_gRNA1_SL_oligo	CATGCGAGAAAAGCCTTGTTTGGCATCAGTAGCTTCCTGTATAGTTTGGGTCTTCGAGAAGACCTCACCGGAGGCGAACACACAACGTCTGTTTTAGAGCTAGAAATAGC	ATR_gRNA1	CATCAGTAGCTTCCTGTATA	MYC_gRNA1	GAGGCGAACACACAACGTCT	SynLethDB_gene_pair	36
ATR_gRNA1_N_MYC_gRNA2_SL_oligo	CATGCGAGAAAAGCCTTGTTTGGCATCAGTAGCTTCCTGTATAGTTTGGGTCTTCGAGAAGACCTCACCGAACACAAACTTGAACAGCTAGTTTTAGAGCTAGAAATAGC	ATR_gRNA1	CATCAGTAGCTTCCTGTATA	MYC_gRNA2	AACACAAACTTGAACAGCTA	SynLethDB_gene_pair	37
ATR_gRNA1_N_MYC_gRNA3_SL_oligo	CATGCGAGAAAAGCCTTGTTTGGCATCAGTAGCTTCCTGTATAGTTTGGGTCTTCGAGAAGACCTCACCGCTTCGGGGAGACAACGACGGGTTTTAGAGCTAGAAATAGC	ATR_gRNA1	CATCAGTAGCTTCCTGTATA	MYC_gRNA3	CTTCGGGGAGACAACGACGG	SynLethDB_gene_pair	38
ATR_gRNA1_N_MYC_gRNA4_SL_oligo	CATGCGAGAAAAGCCTTGTTTGGCATCAGTAGCTTCCTGTATAGTTTGGGTCTTCGAGAAGACCTCACCGGGATTCTCTGCTCTCCTCGAGTTTTAGAGCTAGAAATAGC	ATR_gRNA1	CATCAGTAGCTTCCTGTATA	MYC_gRNA4	GGATTCTCTGCTCTCCTCGA	SynLethDB_gene_pair	39
ATR_gRNA1_N_MYC_gRNA5_SL_oligo	CATGCGAGAAAAGCCTTGTTTGGCATCAGTAGCTTCCTGTATAGTTTGGGTCTTCGAGAAGACCTCACCGAGCGCCTCCCTCCACTCGGAGTTTTAGAGCTAGAAATAGC	ATR_gRNA1	CATCAGTAGCTTCCTGTATA	MYC_gRNA5	AGCGCCTCCCTCCACTCGGA	SynLethDB_gene_pair	40
ATR_gRNA2_N_MYC_gRNA1_SL_oligo	CATGCGAGAAAAGCCTTGTTTGGTCTCCCAACCTTATTAATCAGTTTGGGTCTTCGAGAAGACCTCACCGGAGGCGAACACACAACGTCTGTTTTAGAGCTAGAAATAGC	ATR_gRNA2	TCTCCCAACCTTATTAATCA	MYC_gRNA1	GAGGCGAACACACAACGTCT	SynLethDB_gene_pair	41
ATR_gRNA2_N_MYC_gRNA2_SL_oligo	CATGCGAGAAAAGCCTTGTTTGGTCTCCCAACCTTATTAATCAGTTTGGGTCTTCGAGAAGACCTCACCGAACACAAACTTGAACAGCTAGTTTTAGAGCTAGAAATAGC	ATR_gRNA2	TCTCCCAACCTTATTAATCA	MYC_gRNA2	AACACAAACTTGAACAGCTA	SynLethDB_gene_pair	42
ATR_gRNA2_N_MYC_gRNA3_SL_oligo	CATGCGAGAAAAGCCTTGTTTGGTCTCCCAACCTTATTAATCAGTTTGGGTCTTCGAGAAGACCTCACCGCTTCGGGGAGACAACGACGGGTTTTAGAGCTAGAAATAGC	ATR_gRNA2	TCTCCCAACCTTATTAATCA	MYC_gRNA3	CTTCGGGGAGACAACGACGG	SynLethDB_gene_pair	43
ATR_gRNA2_N_MYC_gRNA4_SL_oligo	CATGCGAGAAAAGCCTTGTTTGGTCTCCCAACCTTATTAATCAGTTTGGGTCTTCGAGAAGACCTCACCGGGATTCTCTGCTCTCCTCGAGTTTTAGAGCTAGAAATAGC	ATR_gRNA2	TCTCCCAACCTTATTAATCA	MYC_gRNA4	GGATTCTCTGCTCTCCTCGA	SynLethDB_gene_pair	44
ATR_gRNA2_N_MYC_gRNA5_SL_oligo	CATGCGAGAAAAGCCTTGTTTGGTCTCCCAACCTTATTAATCAGTTTGGGTCTTCGAGAAGACCTCACCGAGCGCCTCCCTCCACTCGGAGTTTTAGAGCTAGAAATAGC	ATR_gRNA2	TCTCCCAACCTTATTAATCA	MYC_gRNA5	AGCGCCTCCCTCCACTCGGA	SynLethDB_gene_pair	45
ATR_gRNA3_N_MYC_gRNA1_SL_oligo	CATGCGAGAAAAGCCTTGTTTGGACCAGCCTTTCTAGCTACCCGTTTGGGTCTTCGAGAAGACCTCACCGGAGGCGAACACACAACGTCTGTTTTAGAGCTAGAAATAGC	ATR_gRNA3	ACCAGCCTTTCTAGCTACCC	MYC_gRNA1	GAGGCGAACACACAACGTCT	SynLethDB_gene_pair	46
ATR_gRNA3_N_MYC_gRNA2_SL_oligo	CATGCGAGAAAAGCCTTGTTTGGACCAGCCTTTCTAGCTACCCGTTTGGGTCTTCGAGAAGACCTCACCGAACACAAACTTGAACAGCTAGTTTTAGAGCTAGAAATAGC	ATR_gRNA3	ACCAGCCTTTCTAGCTACCC	MYC_gRNA2	AACACAAACTTGAACAGCTA	SynLethDB_gene_pair	47
ATR_gRNA3_N_MYC_gRNA3_SL_oligo	CATGCGAGAAAAGCCTTGTTTGGACCAGCCTTTCTAGCTACCCGTTTGGGTCTTCGAGAAGACCTCACCGCTTCGGGGAGACAACGACGGGTTTTAGAGCTAGAAATAGC	ATR_gRNA3	ACCAGCCTTTCTAGCTACCC	MYC_gRNA3	CTTCGGGGAGACAACGACGG	SynLethDB_gene_pair	48
ATR_gRNA3_N_MYC_gRNA4_SL_oligo	CATGCGAGAAAAGCCTTGTTTGGACCAGCCTTTCTAGCTACCCGTTTGGGTCTTCGAGAAGACCTCACCGGGATTCTCTGCTCTCCTCGAGTTTTAGAGCTAGAAATAGC	ATR_gRNA3	ACCAGCCTTTCTAGCTACCC	MYC_gRNA4	GGATTCTCTGCTCTCCTCGA	SynLethDB_gene_pair	49
ATR_gRNA3_N_MYC_gRNA5_SL_oligo	CATGCGAGAAAAGCCTTGTTTGGACCAGCCTTTCTAGCTACCCGTTTGGGTCTTCGAGAAGACCTCACCGAGCGCCTCCCTCCACTCGGAGTTTTAGAGCTAGAAATAGC	ATR_gRNA3	ACCAGCCTTTCTAGCTACCC	MYC_gRNA5	AGCGCCTCCCTCCACTCGGA	SynLethDB_gene_pair	50
ATR_gRNA4_N_MYC_gRNA1_SL_oligo	CATGCGAGAAAAGCCTTGTTTGGCCTGGAGAATGCTGGAAAAGGTTTGGGTCTTCGAGAAGACCTCACCGGAGGCGAACACACAACGTCTGTTTTAGAGCTAGAAATAGC	ATR_gRNA4	CCTGGAGAATGCTGGAAAAG	MYC_gRNA1	GAGGCGAACACACAACGTCT	SynLethDB_gene_pair	51
ATR_gRNA4_N_MYC_gRNA2_SL_oligo	CATGCGAGAAAAGCCTTGTTTGGCCTGGAGAATGCTGGAAAAGGTTTGGGTCTTCGAGAAGACCTCACCGAACACAAACTTGAACAGCTAGTTTTAGAGCTAGAAATAGC	ATR_gRNA4	CCTGGAGAATGCTGGAAAAG	MYC_gRNA2	AACACAAACTTGAACAGCTA	SynLethDB_gene_pair	52
ATR_gRNA4_N_MYC_gRNA3_SL_oligo	CATGCGAGAAAAGCCTTGTTTGGCCTGGAGAATGCTGGAAAAGGTTTGGGTCTTCGAGAAGACCTCACCGCTTCGGGGAGACAACGACGGGTTTTAGAGCTAGAAATAGC	ATR_gRNA4	CCTGGAGAATGCTGGAAAAG	MYC_gRNA3	CTTCGGGGAGACAACGACGG	SynLethDB_gene_pair	53
ATR_gRNA4_N_MYC_gRNA4_SL_oligo	CATGCGAGAAAAGCCTTGTTTGGCCTGGAGAATGCTGGAAAAGGTTTGGGTCTTCGAGAAGACCTCACCGGGATTCTCTGCTCTCCTCGAGTTTTAGAGCTAGAAATAGC	ATR_gRNA4	CCTGGAGAATGCTGGAAAAG	MYC_gRNA4	GGATTCTCTGCTCTCCTCGA	SynLethDB_gene_pair	54
ATR_gRNA4_N_MYC_gRNA5_SL_oligo	CATGCGAGAAAAGCCTTGTTTGGCCTGGAGAATGCTGGAAAAGGTTTGGGTCTTCGAGAAGACCTCACCGAGCGCCTCCCTCCACTCGGAGTTTTAGAGCTAGAAATAGC	ATR_gRNA4	CCTGGAGAATGCTGGAAAAG	MYC_gRNA5	AGCGCCTCCCTCCACTCGGA	SynLethDB_gene_pair	55
ATR_gRNA5_N_MYC_gRNA1_SL_oligo	CATGCGAGAAAAGCCTTGTTTGGAACTAGCCCGGATTACTTCAGTTTGGGTCTTCGAGAAGACCTCACCGGAGGCGAACACACAACGTCTGTTTTAGAGCTAGAAATAGC	ATR_gRNA5	AACTAGCCCGGATTACTTCA	MYC_gRNA1	GAGGCGAACACACAACGTCT	SynLethDB_gene_pair	56
ATR_gRNA5_N_MYC_gRNA2_SL_oligo	CATGCGAGAAAAGCCTTGTTTGGAACTAGCCCGGATTACTTCAGTTTGGGTCTTCGAGAAGACCTCACCGAACACAAACTTGAACAGCTAGTTTTAGAGCTAGAAATAGC	ATR_gRNA5	AACTAGCCCGGATTACTTCA	MYC_gRNA2	AACACAAACTTGAACAGCTA	SynLethDB_gene_pair	57
ATR_gRNA5_N_MYC_gRNA3_SL_oligo	CATGCGAGAAAAGCCTTGTTTGGAACTAGCCCGGATTACTTCAGTTTGGGTCTTCGAGAAGACCTCACCGCTTCGGGGAGACAACGACGGGTTTTAGAGCTAGAAATAGC	ATR_gRNA5	AACTAGCCCGGATTACTTCA	MYC_gRNA3	CTTCGGGGAGACAACGACGG	SynLethDB_gene_pair	58
ATR_gRNA5_N_MYC_gRNA4_SL_oligo	CATGCGAGAAAAGCCTTGTTTGGAACTAGCCCGGATTACTTCAGTTTGGGTCTTCGAGAAGACCTCACCGGGATTCTCTGCTCTCCTCGAGTTTTAGAGCTAGAAATAGC	ATR_gRNA5	AACTAGCCCGGATTACTTCA	MYC_gRNA4	GGATTCTCTGCTCTCCTCGA	SynLethDB_gene_pair	59
ATR_gRNA5_N_MYC_gRNA5_SL_oligo	CATGCGAGAAAAGCCTTGTTTGGAACTAGCCCGGATTACTTCAGTTTGGGTCTTCGAGAAGACCTCACCGAGCGCCTCCCTCCACTCGGAGTTTTAGAGCTAGAAATAGC	ATR_gRNA5	AACTAGCCCGGATTACTTCA	MYC_gRNA5	AGCGCCTCCCTCCACTCGGA	SynLethDB_gene_pair	60
ATR_gRNA1_N_Fluc_gRNA_1_SL_oligo	CATGCGAGAAAAGCCTTGTTTGGCATCAGTAGCTTCCTGTATAGTTTGGGTCTTCGAGAAGACCTCACCGGTGTTGGGCGCGTTATTTATGTTTTAGAGCTAGAAATAGC	ATR_gRNA1	CATCAGTAGCTTCCTGTATA	Fluc_gRNA_1	GTGTTGGGCGCGTTATTTAT	SynLethDB_gene_pair	61
ATR_gRNA2_N_Fluc_gRNA_1_SL_oligo	CATGCGAGAAAAGCCTTGTTTGGTCTCCCAACCTTATTAATCAGTTTGGGTCTTCGAGAAGACCTCACCGGTGTTGGGCGCGTTATTTATGTTTTAGAGCTAGAAATAGC	ATR_gRNA2	TCTCCCAACCTTATTAATCA	Fluc_gRNA_1	GTGTTGGGCGCGTTATTTAT	SynLethDB_gene_pair	62
ATR_gRNA3_N_Fluc_gRNA_1_SL_oligo	CATGCGAGAAAAGCCTTGTTTGGACCAGCCTTTCTAGCTACCCGTTTGGGTCTTCGAGAAGACCTCACCGGTGTTGGGCGCGTTATTTATGTTTTAGAGCTAGAAATAGC	ATR_gRNA3	ACCAGCCTTTCTAGCTACCC	Fluc_gRNA_1	GTGTTGGGCGCGTTATTTAT	SynLethDB_gene_pair	63
ATR_gRNA4_N_Fluc_gRNA_1_SL_oligo	CATGCGAGAAAAGCCTTGTTTGGCCTGGAGAATGCTGGAAAAGGTTTGGGTCTTCGAGAAGACCTCACCGGTGTTGGGCGCGTTATTTATGTTTTAGAGCTAGAAATAGC	ATR_gRNA4	CCTGGAGAATGCTGGAAAAG	Fluc_gRNA_1	GTGTTGGGCGCGTTATTTAT	SynLethDB_gene_pair	64
ATR_gRNA5_N_Fluc_gRNA_1_SL_oligo	CATGCGAGAAAAGCCTTGTTTGGAACTAGCCCGGATTACTTCAGTTTGGGTCTTCGAGAAGACCTCACCGGTGTTGGGCGCGTTATTTATGTTTTAGAGCTAGAAATAGC	ATR_gRNA5	AACTAGCCCGGATTACTTCA	Fluc_gRNA_1	GTGTTGGGCGCGTTATTTAT	SynLethDB_gene_pair	65
MYC_gRNA1_N_Fluc_gRNA_1_SL_oligo	CATGCGAGAAAAGCCTTGTTTGGGAGGCGAACACACAACGTCTGTTTGGGTCTTCGAGAAGACCTCACCGGTGTTGGGCGCGTTATTTATGTTTTAGAGCTAGAAATAGC	MYC_gRNA1	GAGGCGAACACACAACGTCT	Fluc_gRNA_1	GTGTTGGGCGCGTTATTTAT	SynLethDB_gene_pair	66
MYC_gRNA2_N_Fluc_gRNA_1_SL_oligo	CATGCGAGAAAAGCCTTGTTTGGAACACAAACTTGAACAGCTAGTTTGGGTCTTCGAGAAGACCTCACCGGTGTTGGGCGCGTTATTTATGTTTTAGAGCTAGAAATAGC	MYC_gRNA2	AACACAAACTTGAACAGCTA	Fluc_gRNA_1	GTGTTGGGCGCGTTATTTAT	SynLethDB_gene_pair	67
MYC_gRNA3_N_Fluc_gRNA_1_SL_oligo	CATGCGAGAAAAGCCTTGTTTGGCTTCGGGGAGACAACGACGGGTTTGGGTCTTCGAGAAGACCTCACCGGTGTTGGGCGCGTTATTTATGTTTTAGAGCTAGAAATAGC	MYC_gRNA3	CTTCGGGGAGACAACGACGG	Fluc_gRNA_1	GTGTTGGGCGCGTTATTTAT	SynLethDB_gene_pair	68
MYC_gRNA4_N_Fluc_gRNA_1_SL_oligo	CATGCGAGAAAAGCCTTGTTTGGGGATTCTCTGCTCTCCTCGAGTTTGGGTCTTCGAGAAGACCTCACCGGTGTTGGGCGCGTTATTTATGTTTTAGAGCTAGAAATAGC	MYC_gRNA4	GGATTCTCTGCTCTCCTCGA	Fluc_gRNA_1	GTGTTGGGCGCGTTATTTAT	SynLethDB_gene_pair	69
MYC_gRNA5_N_Fluc_gRNA_1_SL_oligo	CATGCGAGAAAAGCCTTGTTTGGAGCGCCTCCCTCCACTCGGAGTTTGGGTCTTCGAGAAGACCTCACCGGTGTTGGGCGCGTTATTTATGTTTTAGAGCTAGAAATAGC	MYC_gRNA5	AGCGCCTCCCTCCACTCGGA	Fluc_gRNA_1	GTGTTGGGCGCGTTATTTAT	SynLethDB_gene_pair	70
MAP4_gRNA1_N_TP53_gRNA1_SL_oligo	CATGCGAGAAAAGCCTTGTTTGGCTGATGCTTGATGTTTTCCGGTTTGGGTCTTCGAGAAGACCTCACCGAATGTTTCCTGACTCAGAGGGTTTTAGAGCTAGAAATAGC	MAP4_gRNA1	CTGATGCTTGATGTTTTCCG	TP53_gRNA1	AATGTTTCCTGACTCAGAGG	SynLethDB_gene_pair	71
MAP4_gRNA1_N_TP53_gRNA2_SL_oligo	CATGCGAGAAAAGCCTTGTTTGGCTGATGCTTGATGTTTTCCGGTTTGGGTCTTCGAGAAGACCTCACCGTGACTGCTTGTAGATGGCCAGTTTTAGAGCTAGAAATAGC	MAP4_gRNA1	CTGATGCTTGATGTTTTCCG	TP53_gRNA2	TGACTGCTTGTAGATGGCCA	SynLethDB_gene_pair	72
MAP4_gRNA1_N_TP53_gRNA3_SL_oligo	CATGCGAGAAAAGCCTTGTTTGGCTGATGCTTGATGTTTTCCGGTTTGGGTCTTCGAGAAGACCTCACCGCACGCAAATTTCCTTCCACTGTTTTAGAGCTAGAAATAGC	MAP4_gRNA1	CTGATGCTTGATGTTTTCCG	TP53_gRNA3	CACGCAAATTTCCTTCCACT	SynLethDB_gene_pair	73
MAP4_gRNA1_N_TP53_gRNA4_SL_oligo	CATGCGAGAAAAGCCTTGTTTGGCTGATGCTTGATGTTTTCCGGTTTGGGTCTTCGAGAAGACCTCACCGGTGAAATATTCTCCATCCAGGTTTTAGAGCTAGAAATAGC	MAP4_gRNA1	CTGATGCTTGATGTTTTCCG	TP53_gRNA4	GTGAAATATTCTCCATCCAG	SynLethDB_gene_pair	74
MAP4_gRNA1_N_TP53_gRNA5_SL_oligo	CATGCGAGAAAAGCCTTGTTTGGCTGATGCTTGATGTTTTCCGGTTTGGGTCTTCGAGAAGACCTCACCGTCTGTGCGCCGGTCTCTCCCGTTTTAGAGCTAGAAATAGC	MAP4_gRNA1	CTGATGCTTGATGTTTTCCG	TP53_gRNA5	TCTGTGCGCCGGTCTCTCCC	SynLethDB_gene_pair	75
MAP4_gRNA2_N_TP53_gRNA1_SL_oligo	CATGCGAGAAAAGCCTTGTTTGGTTTTGGAGACTATCTGGACCGTTTGGGTCTTCGAGAAGACCTCACCGAATGTTTCCTGACTCAGAGGGTTTTAGAGCTAGAAATAGC	MAP4_gRNA2	TTTTGGAGACTATCTGGACC	TP53_gRNA1	AATGTTTCCTGACTCAGAGG	SynLethDB_gene_pair	76
MAP4_gRNA2_N_TP53_gRNA2_SL_oligo	CATGCGAGAAAAGCCTTGTTTGGTTTTGGAGACTATCTGGACCGTTTGGGTCTTCGAGAAGACCTCACCGTGACTGCTTGTAGATGGCCAGTTTTAGAGCTAGAAATAGC	MAP4_gRNA2	TTTTGGAGACTATCTGGACC	TP53_gRNA2	TGACTGCTTGTAGATGGCCA	SynLethDB_gene_pair	77
MAP4_gRNA2_N_TP53_gRNA3_SL_oligo	CATGCGAGAAAAGCCTTGTTTGGTTTTGGAGACTATCTGGACCGTTTGGGTCTTCGAGAAGACCTCACCGCACGCAAATTTCCTTCCACTGTTTTAGAGCTAGAAATAGC	MAP4_gRNA2	TTTTGGAGACTATCTGGACC	TP53_gRNA3	CACGCAAATTTCCTTCCACT	SynLethDB_gene_pair	78
MAP4_gRNA2_N_TP53_gRNA4_SL_oligo	CATGCGAGAAAAGCCTTGTTTGGTTTTGGAGACTATCTGGACCGTTTGGGTCTTCGAGAAGACCTCACCGGTGAAATATTCTCCATCCAGGTTTTAGAGCTAGAAATAGC	MAP4_gRNA2	TTTTGGAGACTATCTGGACC	TP53_gRNA4	GTGAAATATTCTCCATCCAG	SynLethDB_gene_pair	79
MAP4_gRNA2_N_TP53_gRNA5_SL_oligo	CATGCGAGAAAAGCCTTGTTTGGTTTTGGAGACTATCTGGACCGTTTGGGTCTTCGAGAAGACCTCACCGTCTGTGCGCCGGTCTCTCCCGTTTTAGAGCTAGAAATAGC	MAP4_gRNA2	TTTTGGAGACTATCTGGACC	TP53_gRNA5	TCTGTGCGCCGGTCTCTCCC	SynLethDB_gene_pair	80
MAP4_gRNA3_N_TP53_gRNA1_SL_oligo	CATGCGAGAAAAGCCTTGTTTGGGTTAGCCTTAGACCCACACTGTTTGGGTCTTCGAGAAGACCTCACCGAATGTTTCCTGACTCAGAGGGTTTTAGAGCTAGAAATAGC	MAP4_gRNA3	GTTAGCCTTAGACCCACACT	TP53_gRNA1	AATGTTTCCTGACTCAGAGG	SynLethDB_gene_pair	81
MAP4_gRNA3_N_TP53_gRNA2_SL_oligo	CATGCGAGAAAAGCCTTGTTTGGGTTAGCCTTAGACCCACACTGTTTGGGTCTTCGAGAAGACCTCACCGTGACTGCTTGTAGATGGCCAGTTTTAGAGCTAGAAATAGC	MAP4_gRNA3	GTTAGCCTTAGACCCACACT	TP53_gRNA2	TGACTGCTTGTAGATGGCCA	SynLethDB_gene_pair	82
MAP4_gRNA3_N_TP53_gRNA3_SL_oligo	CATGCGAGAAAAGCCTTGTTTGGGTTAGCCTTAGACCCACACTGTTTGGGTCTTCGAGAAGACCTCACCGCACGCAAATTTCCTTCCACTGTTTTAGAGCTAGAAATAGC	MAP4_gRNA3	GTTAGCCTTAGACCCACACT	TP53_gRNA3	CACGCAAATTTCCTTCCACT	SynLethDB_gene_pair	83
MAP4_gRNA3_N_TP53_gRNA4_SL_oligo	CATGCGAGAAAAGCCTTGTTTGGGTTAGCCTTAGACCCACACTGTTTGGGTCTTCGAGAAGACCTCACCGGTGAAATATTCTCCATCCAGGTTTTAGAGCTAGAAATAGC	MAP4_gRNA3	GTTAGCCTTAGACCCACACT	TP53_gRNA4	GTGAAATATTCTCCATCCAG	SynLethDB_gene_pair	84
MAP4_gRNA3_N_TP53_gRNA5_SL_oligo	CATGCGAGAAAAGCCTTGTTTGGGTTAGCCTTAGACCCACACTGTTTGGGTCTTCGAGAAGACCTCACCGTCTGTGCGCCGGTCTCTCCCGTTTTAGAGCTAGAAATAGC	MAP4_gRNA3	GTTAGCCTTAGACCCACACT	TP53_gRNA5	TCTGTGCGCCGGTCTCTCCC	SynLethDB_gene_pair	85
MAP4_gRNA4_N_TP53_gRNA1_SL_oligo	CATGCGAGAAAAGCCTTGTTTGGAGCCTTAGACCCACACTTGGGTTTGGGTCTTCGAGAAGACCTCACCGAATGTTTCCTGACTCAGAGGGTTTTAGAGCTAGAAATAGC	MAP4_gRNA4	AGCCTTAGACCCACACTTGG	TP53_gRNA1	AATGTTTCCTGACTCAGAGG	SynLethDB_gene_pair	86
MAP4_gRNA4_N_TP53_gRNA2_SL_oligo	CATGCGAGAAAAGCCTTGTTTGGAGCCTTAGACCCACACTTGGGTTTGGGTCTTCGAGAAGACCTCACCGTGACTGCTTGTAGATGGCCAGTTTTAGAGCTAGAAATAGC	MAP4_gRNA4	AGCCTTAGACCCACACTTGG	TP53_gRNA2	TGACTGCTTGTAGATGGCCA	SynLethDB_gene_pair	87
MAP4_gRNA4_N_TP53_gRNA3_SL_oligo	CATGCGAGAAAAGCCTTGTTTGGAGCCTTAGACCCACACTTGGGTTTGGGTCTTCGAGAAGACCTCACCGCACGCAAATTTCCTTCCACTGTTTTAGAGCTAGAAATAGC	MAP4_gRNA4	AGCCTTAGACCCACACTTGG	TP53_gRNA3	CACGCAAATTTCCTTCCACT	SynLethDB_gene_pair	88
MAP4_gRNA4_N_TP53_gRNA4_SL_oligo	CATGCGAGAAAAGCCTTGTTTGGAGCCTTAGACCCACACTTGGGTTTGGGTCTTCGAGAAGACCTCACCGGTGAAATATTCTCCATCCAGGTTTTAGAGCTAGAAATAGC	MAP4_gRNA4	AGCCTTAGACCCACACTTGG	TP53_gRNA4	GTGAAATATTCTCCATCCAG	SynLethDB_gene_pair	89
MAP4_gRNA4_N_TP53_gRNA5_SL_oligo	CATGCGAGAAAAGCCTTGTTTGGAGCCTTAGACCCACACTTGGGTTTGGGTCTTCGAGAAGACCTCACCGTCTGTGCGCCGGTCTCTCCCGTTTTAGAGCTAGAAATAGC	MAP4_gRNA4	AGCCTTAGACCCACACTTGG	TP53_gRNA5	TCTGTGCGCCGGTCTCTCCC	SynLethDB_gene_pair	90
MAP4_gRNA5_N_TP53_gRNA1_SL_oligo	CATGCGAGAAAAGCCTTGTTTGGGAGGGATCCCACCTTGGCCTGTTTGGGTCTTCGAGAAGACCTCACCGAATGTTTCCTGACTCAGAGGGTTTTAGAGCTAGAAATAGC	MAP4_gRNA5	GAGGGATCCCACCTTGGCCT	TP53_gRNA1	AATGTTTCCTGACTCAGAGG	SynLethDB_gene_pair	91
MAP4_gRNA5_N_TP53_gRNA2_SL_oligo	CATGCGAGAAAAGCCTTGTTTGGGAGGGATCCCACCTTGGCCTGTTTGGGTCTTCGAGAAGACCTCACCGTGACTGCTTGTAGATGGCCAGTTTTAGAGCTAGAAATAGC	MAP4_gRNA5	GAGGGATCCCACCTTGGCCT	TP53_gRNA2	TGACTGCTTGTAGATGGCCA	SynLethDB_gene_pair	92
MAP4_gRNA5_N_TP53_gRNA3_SL_oligo	CATGCGAGAAAAGCCTTGTTTGGGAGGGATCCCACCTTGGCCTGTTTGGGTCTTCGAGAAGACCTCACCGCACGCAAATTTCCTTCCACTGTTTTAGAGCTAGAAATAGC	MAP4_gRNA5	GAGGGATCCCACCTTGGCCT	TP53_gRNA3	CACGCAAATTTCCTTCCACT	SynLethDB_gene_pair	93
MAP4_gRNA5_N_TP53_gRNA4_SL_oligo	CATGCGAGAAAAGCCTTGTTTGGGAGGGATCCCACCTTGGCCTGTTTGGGTCTTCGAGAAGACCTCACCGGTGAAATATTCTCCATCCAGGTTTTAGAGCTAGAAATAGC	MAP4_gRNA5	GAGGGATCCCACCTTGGCCT	TP53_gRNA4	GTGAAATATTCTCCATCCAG	SynLethDB_gene_pair	94
MAP4_gRNA5_N_TP53_gRNA5_SL_oligo	CATGCGAGAAAAGCCTTGTTTGGGAGGGATCCCACCTTGGCCTGTTTGGGTCTTCGAGAAGACCTCACCGTCTGTGCGCCGGTCTCTCCCGTTTTAGAGCTAGAAATAGC	MAP4_gRNA5	GAGGGATCCCACCTTGGCCT	TP53_gRNA5	TCTGTGCGCCGGTCTCTCCC	SynLethDB_gene_pair	95
MAP4_gRNA1_N_Fluc_gRNA_1_SL_oligo	CATGCGAGAAAAGCCTTGTTTGGCTGATGCTTGATGTTTTCCGGTTTGGGTCTTCGAGAAGACCTCACCGGTGTTGGGCGCGTTATTTATGTTTTAGAGCTAGAAATAGC	MAP4_gRNA1	CTGATGCTTGATGTTTTCCG	Fluc_gRNA_1	GTGTTGGGCGCGTTATTTAT	SynLethDB_gene_pair	96
MAP4_gRNA2_N_Fluc_gRNA_1_SL_oligo	CATGCGAGAAAAGCCTTGTTTGGTTTTGGAGACTATCTGGACCGTTTGGGTCTTCGAGAAGACCTCACCGGTGTTGGGCGCGTTATTTATGTTTTAGAGCTAGAAATAGC	MAP4_gRNA2	TTTTGGAGACTATCTGGACC	Fluc_gRNA_1	GTGTTGGGCGCGTTATTTAT	SynLethDB_gene_pair	97
MAP4_gRNA3_N_Fluc_gRNA_1_SL_oligo	CATGCGAGAAAAGCCTTGTTTGGGTTAGCCTTAGACCCACACTGTTTGGGTCTTCGAGAAGACCTCACCGGTGTTGGGCGCGTTATTTATGTTTTAGAGCTAGAAATAGC	MAP4_gRNA3	GTTAGCCTTAGACCCACACT	Fluc_gRNA_1	GTGTTGGGCGCGTTATTTAT	SynLethDB_gene_pair	98
MAP4_gRNA4_N_Fluc_gRNA_1_SL_oligo	CATGCGAGAAAAGCCTTGTTTGGAGCCTTAGACCCACACTTGGGTTTGGGTCTTCGAGAAGACCTCACCGGTGTTGGGCGCGTTATTTATGTTTTAGAGCTAGAAATAGC	MAP4_gRNA4	AGCCTTAGACCCACACTTGG	Fluc_gRNA_1	GTGTTGGGCGCGTTATTTAT	SynLethDB_gene_pair	99
MAP4_gRNA5_N_Fluc_gRNA_1_SL_oligo	CATGCGAGAAAAGCCTTGTTTGGGAGGGATCCCACCTTGGCCTGTTTGGGTCTTCGAGAAGACCTCACCGGTGTTGGGCGCGTTATTTATGTTTTAGAGCTAGAAATAGC	MAP4_gRNA5	GAGGGATCCCACCTTGGCCT	Fluc_gRNA_1	GTGTTGGGCGCGTTATTTAT	SynLethDB_gene_pair	100
TP53_gRNA1_N_Fluc_gRNA_1_SL_oligo	CATGCGAGAAAAGCCTTGTTTGGAATGTTTCCTGACTCAGAGGGTTTGGGTCTTCGAGAAGACCTCACCGGTGTTGGGCGCGTTATTTATGTTTTAGAGCTAGAAATAGC	TP53_gRNA1	AATGTTTCCTGACTCAGAGG	Fluc_gRNA_1	GTGTTGGGCGCGTTATTTAT	SynLethDB_gene_pair	101
TP53_gRNA2_N_Fluc_gRNA_1_SL_oligo	CATGCGAGAAAAGCCTTGTTTGGTGACTGCTTGTAGATGGCCAGTTTGGGTCTTCGAGAAGACCTCACCGGTGTTGGGCGCGTTATTTATGTTTTAGAGCTAGAAATAGC	TP53_gRNA2	TGACTGCTTGTAGATGGCCA	Fluc_gRNA_1	GTGTTGGGCGCGTTATTTAT	SynLethDB_gene_pair	102
TP53_gRNA3_N_Fluc_gRNA_1_SL_oligo	CATGCGAGAAAAGCCTTGTTTGGCACGCAAATTTCCTTCCACTGTTTGGGTCTTCGAGAAGACCTCACCGGTGTTGGGCGCGTTATTTATGTTTTAGAGCTAGAAATAGC	TP53_gRNA3	CACGCAAATTTCCTTCCACT	Fluc_gRNA_1	GTGTTGGGCGCGTTATTTAT	SynLethDB_gene_pair	103
TP53_gRNA4_N_Fluc_gRNA_1_SL_oligo	CATGCGAGAAAAGCCTTGTTTGGGTGAAATATTCTCCATCCAGGTTTGGGTCTTCGAGAAGACCTCACCGGTGTTGGGCGCGTTATTTATGTTTTAGAGCTAGAAATAGC	TP53_gRNA4	GTGAAATATTCTCCATCCAG	Fluc_gRNA_1	GTGTTGGGCGCGTTATTTAT	SynLethDB_gene_pair	104
TP53_gRNA5_N_Fluc_gRNA_1_SL_oligo	CATGCGAGAAAAGCCTTGTTTGGTCTGTGCGCCGGTCTCTCCCGTTTGGGTCTTCGAGAAGACCTCACCGGTGTTGGGCGCGTTATTTATGTTTTAGAGCTAGAAATAGC	TP53_gRNA5	TCTGTGCGCCGGTCTCTCCC	Fluc_gRNA_1	GTGTTGGGCGCGTTATTTAT	SynLethDB_gene_pair	105
MTOR_gRNA1_N_PTEN_gRNA1_SL_oligo	CATGCGAGAAAAGCCTTGTTTGGTCCACTCACCTCCATAGCATGTTTGGGTCTTCGAGAAGACCTCACCGTGTGCATATTTATTACATCGGTTTTAGAGCTAGAAATAGC	MTOR_gRNA1	TCCACTCACCTCCATAGCAT	PTEN_gRNA1	TGTGCATATTTATTACATCG	SynLethDB_gene_pair	106
MTOR_gRNA1_N_PTEN_gRNA2_SL_oligo	CATGCGAGAAAAGCCTTGTTTGGTCCACTCACCTCCATAGCATGTTTGGGTCTTCGAGAAGACCTCACCGACCGCCAAATTTAATTGCAGGTTTTAGAGCTAGAAATAGC	MTOR_gRNA1	TCCACTCACCTCCATAGCAT	PTEN_gRNA2	ACCGCCAAATTTAATTGCAG	SynLethDB_gene_pair	107
MTOR_gRNA1_N_PTEN_gRNA3_SL_oligo	CATGCGAGAAAAGCCTTGTTTGGTCCACTCACCTCCATAGCATGTTTGGGTCTTCGAGAAGACCTCACCGTATCCAAACATTATTGCTATGTTTTAGAGCTAGAAATAGC	MTOR_gRNA1	TCCACTCACCTCCATAGCAT	PTEN_gRNA3	TATCCAAACATTATTGCTAT	SynLethDB_gene_pair	108
MTOR_gRNA1_N_PTEN_gRNA4_SL_oligo	CATGCGAGAAAAGCCTTGTTTGGTCCACTCACCTCCATAGCATGTTTGGGTCTTCGAGAAGACCTCACCGAAGATATATTCCTCCAATTCGTTTTAGAGCTAGAAATAGC	MTOR_gRNA1	TCCACTCACCTCCATAGCAT	PTEN_gRNA4	AAGATATATTCCTCCAATTC	SynLethDB_gene_pair	109
MTOR_gRNA1_N_PTEN_gRNA5_SL_oligo	CATGCGAGAAAAGCCTTGTTTGGTCCACTCACCTCCATAGCATGTTTGGGTCTTCGAGAAGACCTCACCGTCATCTGGATTATAGACCAGGTTTTAGAGCTAGAAATAGC	MTOR_gRNA1	TCCACTCACCTCCATAGCAT	PTEN_gRNA5	TCATCTGGATTATAGACCAG	SynLethDB_gene_pair	110
MTOR_gRNA2_N_PTEN_gRNA1_SL_oligo	CATGCGAGAAAAGCCTTGTTTGGTGTTGCCTTTGGTATTTGCTGTTTGGGTCTTCGAGAAGACCTCACCGTGTGCATATTTATTACATCGGTTTTAGAGCTAGAAATAGC	MTOR_gRNA2	TGTTGCCTTTGGTATTTGCT	PTEN_gRNA1	TGTGCATATTTATTACATCG	SynLethDB_gene_pair	111
MTOR_gRNA2_N_PTEN_gRNA2_SL_oligo	CATGCGAGAAAAGCCTTGTTTGGTGTTGCCTTTGGTATTTGCTGTTTGGGTCTTCGAGAAGACCTCACCGACCGCCAAATTTAATTGCAGGTTTTAGAGCTAGAAATAGC	MTOR_gRNA2	TGTTGCCTTTGGTATTTGCT	PTEN_gRNA2	ACCGCCAAATTTAATTGCAG	SynLethDB_gene_pair	112
MTOR_gRNA2_N_PTEN_gRNA3_SL_oligo	CATGCGAGAAAAGCCTTGTTTGGTGTTGCCTTTGGTATTTGCTGTTTGGGTCTTCGAGAAGACCTCACCGTATCCAAACATTATTGCTATGTTTTAGAGCTAGAAATAGC	MTOR_gRNA2	TGTTGCCTTTGGTATTTGCT	PTEN_gRNA3	TATCCAAACATTATTGCTAT	SynLethDB_gene_pair	113
MTOR_gRNA2_N_PTEN_gRNA4_SL_oligo	CATGCGAGAAAAGCCTTGTTTGGTGTTGCCTTTGGTATTTGCTGTTTGGGTCTTCGAGAAGACCTCACCGAAGATATATTCCTCCAATTCGTTTTAGAGCTAGAAATAGC	MTOR_gRNA2	TGTTGCCTTTGGTATTTGCT	PTEN_gRNA4	AAGATATATTCCTCCAATTC	SynLethDB_gene_pair	114
MTOR_gRNA2_N_PTEN_gRNA5_SL_oligo	CATGCGAGAAAAGCCTTGTTTGGTGTTGCCTTTGGTATTTGCTGTTTGGGTCTTCGAGAAGACCTCACCGTCATCTGGATTATAGACCAGGTTTTAGAGCTAGAAATAGC	MTOR_gRNA2	TGTTGCCTTTGGTATTTGCT	PTEN_gRNA5	TCATCTGGATTATAGACCAG	SynLethDB_gene_pair	115
MTOR_gRNA3_N_PTEN_gRNA1_SL_oligo	CATGCGAGAAAAGCCTTGTTTGGCTCCCTGTAGTCCCGGATGAGTTTGGGTCTTCGAGAAGACCTCACCGTGTGCATATTTATTACATCGGTTTTAGAGCTAGAAATAGC	MTOR_gRNA3	CTCCCTGTAGTCCCGGATGA	PTEN_gRNA1	TGTGCATATTTATTACATCG	SynLethDB_gene_pair	116
MTOR_gRNA3_N_PTEN_gRNA2_SL_oligo	CATGCGAGAAAAGCCTTGTTTGGCTCCCTGTAGTCCCGGATGAGTTTGGGTCTTCGAGAAGACCTCACCGACCGCCAAATTTAATTGCAGGTTTTAGAGCTAGAAATAGC	MTOR_gRNA3	CTCCCTGTAGTCCCGGATGA	PTEN_gRNA2	ACCGCCAAATTTAATTGCAG	SynLethDB_gene_pair	117
MTOR_gRNA3_N_PTEN_gRNA3_SL_oligo	CATGCGAGAAAAGCCTTGTTTGGCTCCCTGTAGTCCCGGATGAGTTTGGGTCTTCGAGAAGACCTCACCGTATCCAAACATTATTGCTATGTTTTAGAGCTAGAAATAGC	MTOR_gRNA3	CTCCCTGTAGTCCCGGATGA	PTEN_gRNA3	TATCCAAACATTATTGCTAT	SynLethDB_gene_pair	118
MTOR_gRNA3_N_PTEN_gRNA4_SL_oligo	CATGCGAGAAAAGCCTTGTTTGGCTCCCTGTAGTCCCGGATGAGTTTGGGTCTTCGAGAAGACCTCACCGAAGATATATTCCTCCAATTCGTTTTAGAGCTAGAAATAGC	MTOR_gRNA3	CTCCCTGTAGTCCCGGATGA	PTEN_gRNA4	AAGATATATTCCTCCAATTC	SynLethDB_gene_pair	119
MTOR_gRNA3_N_PTEN_gRNA5_SL_oligo	CATGCGAGAAAAGCCTTGTTTGGCTCCCTGTAGTCCCGGATGAGTTTGGGTCTTCGAGAAGACCTCACCGTCATCTGGATTATAGACCAGGTTTTAGAGCTAGAAATAGC	MTOR_gRNA3	CTCCCTGTAGTCCCGGATGA	PTEN_gRNA5	TCATCTGGATTATAGACCAG	SynLethDB_gene_pair	120
MTOR_gRNA4_N_PTEN_gRNA1_SL_oligo	CATGCGAGAAAAGCCTTGTTTGGTGGGCCTCCAGTTACCAGAAGTTTGGGTCTTCGAGAAGACCTCACCGTGTGCATATTTATTACATCGGTTTTAGAGCTAGAAATAGC	MTOR_gRNA4	TGGGCCTCCAGTTACCAGAA	PTEN_gRNA1	TGTGCATATTTATTACATCG	SynLethDB_gene_pair	121
MTOR_gRNA4_N_PTEN_gRNA2_SL_oligo	CATGCGAGAAAAGCCTTGTTTGGTGGGCCTCCAGTTACCAGAAGTTTGGGTCTTCGAGAAGACCTCACCGACCGCCAAATTTAATTGCAGGTTTTAGAGCTAGAAATAGC	MTOR_gRNA4	TGGGCCTCCAGTTACCAGAA	PTEN_gRNA2	ACCGCCAAATTTAATTGCAG	SynLethDB_gene_pair	122
MTOR_gRNA4_N_PTEN_gRNA3_SL_oligo	CATGCGAGAAAAGCCTTGTTTGGTGGGCCTCCAGTTACCAGAAGTTTGGGTCTTCGAGAAGACCTCACCGTATCCAAACATTATTGCTATGTTTTAGAGCTAGAAATAGC	MTOR_gRNA4	TGGGCCTCCAGTTACCAGAA	PTEN_gRNA3	TATCCAAACATTATTGCTAT	SynLethDB_gene_pair	123
MTOR_gRNA4_N_PTEN_gRNA4_SL_oligo	CATGCGAGAAAAGCCTTGTTTGGTGGGCCTCCAGTTACCAGAAGTTTGGGTCTTCGAGAAGACCTCACCGAAGATATATTCCTCCAATTCGTTTTAGAGCTAGAAATAGC	MTOR_gRNA4	TGGGCCTCCAGTTACCAGAA	PTEN_gRNA4	AAGATATATTCCTCCAATTC	SynLethDB_gene_pair	124
MTOR_gRNA4_N_PTEN_gRNA5_SL_oligo	CATGCGAGAAAAGCCTTGTTTGGTGGGCCTCCAGTTACCAGAAGTTTGGGTCTTCGAGAAGACCTCACCGTCATCTGGATTATAGACCAGGTTTTAGAGCTAGAAATAGC	MTOR_gRNA4	TGGGCCTCCAGTTACCAGAA	PTEN_gRNA5	TCATCTGGATTATAGACCAG	SynLethDB_gene_pair	125
MTOR_gRNA5_N_PTEN_gRNA1_SL_oligo	CATGCGAGAAAAGCCTTGTTTGGCCACAAGGGACCGCACCATAGTTTGGGTCTTCGAGAAGACCTCACCGTGTGCATATTTATTACATCGGTTTTAGAGCTAGAAATAGC	MTOR_gRNA5	CCACAAGGGACCGCACCATA	PTEN_gRNA1	TGTGCATATTTATTACATCG	SynLethDB_gene_pair	126
MTOR_gRNA5_N_PTEN_gRNA2_SL_oligo	CATGCGAGAAAAGCCTTGTTTGGCCACAAGGGACCGCACCATAGTTTGGGTCTTCGAGAAGACCTCACCGACCGCCAAATTTAATTGCAGGTTTTAGAGCTAGAAATAGC	MTOR_gRNA5	CCACAAGGGACCGCACCATA	PTEN_gRNA2	ACCGCCAAATTTAATTGCAG	SynLethDB_gene_pair	127
MTOR_gRNA5_N_PTEN_gRNA3_SL_oligo	CATGCGAGAAAAGCCTTGTTTGGCCACAAGGGACCGCACCATAGTTTGGGTCTTCGAGAAGACCTCACCGTATCCAAACATTATTGCTATGTTTTAGAGCTAGAAATAGC	MTOR_gRNA5	CCACAAGGGACCGCACCATA	PTEN_gRNA3	TATCCAAACATTATTGCTAT	SynLethDB_gene_pair	128
MTOR_gRNA5_N_PTEN_gRNA4_SL_oligo	CATGCGAGAAAAGCCTTGTTTGGCCACAAGGGACCGCACCATAGTTTGGGTCTTCGAGAAGACCTCACCGAAGATATATTCCTCCAATTCGTTTTAGAGCTAGAAATAGC	MTOR_gRNA5	CCACAAGGGACCGCACCATA	PTEN_gRNA4	AAGATATATTCCTCCAATTC	SynLethDB_gene_pair	129
MTOR_gRNA5_N_PTEN_gRNA5_SL_oligo	CATGCGAGAAAAGCCTTGTTTGGCCACAAGGGACCGCACCATAGTTTGGGTCTTCGAGAAGACCTCACCGTCATCTGGATTATAGACCAGGTTTTAGAGCTAGAAATAGC	MTOR_gRNA5	CCACAAGGGACCGCACCATA	PTEN_gRNA5	TCATCTGGATTATAGACCAG	SynLethDB_gene_pair	130
MTOR_gRNA1_N_Fluc_gRNA_1_SL_oligo	CATGCGAGAAAAGCCTTGTTTGGTCCACTCACCTCCATAGCATGTTTGGGTCTTCGAGAAGACCTCACCGGTGTTGGGCGCGTTATTTATGTTTTAGAGCTAGAAATAGC	MTOR_gRNA1	TCCACTCACCTCCATAGCAT	Fluc_gRNA_1	GTGTTGGGCGCGTTATTTAT	SynLethDB_gene_pair	131
MTOR_gRNA2_N_Fluc_gRNA_1_SL_oligo	CATGCGAGAAAAGCCTTGTTTGGTGTTGCCTTTGGTATTTGCTGTTTGGGTCTTCGAGAAGACCTCACCGGTGTTGGGCGCGTTATTTATGTTTTAGAGCTAGAAATAGC	MTOR_gRNA2	TGTTGCCTTTGGTATTTGCT	Fluc_gRNA_1	GTGTTGGGCGCGTTATTTAT	SynLethDB_gene_pair	132
MTOR_gRNA3_N_Fluc_gRNA_1_SL_oligo	CATGCGAGAAAAGCCTTGTTTGGCTCCCTGTAGTCCCGGATGAGTTTGGGTCTTCGAGAAGACCTCACCGGTGTTGGGCGCGTTATTTATGTTTTAGAGCTAGAAATAGC	MTOR_gRNA3	CTCCCTGTAGTCCCGGATGA	Fluc_gRNA_1	GTGTTGGGCGCGTTATTTAT	SynLethDB_gene_pair	133
MTOR_gRNA4_N_Fluc_gRNA_1_SL_oligo	CATGCGAGAAAAGCCTTGTTTGGTGGGCCTCCAGTTACCAGAAGTTTGGGTCTTCGAGAAGACCTCACCGGTGTTGGGCGCGTTATTTATGTTTTAGAGCTAGAAATAGC	MTOR_gRNA4	TGGGCCTCCAGTTACCAGAA	Fluc_gRNA_1	GTGTTGGGCGCGTTATTTAT	SynLethDB_gene_pair	134
MTOR_gRNA5_N_Fluc_gRNA_1_SL_oligo	CATGCGAGAAAAGCCTTGTTTGGCCACAAGGGACCGCACCATAGTTTGGGTCTTCGAGAAGACCTCACCGGTGTTGGGCGCGTTATTTATGTTTTAGAGCTAGAAATAGC	MTOR_gRNA5	CCACAAGGGACCGCACCATA	Fluc_gRNA_1	GTGTTGGGCGCGTTATTTAT	SynLethDB_gene_pair	135
PTEN_gRNA1_N_Fluc_gRNA_1_SL_oligo	CATGCGAGAAAAGCCTTGTTTGGTGTGCATATTTATTACATCGGTTTGGGTCTTCGAGAAGACCTCACCGGTGTTGGGCGCGTTATTTATGTTTTAGAGCTAGAAATAGC	PTEN_gRNA1	TGTGCATATTTATTACATCG	Fluc_gRNA_1	GTGTTGGGCGCGTTATTTAT	SynLethDB_gene_pair	136
PTEN_gRNA2_N_Fluc_gRNA_1_SL_oligo	CATGCGAGAAAAGCCTTGTTTGGACCGCCAAATTTAATTGCAGGTTTGGGTCTTCGAGAAGACCTCACCGGTGTTGGGCGCGTTATTTATGTTTTAGAGCTAGAAATAGC	PTEN_gRNA2	ACCGCCAAATTTAATTGCAG	Fluc_gRNA_1	GTGTTGGGCGCGTTATTTAT	SynLethDB_gene_pair	137
PTEN_gRNA3_N_Fluc_gRNA_1_SL_oligo	CATGCGAGAAAAGCCTTGTTTGGTATCCAAACATTATTGCTATGTTTGGGTCTTCGAGAAGACCTCACCGGTGTTGGGCGCGTTATTTATGTTTTAGAGCTAGAAATAGC	PTEN_gRNA3	TATCCAAACATTATTGCTAT	Fluc_gRNA_1	GTGTTGGGCGCGTTATTTAT	SynLethDB_gene_pair	138
PTEN_gRNA4_N_Fluc_gRNA_1_SL_oligo	CATGCGAGAAAAGCCTTGTTTGGAAGATATATTCCTCCAATTCGTTTGGGTCTTCGAGAAGACCTCACCGGTGTTGGGCGCGTTATTTATGTTTTAGAGCTAGAAATAGC	PTEN_gRNA4	AAGATATATTCCTCCAATTC	Fluc_gRNA_1	GTGTTGGGCGCGTTATTTAT	SynLethDB_gene_pair	139
PTEN_gRNA5_N_Fluc_gRNA_1_SL_oligo	CATGCGAGAAAAGCCTTGTTTGGTCATCTGGATTATAGACCAGGTTTGGGTCTTCGAGAAGACCTCACCGGTGTTGGGCGCGTTATTTATGTTTTAGAGCTAGAAATAGC	PTEN_gRNA5	TCATCTGGATTATAGACCAG	Fluc_gRNA_1	GTGTTGGGCGCGTTATTTAT	SynLethDB_gene_pair	140
PRKAA1_gRNA1_N_TP53_gRNA1_SL_oligo	CATGCGAGAAAAGCCTTGTTTGGTACTTCTGGTGCAGCATAGTGTTTGGGTCTTCGAGAAGACCTCACCGAATGTTTCCTGACTCAGAGGGTTTTAGAGCTAGAAATAGC	PRKAA1_gRNA1	TACTTCTGGTGCAGCATAGT	TP53_gRNA1	AATGTTTCCTGACTCAGAGG	SynLethDB_gene_pair	141
PRKAA1_gRNA1_N_TP53_gRNA2_SL_oligo	CATGCGAGAAAAGCCTTGTTTGGTACTTCTGGTGCAGCATAGTGTTTGGGTCTTCGAGAAGACCTCACCGTGACTGCTTGTAGATGGCCAGTTTTAGAGCTAGAAATAGC	PRKAA1_gRNA1	TACTTCTGGTGCAGCATAGT	TP53_gRNA2	TGACTGCTTGTAGATGGCCA	SynLethDB_gene_pair	142
PRKAA1_gRNA1_N_TP53_gRNA3_SL_oligo	CATGCGAGAAAAGCCTTGTTTGGTACTTCTGGTGCAGCATAGTGTTTGGGTCTTCGAGAAGACCTCACCGCACGCAAATTTCCTTCCACTGTTTTAGAGCTAGAAATAGC	PRKAA1_gRNA1	TACTTCTGGTGCAGCATAGT	TP53_gRNA3	CACGCAAATTTCCTTCCACT	SynLethDB_gene_pair	143
PRKAA1_gRNA1_N_TP53_gRNA4_SL_oligo	CATGCGAGAAAAGCCTTGTTTGGTACTTCTGGTGCAGCATAGTGTTTGGGTCTTCGAGAAGACCTCACCGGTGAAATATTCTCCATCCAGGTTTTAGAGCTAGAAATAGC	PRKAA1_gRNA1	TACTTCTGGTGCAGCATAGT	TP53_gRNA4	GTGAAATATTCTCCATCCAG	SynLethDB_gene_pair	144
PRKAA1_gRNA1_N_TP53_gRNA5_SL_oligo	CATGCGAGAAAAGCCTTGTTTGGTACTTCTGGTGCAGCATAGTGTTTGGGTCTTCGAGAAGACCTCACCGTCTGTGCGCCGGTCTCTCCCGTTTTAGAGCTAGAAATAGC	PRKAA1_gRNA1	TACTTCTGGTGCAGCATAGT	TP53_gRNA5	TCTGTGCGCCGGTCTCTCCC	SynLethDB_gene_pair	145
PRKAA1_gRNA2_N_TP53_gRNA1_SL_oligo	CATGCGAGAAAAGCCTTGTTTGGGCGTGTCACCCAGAATGTAGGTTTGGGTCTTCGAGAAGACCTCACCGAATGTTTCCTGACTCAGAGGGTTTTAGAGCTAGAAATAGC	PRKAA1_gRNA2	GCGTGTCACCCAGAATGTAG	TP53_gRNA1	AATGTTTCCTGACTCAGAGG	SynLethDB_gene_pair	146
PRKAA1_gRNA2_N_TP53_gRNA2_SL_oligo	CATGCGAGAAAAGCCTTGTTTGGGCGTGTCACCCAGAATGTAGGTTTGGGTCTTCGAGAAGACCTCACCGTGACTGCTTGTAGATGGCCAGTTTTAGAGCTAGAAATAGC	PRKAA1_gRNA2	GCGTGTCACCCAGAATGTAG	TP53_gRNA2	TGACTGCTTGTAGATGGCCA	SynLethDB_gene_pair	147
PRKAA1_gRNA2_N_TP53_gRNA3_SL_oligo	CATGCGAGAAAAGCCTTGTTTGGGCGTGTCACCCAGAATGTAGGTTTGGGTCTTCGAGAAGACCTCACCGCACGCAAATTTCCTTCCACTGTTTTAGAGCTAGAAATAGC	PRKAA1_gRNA2	GCGTGTCACCCAGAATGTAG	TP53_gRNA3	CACGCAAATTTCCTTCCACT	SynLethDB_gene_pair	148
PRKAA1_gRNA2_N_TP53_gRNA4_SL_oligo	CATGCGAGAAAAGCCTTGTTTGGGCGTGTCACCCAGAATGTAGGTTTGGGTCTTCGAGAAGACCTCACCGGTGAAATATTCTCCATCCAGGTTTTAGAGCTAGAAATAGC	PRKAA1_gRNA2	GCGTGTCACCCAGAATGTAG	TP53_gRNA4	GTGAAATATTCTCCATCCAG	SynLethDB_gene_pair	149
PRKAA1_gRNA2_N_TP53_gRNA5_SL_oligo	CATGCGAGAAAAGCCTTGTTTGGGCGTGTCACCCAGAATGTAGGTTTGGGTCTTCGAGAAGACCTCACCGTCTGTGCGCCGGTCTCTCCCGTTTTAGAGCTAGAAATAGC	PRKAA1_gRNA2	GCGTGTCACCCAGAATGTAG	TP53_gRNA5	TCTGTGCGCCGGTCTCTCCC	SynLethDB_gene_pair	150
PRKAA1_gRNA3_N_TP53_gRNA1_SL_oligo	CATGCGAGAAAAGCCTTGTTTGGCATATCTTCTTAAAAAGAGTGTTTGGGTCTTCGAGAAGACCTCACCGAATGTTTCCTGACTCAGAGGGTTTTAGAGCTAGAAATAGC	PRKAA1_gRNA3	CATATCTTCTTAAAAAGAGT	TP53_gRNA1	AATGTTTCCTGACTCAGAGG	SynLethDB_gene_pair	151
PRKAA1_gRNA3_N_TP53_gRNA2_SL_oligo	CATGCGAGAAAAGCCTTGTTTGGCATATCTTCTTAAAAAGAGTGTTTGGGTCTTCGAGAAGACCTCACCGTGACTGCTTGTAGATGGCCAGTTTTAGAGCTAGAAATAGC	PRKAA1_gRNA3	CATATCTTCTTAAAAAGAGT	TP53_gRNA2	TGACTGCTTGTAGATGGCCA	SynLethDB_gene_pair	152
PRKAA1_gRNA3_N_TP53_gRNA3_SL_oligo	CATGCGAGAAAAGCCTTGTTTGGCATATCTTCTTAAAAAGAGTGTTTGGGTCTTCGAGAAGACCTCACCGCACGCAAATTTCCTTCCACTGTTTTAGAGCTAGAAATAGC	PRKAA1_gRNA3	CATATCTTCTTAAAAAGAGT	TP53_gRNA3	CACGCAAATTTCCTTCCACT	SynLethDB_gene_pair	153
PRKAA1_gRNA3_N_TP53_gRNA4_SL_oligo	CATGCGAGAAAAGCCTTGTTTGGCATATCTTCTTAAAAAGAGTGTTTGGGTCTTCGAGAAGACCTCACCGGTGAAATATTCTCCATCCAGGTTTTAGAGCTAGAAATAGC	PRKAA1_gRNA3	CATATCTTCTTAAAAAGAGT	TP53_gRNA4	GTGAAATATTCTCCATCCAG	SynLethDB_gene_pair	154
PRKAA1_gRNA3_N_TP53_gRNA5_SL_oligo	CATGCGAGAAAAGCCTTGTTTGGCATATCTTCTTAAAAAGAGTGTTTGGGTCTTCGAGAAGACCTCACCGTCTGTGCGCCGGTCTCTCCCGTTTTAGAGCTAGAAATAGC	PRKAA1_gRNA3	CATATCTTCTTAAAAAGAGT	TP53_gRNA5	TCTGTGCGCCGGTCTCTCCC	SynLethDB_gene_pair	155
PRKAA1_gRNA4_N_TP53_gRNA1_SL_oligo	CATGCGAGAAAAGCCTTGTTTGGCAGGAAAGAGATATTTTGGAGTTTGGGTCTTCGAGAAGACCTCACCGAATGTTTCCTGACTCAGAGGGTTTTAGAGCTAGAAATAGC	PRKAA1_gRNA4	CAGGAAAGAGATATTTTGGA	TP53_gRNA1	AATGTTTCCTGACTCAGAGG	SynLethDB_gene_pair	156
PRKAA1_gRNA4_N_TP53_gRNA2_SL_oligo	CATGCGAGAAAAGCCTTGTTTGGCAGGAAAGAGATATTTTGGAGTTTGGGTCTTCGAGAAGACCTCACCGTGACTGCTTGTAGATGGCCAGTTTTAGAGCTAGAAATAGC	PRKAA1_gRNA4	CAGGAAAGAGATATTTTGGA	TP53_gRNA2	TGACTGCTTGTAGATGGCCA	SynLethDB_gene_pair	157
PRKAA1_gRNA4_N_TP53_gRNA3_SL_oligo	CATGCGAGAAAAGCCTTGTTTGGCAGGAAAGAGATATTTTGGAGTTTGGGTCTTCGAGAAGACCTCACCGCACGCAAATTTCCTTCCACTGTTTTAGAGCTAGAAATAGC	PRKAA1_gRNA4	CAGGAAAGAGATATTTTGGA	TP53_gRNA3	CACGCAAATTTCCTTCCACT	SynLethDB_gene_pair	158
PRKAA1_gRNA4_N_TP53_gRNA4_SL_oligo	CATGCGAGAAAAGCCTTGTTTGGCAGGAAAGAGATATTTTGGAGTTTGGGTCTTCGAGAAGACCTCACCGGTGAAATATTCTCCATCCAGGTTTTAGAGCTAGAAATAGC	PRKAA1_gRNA4	CAGGAAAGAGATATTTTGGA	TP53_gRNA4	GTGAAATATTCTCCATCCAG	SynLethDB_gene_pair	159
PRKAA1_gRNA4_N_TP53_gRNA5_SL_oligo	CATGCGAGAAAAGCCTTGTTTGGCAGGAAAGAGATATTTTGGAGTTTGGGTCTTCGAGAAGACCTCACCGTCTGTGCGCCGGTCTCTCCCGTTTTAGAGCTAGAAATAGC	PRKAA1_gRNA4	CAGGAAAGAGATATTTTGGA	TP53_gRNA5	TCTGTGCGCCGGTCTCTCCC	SynLethDB_gene_pair	160
PRKAA1_gRNA5_N_TP53_gRNA1_SL_oligo	CATGCGAGAAAAGCCTTGTTTGGGGTCTTGGAGTTAGGTCAACGTTTGGGTCTTCGAGAAGACCTCACCGAATGTTTCCTGACTCAGAGGGTTTTAGAGCTAGAAATAGC	PRKAA1_gRNA5	GGTCTTGGAGTTAGGTCAAC	TP53_gRNA1	AATGTTTCCTGACTCAGAGG	SynLethDB_gene_pair	161
PRKAA1_gRNA5_N_TP53_gRNA2_SL_oligo	CATGCGAGAAAAGCCTTGTTTGGGGTCTTGGAGTTAGGTCAACGTTTGGGTCTTCGAGAAGACCTCACCGTGACTGCTTGTAGATGGCCAGTTTTAGAGCTAGAAATAGC	PRKAA1_gRNA5	GGTCTTGGAGTTAGGTCAAC	TP53_gRNA2	TGACTGCTTGTAGATGGCCA	SynLethDB_gene_pair	162
PRKAA1_gRNA5_N_TP53_gRNA3_SL_oligo	CATGCGAGAAAAGCCTTGTTTGGGGTCTTGGAGTTAGGTCAACGTTTGGGTCTTCGAGAAGACCTCACCGCACGCAAATTTCCTTCCACTGTTTTAGAGCTAGAAATAGC	PRKAA1_gRNA5	GGTCTTGGAGTTAGGTCAAC	TP53_gRNA3	CACGCAAATTTCCTTCCACT	SynLethDB_gene_pair	163
PRKAA1_gRNA5_N_TP53_gRNA4_SL_oligo	CATGCGAGAAAAGCCTTGTTTGGGGTCTTGGAGTTAGGTCAACGTTTGGGTCTTCGAGAAGACCTCACCGGTGAAATATTCTCCATCCAGGTTTTAGAGCTAGAAATAGC	PRKAA1_gRNA5	GGTCTTGGAGTTAGGTCAAC	TP53_gRNA4	GTGAAATATTCTCCATCCAG	SynLethDB_gene_pair	164
PRKAA1_gRNA5_N_TP53_gRNA5_SL_oligo	CATGCGAGAAAAGCCTTGTTTGGGGTCTTGGAGTTAGGTCAACGTTTGGGTCTTCGAGAAGACCTCACCGTCTGTGCGCCGGTCTCTCCCGTTTTAGAGCTAGAAATAGC	PRKAA1_gRNA5	GGTCTTGGAGTTAGGTCAAC	TP53_gRNA5	TCTGTGCGCCGGTCTCTCCC	SynLethDB_gene_pair	165
PRKAA1_gRNA1_N_Fluc_gRNA_1_SL_oligo	CATGCGAGAAAAGCCTTGTTTGGTACTTCTGGTGCAGCATAGTGTTTGGGTCTTCGAGAAGACCTCACCGGTGTTGGGCGCGTTATTTATGTTTTAGAGCTAGAAATAGC	PRKAA1_gRNA1	TACTTCTGGTGCAGCATAGT	Fluc_gRNA_1	GTGTTGGGCGCGTTATTTAT	SynLethDB_gene_pair	166
PRKAA1_gRNA2_N_Fluc_gRNA_1_SL_oligo	CATGCGAGAAAAGCCTTGTTTGGGCGTGTCACCCAGAATGTAGGTTTGGGTCTTCGAGAAGACCTCACCGGTGTTGGGCGCGTTATTTATGTTTTAGAGCTAGAAATAGC	PRKAA1_gRNA2	GCGTGTCACCCAGAATGTAG	Fluc_gRNA_1	GTGTTGGGCGCGTTATTTAT	SynLethDB_gene_pair	167
PRKAA1_gRNA3_N_Fluc_gRNA_1_SL_oligo	CATGCGAGAAAAGCCTTGTTTGGCATATCTTCTTAAAAAGAGTGTTTGGGTCTTCGAGAAGACCTCACCGGTGTTGGGCGCGTTATTTATGTTTTAGAGCTAGAAATAGC	PRKAA1_gRNA3	CATATCTTCTTAAAAAGAGT	Fluc_gRNA_1	GTGTTGGGCGCGTTATTTAT	SynLethDB_gene_pair	168
PRKAA1_gRNA4_N_Fluc_gRNA_1_SL_oligo	CATGCGAGAAAAGCCTTGTTTGGCAGGAAAGAGATATTTTGGAGTTTGGGTCTTCGAGAAGACCTCACCGGTGTTGGGCGCGTTATTTATGTTTTAGAGCTAGAAATAGC	PRKAA1_gRNA4	CAGGAAAGAGATATTTTGGA	Fluc_gRNA_1	GTGTTGGGCGCGTTATTTAT	SynLethDB_gene_pair	169
PRKAA1_gRNA5_N_Fluc_gRNA_1_SL_oligo	CATGCGAGAAAAGCCTTGTTTGGGGTCTTGGAGTTAGGTCAACGTTTGGGTCTTCGAGAAGACCTCACCGGTGTTGGGCGCGTTATTTATGTTTTAGAGCTAGAAATAGC	PRKAA1_gRNA5	GGTCTTGGAGTTAGGTCAAC	Fluc_gRNA_1	GTGTTGGGCGCGTTATTTAT	SynLethDB_gene_pair	170
RB1_gRNA1_N_SKP2_gRNA1_SL_oligo	CATGCGAGAAAAGCCTTGTTTGGAGTTCACCCTTACGGATTCCGTTTGGGTCTTCGAGAAGACCTCACCGTCGAGAGAACTTTCCAGGTAGTTTTAGAGCTAGAAATAGC	RB1_gRNA1	AGTTCACCCTTACGGATTCC	SKP2_gRNA1	TCGAGAGAACTTTCCAGGTA	SynLethDB_gene_pair	171
RB1_gRNA1_N_SKP2_gRNA2_SL_oligo	CATGCGAGAAAAGCCTTGTTTGGAGTTCACCCTTACGGATTCCGTTTGGGTCTTCGAGAAGACCTCACCGTTCTTCCTTTCCAGTGAACTGTTTTAGAGCTAGAAATAGC	RB1_gRNA1	AGTTCACCCTTACGGATTCC	SKP2_gRNA2	TTCTTCCTTTCCAGTGAACT	SynLethDB_gene_pair	172
RB1_gRNA1_N_SKP2_gRNA3_SL_oligo	CATGCGAGAAAAGCCTTGTTTGGAGTTCACCCTTACGGATTCCGTTTGGGTCTTCGAGAAGACCTCACCGTCCAACACCTATCACTCAGTGTTTTAGAGCTAGAAATAGC	RB1_gRNA1	AGTTCACCCTTACGGATTCC	SKP2_gRNA3	TCCAACACCTATCACTCAGT	SynLethDB_gene_pair	173
RB1_gRNA1_N_SKP2_gRNA4_SL_oligo	CATGCGAGAAAAGCCTTGTTTGGAGTTCACCCTTACGGATTCCGTTTGGGTCTTCGAGAAGACCTCACCGTGGCAGACCTTAGACCTCACGTTTTAGAGCTAGAAATAGC	RB1_gRNA1	AGTTCACCCTTACGGATTCC	SKP2_gRNA4	TGGCAGACCTTAGACCTCAC	SynLethDB_gene_pair	174
RB1_gRNA1_N_SKP2_gRNA5_SL_oligo	CATGCGAGAAAAGCCTTGTTTGGAGTTCACCCTTACGGATTCCGTTTGGGTCTTCGAGAAGACCTCACCGCTTAACCTTTCTGGGTGTTCGTTTTAGAGCTAGAAATAGC	RB1_gRNA1	AGTTCACCCTTACGGATTCC	SKP2_gRNA5	CTTAACCTTTCTGGGTGTTC	SynLethDB_gene_pair	175
RB1_gRNA2_N_SKP2_gRNA1_SL_oligo	CATGCGAGAAAAGCCTTGTTTGGTACAGAAAAACATAGAAATCGTTTGGGTCTTCGAGAAGACCTCACCGTCGAGAGAACTTTCCAGGTAGTTTTAGAGCTAGAAATAGC	RB1_gRNA2	TACAGAAAAACATAGAAATC	SKP2_gRNA1	TCGAGAGAACTTTCCAGGTA	SynLethDB_gene_pair	176
RB1_gRNA2_N_SKP2_gRNA2_SL_oligo	CATGCGAGAAAAGCCTTGTTTGGTACAGAAAAACATAGAAATCGTTTGGGTCTTCGAGAAGACCTCACCGTTCTTCCTTTCCAGTGAACTGTTTTAGAGCTAGAAATAGC	RB1_gRNA2	TACAGAAAAACATAGAAATC	SKP2_gRNA2	TTCTTCCTTTCCAGTGAACT	SynLethDB_gene_pair	177
RB1_gRNA2_N_SKP2_gRNA3_SL_oligo	CATGCGAGAAAAGCCTTGTTTGGTACAGAAAAACATAGAAATCGTTTGGGTCTTCGAGAAGACCTCACCGTCCAACACCTATCACTCAGTGTTTTAGAGCTAGAAATAGC	RB1_gRNA2	TACAGAAAAACATAGAAATC	SKP2_gRNA3	TCCAACACCTATCACTCAGT	SynLethDB_gene_pair	178
RB1_gRNA2_N_SKP2_gRNA4_SL_oligo	CATGCGAGAAAAGCCTTGTTTGGTACAGAAAAACATAGAAATCGTTTGGGTCTTCGAGAAGACCTCACCGTGGCAGACCTTAGACCTCACGTTTTAGAGCTAGAAATAGC	RB1_gRNA2	TACAGAAAAACATAGAAATC	SKP2_gRNA4	TGGCAGACCTTAGACCTCAC	SynLethDB_gene_pair	179
RB1_gRNA2_N_SKP2_gRNA5_SL_oligo	CATGCGAGAAAAGCCTTGTTTGGTACAGAAAAACATAGAAATCGTTTGGGTCTTCGAGAAGACCTCACCGCTTAACCTTTCTGGGTGTTCGTTTTAGAGCTAGAAATAGC	RB1_gRNA2	TACAGAAAAACATAGAAATC	SKP2_gRNA5	CTTAACCTTTCTGGGTGTTC	SynLethDB_gene_pair	180
RB1_gRNA3_N_SKP2_gRNA1_SL_oligo	CATGCGAGAAAAGCCTTGTTTGGTATTATAGTATTCTATAACTGTTTGGGTCTTCGAGAAGACCTCACCGTCGAGAGAACTTTCCAGGTAGTTTTAGAGCTAGAAATAGC	RB1_gRNA3	TATTATAGTATTCTATAACT	SKP2_gRNA1	TCGAGAGAACTTTCCAGGTA	SynLethDB_gene_pair	181
RB1_gRNA3_N_SKP2_gRNA2_SL_oligo	CATGCGAGAAAAGCCTTGTTTGGTATTATAGTATTCTATAACTGTTTGGGTCTTCGAGAAGACCTCACCGTTCTTCCTTTCCAGTGAACTGTTTTAGAGCTAGAAATAGC	RB1_gRNA3	TATTATAGTATTCTATAACT	SKP2_gRNA2	TTCTTCCTTTCCAGTGAACT	SynLethDB_gene_pair	182
RB1_gRNA3_N_SKP2_gRNA3_SL_oligo	CATGCGAGAAAAGCCTTGTTTGGTATTATAGTATTCTATAACTGTTTGGGTCTTCGAGAAGACCTCACCGTCCAACACCTATCACTCAGTGTTTTAGAGCTAGAAATAGC	RB1_gRNA3	TATTATAGTATTCTATAACT	SKP2_gRNA3	TCCAACACCTATCACTCAGT	SynLethDB_gene_pair	183
RB1_gRNA3_N_SKP2_gRNA4_SL_oligo	CATGCGAGAAAAGCCTTGTTTGGTATTATAGTATTCTATAACTGTTTGGGTCTTCGAGAAGACCTCACCGTGGCAGACCTTAGACCTCACGTTTTAGAGCTAGAAATAGC	RB1_gRNA3	TATTATAGTATTCTATAACT	SKP2_gRNA4	TGGCAGACCTTAGACCTCAC	SynLethDB_gene_pair	184
RB1_gRNA3_N_SKP2_gRNA5_SL_oligo	CATGCGAGAAAAGCCTTGTTTGGTATTATAGTATTCTATAACTGTTTGGGTCTTCGAGAAGACCTCACCGCTTAACCTTTCTGGGTGTTCGTTTTAGAGCTAGAAATAGC	RB1_gRNA3	TATTATAGTATTCTATAACT	SKP2_gRNA5	CTTAACCTTTCTGGGTGTTC	SynLethDB_gene_pair	185
RB1_gRNA4_N_SKP2_gRNA1_SL_oligo	CATGCGAGAAAAGCCTTGTTTGGATTTGCTAAAGCTGTGGGACGTTTGGGTCTTCGAGAAGACCTCACCGTCGAGAGAACTTTCCAGGTAGTTTTAGAGCTAGAAATAGC	RB1_gRNA4	ATTTGCTAAAGCTGTGGGAC	SKP2_gRNA1	TCGAGAGAACTTTCCAGGTA	SynLethDB_gene_pair	186
RB1_gRNA4_N_SKP2_gRNA2_SL_oligo	CATGCGAGAAAAGCCTTGTTTGGATTTGCTAAAGCTGTGGGACGTTTGGGTCTTCGAGAAGACCTCACCGTTCTTCCTTTCCAGTGAACTGTTTTAGAGCTAGAAATAGC	RB1_gRNA4	ATTTGCTAAAGCTGTGGGAC	SKP2_gRNA2	TTCTTCCTTTCCAGTGAACT	SynLethDB_gene_pair	187
RB1_gRNA4_N_SKP2_gRNA3_SL_oligo	CATGCGAGAAAAGCCTTGTTTGGATTTGCTAAAGCTGTGGGACGTTTGGGTCTTCGAGAAGACCTCACCGTCCAACACCTATCACTCAGTGTTTTAGAGCTAGAAATAGC	RB1_gRNA4	ATTTGCTAAAGCTGTGGGAC	SKP2_gRNA3	TCCAACACCTATCACTCAGT	SynLethDB_gene_pair	188
RB1_gRNA4_N_SKP2_gRNA4_SL_oligo	CATGCGAGAAAAGCCTTGTTTGGATTTGCTAAAGCTGTGGGACGTTTGGGTCTTCGAGAAGACCTCACCGTGGCAGACCTTAGACCTCACGTTTTAGAGCTAGAAATAGC	RB1_gRNA4	ATTTGCTAAAGCTGTGGGAC	SKP2_gRNA4	TGGCAGACCTTAGACCTCAC	SynLethDB_gene_pair	189
RB1_gRNA4_N_SKP2_gRNA5_SL_oligo	CATGCGAGAAAAGCCTTGTTTGGATTTGCTAAAGCTGTGGGACGTTTGGGTCTTCGAGAAGACCTCACCGCTTAACCTTTCTGGGTGTTCGTTTTAGAGCTAGAAATAGC	RB1_gRNA4	ATTTGCTAAAGCTGTGGGAC	SKP2_gRNA5	CTTAACCTTTCTGGGTGTTC	SynLethDB_gene_pair	190
RB1_gRNA5_N_SKP2_gRNA1_SL_oligo	CATGCGAGAAAAGCCTTGTTTGGCAGTATGCTTCCACCAGGGTGTTTGGGTCTTCGAGAAGACCTCACCGTCGAGAGAACTTTCCAGGTAGTTTTAGAGCTAGAAATAGC	RB1_gRNA5	CAGTATGCTTCCACCAGGGT	SKP2_gRNA1	TCGAGAGAACTTTCCAGGTA	SynLethDB_gene_pair	191
RB1_gRNA5_N_SKP2_gRNA2_SL_oligo	CATGCGAGAAAAGCCTTGTTTGGCAGTATGCTTCCACCAGGGTGTTTGGGTCTTCGAGAAGACCTCACCGTTCTTCCTTTCCAGTGAACTGTTTTAGAGCTAGAAATAGC	RB1_gRNA5	CAGTATGCTTCCACCAGGGT	SKP2_gRNA2	TTCTTCCTTTCCAGTGAACT	SynLethDB_gene_pair	192
RB1_gRNA5_N_SKP2_gRNA3_SL_oligo	CATGCGAGAAAAGCCTTGTTTGGCAGTATGCTTCCACCAGGGTGTTTGGGTCTTCGAGAAGACCTCACCGTCCAACACCTATCACTCAGTGTTTTAGAGCTAGAAATAGC	RB1_gRNA5	CAGTATGCTTCCACCAGGGT	SKP2_gRNA3	TCCAACACCTATCACTCAGT	SynLethDB_gene_pair	193
RB1_gRNA5_N_SKP2_gRNA4_SL_oligo	CATGCGAGAAAAGCCTTGTTTGGCAGTATGCTTCCACCAGGGTGTTTGGGTCTTCGAGAAGACCTCACCGTGGCAGACCTTAGACCTCACGTTTTAGAGCTAGAAATAGC	RB1_gRNA5	CAGTATGCTTCCACCAGGGT	SKP2_gRNA4	TGGCAGACCTTAGACCTCAC	SynLethDB_gene_pair	194
RB1_gRNA5_N_SKP2_gRNA5_SL_oligo	CATGCGAGAAAAGCCTTGTTTGGCAGTATGCTTCCACCAGGGTGTTTGGGTCTTCGAGAAGACCTCACCGCTTAACCTTTCTGGGTGTTCGTTTTAGAGCTAGAAATAGC	RB1_gRNA5	CAGTATGCTTCCACCAGGGT	SKP2_gRNA5	CTTAACCTTTCTGGGTGTTC	SynLethDB_gene_pair	195
RB1_gRNA1_N_Fluc_gRNA_1_SL_oligo	CATGCGAGAAAAGCCTTGTTTGGAGTTCACCCTTACGGATTCCGTTTGGGTCTTCGAGAAGACCTCACCGGTGTTGGGCGCGTTATTTATGTTTTAGAGCTAGAAATAGC	RB1_gRNA1	AGTTCACCCTTACGGATTCC	Fluc_gRNA_1	GTGTTGGGCGCGTTATTTAT	SynLethDB_gene_pair	196
RB1_gRNA2_N_Fluc_gRNA_1_SL_oligo	CATGCGAGAAAAGCCTTGTTTGGTACAGAAAAACATAGAAATCGTTTGGGTCTTCGAGAAGACCTCACCGGTGTTGGGCGCGTTATTTATGTTTTAGAGCTAGAAATAGC	RB1_gRNA2	TACAGAAAAACATAGAAATC	Fluc_gRNA_1	GTGTTGGGCGCGTTATTTAT	SynLethDB_gene_pair	197
RB1_gRNA3_N_Fluc_gRNA_1_SL_oligo	CATGCGAGAAAAGCCTTGTTTGGTATTATAGTATTCTATAACTGTTTGGGTCTTCGAGAAGACCTCACCGGTGTTGGGCGCGTTATTTATGTTTTAGAGCTAGAAATAGC	RB1_gRNA3	TATTATAGTATTCTATAACT	Fluc_gRNA_1	GTGTTGGGCGCGTTATTTAT	SynLethDB_gene_pair	198
RB1_gRNA4_N_Fluc_gRNA_1_SL_oligo	CATGCGAGAAAAGCCTTGTTTGGATTTGCTAAAGCTGTGGGACGTTTGGGTCTTCGAGAAGACCTCACCGGTGTTGGGCGCGTTATTTATGTTTTAGAGCTAGAAATAGC	RB1_gRNA4	ATTTGCTAAAGCTGTGGGAC	Fluc_gRNA_1	GTGTTGGGCGCGTTATTTAT	SynLethDB_gene_pair	199
RB1_gRNA5_N_Fluc_gRNA_1_SL_oligo	CATGCGAGAAAAGCCTTGTTTGGCAGTATGCTTCCACCAGGGTGTTTGGGTCTTCGAGAAGACCTCACCGGTGTTGGGCGCGTTATTTATGTTTTAGAGCTAGAAATAGC	RB1_gRNA5	CAGTATGCTTCCACCAGGGT	Fluc_gRNA_1	GTGTTGGGCGCGTTATTTAT	SynLethDB_gene_pair	200
SKP2_gRNA1_N_Fluc_gRNA_1_SL_oligo	CATGCGAGAAAAGCCTTGTTTGGTCGAGAGAACTTTCCAGGTAGTTTGGGTCTTCGAGAAGACCTCACCGGTGTTGGGCGCGTTATTTATGTTTTAGAGCTAGAAATAGC	SKP2_gRNA1	TCGAGAGAACTTTCCAGGTA	Fluc_gRNA_1	GTGTTGGGCGCGTTATTTAT	SynLethDB_gene_pair	201
SKP2_gRNA2_N_Fluc_gRNA_1_SL_oligo	CATGCGAGAAAAGCCTTGTTTGGTTCTTCCTTTCCAGTGAACTGTTTGGGTCTTCGAGAAGACCTCACCGGTGTTGGGCGCGTTATTTATGTTTTAGAGCTAGAAATAGC	SKP2_gRNA2	TTCTTCCTTTCCAGTGAACT	Fluc_gRNA_1	GTGTTGGGCGCGTTATTTAT	SynLethDB_gene_pair	202
SKP2_gRNA3_N_Fluc_gRNA_1_SL_oligo	CATGCGAGAAAAGCCTTGTTTGGTCCAACACCTATCACTCAGTGTTTGGGTCTTCGAGAAGACCTCACCGGTGTTGGGCGCGTTATTTATGTTTTAGAGCTAGAAATAGC	SKP2_gRNA3	TCCAACACCTATCACTCAGT	Fluc_gRNA_1	GTGTTGGGCGCGTTATTTAT	SynLethDB_gene_pair	203
SKP2_gRNA4_N_Fluc_gRNA_1_SL_oligo	CATGCGAGAAAAGCCTTGTTTGGTGGCAGACCTTAGACCTCACGTTTGGGTCTTCGAGAAGACCTCACCGGTGTTGGGCGCGTTATTTATGTTTTAGAGCTAGAAATAGC	SKP2_gRNA4	TGGCAGACCTTAGACCTCAC	Fluc_gRNA_1	GTGTTGGGCGCGTTATTTAT	SynLethDB_gene_pair	204
SKP2_gRNA5_N_Fluc_gRNA_1_SL_oligo	CATGCGAGAAAAGCCTTGTTTGGCTTAACCTTTCTGGGTGTTCGTTTGGGTCTTCGAGAAGACCTCACCGGTGTTGGGCGCGTTATTTATGTTTTAGAGCTAGAAATAGC	SKP2_gRNA5	CTTAACCTTTCTGGGTGTTC	Fluc_gRNA_1	GTGTTGGGCGCGTTATTTAT	SynLethDB_gene_pair	205
EGFR_gRNA1_N_NOTCH1_gRNA1_SL_oligo	CATGCGAGAAAAGCCTTGTTTGGGCTGCCCATGAGAAATTTACGTTTGGGTCTTCGAGAAGACCTCACCGCTGCACGGCCTCGATCTTGTGTTTTAGAGCTAGAAATAGC	EGFR_gRNA1	GCTGCCCATGAGAAATTTAC	NOTCH1_gRNA1	CTGCACGGCCTCGATCTTGT	SynLethDB_gene_pair	206
EGFR_gRNA1_N_NOTCH1_gRNA2_SL_oligo	CATGCGAGAAAAGCCTTGTTTGGGCTGCCCATGAGAAATTTACGTTTGGGTCTTCGAGAAGACCTCACCGCTGTTGCGCAGCTGCTCCGGGTTTTAGAGCTAGAAATAGC	EGFR_gRNA1	GCTGCCCATGAGAAATTTAC	NOTCH1_gRNA2	CTGTTGCGCAGCTGCTCCGG	SynLethDB_gene_pair	207
EGFR_gRNA1_N_NOTCH1_gRNA3_SL_oligo	CATGCGAGAAAAGCCTTGTTTGGGCTGCCCATGAGAAATTTACGTTTGGGTCTTCGAGAAGACCTCACCGACTGCGTGCAGTTCTTCCAGGTTTTAGAGCTAGAAATAGC	EGFR_gRNA1	GCTGCCCATGAGAAATTTAC	NOTCH1_gRNA3	ACTGCGTGCAGTTCTTCCAG	SynLethDB_gene_pair	208
EGFR_gRNA1_N_NOTCH1_gRNA4_SL_oligo	CATGCGAGAAAAGCCTTGTTTGGGCTGCCCATGAGAAATTTACGTTTGGGTCTTCGAGAAGACCTCACCGGCCTCCGTGGCGGCAAAGCCGTTTTAGAGCTAGAAATAGC	EGFR_gRNA1	GCTGCCCATGAGAAATTTAC	NOTCH1_gRNA4	GCCTCCGTGGCGGCAAAGCC	SynLethDB_gene_pair	209
EGFR_gRNA1_N_NOTCH1_gRNA5_SL_oligo	CATGCGAGAAAAGCCTTGTTTGGGCTGCCCATGAGAAATTTACGTTTGGGTCTTCGAGAAGACCTCACCGTGTCCCGGCGTTCTTGCAGGGTTTTAGAGCTAGAAATAGC	EGFR_gRNA1	GCTGCCCATGAGAAATTTAC	NOTCH1_gRNA5	TGTCCCGGCGTTCTTGCAGG	SynLethDB_gene_pair	210
EGFR_gRNA2_N_NOTCH1_gRNA1_SL_oligo	CATGCGAGAAAAGCCTTGTTTGGTTTCTCTTCTTAGACCATCCGTTTGGGTCTTCGAGAAGACCTCACCGCTGCACGGCCTCGATCTTGTGTTTTAGAGCTAGAAATAGC	EGFR_gRNA2	TTTCTCTTCTTAGACCATCC	NOTCH1_gRNA1	CTGCACGGCCTCGATCTTGT	SynLethDB_gene_pair	211
EGFR_gRNA2_N_NOTCH1_gRNA2_SL_oligo	CATGCGAGAAAAGCCTTGTTTGGTTTCTCTTCTTAGACCATCCGTTTGGGTCTTCGAGAAGACCTCACCGCTGTTGCGCAGCTGCTCCGGGTTTTAGAGCTAGAAATAGC	EGFR_gRNA2	TTTCTCTTCTTAGACCATCC	NOTCH1_gRNA2	CTGTTGCGCAGCTGCTCCGG	SynLethDB_gene_pair	212
EGFR_gRNA2_N_NOTCH1_gRNA3_SL_oligo	CATGCGAGAAAAGCCTTGTTTGGTTTCTCTTCTTAGACCATCCGTTTGGGTCTTCGAGAAGACCTCACCGACTGCGTGCAGTTCTTCCAGGTTTTAGAGCTAGAAATAGC	EGFR_gRNA2	TTTCTCTTCTTAGACCATCC	NOTCH1_gRNA3	ACTGCGTGCAGTTCTTCCAG	SynLethDB_gene_pair	213
EGFR_gRNA2_N_NOTCH1_gRNA4_SL_oligo	CATGCGAGAAAAGCCTTGTTTGGTTTCTCTTCTTAGACCATCCGTTTGGGTCTTCGAGAAGACCTCACCGGCCTCCGTGGCGGCAAAGCCGTTTTAGAGCTAGAAATAGC	EGFR_gRNA2	TTTCTCTTCTTAGACCATCC	NOTCH1_gRNA4	GCCTCCGTGGCGGCAAAGCC	SynLethDB_gene_pair	214
EGFR_gRNA2_N_NOTCH1_gRNA5_SL_oligo	CATGCGAGAAAAGCCTTGTTTGGTTTCTCTTCTTAGACCATCCGTTTGGGTCTTCGAGAAGACCTCACCGTGTCCCGGCGTTCTTGCAGGGTTTTAGAGCTAGAAATAGC	EGFR_gRNA2	TTTCTCTTCTTAGACCATCC	NOTCH1_gRNA5	TGTCCCGGCGTTCTTGCAGG	SynLethDB_gene_pair	215
EGFR_gRNA3_N_NOTCH1_gRNA1_SL_oligo	CATGCGAGAAAAGCCTTGTTTGGATCATTTTCTCAGCCTCCAGGTTTGGGTCTTCGAGAAGACCTCACCGCTGCACGGCCTCGATCTTGTGTTTTAGAGCTAGAAATAGC	EGFR_gRNA3	ATCATTTTCTCAGCCTCCAG	NOTCH1_gRNA1	CTGCACGGCCTCGATCTTGT	SynLethDB_gene_pair	216
EGFR_gRNA3_N_NOTCH1_gRNA2_SL_oligo	CATGCGAGAAAAGCCTTGTTTGGATCATTTTCTCAGCCTCCAGGTTTGGGTCTTCGAGAAGACCTCACCGCTGTTGCGCAGCTGCTCCGGGTTTTAGAGCTAGAAATAGC	EGFR_gRNA3	ATCATTTTCTCAGCCTCCAG	NOTCH1_gRNA2	CTGTTGCGCAGCTGCTCCGG	SynLethDB_gene_pair	217
EGFR_gRNA3_N_NOTCH1_gRNA3_SL_oligo	CATGCGAGAAAAGCCTTGTTTGGATCATTTTCTCAGCCTCCAGGTTTGGGTCTTCGAGAAGACCTCACCGACTGCGTGCAGTTCTTCCAGGTTTTAGAGCTAGAAATAGC	EGFR_gRNA3	ATCATTTTCTCAGCCTCCAG	NOTCH1_gRNA3	ACTGCGTGCAGTTCTTCCAG	SynLethDB_gene_pair	218
EGFR_gRNA3_N_NOTCH1_gRNA4_SL_oligo	CATGCGAGAAAAGCCTTGTTTGGATCATTTTCTCAGCCTCCAGGTTTGGGTCTTCGAGAAGACCTCACCGGCCTCCGTGGCGGCAAAGCCGTTTTAGAGCTAGAAATAGC	EGFR_gRNA3	ATCATTTTCTCAGCCTCCAG	NOTCH1_gRNA4	GCCTCCGTGGCGGCAAAGCC	SynLethDB_gene_pair	219
EGFR_gRNA3_N_NOTCH1_gRNA5_SL_oligo	CATGCGAGAAAAGCCTTGTTTGGATCATTTTCTCAGCCTCCAGGTTTGGGTCTTCGAGAAGACCTCACCGTGTCCCGGCGTTCTTGCAGGGTTTTAGAGCTAGAAATAGC	EGFR_gRNA3	ATCATTTTCTCAGCCTCCAG	NOTCH1_gRNA5	TGTCCCGGCGTTCTTGCAGG	SynLethDB_gene_pair	220
EGFR_gRNA4_N_NOTCH1_gRNA1_SL_oligo	CATGCGAGAAAAGCCTTGTTTGGAAAACCGTAAAGGAAATCACGTTTGGGTCTTCGAGAAGACCTCACCGCTGCACGGCCTCGATCTTGTGTTTTAGAGCTAGAAATAGC	EGFR_gRNA4	AAAACCGTAAAGGAAATCAC	NOTCH1_gRNA1	CTGCACGGCCTCGATCTTGT	SynLethDB_gene_pair	221
EGFR_gRNA4_N_NOTCH1_gRNA2_SL_oligo	CATGCGAGAAAAGCCTTGTTTGGAAAACCGTAAAGGAAATCACGTTTGGGTCTTCGAGAAGACCTCACCGCTGTTGCGCAGCTGCTCCGGGTTTTAGAGCTAGAAATAGC	EGFR_gRNA4	AAAACCGTAAAGGAAATCAC	NOTCH1_gRNA2	CTGTTGCGCAGCTGCTCCGG	SynLethDB_gene_pair	222
EGFR_gRNA4_N_NOTCH1_gRNA3_SL_oligo	CATGCGAGAAAAGCCTTGTTTGGAAAACCGTAAAGGAAATCACGTTTGGGTCTTCGAGAAGACCTCACCGACTGCGTGCAGTTCTTCCAGGTTTTAGAGCTAGAAATAGC	EGFR_gRNA4	AAAACCGTAAAGGAAATCAC	NOTCH1_gRNA3	ACTGCGTGCAGTTCTTCCAG	SynLethDB_gene_pair	223
EGFR_gRNA4_N_NOTCH1_gRNA4_SL_oligo	CATGCGAGAAAAGCCTTGTTTGGAAAACCGTAAAGGAAATCACGTTTGGGTCTTCGAGAAGACCTCACCGGCCTCCGTGGCGGCAAAGCCGTTTTAGAGCTAGAAATAGC	EGFR_gRNA4	AAAACCGTAAAGGAAATCAC	NOTCH1_gRNA4	GCCTCCGTGGCGGCAAAGCC	SynLethDB_gene_pair	224
EGFR_gRNA4_N_NOTCH1_gRNA5_SL_oligo	CATGCGAGAAAAGCCTTGTTTGGAAAACCGTAAAGGAAATCACGTTTGGGTCTTCGAGAAGACCTCACCGTGTCCCGGCGTTCTTGCAGGGTTTTAGAGCTAGAAATAGC	EGFR_gRNA4	AAAACCGTAAAGGAAATCAC	NOTCH1_gRNA5	TGTCCCGGCGTTCTTGCAGG	SynLethDB_gene_pair	225
EGFR_gRNA5_N_NOTCH1_gRNA1_SL_oligo	CATGCGAGAAAAGCCTTGTTTGGGCAAGTGTAAGAAGTGCGAAGTTTGGGTCTTCGAGAAGACCTCACCGCTGCACGGCCTCGATCTTGTGTTTTAGAGCTAGAAATAGC	EGFR_gRNA5	GCAAGTGTAAGAAGTGCGAA	NOTCH1_gRNA1	CTGCACGGCCTCGATCTTGT	SynLethDB_gene_pair	226
EGFR_gRNA5_N_NOTCH1_gRNA2_SL_oligo	CATGCGAGAAAAGCCTTGTTTGGGCAAGTGTAAGAAGTGCGAAGTTTGGGTCTTCGAGAAGACCTCACCGCTGTTGCGCAGCTGCTCCGGGTTTTAGAGCTAGAAATAGC	EGFR_gRNA5	GCAAGTGTAAGAAGTGCGAA	NOTCH1_gRNA2	CTGTTGCGCAGCTGCTCCGG	SynLethDB_gene_pair	227
EGFR_gRNA5_N_NOTCH1_gRNA3_SL_oligo	CATGCGAGAAAAGCCTTGTTTGGGCAAGTGTAAGAAGTGCGAAGTTTGGGTCTTCGAGAAGACCTCACCGACTGCGTGCAGTTCTTCCAGGTTTTAGAGCTAGAAATAGC	EGFR_gRNA5	GCAAGTGTAAGAAGTGCGAA	NOTCH1_gRNA3	ACTGCGTGCAGTTCTTCCAG	SynLethDB_gene_pair	228
EGFR_gRNA5_N_NOTCH1_gRNA4_SL_oligo	CATGCGAGAAAAGCCTTGTTTGGGCAAGTGTAAGAAGTGCGAAGTTTGGGTCTTCGAGAAGACCTCACCGGCCTCCGTGGCGGCAAAGCCGTTTTAGAGCTAGAAATAGC	EGFR_gRNA5	GCAAGTGTAAGAAGTGCGAA	NOTCH1_gRNA4	GCCTCCGTGGCGGCAAAGCC	SynLethDB_gene_pair	229
EGFR_gRNA5_N_NOTCH1_gRNA5_SL_oligo	CATGCGAGAAAAGCCTTGTTTGGGCAAGTGTAAGAAGTGCGAAGTTTGGGTCTTCGAGAAGACCTCACCGTGTCCCGGCGTTCTTGCAGGGTTTTAGAGCTAGAAATAGC	EGFR_gRNA5	GCAAGTGTAAGAAGTGCGAA	NOTCH1_gRNA5	TGTCCCGGCGTTCTTGCAGG	SynLethDB_gene_pair	230
EGFR_gRNA1_N_Fluc_gRNA_1_SL_oligo	CATGCGAGAAAAGCCTTGTTTGGGCTGCCCATGAGAAATTTACGTTTGGGTCTTCGAGAAGACCTCACCGGTGTTGGGCGCGTTATTTATGTTTTAGAGCTAGAAATAGC	EGFR_gRNA1	GCTGCCCATGAGAAATTTAC	Fluc_gRNA_1	GTGTTGGGCGCGTTATTTAT	SynLethDB_gene_pair	231
EGFR_gRNA2_N_Fluc_gRNA_1_SL_oligo	CATGCGAGAAAAGCCTTGTTTGGTTTCTCTTCTTAGACCATCCGTTTGGGTCTTCGAGAAGACCTCACCGGTGTTGGGCGCGTTATTTATGTTTTAGAGCTAGAAATAGC	EGFR_gRNA2	TTTCTCTTCTTAGACCATCC	Fluc_gRNA_1	GTGTTGGGCGCGTTATTTAT	SynLethDB_gene_pair	232
EGFR_gRNA3_N_Fluc_gRNA_1_SL_oligo	CATGCGAGAAAAGCCTTGTTTGGATCATTTTCTCAGCCTCCAGGTTTGGGTCTTCGAGAAGACCTCACCGGTGTTGGGCGCGTTATTTATGTTTTAGAGCTAGAAATAGC	EGFR_gRNA3	ATCATTTTCTCAGCCTCCAG	Fluc_gRNA_1	GTGTTGGGCGCGTTATTTAT	SynLethDB_gene_pair	233
EGFR_gRNA4_N_Fluc_gRNA_1_SL_oligo	CATGCGAGAAAAGCCTTGTTTGGAAAACCGTAAAGGAAATCACGTTTGGGTCTTCGAGAAGACCTCACCGGTGTTGGGCGCGTTATTTATGTTTTAGAGCTAGAAATAGC	EGFR_gRNA4	AAAACCGTAAAGGAAATCAC	Fluc_gRNA_1	GTGTTGGGCGCGTTATTTAT	SynLethDB_gene_pair	234
EGFR_gRNA5_N_Fluc_gRNA_1_SL_oligo	CATGCGAGAAAAGCCTTGTTTGGGCAAGTGTAAGAAGTGCGAAGTTTGGGTCTTCGAGAAGACCTCACCGGTGTTGGGCGCGTTATTTATGTTTTAGAGCTAGAAATAGC	EGFR_gRNA5	GCAAGTGTAAGAAGTGCGAA	Fluc_gRNA_1	GTGTTGGGCGCGTTATTTAT	SynLethDB_gene_pair	235
NOTCH1_gRNA1_N_Fluc_gRNA_1_SL_oligo	CATGCGAGAAAAGCCTTGTTTGGCTGCACGGCCTCGATCTTGTGTTTGGGTCTTCGAGAAGACCTCACCGGTGTTGGGCGCGTTATTTATGTTTTAGAGCTAGAAATAGC	NOTCH1_gRNA1	CTGCACGGCCTCGATCTTGT	Fluc_gRNA_1	GTGTTGGGCGCGTTATTTAT	SynLethDB_gene_pair	236
NOTCH1_gRNA2_N_Fluc_gRNA_1_SL_oligo	CATGCGAGAAAAGCCTTGTTTGGCTGTTGCGCAGCTGCTCCGGGTTTGGGTCTTCGAGAAGACCTCACCGGTGTTGGGCGCGTTATTTATGTTTTAGAGCTAGAAATAGC	NOTCH1_gRNA2	CTGTTGCGCAGCTGCTCCGG	Fluc_gRNA_1	GTGTTGGGCGCGTTATTTAT	SynLethDB_gene_pair	237
NOTCH1_gRNA3_N_Fluc_gRNA_1_SL_oligo	CATGCGAGAAAAGCCTTGTTTGGACTGCGTGCAGTTCTTCCAGGTTTGGGTCTTCGAGAAGACCTCACCGGTGTTGGGCGCGTTATTTATGTTTTAGAGCTAGAAATAGC	NOTCH1_gRNA3	ACTGCGTGCAGTTCTTCCAG	Fluc_gRNA_1	GTGTTGGGCGCGTTATTTAT	SynLethDB_gene_pair	238
NOTCH1_gRNA4_N_Fluc_gRNA_1_SL_oligo	CATGCGAGAAAAGCCTTGTTTGGGCCTCCGTGGCGGCAAAGCCGTTTGGGTCTTCGAGAAGACCTCACCGGTGTTGGGCGCGTTATTTATGTTTTAGAGCTAGAAATAGC	NOTCH1_gRNA4	GCCTCCGTGGCGGCAAAGCC	Fluc_gRNA_1	GTGTTGGGCGCGTTATTTAT	SynLethDB_gene_pair	239
NOTCH1_gRNA5_N_Fluc_gRNA_1_SL_oligo	CATGCGAGAAAAGCCTTGTTTGGTGTCCCGGCGTTCTTGCAGGGTTTGGGTCTTCGAGAAGACCTCACCGGTGTTGGGCGCGTTATTTATGTTTTAGAGCTAGAAATAGC	NOTCH1_gRNA5	TGTCCCGGCGTTCTTGCAGG	Fluc_gRNA_1	GTGTTGGGCGCGTTATTTAT	SynLethDB_gene_pair	240
BRCA1_gRNA1_N_PARP2_gRNA1_SL_oligo	CATGCGAGAAAAGCCTTGTTTGGTAAATCTCGTACTTTCTTGTGTTTGGGTCTTCGAGAAGACCTCACCGCGACTATACCATGACCTTGCGTTTTAGAGCTAGAAATAGC	BRCA1_gRNA1	TAAATCTCGTACTTTCTTGT	PARP2_gRNA1	CGACTATACCATGACCTTGC	SynLethDB_gene_pair	241
BRCA1_gRNA1_N_PARP2_gRNA2_SL_oligo	CATGCGAGAAAAGCCTTGTTTGGTAAATCTCGTACTTTCTTGTGTTTGGGTCTTCGAGAAGACCTCACCGTAAACATAGCACCAAGGGGCGTTTTAGAGCTAGAAATAGC	BRCA1_gRNA1	TAAATCTCGTACTTTCTTGT	PARP2_gRNA2	TAAACATAGCACCAAGGGGC	SynLethDB_gene_pair	242
BRCA1_gRNA1_N_PARP2_gRNA3_SL_oligo	CATGCGAGAAAAGCCTTGTTTGGTAAATCTCGTACTTTCTTGTGTTTGGGTCTTCGAGAAGACCTCACCGTATTGTATATAACCCCAACCGTTTTAGAGCTAGAAATAGC	BRCA1_gRNA1	TAAATCTCGTACTTTCTTGT	PARP2_gRNA3	TATTGTATATAACCCCAACC	SynLethDB_gene_pair	243
BRCA1_gRNA1_N_PARP2_gRNA4_SL_oligo	CATGCGAGAAAAGCCTTGTTTGGTAAATCTCGTACTTTCTTGTGTTTGGGTCTTCGAGAAGACCTCACCGACAAAGCCCAGAACACCCATGTTTTAGAGCTAGAAATAGC	BRCA1_gRNA1	TAAATCTCGTACTTTCTTGT	PARP2_gRNA4	ACAAAGCCCAGAACACCCAT	SynLethDB_gene_pair	244
BRCA1_gRNA1_N_PARP2_gRNA5_SL_oligo	CATGCGAGAAAAGCCTTGTTTGGTAAATCTCGTACTTTCTTGTGTTTGGGTCTTCGAGAAGACCTCACCGCCAGGATTCCGCATGACTTTGTTTTAGAGCTAGAAATAGC	BRCA1_gRNA1	TAAATCTCGTACTTTCTTGT	PARP2_gRNA5	CCAGGATTCCGCATGACTTT	SynLethDB_gene_pair	245
BRCA1_gRNA2_N_PARP2_gRNA1_SL_oligo	CATGCGAGAAAAGCCTTGTTTGGTAAAGCCTCATGAGGATCACGTTTGGGTCTTCGAGAAGACCTCACCGCGACTATACCATGACCTTGCGTTTTAGAGCTAGAAATAGC	BRCA1_gRNA2	TAAAGCCTCATGAGGATCAC	PARP2_gRNA1	CGACTATACCATGACCTTGC	SynLethDB_gene_pair	246
BRCA1_gRNA2_N_PARP2_gRNA2_SL_oligo	CATGCGAGAAAAGCCTTGTTTGGTAAAGCCTCATGAGGATCACGTTTGGGTCTTCGAGAAGACCTCACCGTAAACATAGCACCAAGGGGCGTTTTAGAGCTAGAAATAGC	BRCA1_gRNA2	TAAAGCCTCATGAGGATCAC	PARP2_gRNA2	TAAACATAGCACCAAGGGGC	SynLethDB_gene_pair	247
BRCA1_gRNA2_N_PARP2_gRNA3_SL_oligo	CATGCGAGAAAAGCCTTGTTTGGTAAAGCCTCATGAGGATCACGTTTGGGTCTTCGAGAAGACCTCACCGTATTGTATATAACCCCAACCGTTTTAGAGCTAGAAATAGC	BRCA1_gRNA2	TAAAGCCTCATGAGGATCAC	PARP2_gRNA3	TATTGTATATAACCCCAACC	SynLethDB_gene_pair	248
BRCA1_gRNA2_N_PARP2_gRNA4_SL_oligo	CATGCGAGAAAAGCCTTGTTTGGTAAAGCCTCATGAGGATCACGTTTGGGTCTTCGAGAAGACCTCACCGACAAAGCCCAGAACACCCATGTTTTAGAGCTAGAAATAGC	BRCA1_gRNA2	TAAAGCCTCATGAGGATCAC	PARP2_gRNA4	ACAAAGCCCAGAACACCCAT	SynLethDB_gene_pair	249
BRCA1_gRNA2_N_PARP2_gRNA5_SL_oligo	CATGCGAGAAAAGCCTTGTTTGGTAAAGCCTCATGAGGATCACGTTTGGGTCTTCGAGAAGACCTCACCGCCAGGATTCCGCATGACTTTGTTTTAGAGCTAGAAATAGC	BRCA1_gRNA2	TAAAGCCTCATGAGGATCAC	PARP2_gRNA5	CCAGGATTCCGCATGACTTT	SynLethDB_gene_pair	250
BRCA1_gRNA3_N_PARP2_gRNA1_SL_oligo	CATGCGAGAAAAGCCTTGTTTGGCTTGTGCTGACTTACCAGATGTTTGGGTCTTCGAGAAGACCTCACCGCGACTATACCATGACCTTGCGTTTTAGAGCTAGAAATAGC	BRCA1_gRNA3	CTTGTGCTGACTTACCAGAT	PARP2_gRNA1	CGACTATACCATGACCTTGC	SynLethDB_gene_pair	251
BRCA1_gRNA3_N_PARP2_gRNA2_SL_oligo	CATGCGAGAAAAGCCTTGTTTGGCTTGTGCTGACTTACCAGATGTTTGGGTCTTCGAGAAGACCTCACCGTAAACATAGCACCAAGGGGCGTTTTAGAGCTAGAAATAGC	BRCA1_gRNA3	CTTGTGCTGACTTACCAGAT	PARP2_gRNA2	TAAACATAGCACCAAGGGGC	SynLethDB_gene_pair	252
BRCA1_gRNA3_N_PARP2_gRNA3_SL_oligo	CATGCGAGAAAAGCCTTGTTTGGCTTGTGCTGACTTACCAGATGTTTGGGTCTTCGAGAAGACCTCACCGTATTGTATATAACCCCAACCGTTTTAGAGCTAGAAATAGC	BRCA1_gRNA3	CTTGTGCTGACTTACCAGAT	PARP2_gRNA3	TATTGTATATAACCCCAACC	SynLethDB_gene_pair	253
BRCA1_gRNA3_N_PARP2_gRNA4_SL_oligo	CATGCGAGAAAAGCCTTGTTTGGCTTGTGCTGACTTACCAGATGTTTGGGTCTTCGAGAAGACCTCACCGACAAAGCCCAGAACACCCATGTTTTAGAGCTAGAAATAGC	BRCA1_gRNA3	CTTGTGCTGACTTACCAGAT	PARP2_gRNA4	ACAAAGCCCAGAACACCCAT	SynLethDB_gene_pair	254
BRCA1_gRNA3_N_PARP2_gRNA5_SL_oligo	CATGCGAGAAAAGCCTTGTTTGGCTTGTGCTGACTTACCAGATGTTTGGGTCTTCGAGAAGACCTCACCGCCAGGATTCCGCATGACTTTGTTTTAGAGCTAGAAATAGC	BRCA1_gRNA3	CTTGTGCTGACTTACCAGAT	PARP2_gRNA5	CCAGGATTCCGCATGACTTT	SynLethDB_gene_pair	255
BRCA1_gRNA4_N_PARP2_gRNA1_SL_oligo	CATGCGAGAAAAGCCTTGTTTGGAAATATGTGGTCACACTTTGGTTTGGGTCTTCGAGAAGACCTCACCGCGACTATACCATGACCTTGCGTTTTAGAGCTAGAAATAGC	BRCA1_gRNA4	AAATATGTGGTCACACTTTG	PARP2_gRNA1	CGACTATACCATGACCTTGC	SynLethDB_gene_pair	256
BRCA1_gRNA4_N_PARP2_gRNA2_SL_oligo	CATGCGAGAAAAGCCTTGTTTGGAAATATGTGGTCACACTTTGGTTTGGGTCTTCGAGAAGACCTCACCGTAAACATAGCACCAAGGGGCGTTTTAGAGCTAGAAATAGC	BRCA1_gRNA4	AAATATGTGGTCACACTTTG	PARP2_gRNA2	TAAACATAGCACCAAGGGGC	SynLethDB_gene_pair	257
BRCA1_gRNA4_N_PARP2_gRNA3_SL_oligo	CATGCGAGAAAAGCCTTGTTTGGAAATATGTGGTCACACTTTGGTTTGGGTCTTCGAGAAGACCTCACCGTATTGTATATAACCCCAACCGTTTTAGAGCTAGAAATAGC	BRCA1_gRNA4	AAATATGTGGTCACACTTTG	PARP2_gRNA3	TATTGTATATAACCCCAACC	SynLethDB_gene_pair	258
BRCA1_gRNA4_N_PARP2_gRNA4_SL_oligo	CATGCGAGAAAAGCCTTGTTTGGAAATATGTGGTCACACTTTGGTTTGGGTCTTCGAGAAGACCTCACCGACAAAGCCCAGAACACCCATGTTTTAGAGCTAGAAATAGC	BRCA1_gRNA4	AAATATGTGGTCACACTTTG	PARP2_gRNA4	ACAAAGCCCAGAACACCCAT	SynLethDB_gene_pair	259
BRCA1_gRNA4_N_PARP2_gRNA5_SL_oligo	CATGCGAGAAAAGCCTTGTTTGGAAATATGTGGTCACACTTTGGTTTGGGTCTTCGAGAAGACCTCACCGCCAGGATTCCGCATGACTTTGTTTTAGAGCTAGAAATAGC	BRCA1_gRNA4	AAATATGTGGTCACACTTTG	PARP2_gRNA5	CCAGGATTCCGCATGACTTT	SynLethDB_gene_pair	260
BRCA1_gRNA5_N_PARP2_gRNA1_SL_oligo	CATGCGAGAAAAGCCTTGTTTGGACTGTGAAGGCCCTTTCTTCGTTTGGGTCTTCGAGAAGACCTCACCGCGACTATACCATGACCTTGCGTTTTAGAGCTAGAAATAGC	BRCA1_gRNA5	ACTGTGAAGGCCCTTTCTTC	PARP2_gRNA1	CGACTATACCATGACCTTGC	SynLethDB_gene_pair	261
BRCA1_gRNA5_N_PARP2_gRNA2_SL_oligo	CATGCGAGAAAAGCCTTGTTTGGACTGTGAAGGCCCTTTCTTCGTTTGGGTCTTCGAGAAGACCTCACCGTAAACATAGCACCAAGGGGCGTTTTAGAGCTAGAAATAGC	BRCA1_gRNA5	ACTGTGAAGGCCCTTTCTTC	PARP2_gRNA2	TAAACATAGCACCAAGGGGC	SynLethDB_gene_pair	262
BRCA1_gRNA5_N_PARP2_gRNA3_SL_oligo	CATGCGAGAAAAGCCTTGTTTGGACTGTGAAGGCCCTTTCTTCGTTTGGGTCTTCGAGAAGACCTCACCGTATTGTATATAACCCCAACCGTTTTAGAGCTAGAAATAGC	BRCA1_gRNA5	ACTGTGAAGGCCCTTTCTTC	PARP2_gRNA3	TATTGTATATAACCCCAACC	SynLethDB_gene_pair	263
BRCA1_gRNA5_N_PARP2_gRNA4_SL_oligo	CATGCGAGAAAAGCCTTGTTTGGACTGTGAAGGCCCTTTCTTCGTTTGGGTCTTCGAGAAGACCTCACCGACAAAGCCCAGAACACCCATGTTTTAGAGCTAGAAATAGC	BRCA1_gRNA5	ACTGTGAAGGCCCTTTCTTC	PARP2_gRNA4	ACAAAGCCCAGAACACCCAT	SynLethDB_gene_pair	264
BRCA1_gRNA5_N_PARP2_gRNA5_SL_oligo	CATGCGAGAAAAGCCTTGTTTGGACTGTGAAGGCCCTTTCTTCGTTTGGGTCTTCGAGAAGACCTCACCGCCAGGATTCCGCATGACTTTGTTTTAGAGCTAGAAATAGC	BRCA1_gRNA5	ACTGTGAAGGCCCTTTCTTC	PARP2_gRNA5	CCAGGATTCCGCATGACTTT	SynLethDB_gene_pair	265
PARP2_gRNA1_N_Fluc_gRNA_1_SL_oligo	CATGCGAGAAAAGCCTTGTTTGGCGACTATACCATGACCTTGCGTTTGGGTCTTCGAGAAGACCTCACCGGTGTTGGGCGCGTTATTTATGTTTTAGAGCTAGAAATAGC	PARP2_gRNA1	CGACTATACCATGACCTTGC	Fluc_gRNA_1	GTGTTGGGCGCGTTATTTAT	SynLethDB_gene_pair	266
PARP2_gRNA2_N_Fluc_gRNA_1_SL_oligo	CATGCGAGAAAAGCCTTGTTTGGTAAACATAGCACCAAGGGGCGTTTGGGTCTTCGAGAAGACCTCACCGGTGTTGGGCGCGTTATTTATGTTTTAGAGCTAGAAATAGC	PARP2_gRNA2	TAAACATAGCACCAAGGGGC	Fluc_gRNA_1	GTGTTGGGCGCGTTATTTAT	SynLethDB_gene_pair	267
PARP2_gRNA3_N_Fluc_gRNA_1_SL_oligo	CATGCGAGAAAAGCCTTGTTTGGTATTGTATATAACCCCAACCGTTTGGGTCTTCGAGAAGACCTCACCGGTGTTGGGCGCGTTATTTATGTTTTAGAGCTAGAAATAGC	PARP2_gRNA3	TATTGTATATAACCCCAACC	Fluc_gRNA_1	GTGTTGGGCGCGTTATTTAT	SynLethDB_gene_pair	268
PARP2_gRNA4_N_Fluc_gRNA_1_SL_oligo	CATGCGAGAAAAGCCTTGTTTGGACAAAGCCCAGAACACCCATGTTTGGGTCTTCGAGAAGACCTCACCGGTGTTGGGCGCGTTATTTATGTTTTAGAGCTAGAAATAGC	PARP2_gRNA4	ACAAAGCCCAGAACACCCAT	Fluc_gRNA_1	GTGTTGGGCGCGTTATTTAT	SynLethDB_gene_pair	269
PARP2_gRNA5_N_Fluc_gRNA_1_SL_oligo	CATGCGAGAAAAGCCTTGTTTGGCCAGGATTCCGCATGACTTTGTTTGGGTCTTCGAGAAGACCTCACCGGTGTTGGGCGCGTTATTTATGTTTTAGAGCTAGAAATAGC	PARP2_gRNA5	CCAGGATTCCGCATGACTTT	Fluc_gRNA_1	GTGTTGGGCGCGTTATTTAT	SynLethDB_gene_pair	270
RB1_gRNA1_N_TOP2A_gRNA1_SL_oligo	CATGCGAGAAAAGCCTTGTTTGGAGTTCACCCTTACGGATTCCGTTTGGGTCTTCGAGAAGACCTCACCGGACTCTTCCAGGTACTTTATGTTTTAGAGCTAGAAATAGC	RB1_gRNA1	AGTTCACCCTTACGGATTCC	TOP2A_gRNA1	GACTCTTCCAGGTACTTTAT	SynLethDB_gene_pair	271
RB1_gRNA1_N_TOP2A_gRNA2_SL_oligo	CATGCGAGAAAAGCCTTGTTTGGAGTTCACCCTTACGGATTCCGTTTGGGTCTTCGAGAAGACCTCACCGTTCCTTGGTTAAATACCAAAGTTTTAGAGCTAGAAATAGC	RB1_gRNA1	AGTTCACCCTTACGGATTCC	TOP2A_gRNA2	TTCCTTGGTTAAATACCAAA	SynLethDB_gene_pair	272
RB1_gRNA1_N_TOP2A_gRNA3_SL_oligo	CATGCGAGAAAAGCCTTGTTTGGAGTTCACCCTTACGGATTCCGTTTGGGTCTTCGAGAAGACCTCACCGTTTGCGGCGATTCTTGGTTTGTTTTAGAGCTAGAAATAGC	RB1_gRNA1	AGTTCACCCTTACGGATTCC	TOP2A_gRNA3	TTTGCGGCGATTCTTGGTTT	SynLethDB_gene_pair	273
RB1_gRNA1_N_TOP2A_gRNA4_SL_oligo	CATGCGAGAAAAGCCTTGTTTGGAGTTCACCCTTACGGATTCCGTTTGGGTCTTCGAGAAGACCTCACCGCTCTAATACAAGACATTTTTGTTTTAGAGCTAGAAATAGC	RB1_gRNA1	AGTTCACCCTTACGGATTCC	TOP2A_gRNA4	CTCTAATACAAGACATTTTT	SynLethDB_gene_pair	274
RB1_gRNA1_N_TOP2A_gRNA5_SL_oligo	CATGCGAGAAAAGCCTTGTTTGGAGTTCACCCTTACGGATTCCGTTTGGGTCTTCGAGAAGACCTCACCGGCTGTCCAAATATGAGAGCTGTTTTAGAGCTAGAAATAGC	RB1_gRNA1	AGTTCACCCTTACGGATTCC	TOP2A_gRNA5	GCTGTCCAAATATGAGAGCT	SynLethDB_gene_pair	275
RB1_gRNA2_N_TOP2A_gRNA1_SL_oligo	CATGCGAGAAAAGCCTTGTTTGGTACAGAAAAACATAGAAATCGTTTGGGTCTTCGAGAAGACCTCACCGGACTCTTCCAGGTACTTTATGTTTTAGAGCTAGAAATAGC	RB1_gRNA2	TACAGAAAAACATAGAAATC	TOP2A_gRNA1	GACTCTTCCAGGTACTTTAT	SynLethDB_gene_pair	276
RB1_gRNA2_N_TOP2A_gRNA2_SL_oligo	CATGCGAGAAAAGCCTTGTTTGGTACAGAAAAACATAGAAATCGTTTGGGTCTTCGAGAAGACCTCACCGTTCCTTGGTTAAATACCAAAGTTTTAGAGCTAGAAATAGC	RB1_gRNA2	TACAGAAAAACATAGAAATC	TOP2A_gRNA2	TTCCTTGGTTAAATACCAAA	SynLethDB_gene_pair	277
RB1_gRNA2_N_TOP2A_gRNA3_SL_oligo	CATGCGAGAAAAGCCTTGTTTGGTACAGAAAAACATAGAAATCGTTTGGGTCTTCGAGAAGACCTCACCGTTTGCGGCGATTCTTGGTTTGTTTTAGAGCTAGAAATAGC	RB1_gRNA2	TACAGAAAAACATAGAAATC	TOP2A_gRNA3	TTTGCGGCGATTCTTGGTTT	SynLethDB_gene_pair	278
RB1_gRNA2_N_TOP2A_gRNA4_SL_oligo	CATGCGAGAAAAGCCTTGTTTGGTACAGAAAAACATAGAAATCGTTTGGGTCTTCGAGAAGACCTCACCGCTCTAATACAAGACATTTTTGTTTTAGAGCTAGAAATAGC	RB1_gRNA2	TACAGAAAAACATAGAAATC	TOP2A_gRNA4	CTCTAATACAAGACATTTTT	SynLethDB_gene_pair	279
RB1_gRNA2_N_TOP2A_gRNA5_SL_oligo	CATGCGAGAAAAGCCTTGTTTGGTACAGAAAAACATAGAAATCGTTTGGGTCTTCGAGAAGACCTCACCGGCTGTCCAAATATGAGAGCTGTTTTAGAGCTAGAAATAGC	RB1_gRNA2	TACAGAAAAACATAGAAATC	TOP2A_gRNA5	GCTGTCCAAATATGAGAGCT	SynLethDB_gene_pair	280
RB1_gRNA3_N_TOP2A_gRNA1_SL_oligo	CATGCGAGAAAAGCCTTGTTTGGTATTATAGTATTCTATAACTGTTTGGGTCTTCGAGAAGACCTCACCGGACTCTTCCAGGTACTTTATGTTTTAGAGCTAGAAATAGC	RB1_gRNA3	TATTATAGTATTCTATAACT	TOP2A_gRNA1	GACTCTTCCAGGTACTTTAT	SynLethDB_gene_pair	281
RB1_gRNA3_N_TOP2A_gRNA2_SL_oligo	CATGCGAGAAAAGCCTTGTTTGGTATTATAGTATTCTATAACTGTTTGGGTCTTCGAGAAGACCTCACCGTTCCTTGGTTAAATACCAAAGTTTTAGAGCTAGAAATAGC	RB1_gRNA3	TATTATAGTATTCTATAACT	TOP2A_gRNA2	TTCCTTGGTTAAATACCAAA	SynLethDB_gene_pair	282
RB1_gRNA3_N_TOP2A_gRNA3_SL_oligo	CATGCGAGAAAAGCCTTGTTTGGTATTATAGTATTCTATAACTGTTTGGGTCTTCGAGAAGACCTCACCGTTTGCGGCGATTCTTGGTTTGTTTTAGAGCTAGAAATAGC	RB1_gRNA3	TATTATAGTATTCTATAACT	TOP2A_gRNA3	TTTGCGGCGATTCTTGGTTT	SynLethDB_gene_pair	283
RB1_gRNA3_N_TOP2A_gRNA4_SL_oligo	CATGCGAGAAAAGCCTTGTTTGGTATTATAGTATTCTATAACTGTTTGGGTCTTCGAGAAGACCTCACCGCTCTAATACAAGACATTTTTGTTTTAGAGCTAGAAATAGC	RB1_gRNA3	TATTATAGTATTCTATAACT	TOP2A_gRNA4	CTCTAATACAAGACATTTTT	SynLethDB_gene_pair	284
RB1_gRNA3_N_TOP2A_gRNA5_SL_oligo	CATGCGAGAAAAGCCTTGTTTGGTATTATAGTATTCTATAACTGTTTGGGTCTTCGAGAAGACCTCACCGGCTGTCCAAATATGAGAGCTGTTTTAGAGCTAGAAATAGC	RB1_gRNA3	TATTATAGTATTCTATAACT	TOP2A_gRNA5	GCTGTCCAAATATGAGAGCT	SynLethDB_gene_pair	285
RB1_gRNA4_N_TOP2A_gRNA1_SL_oligo	CATGCGAGAAAAGCCTTGTTTGGATTTGCTAAAGCTGTGGGACGTTTGGGTCTTCGAGAAGACCTCACCGGACTCTTCCAGGTACTTTATGTTTTAGAGCTAGAAATAGC	RB1_gRNA4	ATTTGCTAAAGCTGTGGGAC	TOP2A_gRNA1	GACTCTTCCAGGTACTTTAT	SynLethDB_gene_pair	286
RB1_gRNA4_N_TOP2A_gRNA2_SL_oligo	CATGCGAGAAAAGCCTTGTTTGGATTTGCTAAAGCTGTGGGACGTTTGGGTCTTCGAGAAGACCTCACCGTTCCTTGGTTAAATACCAAAGTTTTAGAGCTAGAAATAGC	RB1_gRNA4	ATTTGCTAAAGCTGTGGGAC	TOP2A_gRNA2	TTCCTTGGTTAAATACCAAA	SynLethDB_gene_pair	287
RB1_gRNA4_N_TOP2A_gRNA3_SL_oligo	CATGCGAGAAAAGCCTTGTTTGGATTTGCTAAAGCTGTGGGACGTTTGGGTCTTCGAGAAGACCTCACCGTTTGCGGCGATTCTTGGTTTGTTTTAGAGCTAGAAATAGC	RB1_gRNA4	ATTTGCTAAAGCTGTGGGAC	TOP2A_gRNA3	TTTGCGGCGATTCTTGGTTT	SynLethDB_gene_pair	288
RB1_gRNA4_N_TOP2A_gRNA4_SL_oligo	CATGCGAGAAAAGCCTTGTTTGGATTTGCTAAAGCTGTGGGACGTTTGGGTCTTCGAGAAGACCTCACCGCTCTAATACAAGACATTTTTGTTTTAGAGCTAGAAATAGC	RB1_gRNA4	ATTTGCTAAAGCTGTGGGAC	TOP2A_gRNA4	CTCTAATACAAGACATTTTT	SynLethDB_gene_pair	289
RB1_gRNA4_N_TOP2A_gRNA5_SL_oligo	CATGCGAGAAAAGCCTTGTTTGGATTTGCTAAAGCTGTGGGACGTTTGGGTCTTCGAGAAGACCTCACCGGCTGTCCAAATATGAGAGCTGTTTTAGAGCTAGAAATAGC	RB1_gRNA4	ATTTGCTAAAGCTGTGGGAC	TOP2A_gRNA5	GCTGTCCAAATATGAGAGCT	SynLethDB_gene_pair	290
RB1_gRNA5_N_TOP2A_gRNA1_SL_oligo	CATGCGAGAAAAGCCTTGTTTGGCAGTATGCTTCCACCAGGGTGTTTGGGTCTTCGAGAAGACCTCACCGGACTCTTCCAGGTACTTTATGTTTTAGAGCTAGAAATAGC	RB1_gRNA5	CAGTATGCTTCCACCAGGGT	TOP2A_gRNA1	GACTCTTCCAGGTACTTTAT	SynLethDB_gene_pair	291
RB1_gRNA5_N_TOP2A_gRNA2_SL_oligo	CATGCGAGAAAAGCCTTGTTTGGCAGTATGCTTCCACCAGGGTGTTTGGGTCTTCGAGAAGACCTCACCGTTCCTTGGTTAAATACCAAAGTTTTAGAGCTAGAAATAGC	RB1_gRNA5	CAGTATGCTTCCACCAGGGT	TOP2A_gRNA2	TTCCTTGGTTAAATACCAAA	SynLethDB_gene_pair	292
RB1_gRNA5_N_TOP2A_gRNA3_SL_oligo	CATGCGAGAAAAGCCTTGTTTGGCAGTATGCTTCCACCAGGGTGTTTGGGTCTTCGAGAAGACCTCACCGTTTGCGGCGATTCTTGGTTTGTTTTAGAGCTAGAAATAGC	RB1_gRNA5	CAGTATGCTTCCACCAGGGT	TOP2A_gRNA3	TTTGCGGCGATTCTTGGTTT	SynLethDB_gene_pair	293
RB1_gRNA5_N_TOP2A_gRNA4_SL_oligo	CATGCGAGAAAAGCCTTGTTTGGCAGTATGCTTCCACCAGGGTGTTTGGGTCTTCGAGAAGACCTCACCGCTCTAATACAAGACATTTTTGTTTTAGAGCTAGAAATAGC	RB1_gRNA5	CAGTATGCTTCCACCAGGGT	TOP2A_gRNA4	CTCTAATACAAGACATTTTT	SynLethDB_gene_pair	294
RB1_gRNA5_N_TOP2A_gRNA5_SL_oligo	CATGCGAGAAAAGCCTTGTTTGGCAGTATGCTTCCACCAGGGTGTTTGGGTCTTCGAGAAGACCTCACCGGCTGTCCAAATATGAGAGCTGTTTTAGAGCTAGAAATAGC	RB1_gRNA5	CAGTATGCTTCCACCAGGGT	TOP2A_gRNA5	GCTGTCCAAATATGAGAGCT	SynLethDB_gene_pair	295
TOP2A_gRNA1_N_Fluc_gRNA_1_SL_oligo	CATGCGAGAAAAGCCTTGTTTGGGACTCTTCCAGGTACTTTATGTTTGGGTCTTCGAGAAGACCTCACCGGTGTTGGGCGCGTTATTTATGTTTTAGAGCTAGAAATAGC	TOP2A_gRNA1	GACTCTTCCAGGTACTTTAT	Fluc_gRNA_1	GTGTTGGGCGCGTTATTTAT	SynLethDB_gene_pair	296
TOP2A_gRNA2_N_Fluc_gRNA_1_SL_oligo	CATGCGAGAAAAGCCTTGTTTGGTTCCTTGGTTAAATACCAAAGTTTGGGTCTTCGAGAAGACCTCACCGGTGTTGGGCGCGTTATTTATGTTTTAGAGCTAGAAATAGC	TOP2A_gRNA2	TTCCTTGGTTAAATACCAAA	Fluc_gRNA_1	GTGTTGGGCGCGTTATTTAT	SynLethDB_gene_pair	297
TOP2A_gRNA3_N_Fluc_gRNA_1_SL_oligo	CATGCGAGAAAAGCCTTGTTTGGTTTGCGGCGATTCTTGGTTTGTTTGGGTCTTCGAGAAGACCTCACCGGTGTTGGGCGCGTTATTTATGTTTTAGAGCTAGAAATAGC	TOP2A_gRNA3	TTTGCGGCGATTCTTGGTTT	Fluc_gRNA_1	GTGTTGGGCGCGTTATTTAT	SynLethDB_gene_pair	298
TOP2A_gRNA4_N_Fluc_gRNA_1_SL_oligo	CATGCGAGAAAAGCCTTGTTTGGCTCTAATACAAGACATTTTTGTTTGGGTCTTCGAGAAGACCTCACCGGTGTTGGGCGCGTTATTTATGTTTTAGAGCTAGAAATAGC	TOP2A_gRNA4	CTCTAATACAAGACATTTTT	Fluc_gRNA_1	GTGTTGGGCGCGTTATTTAT	SynLethDB_gene_pair	299
TOP2A_gRNA5_N_Fluc_gRNA_1_SL_oligo	CATGCGAGAAAAGCCTTGTTTGGGCTGTCCAAATATGAGAGCTGTTTGGGTCTTCGAGAAGACCTCACCGGTGTTGGGCGCGTTATTTATGTTTTAGAGCTAGAAATAGC	TOP2A_gRNA5	GCTGTCCAAATATGAGAGCT	Fluc_gRNA_1	GTGTTGGGCGCGTTATTTAT	SynLethDB_gene_pair	300
MYT1_gRNA1_N_TP53_gRNA1_SL_oligo	CATGCGAGAAAAGCCTTGTTTGGACCCAGGGCCAACTTGGCCAGTTTGGGTCTTCGAGAAGACCTCACCGAATGTTTCCTGACTCAGAGGGTTTTAGAGCTAGAAATAGC	MYT1_gRNA1	ACCCAGGGCCAACTTGGCCA	TP53_gRNA1	AATGTTTCCTGACTCAGAGG	SynLethDB_gene_pair	301
MYT1_gRNA1_N_TP53_gRNA2_SL_oligo	CATGCGAGAAAAGCCTTGTTTGGACCCAGGGCCAACTTGGCCAGTTTGGGTCTTCGAGAAGACCTCACCGTGACTGCTTGTAGATGGCCAGTTTTAGAGCTAGAAATAGC	MYT1_gRNA1	ACCCAGGGCCAACTTGGCCA	TP53_gRNA2	TGACTGCTTGTAGATGGCCA	SynLethDB_gene_pair	302
MYT1_gRNA1_N_TP53_gRNA3_SL_oligo	CATGCGAGAAAAGCCTTGTTTGGACCCAGGGCCAACTTGGCCAGTTTGGGTCTTCGAGAAGACCTCACCGCACGCAAATTTCCTTCCACTGTTTTAGAGCTAGAAATAGC	MYT1_gRNA1	ACCCAGGGCCAACTTGGCCA	TP53_gRNA3	CACGCAAATTTCCTTCCACT	SynLethDB_gene_pair	303
MYT1_gRNA1_N_TP53_gRNA4_SL_oligo	CATGCGAGAAAAGCCTTGTTTGGACCCAGGGCCAACTTGGCCAGTTTGGGTCTTCGAGAAGACCTCACCGGTGAAATATTCTCCATCCAGGTTTTAGAGCTAGAAATAGC	MYT1_gRNA1	ACCCAGGGCCAACTTGGCCA	TP53_gRNA4	GTGAAATATTCTCCATCCAG	SynLethDB_gene_pair	304
MYT1_gRNA1_N_TP53_gRNA5_SL_oligo	CATGCGAGAAAAGCCTTGTTTGGACCCAGGGCCAACTTGGCCAGTTTGGGTCTTCGAGAAGACCTCACCGTCTGTGCGCCGGTCTCTCCCGTTTTAGAGCTAGAAATAGC	MYT1_gRNA1	ACCCAGGGCCAACTTGGCCA	TP53_gRNA5	TCTGTGCGCCGGTCTCTCCC	SynLethDB_gene_pair	305
MYT1_gRNA2_N_TP53_gRNA1_SL_oligo	CATGCGAGAAAAGCCTTGTTTGGTGCAGGCTTTGACTACTCGCGTTTGGGTCTTCGAGAAGACCTCACCGAATGTTTCCTGACTCAGAGGGTTTTAGAGCTAGAAATAGC	MYT1_gRNA2	TGCAGGCTTTGACTACTCGC	TP53_gRNA1	AATGTTTCCTGACTCAGAGG	SynLethDB_gene_pair	306
MYT1_gRNA2_N_TP53_gRNA2_SL_oligo	CATGCGAGAAAAGCCTTGTTTGGTGCAGGCTTTGACTACTCGCGTTTGGGTCTTCGAGAAGACCTCACCGTGACTGCTTGTAGATGGCCAGTTTTAGAGCTAGAAATAGC	MYT1_gRNA2	TGCAGGCTTTGACTACTCGC	TP53_gRNA2	TGACTGCTTGTAGATGGCCA	SynLethDB_gene_pair	307
MYT1_gRNA2_N_TP53_gRNA3_SL_oligo	CATGCGAGAAAAGCCTTGTTTGGTGCAGGCTTTGACTACTCGCGTTTGGGTCTTCGAGAAGACCTCACCGCACGCAAATTTCCTTCCACTGTTTTAGAGCTAGAAATAGC	MYT1_gRNA2	TGCAGGCTTTGACTACTCGC	TP53_gRNA3	CACGCAAATTTCCTTCCACT	SynLethDB_gene_pair	308
MYT1_gRNA2_N_TP53_gRNA4_SL_oligo	CATGCGAGAAAAGCCTTGTTTGGTGCAGGCTTTGACTACTCGCGTTTGGGTCTTCGAGAAGACCTCACCGGTGAAATATTCTCCATCCAGGTTTTAGAGCTAGAAATAGC	MYT1_gRNA2	TGCAGGCTTTGACTACTCGC	TP53_gRNA4	GTGAAATATTCTCCATCCAG	SynLethDB_gene_pair	309
MYT1_gRNA2_N_TP53_gRNA5_SL_oligo	CATGCGAGAAAAGCCTTGTTTGGTGCAGGCTTTGACTACTCGCGTTTGGGTCTTCGAGAAGACCTCACCGTCTGTGCGCCGGTCTCTCCCGTTTTAGAGCTAGAAATAGC	MYT1_gRNA2	TGCAGGCTTTGACTACTCGC	TP53_gRNA5	TCTGTGCGCCGGTCTCTCCC	SynLethDB_gene_pair	310
MYT1_gRNA3_N_TP53_gRNA1_SL_oligo	CATGCGAGAAAAGCCTTGTTTGGATTGCAGTCTGTGGATATCGGTTTGGGTCTTCGAGAAGACCTCACCGAATGTTTCCTGACTCAGAGGGTTTTAGAGCTAGAAATAGC	MYT1_gRNA3	ATTGCAGTCTGTGGATATCG	TP53_gRNA1	AATGTTTCCTGACTCAGAGG	SynLethDB_gene_pair	311
MYT1_gRNA3_N_TP53_gRNA2_SL_oligo	CATGCGAGAAAAGCCTTGTTTGGATTGCAGTCTGTGGATATCGGTTTGGGTCTTCGAGAAGACCTCACCGTGACTGCTTGTAGATGGCCAGTTTTAGAGCTAGAAATAGC	MYT1_gRNA3	ATTGCAGTCTGTGGATATCG	TP53_gRNA2	TGACTGCTTGTAGATGGCCA	SynLethDB_gene_pair	312
MYT1_gRNA3_N_TP53_gRNA3_SL_oligo	CATGCGAGAAAAGCCTTGTTTGGATTGCAGTCTGTGGATATCGGTTTGGGTCTTCGAGAAGACCTCACCGCACGCAAATTTCCTTCCACTGTTTTAGAGCTAGAAATAGC	MYT1_gRNA3	ATTGCAGTCTGTGGATATCG	TP53_gRNA3	CACGCAAATTTCCTTCCACT	SynLethDB_gene_pair	313
MYT1_gRNA3_N_TP53_gRNA4_SL_oligo	CATGCGAGAAAAGCCTTGTTTGGATTGCAGTCTGTGGATATCGGTTTGGGTCTTCGAGAAGACCTCACCGGTGAAATATTCTCCATCCAGGTTTTAGAGCTAGAAATAGC	MYT1_gRNA3	ATTGCAGTCTGTGGATATCG	TP53_gRNA4	GTGAAATATTCTCCATCCAG	SynLethDB_gene_pair	314
MYT1_gRNA3_N_TP53_gRNA5_SL_oligo	CATGCGAGAAAAGCCTTGTTTGGATTGCAGTCTGTGGATATCGGTTTGGGTCTTCGAGAAGACCTCACCGTCTGTGCGCCGGTCTCTCCCGTTTTAGAGCTAGAAATAGC	MYT1_gRNA3	ATTGCAGTCTGTGGATATCG	TP53_gRNA5	TCTGTGCGCCGGTCTCTCCC	SynLethDB_gene_pair	315
MYT1_gRNA4_N_TP53_gRNA1_SL_oligo	CATGCGAGAAAAGCCTTGTTTGGACGGCTCTGGCCACATCACAGTTTGGGTCTTCGAGAAGACCTCACCGAATGTTTCCTGACTCAGAGGGTTTTAGAGCTAGAAATAGC	MYT1_gRNA4	ACGGCTCTGGCCACATCACA	TP53_gRNA1	AATGTTTCCTGACTCAGAGG	SynLethDB_gene_pair	316
MYT1_gRNA4_N_TP53_gRNA2_SL_oligo	CATGCGAGAAAAGCCTTGTTTGGACGGCTCTGGCCACATCACAGTTTGGGTCTTCGAGAAGACCTCACCGTGACTGCTTGTAGATGGCCAGTTTTAGAGCTAGAAATAGC	MYT1_gRNA4	ACGGCTCTGGCCACATCACA	TP53_gRNA2	TGACTGCTTGTAGATGGCCA	SynLethDB_gene_pair	317
MYT1_gRNA4_N_TP53_gRNA3_SL_oligo	CATGCGAGAAAAGCCTTGTTTGGACGGCTCTGGCCACATCACAGTTTGGGTCTTCGAGAAGACCTCACCGCACGCAAATTTCCTTCCACTGTTTTAGAGCTAGAAATAGC	MYT1_gRNA4	ACGGCTCTGGCCACATCACA	TP53_gRNA3	CACGCAAATTTCCTTCCACT	SynLethDB_gene_pair	318
MYT1_gRNA4_N_TP53_gRNA4_SL_oligo	CATGCGAGAAAAGCCTTGTTTGGACGGCTCTGGCCACATCACAGTTTGGGTCTTCGAGAAGACCTCACCGGTGAAATATTCTCCATCCAGGTTTTAGAGCTAGAAATAGC	MYT1_gRNA4	ACGGCTCTGGCCACATCACA	TP53_gRNA4	GTGAAATATTCTCCATCCAG	SynLethDB_gene_pair	319
MYT1_gRNA4_N_TP53_gRNA5_SL_oligo	CATGCGAGAAAAGCCTTGTTTGGACGGCTCTGGCCACATCACAGTTTGGGTCTTCGAGAAGACCTCACCGTCTGTGCGCCGGTCTCTCCCGTTTTAGAGCTAGAAATAGC	MYT1_gRNA4	ACGGCTCTGGCCACATCACA	TP53_gRNA5	TCTGTGCGCCGGTCTCTCCC	SynLethDB_gene_pair	320
MYT1_gRNA5_N_TP53_gRNA1_SL_oligo	CATGCGAGAAAAGCCTTGTTTGGTCTTTCGAAATCAGCTTGTCGTTTGGGTCTTCGAGAAGACCTCACCGAATGTTTCCTGACTCAGAGGGTTTTAGAGCTAGAAATAGC	MYT1_gRNA5	TCTTTCGAAATCAGCTTGTC	TP53_gRNA1	AATGTTTCCTGACTCAGAGG	SynLethDB_gene_pair	321
MYT1_gRNA5_N_TP53_gRNA2_SL_oligo	CATGCGAGAAAAGCCTTGTTTGGTCTTTCGAAATCAGCTTGTCGTTTGGGTCTTCGAGAAGACCTCACCGTGACTGCTTGTAGATGGCCAGTTTTAGAGCTAGAAATAGC	MYT1_gRNA5	TCTTTCGAAATCAGCTTGTC	TP53_gRNA2	TGACTGCTTGTAGATGGCCA	SynLethDB_gene_pair	322
MYT1_gRNA5_N_TP53_gRNA3_SL_oligo	CATGCGAGAAAAGCCTTGTTTGGTCTTTCGAAATCAGCTTGTCGTTTGGGTCTTCGAGAAGACCTCACCGCACGCAAATTTCCTTCCACTGTTTTAGAGCTAGAAATAGC	MYT1_gRNA5	TCTTTCGAAATCAGCTTGTC	TP53_gRNA3	CACGCAAATTTCCTTCCACT	SynLethDB_gene_pair	323
MYT1_gRNA5_N_TP53_gRNA4_SL_oligo	CATGCGAGAAAAGCCTTGTTTGGTCTTTCGAAATCAGCTTGTCGTTTGGGTCTTCGAGAAGACCTCACCGGTGAAATATTCTCCATCCAGGTTTTAGAGCTAGAAATAGC	MYT1_gRNA5	TCTTTCGAAATCAGCTTGTC	TP53_gRNA4	GTGAAATATTCTCCATCCAG	SynLethDB_gene_pair	324
MYT1_gRNA5_N_TP53_gRNA5_SL_oligo	CATGCGAGAAAAGCCTTGTTTGGTCTTTCGAAATCAGCTTGTCGTTTGGGTCTTCGAGAAGACCTCACCGTCTGTGCGCCGGTCTCTCCCGTTTTAGAGCTAGAAATAGC	MYT1_gRNA5	TCTTTCGAAATCAGCTTGTC	TP53_gRNA5	TCTGTGCGCCGGTCTCTCCC	SynLethDB_gene_pair	325
MYT1_gRNA1_N_Fluc_gRNA_1_SL_oligo	CATGCGAGAAAAGCCTTGTTTGGACCCAGGGCCAACTTGGCCAGTTTGGGTCTTCGAGAAGACCTCACCGGTGTTGGGCGCGTTATTTATGTTTTAGAGCTAGAAATAGC	MYT1_gRNA1	ACCCAGGGCCAACTTGGCCA	Fluc_gRNA_1	GTGTTGGGCGCGTTATTTAT	SynLethDB_gene_pair	326
MYT1_gRNA2_N_Fluc_gRNA_1_SL_oligo	CATGCGAGAAAAGCCTTGTTTGGTGCAGGCTTTGACTACTCGCGTTTGGGTCTTCGAGAAGACCTCACCGGTGTTGGGCGCGTTATTTATGTTTTAGAGCTAGAAATAGC	MYT1_gRNA2	TGCAGGCTTTGACTACTCGC	Fluc_gRNA_1	GTGTTGGGCGCGTTATTTAT	SynLethDB_gene_pair	327
MYT1_gRNA3_N_Fluc_gRNA_1_SL_oligo	CATGCGAGAAAAGCCTTGTTTGGATTGCAGTCTGTGGATATCGGTTTGGGTCTTCGAGAAGACCTCACCGGTGTTGGGCGCGTTATTTATGTTTTAGAGCTAGAAATAGC	MYT1_gRNA3	ATTGCAGTCTGTGGATATCG	Fluc_gRNA_1	GTGTTGGGCGCGTTATTTAT	SynLethDB_gene_pair	328
MYT1_gRNA4_N_Fluc_gRNA_1_SL_oligo	CATGCGAGAAAAGCCTTGTTTGGACGGCTCTGGCCACATCACAGTTTGGGTCTTCGAGAAGACCTCACCGGTGTTGGGCGCGTTATTTATGTTTTAGAGCTAGAAATAGC	MYT1_gRNA4	ACGGCTCTGGCCACATCACA	Fluc_gRNA_1	GTGTTGGGCGCGTTATTTAT	SynLethDB_gene_pair	329
MYT1_gRNA5_N_Fluc_gRNA_1_SL_oligo	CATGCGAGAAAAGCCTTGTTTGGTCTTTCGAAATCAGCTTGTCGTTTGGGTCTTCGAGAAGACCTCACCGGTGTTGGGCGCGTTATTTATGTTTTAGAGCTAGAAATAGC	MYT1_gRNA5	TCTTTCGAAATCAGCTTGTC	Fluc_gRNA_1	GTGTTGGGCGCGTTATTTAT	SynLethDB_gene_pair	330
BRCA2_gRNA1_N_PARP2_gRNA1_SL_oligo	CATGCGAGAAAAGCCTTGTTTGGTGCATGCAAATGATCCCAAGGTTTGGGTCTTCGAGAAGACCTCACCGCGACTATACCATGACCTTGCGTTTTAGAGCTAGAAATAGC	BRCA2_gRNA1	TGCATGCAAATGATCCCAAG	PARP2_gRNA1	CGACTATACCATGACCTTGC	SynLethDB_gene_pair	331
BRCA2_gRNA1_N_PARP2_gRNA2_SL_oligo	CATGCGAGAAAAGCCTTGTTTGGTGCATGCAAATGATCCCAAGGTTTGGGTCTTCGAGAAGACCTCACCGTAAACATAGCACCAAGGGGCGTTTTAGAGCTAGAAATAGC	BRCA2_gRNA1	TGCATGCAAATGATCCCAAG	PARP2_gRNA2	TAAACATAGCACCAAGGGGC	SynLethDB_gene_pair	332
BRCA2_gRNA1_N_PARP2_gRNA3_SL_oligo	CATGCGAGAAAAGCCTTGTTTGGTGCATGCAAATGATCCCAAGGTTTGGGTCTTCGAGAAGACCTCACCGTATTGTATATAACCCCAACCGTTTTAGAGCTAGAAATAGC	BRCA2_gRNA1	TGCATGCAAATGATCCCAAG	PARP2_gRNA3	TATTGTATATAACCCCAACC	SynLethDB_gene_pair	333
BRCA2_gRNA1_N_PARP2_gRNA4_SL_oligo	CATGCGAGAAAAGCCTTGTTTGGTGCATGCAAATGATCCCAAGGTTTGGGTCTTCGAGAAGACCTCACCGACAAAGCCCAGAACACCCATGTTTTAGAGCTAGAAATAGC	BRCA2_gRNA1	TGCATGCAAATGATCCCAAG	PARP2_gRNA4	ACAAAGCCCAGAACACCCAT	SynLethDB_gene_pair	334
BRCA2_gRNA1_N_PARP2_gRNA5_SL_oligo	CATGCGAGAAAAGCCTTGTTTGGTGCATGCAAATGATCCCAAGGTTTGGGTCTTCGAGAAGACCTCACCGCCAGGATTCCGCATGACTTTGTTTTAGAGCTAGAAATAGC	BRCA2_gRNA1	TGCATGCAAATGATCCCAAG	PARP2_gRNA5	CCAGGATTCCGCATGACTTT	SynLethDB_gene_pair	335
BRCA2_gRNA2_N_PARP2_gRNA1_SL_oligo	CATGCGAGAAAAGCCTTGTTTGGGGGTTTATAATCACTATAGAGTTTGGGTCTTCGAGAAGACCTCACCGCGACTATACCATGACCTTGCGTTTTAGAGCTAGAAATAGC	BRCA2_gRNA2	GGGTTTATAATCACTATAGA	PARP2_gRNA1	CGACTATACCATGACCTTGC	SynLethDB_gene_pair	336
BRCA2_gRNA2_N_PARP2_gRNA2_SL_oligo	CATGCGAGAAAAGCCTTGTTTGGGGGTTTATAATCACTATAGAGTTTGGGTCTTCGAGAAGACCTCACCGTAAACATAGCACCAAGGGGCGTTTTAGAGCTAGAAATAGC	BRCA2_gRNA2	GGGTTTATAATCACTATAGA	PARP2_gRNA2	TAAACATAGCACCAAGGGGC	SynLethDB_gene_pair	337
BRCA2_gRNA2_N_PARP2_gRNA3_SL_oligo	CATGCGAGAAAAGCCTTGTTTGGGGGTTTATAATCACTATAGAGTTTGGGTCTTCGAGAAGACCTCACCGTATTGTATATAACCCCAACCGTTTTAGAGCTAGAAATAGC	BRCA2_gRNA2	GGGTTTATAATCACTATAGA	PARP2_gRNA3	TATTGTATATAACCCCAACC	SynLethDB_gene_pair	338
BRCA2_gRNA2_N_PARP2_gRNA4_SL_oligo	CATGCGAGAAAAGCCTTGTTTGGGGGTTTATAATCACTATAGAGTTTGGGTCTTCGAGAAGACCTCACCGACAAAGCCCAGAACACCCATGTTTTAGAGCTAGAAATAGC	BRCA2_gRNA2	GGGTTTATAATCACTATAGA	PARP2_gRNA4	ACAAAGCCCAGAACACCCAT	SynLethDB_gene_pair	339
BRCA2_gRNA2_N_PARP2_gRNA5_SL_oligo	CATGCGAGAAAAGCCTTGTTTGGGGGTTTATAATCACTATAGAGTTTGGGTCTTCGAGAAGACCTCACCGCCAGGATTCCGCATGACTTTGTTTTAGAGCTAGAAATAGC	BRCA2_gRNA2	GGGTTTATAATCACTATAGA	PARP2_gRNA5	CCAGGATTCCGCATGACTTT	SynLethDB_gene_pair	340
BRCA2_gRNA3_N_PARP2_gRNA1_SL_oligo	CATGCGAGAAAAGCCTTGTTTGGCCTGCATTTAGGATAGCCAGGTTTGGGTCTTCGAGAAGACCTCACCGCGACTATACCATGACCTTGCGTTTTAGAGCTAGAAATAGC	BRCA2_gRNA3	CCTGCATTTAGGATAGCCAG	PARP2_gRNA1	CGACTATACCATGACCTTGC	SynLethDB_gene_pair	341
BRCA2_gRNA3_N_PARP2_gRNA2_SL_oligo	CATGCGAGAAAAGCCTTGTTTGGCCTGCATTTAGGATAGCCAGGTTTGGGTCTTCGAGAAGACCTCACCGTAAACATAGCACCAAGGGGCGTTTTAGAGCTAGAAATAGC	BRCA2_gRNA3	CCTGCATTTAGGATAGCCAG	PARP2_gRNA2	TAAACATAGCACCAAGGGGC	SynLethDB_gene_pair	342
BRCA2_gRNA3_N_PARP2_gRNA3_SL_oligo	CATGCGAGAAAAGCCTTGTTTGGCCTGCATTTAGGATAGCCAGGTTTGGGTCTTCGAGAAGACCTCACCGTATTGTATATAACCCCAACCGTTTTAGAGCTAGAAATAGC	BRCA2_gRNA3	CCTGCATTTAGGATAGCCAG	PARP2_gRNA3	TATTGTATATAACCCCAACC	SynLethDB_gene_pair	343
BRCA2_gRNA3_N_PARP2_gRNA4_SL_oligo	CATGCGAGAAAAGCCTTGTTTGGCCTGCATTTAGGATAGCCAGGTTTGGGTCTTCGAGAAGACCTCACCGACAAAGCCCAGAACACCCATGTTTTAGAGCTAGAAATAGC	BRCA2_gRNA3	CCTGCATTTAGGATAGCCAG	PARP2_gRNA4	ACAAAGCCCAGAACACCCAT	SynLethDB_gene_pair	344
BRCA2_gRNA3_N_PARP2_gRNA5_SL_oligo	CATGCGAGAAAAGCCTTGTTTGGCCTGCATTTAGGATAGCCAGGTTTGGGTCTTCGAGAAGACCTCACCGCCAGGATTCCGCATGACTTTGTTTTAGAGCTAGAAATAGC	BRCA2_gRNA3	CCTGCATTTAGGATAGCCAG	PARP2_gRNA5	CCAGGATTCCGCATGACTTT	SynLethDB_gene_pair	345
BRCA2_gRNA4_N_PARP2_gRNA1_SL_oligo	CATGCGAGAAAAGCCTTGTTTGGAGACGAATGTTACAATTTACGTTTGGGTCTTCGAGAAGACCTCACCGCGACTATACCATGACCTTGCGTTTTAGAGCTAGAAATAGC	BRCA2_gRNA4	AGACGAATGTTACAATTTAC	PARP2_gRNA1	CGACTATACCATGACCTTGC	SynLethDB_gene_pair	346
BRCA2_gRNA4_N_PARP2_gRNA2_SL_oligo	CATGCGAGAAAAGCCTTGTTTGGAGACGAATGTTACAATTTACGTTTGGGTCTTCGAGAAGACCTCACCGTAAACATAGCACCAAGGGGCGTTTTAGAGCTAGAAATAGC	BRCA2_gRNA4	AGACGAATGTTACAATTTAC	PARP2_gRNA2	TAAACATAGCACCAAGGGGC	SynLethDB_gene_pair	347
BRCA2_gRNA4_N_PARP2_gRNA3_SL_oligo	CATGCGAGAAAAGCCTTGTTTGGAGACGAATGTTACAATTTACGTTTGGGTCTTCGAGAAGACCTCACCGTATTGTATATAACCCCAACCGTTTTAGAGCTAGAAATAGC	BRCA2_gRNA4	AGACGAATGTTACAATTTAC	PARP2_gRNA3	TATTGTATATAACCCCAACC	SynLethDB_gene_pair	348
BRCA2_gRNA4_N_PARP2_gRNA4_SL_oligo	CATGCGAGAAAAGCCTTGTTTGGAGACGAATGTTACAATTTACGTTTGGGTCTTCGAGAAGACCTCACCGACAAAGCCCAGAACACCCATGTTTTAGAGCTAGAAATAGC	BRCA2_gRNA4	AGACGAATGTTACAATTTAC	PARP2_gRNA4	ACAAAGCCCAGAACACCCAT	SynLethDB_gene_pair	349
BRCA2_gRNA4_N_PARP2_gRNA5_SL_oligo	CATGCGAGAAAAGCCTTGTTTGGAGACGAATGTTACAATTTACGTTTGGGTCTTCGAGAAGACCTCACCGCCAGGATTCCGCATGACTTTGTTTTAGAGCTAGAAATAGC	BRCA2_gRNA4	AGACGAATGTTACAATTTAC	PARP2_gRNA5	CCAGGATTCCGCATGACTTT	SynLethDB_gene_pair	350
BRCA2_gRNA5_N_PARP2_gRNA1_SL_oligo	CATGCGAGAAAAGCCTTGTTTGGCATATTTCGCAATGAAAGAGGTTTGGGTCTTCGAGAAGACCTCACCGCGACTATACCATGACCTTGCGTTTTAGAGCTAGAAATAGC	BRCA2_gRNA5	CATATTTCGCAATGAAAGAG	PARP2_gRNA1	CGACTATACCATGACCTTGC	SynLethDB_gene_pair	351
BRCA2_gRNA5_N_PARP2_gRNA2_SL_oligo	CATGCGAGAAAAGCCTTGTTTGGCATATTTCGCAATGAAAGAGGTTTGGGTCTTCGAGAAGACCTCACCGTAAACATAGCACCAAGGGGCGTTTTAGAGCTAGAAATAGC	BRCA2_gRNA5	CATATTTCGCAATGAAAGAG	PARP2_gRNA2	TAAACATAGCACCAAGGGGC	SynLethDB_gene_pair	352
BRCA2_gRNA5_N_PARP2_gRNA3_SL_oligo	CATGCGAGAAAAGCCTTGTTTGGCATATTTCGCAATGAAAGAGGTTTGGGTCTTCGAGAAGACCTCACCGTATTGTATATAACCCCAACCGTTTTAGAGCTAGAAATAGC	BRCA2_gRNA5	CATATTTCGCAATGAAAGAG	PARP2_gRNA3	TATTGTATATAACCCCAACC	SynLethDB_gene_pair	353
BRCA2_gRNA5_N_PARP2_gRNA4_SL_oligo	CATGCGAGAAAAGCCTTGTTTGGCATATTTCGCAATGAAAGAGGTTTGGGTCTTCGAGAAGACCTCACCGACAAAGCCCAGAACACCCATGTTTTAGAGCTAGAAATAGC	BRCA2_gRNA5	CATATTTCGCAATGAAAGAG	PARP2_gRNA4	ACAAAGCCCAGAACACCCAT	SynLethDB_gene_pair	354
BRCA2_gRNA5_N_PARP2_gRNA5_SL_oligo	CATGCGAGAAAAGCCTTGTTTGGCATATTTCGCAATGAAAGAGGTTTGGGTCTTCGAGAAGACCTCACCGCCAGGATTCCGCATGACTTTGTTTTAGAGCTAGAAATAGC	BRCA2_gRNA5	CATATTTCGCAATGAAAGAG	PARP2_gRNA5	CCAGGATTCCGCATGACTTT	SynLethDB_gene_pair	355
BRCA2_gRNA1_N_Fluc_gRNA_1_SL_oligo	CATGCGAGAAAAGCCTTGTTTGGTGCATGCAAATGATCCCAAGGTTTGGGTCTTCGAGAAGACCTCACCGGTGTTGGGCGCGTTATTTATGTTTTAGAGCTAGAAATAGC	BRCA2_gRNA1	TGCATGCAAATGATCCCAAG	Fluc_gRNA_1	GTGTTGGGCGCGTTATTTAT	SynLethDB_gene_pair	356
BRCA2_gRNA2_N_Fluc_gRNA_1_SL_oligo	CATGCGAGAAAAGCCTTGTTTGGGGGTTTATAATCACTATAGAGTTTGGGTCTTCGAGAAGACCTCACCGGTGTTGGGCGCGTTATTTATGTTTTAGAGCTAGAAATAGC	BRCA2_gRNA2	GGGTTTATAATCACTATAGA	Fluc_gRNA_1	GTGTTGGGCGCGTTATTTAT	SynLethDB_gene_pair	357
BRCA2_gRNA3_N_Fluc_gRNA_1_SL_oligo	CATGCGAGAAAAGCCTTGTTTGGCCTGCATTTAGGATAGCCAGGTTTGGGTCTTCGAGAAGACCTCACCGGTGTTGGGCGCGTTATTTATGTTTTAGAGCTAGAAATAGC	BRCA2_gRNA3	CCTGCATTTAGGATAGCCAG	Fluc_gRNA_1	GTGTTGGGCGCGTTATTTAT	SynLethDB_gene_pair	358
BRCA2_gRNA4_N_Fluc_gRNA_1_SL_oligo	CATGCGAGAAAAGCCTTGTTTGGAGACGAATGTTACAATTTACGTTTGGGTCTTCGAGAAGACCTCACCGGTGTTGGGCGCGTTATTTATGTTTTAGAGCTAGAAATAGC	BRCA2_gRNA4	AGACGAATGTTACAATTTAC	Fluc_gRNA_1	GTGTTGGGCGCGTTATTTAT	SynLethDB_gene_pair	359
BRCA2_gRNA5_N_Fluc_gRNA_1_SL_oligo	CATGCGAGAAAAGCCTTGTTTGGCATATTTCGCAATGAAAGAGGTTTGGGTCTTCGAGAAGACCTCACCGGTGTTGGGCGCGTTATTTATGTTTTAGAGCTAGAAATAGC	BRCA2_gRNA5	CATATTTCGCAATGAAAGAG	Fluc_gRNA_1	GTGTTGGGCGCGTTATTTAT	SynLethDB_gene_pair	360
MTOR_gRNA1_N_VHL_gRNA1_SL_oligo	CATGCGAGAAAAGCCTTGTTTGGTCCACTCACCTCCATAGCATGTTTGGGTCTTCGAGAAGACCTCACCGCATCCACAGCTACCGAGGTAGTTTTAGAGCTAGAAATAGC	MTOR_gRNA1	TCCACTCACCTCCATAGCAT	VHL_gRNA1	CATCCACAGCTACCGAGGTA	SynLethDB_gene_pair	361
MTOR_gRNA1_N_VHL_gRNA2_SL_oligo	CATGCGAGAAAAGCCTTGTTTGGTCCACTCACCTCCATAGCATGTTTGGGTCTTCGAGAAGACCTCACCGCGCGCGTCGTGCTGCCCGTAGTTTTAGAGCTAGAAATAGC	MTOR_gRNA1	TCCACTCACCTCCATAGCAT	VHL_gRNA2	CGCGCGTCGTGCTGCCCGTA	SynLethDB_gene_pair	362
MTOR_gRNA1_N_VHL_gRNA3_SL_oligo	CATGCGAGAAAAGCCTTGTTTGGTCCACTCACCTCCATAGCATGTTTGGGTCTTCGAGAAGACCTCACCGTTTGCCAATATCACACTGCCGTTTTAGAGCTAGAAATAGC	MTOR_gRNA1	TCCACTCACCTCCATAGCAT	VHL_gRNA3	TTTGCCAATATCACACTGCC	SynLethDB_gene_pair	363
MTOR_gRNA1_N_VHL_gRNA4_SL_oligo	CATGCGAGAAAAGCCTTGTTTGGTCCACTCACCTCCATAGCATGTTTGGGTCTTCGAGAAGACCTCACCGAGGAGCGCATTGCACATCAAGTTTTAGAGCTAGAAATAGC	MTOR_gRNA1	TCCACTCACCTCCATAGCAT	VHL_gRNA4	AGGAGCGCATTGCACATCAA	SynLethDB_gene_pair	364
MTOR_gRNA1_N_VHL_gRNA5_SL_oligo	CATGCGAGAAAAGCCTTGTTTGGTCCACTCACCTCCATAGCATGTTTGGGTCTTCGAGAAGACCTCACCGCAGGTCGCTCTACGAAGATCGTTTTAGAGCTAGAAATAGC	MTOR_gRNA1	TCCACTCACCTCCATAGCAT	VHL_gRNA5	CAGGTCGCTCTACGAAGATC	SynLethDB_gene_pair	365
MTOR_gRNA2_N_VHL_gRNA1_SL_oligo	CATGCGAGAAAAGCCTTGTTTGGTGTTGCCTTTGGTATTTGCTGTTTGGGTCTTCGAGAAGACCTCACCGCATCCACAGCTACCGAGGTAGTTTTAGAGCTAGAAATAGC	MTOR_gRNA2	TGTTGCCTTTGGTATTTGCT	VHL_gRNA1	CATCCACAGCTACCGAGGTA	SynLethDB_gene_pair	366
MTOR_gRNA2_N_VHL_gRNA2_SL_oligo	CATGCGAGAAAAGCCTTGTTTGGTGTTGCCTTTGGTATTTGCTGTTTGGGTCTTCGAGAAGACCTCACCGCGCGCGTCGTGCTGCCCGTAGTTTTAGAGCTAGAAATAGC	MTOR_gRNA2	TGTTGCCTTTGGTATTTGCT	VHL_gRNA2	CGCGCGTCGTGCTGCCCGTA	SynLethDB_gene_pair	367
MTOR_gRNA2_N_VHL_gRNA3_SL_oligo	CATGCGAGAAAAGCCTTGTTTGGTGTTGCCTTTGGTATTTGCTGTTTGGGTCTTCGAGAAGACCTCACCGTTTGCCAATATCACACTGCCGTTTTAGAGCTAGAAATAGC	MTOR_gRNA2	TGTTGCCTTTGGTATTTGCT	VHL_gRNA3	TTTGCCAATATCACACTGCC	SynLethDB_gene_pair	368
MTOR_gRNA2_N_VHL_gRNA4_SL_oligo	CATGCGAGAAAAGCCTTGTTTGGTGTTGCCTTTGGTATTTGCTGTTTGGGTCTTCGAGAAGACCTCACCGAGGAGCGCATTGCACATCAAGTTTTAGAGCTAGAAATAGC	MTOR_gRNA2	TGTTGCCTTTGGTATTTGCT	VHL_gRNA4	AGGAGCGCATTGCACATCAA	SynLethDB_gene_pair	369
MTOR_gRNA2_N_VHL_gRNA5_SL_oligo	CATGCGAGAAAAGCCTTGTTTGGTGTTGCCTTTGGTATTTGCTGTTTGGGTCTTCGAGAAGACCTCACCGCAGGTCGCTCTACGAAGATCGTTTTAGAGCTAGAAATAGC	MTOR_gRNA2	TGTTGCCTTTGGTATTTGCT	VHL_gRNA5	CAGGTCGCTCTACGAAGATC	SynLethDB_gene_pair	370
MTOR_gRNA3_N_VHL_gRNA1_SL_oligo	CATGCGAGAAAAGCCTTGTTTGGCTCCCTGTAGTCCCGGATGAGTTTGGGTCTTCGAGAAGACCTCACCGCATCCACAGCTACCGAGGTAGTTTTAGAGCTAGAAATAGC	MTOR_gRNA3	CTCCCTGTAGTCCCGGATGA	VHL_gRNA1	CATCCACAGCTACCGAGGTA	SynLethDB_gene_pair	371
MTOR_gRNA3_N_VHL_gRNA2_SL_oligo	CATGCGAGAAAAGCCTTGTTTGGCTCCCTGTAGTCCCGGATGAGTTTGGGTCTTCGAGAAGACCTCACCGCGCGCGTCGTGCTGCCCGTAGTTTTAGAGCTAGAAATAGC	MTOR_gRNA3	CTCCCTGTAGTCCCGGATGA	VHL_gRNA2	CGCGCGTCGTGCTGCCCGTA	SynLethDB_gene_pair	372
MTOR_gRNA3_N_VHL_gRNA3_SL_oligo	CATGCGAGAAAAGCCTTGTTTGGCTCCCTGTAGTCCCGGATGAGTTTGGGTCTTCGAGAAGACCTCACCGTTTGCCAATATCACACTGCCGTTTTAGAGCTAGAAATAGC	MTOR_gRNA3	CTCCCTGTAGTCCCGGATGA	VHL_gRNA3	TTTGCCAATATCACACTGCC	SynLethDB_gene_pair	373
MTOR_gRNA3_N_VHL_gRNA4_SL_oligo	CATGCGAGAAAAGCCTTGTTTGGCTCCCTGTAGTCCCGGATGAGTTTGGGTCTTCGAGAAGACCTCACCGAGGAGCGCATTGCACATCAAGTTTTAGAGCTAGAAATAGC	MTOR_gRNA3	CTCCCTGTAGTCCCGGATGA	VHL_gRNA4	AGGAGCGCATTGCACATCAA	SynLethDB_gene_pair	374
MTOR_gRNA3_N_VHL_gRNA5_SL_oligo	CATGCGAGAAAAGCCTTGTTTGGCTCCCTGTAGTCCCGGATGAGTTTGGGTCTTCGAGAAGACCTCACCGCAGGTCGCTCTACGAAGATCGTTTTAGAGCTAGAAATAGC	MTOR_gRNA3	CTCCCTGTAGTCCCGGATGA	VHL_gRNA5	CAGGTCGCTCTACGAAGATC	SynLethDB_gene_pair	375
MTOR_gRNA4_N_VHL_gRNA1_SL_oligo	CATGCGAGAAAAGCCTTGTTTGGTGGGCCTCCAGTTACCAGAAGTTTGGGTCTTCGAGAAGACCTCACCGCATCCACAGCTACCGAGGTAGTTTTAGAGCTAGAAATAGC	MTOR_gRNA4	TGGGCCTCCAGTTACCAGAA	VHL_gRNA1	CATCCACAGCTACCGAGGTA	SynLethDB_gene_pair	376
MTOR_gRNA4_N_VHL_gRNA2_SL_oligo	CATGCGAGAAAAGCCTTGTTTGGTGGGCCTCCAGTTACCAGAAGTTTGGGTCTTCGAGAAGACCTCACCGCGCGCGTCGTGCTGCCCGTAGTTTTAGAGCTAGAAATAGC	MTOR_gRNA4	TGGGCCTCCAGTTACCAGAA	VHL_gRNA2	CGCGCGTCGTGCTGCCCGTA	SynLethDB_gene_pair	377
MTOR_gRNA4_N_VHL_gRNA3_SL_oligo	CATGCGAGAAAAGCCTTGTTTGGTGGGCCTCCAGTTACCAGAAGTTTGGGTCTTCGAGAAGACCTCACCGTTTGCCAATATCACACTGCCGTTTTAGAGCTAGAAATAGC	MTOR_gRNA4	TGGGCCTCCAGTTACCAGAA	VHL_gRNA3	TTTGCCAATATCACACTGCC	SynLethDB_gene_pair	378
MTOR_gRNA4_N_VHL_gRNA4_SL_oligo	CATGCGAGAAAAGCCTTGTTTGGTGGGCCTCCAGTTACCAGAAGTTTGGGTCTTCGAGAAGACCTCACCGAGGAGCGCATTGCACATCAAGTTTTAGAGCTAGAAATAGC	MTOR_gRNA4	TGGGCCTCCAGTTACCAGAA	VHL_gRNA4	AGGAGCGCATTGCACATCAA	SynLethDB_gene_pair	379
MTOR_gRNA4_N_VHL_gRNA5_SL_oligo	CATGCGAGAAAAGCCTTGTTTGGTGGGCCTCCAGTTACCAGAAGTTTGGGTCTTCGAGAAGACCTCACCGCAGGTCGCTCTACGAAGATCGTTTTAGAGCTAGAAATAGC	MTOR_gRNA4	TGGGCCTCCAGTTACCAGAA	VHL_gRNA5	CAGGTCGCTCTACGAAGATC	SynLethDB_gene_pair	380
MTOR_gRNA5_N_VHL_gRNA1_SL_oligo	CATGCGAGAAAAGCCTTGTTTGGCCACAAGGGACCGCACCATAGTTTGGGTCTTCGAGAAGACCTCACCGCATCCACAGCTACCGAGGTAGTTTTAGAGCTAGAAATAGC	MTOR_gRNA5	CCACAAGGGACCGCACCATA	VHL_gRNA1	CATCCACAGCTACCGAGGTA	SynLethDB_gene_pair	381
MTOR_gRNA5_N_VHL_gRNA2_SL_oligo	CATGCGAGAAAAGCCTTGTTTGGCCACAAGGGACCGCACCATAGTTTGGGTCTTCGAGAAGACCTCACCGCGCGCGTCGTGCTGCCCGTAGTTTTAGAGCTAGAAATAGC	MTOR_gRNA5	CCACAAGGGACCGCACCATA	VHL_gRNA2	CGCGCGTCGTGCTGCCCGTA	SynLethDB_gene_pair	382
MTOR_gRNA5_N_VHL_gRNA3_SL_oligo	CATGCGAGAAAAGCCTTGTTTGGCCACAAGGGACCGCACCATAGTTTGGGTCTTCGAGAAGACCTCACCGTTTGCCAATATCACACTGCCGTTTTAGAGCTAGAAATAGC	MTOR_gRNA5	CCACAAGGGACCGCACCATA	VHL_gRNA3	TTTGCCAATATCACACTGCC	SynLethDB_gene_pair	383
MTOR_gRNA5_N_VHL_gRNA4_SL_oligo	CATGCGAGAAAAGCCTTGTTTGGCCACAAGGGACCGCACCATAGTTTGGGTCTTCGAGAAGACCTCACCGAGGAGCGCATTGCACATCAAGTTTTAGAGCTAGAAATAGC	MTOR_gRNA5	CCACAAGGGACCGCACCATA	VHL_gRNA4	AGGAGCGCATTGCACATCAA	SynLethDB_gene_pair	384
MTOR_gRNA5_N_VHL_gRNA5_SL_oligo	CATGCGAGAAAAGCCTTGTTTGGCCACAAGGGACCGCACCATAGTTTGGGTCTTCGAGAAGACCTCACCGCAGGTCGCTCTACGAAGATCGTTTTAGAGCTAGAAATAGC	MTOR_gRNA5	CCACAAGGGACCGCACCATA	VHL_gRNA5	CAGGTCGCTCTACGAAGATC	SynLethDB_gene_pair	385
VHL_gRNA1_N_Fluc_gRNA_1_SL_oligo	CATGCGAGAAAAGCCTTGTTTGGCATCCACAGCTACCGAGGTAGTTTGGGTCTTCGAGAAGACCTCACCGGTGTTGGGCGCGTTATTTATGTTTTAGAGCTAGAAATAGC	VHL_gRNA1	CATCCACAGCTACCGAGGTA	Fluc_gRNA_1	GTGTTGGGCGCGTTATTTAT	SynLethDB_gene_pair	386
VHL_gRNA2_N_Fluc_gRNA_1_SL_oligo	CATGCGAGAAAAGCCTTGTTTGGCGCGCGTCGTGCTGCCCGTAGTTTGGGTCTTCGAGAAGACCTCACCGGTGTTGGGCGCGTTATTTATGTTTTAGAGCTAGAAATAGC	VHL_gRNA2	CGCGCGTCGTGCTGCCCGTA	Fluc_gRNA_1	GTGTTGGGCGCGTTATTTAT	SynLethDB_gene_pair	387
VHL_gRNA3_N_Fluc_gRNA_1_SL_oligo	CATGCGAGAAAAGCCTTGTTTGGTTTGCCAATATCACACTGCCGTTTGGGTCTTCGAGAAGACCTCACCGGTGTTGGGCGCGTTATTTATGTTTTAGAGCTAGAAATAGC	VHL_gRNA3	TTTGCCAATATCACACTGCC	Fluc_gRNA_1	GTGTTGGGCGCGTTATTTAT	SynLethDB_gene_pair	388
VHL_gRNA4_N_Fluc_gRNA_1_SL_oligo	CATGCGAGAAAAGCCTTGTTTGGAGGAGCGCATTGCACATCAAGTTTGGGTCTTCGAGAAGACCTCACCGGTGTTGGGCGCGTTATTTATGTTTTAGAGCTAGAAATAGC	VHL_gRNA4	AGGAGCGCATTGCACATCAA	Fluc_gRNA_1	GTGTTGGGCGCGTTATTTAT	SynLethDB_gene_pair	389
VHL_gRNA5_N_Fluc_gRNA_1_SL_oligo	CATGCGAGAAAAGCCTTGTTTGGCAGGTCGCTCTACGAAGATCGTTTGGGTCTTCGAGAAGACCTCACCGGTGTTGGGCGCGTTATTTATGTTTTAGAGCTAGAAATAGC	VHL_gRNA5	CAGGTCGCTCTACGAAGATC	Fluc_gRNA_1	GTGTTGGGCGCGTTATTTAT	SynLethDB_gene_pair	390
ARHGEF2_gRNA1_N_TP53_gRNA1_SL_oligo	CATGCGAGAAAAGCCTTGTTTGGTCCAGAGCAGGCAGCCATCGGTTTGGGTCTTCGAGAAGACCTCACCGAATGTTTCCTGACTCAGAGGGTTTTAGAGCTAGAAATAGC	ARHGEF2_gRNA1	TCCAGAGCAGGCAGCCATCG	TP53_gRNA1	AATGTTTCCTGACTCAGAGG	SynLethDB_gene_pair	391
ARHGEF2_gRNA1_N_TP53_gRNA2_SL_oligo	CATGCGAGAAAAGCCTTGTTTGGTCCAGAGCAGGCAGCCATCGGTTTGGGTCTTCGAGAAGACCTCACCGTGACTGCTTGTAGATGGCCAGTTTTAGAGCTAGAAATAGC	ARHGEF2_gRNA1	TCCAGAGCAGGCAGCCATCG	TP53_gRNA2	TGACTGCTTGTAGATGGCCA	SynLethDB_gene_pair	392
ARHGEF2_gRNA1_N_TP53_gRNA3_SL_oligo	CATGCGAGAAAAGCCTTGTTTGGTCCAGAGCAGGCAGCCATCGGTTTGGGTCTTCGAGAAGACCTCACCGCACGCAAATTTCCTTCCACTGTTTTAGAGCTAGAAATAGC	ARHGEF2_gRNA1	TCCAGAGCAGGCAGCCATCG	TP53_gRNA3	CACGCAAATTTCCTTCCACT	SynLethDB_gene_pair	393
ARHGEF2_gRNA1_N_TP53_gRNA4_SL_oligo	CATGCGAGAAAAGCCTTGTTTGGTCCAGAGCAGGCAGCCATCGGTTTGGGTCTTCGAGAAGACCTCACCGGTGAAATATTCTCCATCCAGGTTTTAGAGCTAGAAATAGC	ARHGEF2_gRNA1	TCCAGAGCAGGCAGCCATCG	TP53_gRNA4	GTGAAATATTCTCCATCCAG	SynLethDB_gene_pair	394
ARHGEF2_gRNA1_N_TP53_gRNA5_SL_oligo	CATGCGAGAAAAGCCTTGTTTGGTCCAGAGCAGGCAGCCATCGGTTTGGGTCTTCGAGAAGACCTCACCGTCTGTGCGCCGGTCTCTCCCGTTTTAGAGCTAGAAATAGC	ARHGEF2_gRNA1	TCCAGAGCAGGCAGCCATCG	TP53_gRNA5	TCTGTGCGCCGGTCTCTCCC	SynLethDB_gene_pair	395
ARHGEF2_gRNA2_N_TP53_gRNA1_SL_oligo	CATGCGAGAAAAGCCTTGTTTGGCTTGTTACAGGCATAGCACAGTTTGGGTCTTCGAGAAGACCTCACCGAATGTTTCCTGACTCAGAGGGTTTTAGAGCTAGAAATAGC	ARHGEF2_gRNA2	CTTGTTACAGGCATAGCACA	TP53_gRNA1	AATGTTTCCTGACTCAGAGG	SynLethDB_gene_pair	396
ARHGEF2_gRNA2_N_TP53_gRNA2_SL_oligo	CATGCGAGAAAAGCCTTGTTTGGCTTGTTACAGGCATAGCACAGTTTGGGTCTTCGAGAAGACCTCACCGTGACTGCTTGTAGATGGCCAGTTTTAGAGCTAGAAATAGC	ARHGEF2_gRNA2	CTTGTTACAGGCATAGCACA	TP53_gRNA2	TGACTGCTTGTAGATGGCCA	SynLethDB_gene_pair	397
ARHGEF2_gRNA2_N_TP53_gRNA3_SL_oligo	CATGCGAGAAAAGCCTTGTTTGGCTTGTTACAGGCATAGCACAGTTTGGGTCTTCGAGAAGACCTCACCGCACGCAAATTTCCTTCCACTGTTTTAGAGCTAGAAATAGC	ARHGEF2_gRNA2	CTTGTTACAGGCATAGCACA	TP53_gRNA3	CACGCAAATTTCCTTCCACT	SynLethDB_gene_pair	398
ARHGEF2_gRNA2_N_TP53_gRNA4_SL_oligo	CATGCGAGAAAAGCCTTGTTTGGCTTGTTACAGGCATAGCACAGTTTGGGTCTTCGAGAAGACCTCACCGGTGAAATATTCTCCATCCAGGTTTTAGAGCTAGAAATAGC	ARHGEF2_gRNA2	CTTGTTACAGGCATAGCACA	TP53_gRNA4	GTGAAATATTCTCCATCCAG	SynLethDB_gene_pair	399
ARHGEF2_gRNA2_N_TP53_gRNA5_SL_oligo	CATGCGAGAAAAGCCTTGTTTGGCTTGTTACAGGCATAGCACAGTTTGGGTCTTCGAGAAGACCTCACCGTCTGTGCGCCGGTCTCTCCCGTTTTAGAGCTAGAAATAGC	ARHGEF2_gRNA2	CTTGTTACAGGCATAGCACA	TP53_gRNA5	TCTGTGCGCCGGTCTCTCCC	SynLethDB_gene_pair	400
ARHGEF2_gRNA3_N_TP53_gRNA1_SL_oligo	CATGCGAGAAAAGCCTTGTTTGGCCTCCTTTTTATGCTGCTGCGTTTGGGTCTTCGAGAAGACCTCACCGAATGTTTCCTGACTCAGAGGGTTTTAGAGCTAGAAATAGC	ARHGEF2_gRNA3	CCTCCTTTTTATGCTGCTGC	TP53_gRNA1	AATGTTTCCTGACTCAGAGG	SynLethDB_gene_pair	401
ARHGEF2_gRNA3_N_TP53_gRNA2_SL_oligo	CATGCGAGAAAAGCCTTGTTTGGCCTCCTTTTTATGCTGCTGCGTTTGGGTCTTCGAGAAGACCTCACCGTGACTGCTTGTAGATGGCCAGTTTTAGAGCTAGAAATAGC	ARHGEF2_gRNA3	CCTCCTTTTTATGCTGCTGC	TP53_gRNA2	TGACTGCTTGTAGATGGCCA	SynLethDB_gene_pair	402
ARHGEF2_gRNA3_N_TP53_gRNA3_SL_oligo	CATGCGAGAAAAGCCTTGTTTGGCCTCCTTTTTATGCTGCTGCGTTTGGGTCTTCGAGAAGACCTCACCGCACGCAAATTTCCTTCCACTGTTTTAGAGCTAGAAATAGC	ARHGEF2_gRNA3	CCTCCTTTTTATGCTGCTGC	TP53_gRNA3	CACGCAAATTTCCTTCCACT	SynLethDB_gene_pair	403
ARHGEF2_gRNA3_N_TP53_gRNA4_SL_oligo	CATGCGAGAAAAGCCTTGTTTGGCCTCCTTTTTATGCTGCTGCGTTTGGGTCTTCGAGAAGACCTCACCGGTGAAATATTCTCCATCCAGGTTTTAGAGCTAGAAATAGC	ARHGEF2_gRNA3	CCTCCTTTTTATGCTGCTGC	TP53_gRNA4	GTGAAATATTCTCCATCCAG	SynLethDB_gene_pair	404
ARHGEF2_gRNA3_N_TP53_gRNA5_SL_oligo	CATGCGAGAAAAGCCTTGTTTGGCCTCCTTTTTATGCTGCTGCGTTTGGGTCTTCGAGAAGACCTCACCGTCTGTGCGCCGGTCTCTCCCGTTTTAGAGCTAGAAATAGC	ARHGEF2_gRNA3	CCTCCTTTTTATGCTGCTGC	TP53_gRNA5	TCTGTGCGCCGGTCTCTCCC	SynLethDB_gene_pair	405
ARHGEF2_gRNA4_N_TP53_gRNA1_SL_oligo	CATGCGAGAAAAGCCTTGTTTGGGGATAGTCACATTGCAGGCTGTTTGGGTCTTCGAGAAGACCTCACCGAATGTTTCCTGACTCAGAGGGTTTTAGAGCTAGAAATAGC	ARHGEF2_gRNA4	GGATAGTCACATTGCAGGCT	TP53_gRNA1	AATGTTTCCTGACTCAGAGG	SynLethDB_gene_pair	406
ARHGEF2_gRNA4_N_TP53_gRNA2_SL_oligo	CATGCGAGAAAAGCCTTGTTTGGGGATAGTCACATTGCAGGCTGTTTGGGTCTTCGAGAAGACCTCACCGTGACTGCTTGTAGATGGCCAGTTTTAGAGCTAGAAATAGC	ARHGEF2_gRNA4	GGATAGTCACATTGCAGGCT	TP53_gRNA2	TGACTGCTTGTAGATGGCCA	SynLethDB_gene_pair	407
ARHGEF2_gRNA4_N_TP53_gRNA3_SL_oligo	CATGCGAGAAAAGCCTTGTTTGGGGATAGTCACATTGCAGGCTGTTTGGGTCTTCGAGAAGACCTCACCGCACGCAAATTTCCTTCCACTGTTTTAGAGCTAGAAATAGC	ARHGEF2_gRNA4	GGATAGTCACATTGCAGGCT	TP53_gRNA3	CACGCAAATTTCCTTCCACT	SynLethDB_gene_pair	408
ARHGEF2_gRNA4_N_TP53_gRNA4_SL_oligo	CATGCGAGAAAAGCCTTGTTTGGGGATAGTCACATTGCAGGCTGTTTGGGTCTTCGAGAAGACCTCACCGGTGAAATATTCTCCATCCAGGTTTTAGAGCTAGAAATAGC	ARHGEF2_gRNA4	GGATAGTCACATTGCAGGCT	TP53_gRNA4	GTGAAATATTCTCCATCCAG	SynLethDB_gene_pair	409
ARHGEF2_gRNA4_N_TP53_gRNA5_SL_oligo	CATGCGAGAAAAGCCTTGTTTGGGGATAGTCACATTGCAGGCTGTTTGGGTCTTCGAGAAGACCTCACCGTCTGTGCGCCGGTCTCTCCCGTTTTAGAGCTAGAAATAGC	ARHGEF2_gRNA4	GGATAGTCACATTGCAGGCT	TP53_gRNA5	TCTGTGCGCCGGTCTCTCCC	SynLethDB_gene_pair	410
ARHGEF2_gRNA5_N_TP53_gRNA1_SL_oligo	CATGCGAGAAAAGCCTTGTTTGGCTCTGTCTGGATTAGCTCTGGTTTGGGTCTTCGAGAAGACCTCACCGAATGTTTCCTGACTCAGAGGGTTTTAGAGCTAGAAATAGC	ARHGEF2_gRNA5	CTCTGTCTGGATTAGCTCTG	TP53_gRNA1	AATGTTTCCTGACTCAGAGG	SynLethDB_gene_pair	411
ARHGEF2_gRNA5_N_TP53_gRNA2_SL_oligo	CATGCGAGAAAAGCCTTGTTTGGCTCTGTCTGGATTAGCTCTGGTTTGGGTCTTCGAGAAGACCTCACCGTGACTGCTTGTAGATGGCCAGTTTTAGAGCTAGAAATAGC	ARHGEF2_gRNA5	CTCTGTCTGGATTAGCTCTG	TP53_gRNA2	TGACTGCTTGTAGATGGCCA	SynLethDB_gene_pair	412
ARHGEF2_gRNA5_N_TP53_gRNA3_SL_oligo	CATGCGAGAAAAGCCTTGTTTGGCTCTGTCTGGATTAGCTCTGGTTTGGGTCTTCGAGAAGACCTCACCGCACGCAAATTTCCTTCCACTGTTTTAGAGCTAGAAATAGC	ARHGEF2_gRNA5	CTCTGTCTGGATTAGCTCTG	TP53_gRNA3	CACGCAAATTTCCTTCCACT	SynLethDB_gene_pair	413
ARHGEF2_gRNA5_N_TP53_gRNA4_SL_oligo	CATGCGAGAAAAGCCTTGTTTGGCTCTGTCTGGATTAGCTCTGGTTTGGGTCTTCGAGAAGACCTCACCGGTGAAATATTCTCCATCCAGGTTTTAGAGCTAGAAATAGC	ARHGEF2_gRNA5	CTCTGTCTGGATTAGCTCTG	TP53_gRNA4	GTGAAATATTCTCCATCCAG	SynLethDB_gene_pair	414
ARHGEF2_gRNA5_N_TP53_gRNA5_SL_oligo	CATGCGAGAAAAGCCTTGTTTGGCTCTGTCTGGATTAGCTCTGGTTTGGGTCTTCGAGAAGACCTCACCGTCTGTGCGCCGGTCTCTCCCGTTTTAGAGCTAGAAATAGC	ARHGEF2_gRNA5	CTCTGTCTGGATTAGCTCTG	TP53_gRNA5	TCTGTGCGCCGGTCTCTCCC	SynLethDB_gene_pair	415
ARHGEF2_gRNA1_N_Fluc_gRNA_1_SL_oligo	CATGCGAGAAAAGCCTTGTTTGGTCCAGAGCAGGCAGCCATCGGTTTGGGTCTTCGAGAAGACCTCACCGGTGTTGGGCGCGTTATTTATGTTTTAGAGCTAGAAATAGC	ARHGEF2_gRNA1	TCCAGAGCAGGCAGCCATCG	Fluc_gRNA_1	GTGTTGGGCGCGTTATTTAT	SynLethDB_gene_pair	416
ARHGEF2_gRNA2_N_Fluc_gRNA_1_SL_oligo	CATGCGAGAAAAGCCTTGTTTGGCTTGTTACAGGCATAGCACAGTTTGGGTCTTCGAGAAGACCTCACCGGTGTTGGGCGCGTTATTTATGTTTTAGAGCTAGAAATAGC	ARHGEF2_gRNA2	CTTGTTACAGGCATAGCACA	Fluc_gRNA_1	GTGTTGGGCGCGTTATTTAT	SynLethDB_gene_pair	417
ARHGEF2_gRNA3_N_Fluc_gRNA_1_SL_oligo	CATGCGAGAAAAGCCTTGTTTGGCCTCCTTTTTATGCTGCTGCGTTTGGGTCTTCGAGAAGACCTCACCGGTGTTGGGCGCGTTATTTATGTTTTAGAGCTAGAAATAGC	ARHGEF2_gRNA3	CCTCCTTTTTATGCTGCTGC	Fluc_gRNA_1	GTGTTGGGCGCGTTATTTAT	SynLethDB_gene_pair	418
ARHGEF2_gRNA4_N_Fluc_gRNA_1_SL_oligo	CATGCGAGAAAAGCCTTGTTTGGGGATAGTCACATTGCAGGCTGTTTGGGTCTTCGAGAAGACCTCACCGGTGTTGGGCGCGTTATTTATGTTTTAGAGCTAGAAATAGC	ARHGEF2_gRNA4	GGATAGTCACATTGCAGGCT	Fluc_gRNA_1	GTGTTGGGCGCGTTATTTAT	SynLethDB_gene_pair	419
ARHGEF2_gRNA5_N_Fluc_gRNA_1_SL_oligo	CATGCGAGAAAAGCCTTGTTTGGCTCTGTCTGGATTAGCTCTGGTTTGGGTCTTCGAGAAGACCTCACCGGTGTTGGGCGCGTTATTTATGTTTTAGAGCTAGAAATAGC	ARHGEF2_gRNA5	CTCTGTCTGGATTAGCTCTG	Fluc_gRNA_1	GTGTTGGGCGCGTTATTTAT	SynLethDB_gene_pair	420
ECT2_gRNA1_N_RB1_gRNA1_SL_oligo	CATGCGAGAAAAGCCTTGTTTGGAAATTGTTCACAAAAAGGAGGTTTGGGTCTTCGAGAAGACCTCACCGAGTTCACCCTTACGGATTCCGTTTTAGAGCTAGAAATAGC	ECT2_gRNA1	AAATTGTTCACAAAAAGGAG	RB1_gRNA1	AGTTCACCCTTACGGATTCC	SynLethDB_gene_pair	421
ECT2_gRNA1_N_RB1_gRNA2_SL_oligo	CATGCGAGAAAAGCCTTGTTTGGAAATTGTTCACAAAAAGGAGGTTTGGGTCTTCGAGAAGACCTCACCGTACAGAAAAACATAGAAATCGTTTTAGAGCTAGAAATAGC	ECT2_gRNA1	AAATTGTTCACAAAAAGGAG	RB1_gRNA2	TACAGAAAAACATAGAAATC	SynLethDB_gene_pair	422
ECT2_gRNA1_N_RB1_gRNA3_SL_oligo	CATGCGAGAAAAGCCTTGTTTGGAAATTGTTCACAAAAAGGAGGTTTGGGTCTTCGAGAAGACCTCACCGTATTATAGTATTCTATAACTGTTTTAGAGCTAGAAATAGC	ECT2_gRNA1	AAATTGTTCACAAAAAGGAG	RB1_gRNA3	TATTATAGTATTCTATAACT	SynLethDB_gene_pair	423
ECT2_gRNA1_N_RB1_gRNA4_SL_oligo	CATGCGAGAAAAGCCTTGTTTGGAAATTGTTCACAAAAAGGAGGTTTGGGTCTTCGAGAAGACCTCACCGATTTGCTAAAGCTGTGGGACGTTTTAGAGCTAGAAATAGC	ECT2_gRNA1	AAATTGTTCACAAAAAGGAG	RB1_gRNA4	ATTTGCTAAAGCTGTGGGAC	SynLethDB_gene_pair	424
ECT2_gRNA1_N_RB1_gRNA5_SL_oligo	CATGCGAGAAAAGCCTTGTTTGGAAATTGTTCACAAAAAGGAGGTTTGGGTCTTCGAGAAGACCTCACCGCAGTATGCTTCCACCAGGGTGTTTTAGAGCTAGAAATAGC	ECT2_gRNA1	AAATTGTTCACAAAAAGGAG	RB1_gRNA5	CAGTATGCTTCCACCAGGGT	SynLethDB_gene_pair	425
ECT2_gRNA2_N_RB1_gRNA1_SL_oligo	CATGCGAGAAAAGCCTTGTTTGGATGAACTTCCAAAAGAAAACGTTTGGGTCTTCGAGAAGACCTCACCGAGTTCACCCTTACGGATTCCGTTTTAGAGCTAGAAATAGC	ECT2_gRNA2	ATGAACTTCCAAAAGAAAAC	RB1_gRNA1	AGTTCACCCTTACGGATTCC	SynLethDB_gene_pair	426
ECT2_gRNA2_N_RB1_gRNA2_SL_oligo	CATGCGAGAAAAGCCTTGTTTGGATGAACTTCCAAAAGAAAACGTTTGGGTCTTCGAGAAGACCTCACCGTACAGAAAAACATAGAAATCGTTTTAGAGCTAGAAATAGC	ECT2_gRNA2	ATGAACTTCCAAAAGAAAAC	RB1_gRNA2	TACAGAAAAACATAGAAATC	SynLethDB_gene_pair	427
ECT2_gRNA2_N_RB1_gRNA3_SL_oligo	CATGCGAGAAAAGCCTTGTTTGGATGAACTTCCAAAAGAAAACGTTTGGGTCTTCGAGAAGACCTCACCGTATTATAGTATTCTATAACTGTTTTAGAGCTAGAAATAGC	ECT2_gRNA2	ATGAACTTCCAAAAGAAAAC	RB1_gRNA3	TATTATAGTATTCTATAACT	SynLethDB_gene_pair	428
ECT2_gRNA2_N_RB1_gRNA4_SL_oligo	CATGCGAGAAAAGCCTTGTTTGGATGAACTTCCAAAAGAAAACGTTTGGGTCTTCGAGAAGACCTCACCGATTTGCTAAAGCTGTGGGACGTTTTAGAGCTAGAAATAGC	ECT2_gRNA2	ATGAACTTCCAAAAGAAAAC	RB1_gRNA4	ATTTGCTAAAGCTGTGGGAC	SynLethDB_gene_pair	429
ECT2_gRNA2_N_RB1_gRNA5_SL_oligo	CATGCGAGAAAAGCCTTGTTTGGATGAACTTCCAAAAGAAAACGTTTGGGTCTTCGAGAAGACCTCACCGCAGTATGCTTCCACCAGGGTGTTTTAGAGCTAGAAATAGC	ECT2_gRNA2	ATGAACTTCCAAAAGAAAAC	RB1_gRNA5	CAGTATGCTTCCACCAGGGT	SynLethDB_gene_pair	430
ECT2_gRNA3_N_RB1_gRNA1_SL_oligo	CATGCGAGAAAAGCCTTGTTTGGCTCACCGAAGCTTAGTACAGGTTTGGGTCTTCGAGAAGACCTCACCGAGTTCACCCTTACGGATTCCGTTTTAGAGCTAGAAATAGC	ECT2_gRNA3	CTCACCGAAGCTTAGTACAG	RB1_gRNA1	AGTTCACCCTTACGGATTCC	SynLethDB_gene_pair	431
ECT2_gRNA3_N_RB1_gRNA2_SL_oligo	CATGCGAGAAAAGCCTTGTTTGGCTCACCGAAGCTTAGTACAGGTTTGGGTCTTCGAGAAGACCTCACCGTACAGAAAAACATAGAAATCGTTTTAGAGCTAGAAATAGC	ECT2_gRNA3	CTCACCGAAGCTTAGTACAG	RB1_gRNA2	TACAGAAAAACATAGAAATC	SynLethDB_gene_pair	432
ECT2_gRNA3_N_RB1_gRNA3_SL_oligo	CATGCGAGAAAAGCCTTGTTTGGCTCACCGAAGCTTAGTACAGGTTTGGGTCTTCGAGAAGACCTCACCGTATTATAGTATTCTATAACTGTTTTAGAGCTAGAAATAGC	ECT2_gRNA3	CTCACCGAAGCTTAGTACAG	RB1_gRNA3	TATTATAGTATTCTATAACT	SynLethDB_gene_pair	433
ECT2_gRNA3_N_RB1_gRNA4_SL_oligo	CATGCGAGAAAAGCCTTGTTTGGCTCACCGAAGCTTAGTACAGGTTTGGGTCTTCGAGAAGACCTCACCGATTTGCTAAAGCTGTGGGACGTTTTAGAGCTAGAAATAGC	ECT2_gRNA3	CTCACCGAAGCTTAGTACAG	RB1_gRNA4	ATTTGCTAAAGCTGTGGGAC	SynLethDB_gene_pair	434
ECT2_gRNA3_N_RB1_gRNA5_SL_oligo	CATGCGAGAAAAGCCTTGTTTGGCTCACCGAAGCTTAGTACAGGTTTGGGTCTTCGAGAAGACCTCACCGCAGTATGCTTCCACCAGGGTGTTTTAGAGCTAGAAATAGC	ECT2_gRNA3	CTCACCGAAGCTTAGTACAG	RB1_gRNA5	CAGTATGCTTCCACCAGGGT	SynLethDB_gene_pair	435
ECT2_gRNA4_N_RB1_gRNA1_SL_oligo	CATGCGAGAAAAGCCTTGTTTGGACATTGGTCCATCACATGGGGTTTGGGTCTTCGAGAAGACCTCACCGAGTTCACCCTTACGGATTCCGTTTTAGAGCTAGAAATAGC	ECT2_gRNA4	ACATTGGTCCATCACATGGG	RB1_gRNA1	AGTTCACCCTTACGGATTCC	SynLethDB_gene_pair	436
ECT2_gRNA4_N_RB1_gRNA2_SL_oligo	CATGCGAGAAAAGCCTTGTTTGGACATTGGTCCATCACATGGGGTTTGGGTCTTCGAGAAGACCTCACCGTACAGAAAAACATAGAAATCGTTTTAGAGCTAGAAATAGC	ECT2_gRNA4	ACATTGGTCCATCACATGGG	RB1_gRNA2	TACAGAAAAACATAGAAATC	SynLethDB_gene_pair	437
ECT2_gRNA4_N_RB1_gRNA3_SL_oligo	CATGCGAGAAAAGCCTTGTTTGGACATTGGTCCATCACATGGGGTTTGGGTCTTCGAGAAGACCTCACCGTATTATAGTATTCTATAACTGTTTTAGAGCTAGAAATAGC	ECT2_gRNA4	ACATTGGTCCATCACATGGG	RB1_gRNA3	TATTATAGTATTCTATAACT	SynLethDB_gene_pair	438
ECT2_gRNA4_N_RB1_gRNA4_SL_oligo	CATGCGAGAAAAGCCTTGTTTGGACATTGGTCCATCACATGGGGTTTGGGTCTTCGAGAAGACCTCACCGATTTGCTAAAGCTGTGGGACGTTTTAGAGCTAGAAATAGC	ECT2_gRNA4	ACATTGGTCCATCACATGGG	RB1_gRNA4	ATTTGCTAAAGCTGTGGGAC	SynLethDB_gene_pair	439
ECT2_gRNA4_N_RB1_gRNA5_SL_oligo	CATGCGAGAAAAGCCTTGTTTGGACATTGGTCCATCACATGGGGTTTGGGTCTTCGAGAAGACCTCACCGCAGTATGCTTCCACCAGGGTGTTTTAGAGCTAGAAATAGC	ECT2_gRNA4	ACATTGGTCCATCACATGGG	RB1_gRNA5	CAGTATGCTTCCACCAGGGT	SynLethDB_gene_pair	440
ECT2_gRNA5_N_RB1_gRNA1_SL_oligo	CATGCGAGAAAAGCCTTGTTTGGTTCTTCCTAGTCAAAAGATTGTTTGGGTCTTCGAGAAGACCTCACCGAGTTCACCCTTACGGATTCCGTTTTAGAGCTAGAAATAGC	ECT2_gRNA5	TTCTTCCTAGTCAAAAGATT	RB1_gRNA1	AGTTCACCCTTACGGATTCC	SynLethDB_gene_pair	441
ECT2_gRNA5_N_RB1_gRNA2_SL_oligo	CATGCGAGAAAAGCCTTGTTTGGTTCTTCCTAGTCAAAAGATTGTTTGGGTCTTCGAGAAGACCTCACCGTACAGAAAAACATAGAAATCGTTTTAGAGCTAGAAATAGC	ECT2_gRNA5	TTCTTCCTAGTCAAAAGATT	RB1_gRNA2	TACAGAAAAACATAGAAATC	SynLethDB_gene_pair	442
ECT2_gRNA5_N_RB1_gRNA3_SL_oligo	CATGCGAGAAAAGCCTTGTTTGGTTCTTCCTAGTCAAAAGATTGTTTGGGTCTTCGAGAAGACCTCACCGTATTATAGTATTCTATAACTGTTTTAGAGCTAGAAATAGC	ECT2_gRNA5	TTCTTCCTAGTCAAAAGATT	RB1_gRNA3	TATTATAGTATTCTATAACT	SynLethDB_gene_pair	443
ECT2_gRNA5_N_RB1_gRNA4_SL_oligo	CATGCGAGAAAAGCCTTGTTTGGTTCTTCCTAGTCAAAAGATTGTTTGGGTCTTCGAGAAGACCTCACCGATTTGCTAAAGCTGTGGGACGTTTTAGAGCTAGAAATAGC	ECT2_gRNA5	TTCTTCCTAGTCAAAAGATT	RB1_gRNA4	ATTTGCTAAAGCTGTGGGAC	SynLethDB_gene_pair	444
ECT2_gRNA5_N_RB1_gRNA5_SL_oligo	CATGCGAGAAAAGCCTTGTTTGGTTCTTCCTAGTCAAAAGATTGTTTGGGTCTTCGAGAAGACCTCACCGCAGTATGCTTCCACCAGGGTGTTTTAGAGCTAGAAATAGC	ECT2_gRNA5	TTCTTCCTAGTCAAAAGATT	RB1_gRNA5	CAGTATGCTTCCACCAGGGT	SynLethDB_gene_pair	445
ECT2_gRNA1_N_Fluc_gRNA_1_SL_oligo	CATGCGAGAAAAGCCTTGTTTGGAAATTGTTCACAAAAAGGAGGTTTGGGTCTTCGAGAAGACCTCACCGGTGTTGGGCGCGTTATTTATGTTTTAGAGCTAGAAATAGC	ECT2_gRNA1	AAATTGTTCACAAAAAGGAG	Fluc_gRNA_1	GTGTTGGGCGCGTTATTTAT	SynLethDB_gene_pair	446
ECT2_gRNA2_N_Fluc_gRNA_1_SL_oligo	CATGCGAGAAAAGCCTTGTTTGGATGAACTTCCAAAAGAAAACGTTTGGGTCTTCGAGAAGACCTCACCGGTGTTGGGCGCGTTATTTATGTTTTAGAGCTAGAAATAGC	ECT2_gRNA2	ATGAACTTCCAAAAGAAAAC	Fluc_gRNA_1	GTGTTGGGCGCGTTATTTAT	SynLethDB_gene_pair	447
ECT2_gRNA3_N_Fluc_gRNA_1_SL_oligo	CATGCGAGAAAAGCCTTGTTTGGCTCACCGAAGCTTAGTACAGGTTTGGGTCTTCGAGAAGACCTCACCGGTGTTGGGCGCGTTATTTATGTTTTAGAGCTAGAAATAGC	ECT2_gRNA3	CTCACCGAAGCTTAGTACAG	Fluc_gRNA_1	GTGTTGGGCGCGTTATTTAT	SynLethDB_gene_pair	448
ECT2_gRNA4_N_Fluc_gRNA_1_SL_oligo	CATGCGAGAAAAGCCTTGTTTGGACATTGGTCCATCACATGGGGTTTGGGTCTTCGAGAAGACCTCACCGGTGTTGGGCGCGTTATTTATGTTTTAGAGCTAGAAATAGC	ECT2_gRNA4	ACATTGGTCCATCACATGGG	Fluc_gRNA_1	GTGTTGGGCGCGTTATTTAT	SynLethDB_gene_pair	449
ECT2_gRNA5_N_Fluc_gRNA_1_SL_oligo	CATGCGAGAAAAGCCTTGTTTGGTTCTTCCTAGTCAAAAGATTGTTTGGGTCTTCGAGAAGACCTCACCGGTGTTGGGCGCGTTATTTATGTTTTAGAGCTAGAAATAGC	ECT2_gRNA5	TTCTTCCTAGTCAAAAGATT	Fluc_gRNA_1	GTGTTGGGCGCGTTATTTAT	SynLethDB_gene_pair	450
KRAS_gRNA1_N_VDAC1_gRNA1_SL_oligo	CATGCGAGAAAAGCCTTGTTTGGACAAGATTTACCTCTATTGTGTTTGGGTCTTCGAGAAGACCTCACCGTGAAACTCTTACCCAGTGTTGTTTTAGAGCTAGAAATAGC	KRAS_gRNA1	ACAAGATTTACCTCTATTGT	VDAC1_gRNA1	TGAAACTCTTACCCAGTGTT	SynLethDB_gene_pair	451
KRAS_gRNA1_N_VDAC1_gRNA2_SL_oligo	CATGCGAGAAAAGCCTTGTTTGGACAAGATTTACCTCTATTGTGTTTGGGTCTTCGAGAAGACCTCACCGAACCTAGCACCAGAGCACCCGTTTTAGAGCTAGAAATAGC	KRAS_gRNA1	ACAAGATTTACCTCTATTGT	VDAC1_gRNA2	AACCTAGCACCAGAGCACCC	SynLethDB_gene_pair	452
KRAS_gRNA1_N_VDAC1_gRNA3_SL_oligo	CATGCGAGAAAAGCCTTGTTTGGACAAGATTTACCTCTATTGTGTTTGGGTCTTCGAGAAGACCTCACCGTAGCACCAGAGCACCCCGGAGTTTTAGAGCTAGAAATAGC	KRAS_gRNA1	ACAAGATTTACCTCTATTGT	VDAC1_gRNA3	TAGCACCAGAGCACCCCGGA	SynLethDB_gene_pair	453
KRAS_gRNA1_N_VDAC1_gRNA4_SL_oligo	CATGCGAGAAAAGCCTTGTTTGGACAAGATTTACCTCTATTGTGTTTGGGTCTTCGAGAAGACCTCACCGCGAAATCCATGTCGCAGCCCGTTTTAGAGCTAGAAATAGC	KRAS_gRNA1	ACAAGATTTACCTCTATTGT	VDAC1_gRNA4	CGAAATCCATGTCGCAGCCC	SynLethDB_gene_pair	454
KRAS_gRNA1_N_VDAC1_gRNA5_SL_oligo	CATGCGAGAAAAGCCTTGTTTGGACAAGATTTACCTCTATTGTGTTTGGGTCTTCGAGAAGACCTCACCGCCACCGAGAAGCAGGCGTCAGTTTTAGAGCTAGAAATAGC	KRAS_gRNA1	ACAAGATTTACCTCTATTGT	VDAC1_gRNA5	CCACCGAGAAGCAGGCGTCA	SynLethDB_gene_pair	455
KRAS_gRNA2_N_VDAC1_gRNA1_SL_oligo	CATGCGAGAAAAGCCTTGTTTGGGATCAAAGAACTTATTGCACGTTTGGGTCTTCGAGAAGACCTCACCGTGAAACTCTTACCCAGTGTTGTTTTAGAGCTAGAAATAGC	KRAS_gRNA2	GATCAAAGAACTTATTGCAC	VDAC1_gRNA1	TGAAACTCTTACCCAGTGTT	SynLethDB_gene_pair	456
KRAS_gRNA2_N_VDAC1_gRNA2_SL_oligo	CATGCGAGAAAAGCCTTGTTTGGGATCAAAGAACTTATTGCACGTTTGGGTCTTCGAGAAGACCTCACCGAACCTAGCACCAGAGCACCCGTTTTAGAGCTAGAAATAGC	KRAS_gRNA2	GATCAAAGAACTTATTGCAC	VDAC1_gRNA2	AACCTAGCACCAGAGCACCC	SynLethDB_gene_pair	457
KRAS_gRNA2_N_VDAC1_gRNA3_SL_oligo	CATGCGAGAAAAGCCTTGTTTGGGATCAAAGAACTTATTGCACGTTTGGGTCTTCGAGAAGACCTCACCGTAGCACCAGAGCACCCCGGAGTTTTAGAGCTAGAAATAGC	KRAS_gRNA2	GATCAAAGAACTTATTGCAC	VDAC1_gRNA3	TAGCACCAGAGCACCCCGGA	SynLethDB_gene_pair	458
KRAS_gRNA2_N_VDAC1_gRNA4_SL_oligo	CATGCGAGAAAAGCCTTGTTTGGGATCAAAGAACTTATTGCACGTTTGGGTCTTCGAGAAGACCTCACCGCGAAATCCATGTCGCAGCCCGTTTTAGAGCTAGAAATAGC	KRAS_gRNA2	GATCAAAGAACTTATTGCAC	VDAC1_gRNA4	CGAAATCCATGTCGCAGCCC	SynLethDB_gene_pair	459
KRAS_gRNA2_N_VDAC1_gRNA5_SL_oligo	CATGCGAGAAAAGCCTTGTTTGGGATCAAAGAACTTATTGCACGTTTGGGTCTTCGAGAAGACCTCACCGCCACCGAGAAGCAGGCGTCAGTTTTAGAGCTAGAAATAGC	KRAS_gRNA2	GATCAAAGAACTTATTGCAC	VDAC1_gRNA5	CCACCGAGAAGCAGGCGTCA	SynLethDB_gene_pair	460
KRAS_gRNA3_N_VDAC1_gRNA1_SL_oligo	CATGCGAGAAAAGCCTTGTTTGGATCAAAGAACTTATTGCACAGTTTGGGTCTTCGAGAAGACCTCACCGTGAAACTCTTACCCAGTGTTGTTTTAGAGCTAGAAATAGC	KRAS_gRNA3	ATCAAAGAACTTATTGCACA	VDAC1_gRNA1	TGAAACTCTTACCCAGTGTT	SynLethDB_gene_pair	461
KRAS_gRNA3_N_VDAC1_gRNA2_SL_oligo	CATGCGAGAAAAGCCTTGTTTGGATCAAAGAACTTATTGCACAGTTTGGGTCTTCGAGAAGACCTCACCGAACCTAGCACCAGAGCACCCGTTTTAGAGCTAGAAATAGC	KRAS_gRNA3	ATCAAAGAACTTATTGCACA	VDAC1_gRNA2	AACCTAGCACCAGAGCACCC	SynLethDB_gene_pair	462
KRAS_gRNA3_N_VDAC1_gRNA3_SL_oligo	CATGCGAGAAAAGCCTTGTTTGGATCAAAGAACTTATTGCACAGTTTGGGTCTTCGAGAAGACCTCACCGTAGCACCAGAGCACCCCGGAGTTTTAGAGCTAGAAATAGC	KRAS_gRNA3	ATCAAAGAACTTATTGCACA	VDAC1_gRNA3	TAGCACCAGAGCACCCCGGA	SynLethDB_gene_pair	463
KRAS_gRNA3_N_VDAC1_gRNA4_SL_oligo	CATGCGAGAAAAGCCTTGTTTGGATCAAAGAACTTATTGCACAGTTTGGGTCTTCGAGAAGACCTCACCGCGAAATCCATGTCGCAGCCCGTTTTAGAGCTAGAAATAGC	KRAS_gRNA3	ATCAAAGAACTTATTGCACA	VDAC1_gRNA4	CGAAATCCATGTCGCAGCCC	SynLethDB_gene_pair	464
KRAS_gRNA3_N_VDAC1_gRNA5_SL_oligo	CATGCGAGAAAAGCCTTGTTTGGATCAAAGAACTTATTGCACAGTTTGGGTCTTCGAGAAGACCTCACCGCCACCGAGAAGCAGGCGTCAGTTTTAGAGCTAGAAATAGC	KRAS_gRNA3	ATCAAAGAACTTATTGCACA	VDAC1_gRNA5	CCACCGAGAAGCAGGCGTCA	SynLethDB_gene_pair	465
KRAS_gRNA4_N_VDAC1_gRNA1_SL_oligo	CATGCGAGAAAAGCCTTGTTTGGGTCGAGAATATCCAAGAGACGTTTGGGTCTTCGAGAAGACCTCACCGTGAAACTCTTACCCAGTGTTGTTTTAGAGCTAGAAATAGC	KRAS_gRNA4	GTCGAGAATATCCAAGAGAC	VDAC1_gRNA1	TGAAACTCTTACCCAGTGTT	SynLethDB_gene_pair	466
KRAS_gRNA4_N_VDAC1_gRNA2_SL_oligo	CATGCGAGAAAAGCCTTGTTTGGGTCGAGAATATCCAAGAGACGTTTGGGTCTTCGAGAAGACCTCACCGAACCTAGCACCAGAGCACCCGTTTTAGAGCTAGAAATAGC	KRAS_gRNA4	GTCGAGAATATCCAAGAGAC	VDAC1_gRNA2	AACCTAGCACCAGAGCACCC	SynLethDB_gene_pair	467
KRAS_gRNA4_N_VDAC1_gRNA3_SL_oligo	CATGCGAGAAAAGCCTTGTTTGGGTCGAGAATATCCAAGAGACGTTTGGGTCTTCGAGAAGACCTCACCGTAGCACCAGAGCACCCCGGAGTTTTAGAGCTAGAAATAGC	KRAS_gRNA4	GTCGAGAATATCCAAGAGAC	VDAC1_gRNA3	TAGCACCAGAGCACCCCGGA	SynLethDB_gene_pair	468
KRAS_gRNA4_N_VDAC1_gRNA4_SL_oligo	CATGCGAGAAAAGCCTTGTTTGGGTCGAGAATATCCAAGAGACGTTTGGGTCTTCGAGAAGACCTCACCGCGAAATCCATGTCGCAGCCCGTTTTAGAGCTAGAAATAGC	KRAS_gRNA4	GTCGAGAATATCCAAGAGAC	VDAC1_gRNA4	CGAAATCCATGTCGCAGCCC	SynLethDB_gene_pair	469
KRAS_gRNA4_N_VDAC1_gRNA5_SL_oligo	CATGCGAGAAAAGCCTTGTTTGGGTCGAGAATATCCAAGAGACGTTTGGGTCTTCGAGAAGACCTCACCGCCACCGAGAAGCAGGCGTCAGTTTTAGAGCTAGAAATAGC	KRAS_gRNA4	GTCGAGAATATCCAAGAGAC	VDAC1_gRNA5	CCACCGAGAAGCAGGCGTCA	SynLethDB_gene_pair	470
KRAS_gRNA5_N_VDAC1_gRNA1_SL_oligo	CATGCGAGAAAAGCCTTGTTTGGTTCTCGAACTAATGTATAGAGTTTGGGTCTTCGAGAAGACCTCACCGTGAAACTCTTACCCAGTGTTGTTTTAGAGCTAGAAATAGC	KRAS_gRNA5	TTCTCGAACTAATGTATAGA	VDAC1_gRNA1	TGAAACTCTTACCCAGTGTT	SynLethDB_gene_pair	471
KRAS_gRNA5_N_VDAC1_gRNA2_SL_oligo	CATGCGAGAAAAGCCTTGTTTGGTTCTCGAACTAATGTATAGAGTTTGGGTCTTCGAGAAGACCTCACCGAACCTAGCACCAGAGCACCCGTTTTAGAGCTAGAAATAGC	KRAS_gRNA5	TTCTCGAACTAATGTATAGA	VDAC1_gRNA2	AACCTAGCACCAGAGCACCC	SynLethDB_gene_pair	472
KRAS_gRNA5_N_VDAC1_gRNA3_SL_oligo	CATGCGAGAAAAGCCTTGTTTGGTTCTCGAACTAATGTATAGAGTTTGGGTCTTCGAGAAGACCTCACCGTAGCACCAGAGCACCCCGGAGTTTTAGAGCTAGAAATAGC	KRAS_gRNA5	TTCTCGAACTAATGTATAGA	VDAC1_gRNA3	TAGCACCAGAGCACCCCGGA	SynLethDB_gene_pair	473
KRAS_gRNA5_N_VDAC1_gRNA4_SL_oligo	CATGCGAGAAAAGCCTTGTTTGGTTCTCGAACTAATGTATAGAGTTTGGGTCTTCGAGAAGACCTCACCGCGAAATCCATGTCGCAGCCCGTTTTAGAGCTAGAAATAGC	KRAS_gRNA5	TTCTCGAACTAATGTATAGA	VDAC1_gRNA4	CGAAATCCATGTCGCAGCCC	SynLethDB_gene_pair	474
KRAS_gRNA5_N_VDAC1_gRNA5_SL_oligo	CATGCGAGAAAAGCCTTGTTTGGTTCTCGAACTAATGTATAGAGTTTGGGTCTTCGAGAAGACCTCACCGCCACCGAGAAGCAGGCGTCAGTTTTAGAGCTAGAAATAGC	KRAS_gRNA5	TTCTCGAACTAATGTATAGA	VDAC1_gRNA5	CCACCGAGAAGCAGGCGTCA	SynLethDB_gene_pair	475
KRAS_gRNA1_N_Fluc_gRNA_1_SL_oligo	CATGCGAGAAAAGCCTTGTTTGGACAAGATTTACCTCTATTGTGTTTGGGTCTTCGAGAAGACCTCACCGGTGTTGGGCGCGTTATTTATGTTTTAGAGCTAGAAATAGC	KRAS_gRNA1	ACAAGATTTACCTCTATTGT	Fluc_gRNA_1	GTGTTGGGCGCGTTATTTAT	SynLethDB_gene_pair	476
KRAS_gRNA2_N_Fluc_gRNA_1_SL_oligo	CATGCGAGAAAAGCCTTGTTTGGGATCAAAGAACTTATTGCACGTTTGGGTCTTCGAGAAGACCTCACCGGTGTTGGGCGCGTTATTTATGTTTTAGAGCTAGAAATAGC	KRAS_gRNA2	GATCAAAGAACTTATTGCAC	Fluc_gRNA_1	GTGTTGGGCGCGTTATTTAT	SynLethDB_gene_pair	477
KRAS_gRNA3_N_Fluc_gRNA_1_SL_oligo	CATGCGAGAAAAGCCTTGTTTGGATCAAAGAACTTATTGCACAGTTTGGGTCTTCGAGAAGACCTCACCGGTGTTGGGCGCGTTATTTATGTTTTAGAGCTAGAAATAGC	KRAS_gRNA3	ATCAAAGAACTTATTGCACA	Fluc_gRNA_1	GTGTTGGGCGCGTTATTTAT	SynLethDB_gene_pair	478
KRAS_gRNA4_N_Fluc_gRNA_1_SL_oligo	CATGCGAGAAAAGCCTTGTTTGGGTCGAGAATATCCAAGAGACGTTTGGGTCTTCGAGAAGACCTCACCGGTGTTGGGCGCGTTATTTATGTTTTAGAGCTAGAAATAGC	KRAS_gRNA4	GTCGAGAATATCCAAGAGAC	Fluc_gRNA_1	GTGTTGGGCGCGTTATTTAT	SynLethDB_gene_pair	479
KRAS_gRNA5_N_Fluc_gRNA_1_SL_oligo	CATGCGAGAAAAGCCTTGTTTGGTTCTCGAACTAATGTATAGAGTTTGGGTCTTCGAGAAGACCTCACCGGTGTTGGGCGCGTTATTTATGTTTTAGAGCTAGAAATAGC	KRAS_gRNA5	TTCTCGAACTAATGTATAGA	Fluc_gRNA_1	GTGTTGGGCGCGTTATTTAT	SynLethDB_gene_pair	480
VDAC1_gRNA1_N_Fluc_gRNA_1_SL_oligo	CATGCGAGAAAAGCCTTGTTTGGTGAAACTCTTACCCAGTGTTGTTTGGGTCTTCGAGAAGACCTCACCGGTGTTGGGCGCGTTATTTATGTTTTAGAGCTAGAAATAGC	VDAC1_gRNA1	TGAAACTCTTACCCAGTGTT	Fluc_gRNA_1	GTGTTGGGCGCGTTATTTAT	SynLethDB_gene_pair	481
VDAC1_gRNA2_N_Fluc_gRNA_1_SL_oligo	CATGCGAGAAAAGCCTTGTTTGGAACCTAGCACCAGAGCACCCGTTTGGGTCTTCGAGAAGACCTCACCGGTGTTGGGCGCGTTATTTATGTTTTAGAGCTAGAAATAGC	VDAC1_gRNA2	AACCTAGCACCAGAGCACCC	Fluc_gRNA_1	GTGTTGGGCGCGTTATTTAT	SynLethDB_gene_pair	482
VDAC1_gRNA3_N_Fluc_gRNA_1_SL_oligo	CATGCGAGAAAAGCCTTGTTTGGTAGCACCAGAGCACCCCGGAGTTTGGGTCTTCGAGAAGACCTCACCGGTGTTGGGCGCGTTATTTATGTTTTAGAGCTAGAAATAGC	VDAC1_gRNA3	TAGCACCAGAGCACCCCGGA	Fluc_gRNA_1	GTGTTGGGCGCGTTATTTAT	SynLethDB_gene_pair	483
VDAC1_gRNA4_N_Fluc_gRNA_1_SL_oligo	CATGCGAGAAAAGCCTTGTTTGGCGAAATCCATGTCGCAGCCCGTTTGGGTCTTCGAGAAGACCTCACCGGTGTTGGGCGCGTTATTTATGTTTTAGAGCTAGAAATAGC	VDAC1_gRNA4	CGAAATCCATGTCGCAGCCC	Fluc_gRNA_1	GTGTTGGGCGCGTTATTTAT	SynLethDB_gene_pair	484
VDAC1_gRNA5_N_Fluc_gRNA_1_SL_oligo	CATGCGAGAAAAGCCTTGTTTGGCCACCGAGAAGCAGGCGTCAGTTTGGGTCTTCGAGAAGACCTCACCGGTGTTGGGCGCGTTATTTATGTTTTAGAGCTAGAAATAGC	VDAC1_gRNA5	CCACCGAGAAGCAGGCGTCA	Fluc_gRNA_1	GTGTTGGGCGCGTTATTTAT	SynLethDB_gene_pair	485
MET_gRNA1_N_VHL_gRNA1_SL_oligo	CATGCGAGAAAAGCCTTGTTTGGAAAGCCTTTTTCATGTTAGAGTTTGGGTCTTCGAGAAGACCTCACCGCATCCACAGCTACCGAGGTAGTTTTAGAGCTAGAAATAGC	MET_gRNA1	AAAGCCTTTTTCATGTTAGA	VHL_gRNA1	CATCCACAGCTACCGAGGTA	SynLethDB_gene_pair	486
MET_gRNA1_N_VHL_gRNA2_SL_oligo	CATGCGAGAAAAGCCTTGTTTGGAAAGCCTTTTTCATGTTAGAGTTTGGGTCTTCGAGAAGACCTCACCGCGCGCGTCGTGCTGCCCGTAGTTTTAGAGCTAGAAATAGC	MET_gRNA1	AAAGCCTTTTTCATGTTAGA	VHL_gRNA2	CGCGCGTCGTGCTGCCCGTA	SynLethDB_gene_pair	487
MET_gRNA1_N_VHL_gRNA3_SL_oligo	CATGCGAGAAAAGCCTTGTTTGGAAAGCCTTTTTCATGTTAGAGTTTGGGTCTTCGAGAAGACCTCACCGTTTGCCAATATCACACTGCCGTTTTAGAGCTAGAAATAGC	MET_gRNA1	AAAGCCTTTTTCATGTTAGA	VHL_gRNA3	TTTGCCAATATCACACTGCC	SynLethDB_gene_pair	488
MET_gRNA1_N_VHL_gRNA4_SL_oligo	CATGCGAGAAAAGCCTTGTTTGGAAAGCCTTTTTCATGTTAGAGTTTGGGTCTTCGAGAAGACCTCACCGAGGAGCGCATTGCACATCAAGTTTTAGAGCTAGAAATAGC	MET_gRNA1	AAAGCCTTTTTCATGTTAGA	VHL_gRNA4	AGGAGCGCATTGCACATCAA	SynLethDB_gene_pair	489
MET_gRNA1_N_VHL_gRNA5_SL_oligo	CATGCGAGAAAAGCCTTGTTTGGAAAGCCTTTTTCATGTTAGAGTTTGGGTCTTCGAGAAGACCTCACCGCAGGTCGCTCTACGAAGATCGTTTTAGAGCTAGAAATAGC	MET_gRNA1	AAAGCCTTTTTCATGTTAGA	VHL_gRNA5	CAGGTCGCTCTACGAAGATC	SynLethDB_gene_pair	490
MET_gRNA2_N_VHL_gRNA1_SL_oligo	CATGCGAGAAAAGCCTTGTTTGGTTGGAAAGATAACATCAACAGTTTGGGTCTTCGAGAAGACCTCACCGCATCCACAGCTACCGAGGTAGTTTTAGAGCTAGAAATAGC	MET_gRNA2	TTGGAAAGATAACATCAACA	VHL_gRNA1	CATCCACAGCTACCGAGGTA	SynLethDB_gene_pair	491
MET_gRNA2_N_VHL_gRNA2_SL_oligo	CATGCGAGAAAAGCCTTGTTTGGTTGGAAAGATAACATCAACAGTTTGGGTCTTCGAGAAGACCTCACCGCGCGCGTCGTGCTGCCCGTAGTTTTAGAGCTAGAAATAGC	MET_gRNA2	TTGGAAAGATAACATCAACA	VHL_gRNA2	CGCGCGTCGTGCTGCCCGTA	SynLethDB_gene_pair	492
MET_gRNA2_N_VHL_gRNA3_SL_oligo	CATGCGAGAAAAGCCTTGTTTGGTTGGAAAGATAACATCAACAGTTTGGGTCTTCGAGAAGACCTCACCGTTTGCCAATATCACACTGCCGTTTTAGAGCTAGAAATAGC	MET_gRNA2	TTGGAAAGATAACATCAACA	VHL_gRNA3	TTTGCCAATATCACACTGCC	SynLethDB_gene_pair	493
MET_gRNA2_N_VHL_gRNA4_SL_oligo	CATGCGAGAAAAGCCTTGTTTGGTTGGAAAGATAACATCAACAGTTTGGGTCTTCGAGAAGACCTCACCGAGGAGCGCATTGCACATCAAGTTTTAGAGCTAGAAATAGC	MET_gRNA2	TTGGAAAGATAACATCAACA	VHL_gRNA4	AGGAGCGCATTGCACATCAA	SynLethDB_gene_pair	494
MET_gRNA2_N_VHL_gRNA5_SL_oligo	CATGCGAGAAAAGCCTTGTTTGGTTGGAAAGATAACATCAACAGTTTGGGTCTTCGAGAAGACCTCACCGCAGGTCGCTCTACGAAGATCGTTTTAGAGCTAGAAATAGC	MET_gRNA2	TTGGAAAGATAACATCAACA	VHL_gRNA5	CAGGTCGCTCTACGAAGATC	SynLethDB_gene_pair	495
MET_gRNA3_N_VHL_gRNA1_SL_oligo	CATGCGAGAAAAGCCTTGTTTGGCACCCTTTGTTCAGTGTGGCGTTTGGGTCTTCGAGAAGACCTCACCGCATCCACAGCTACCGAGGTAGTTTTAGAGCTAGAAATAGC	MET_gRNA3	CACCCTTTGTTCAGTGTGGC	VHL_gRNA1	CATCCACAGCTACCGAGGTA	SynLethDB_gene_pair	496
MET_gRNA3_N_VHL_gRNA2_SL_oligo	CATGCGAGAAAAGCCTTGTTTGGCACCCTTTGTTCAGTGTGGCGTTTGGGTCTTCGAGAAGACCTCACCGCGCGCGTCGTGCTGCCCGTAGTTTTAGAGCTAGAAATAGC	MET_gRNA3	CACCCTTTGTTCAGTGTGGC	VHL_gRNA2	CGCGCGTCGTGCTGCCCGTA	SynLethDB_gene_pair	497
MET_gRNA3_N_VHL_gRNA3_SL_oligo	CATGCGAGAAAAGCCTTGTTTGGCACCCTTTGTTCAGTGTGGCGTTTGGGTCTTCGAGAAGACCTCACCGTTTGCCAATATCACACTGCCGTTTTAGAGCTAGAAATAGC	MET_gRNA3	CACCCTTTGTTCAGTGTGGC	VHL_gRNA3	TTTGCCAATATCACACTGCC	SynLethDB_gene_pair	498
MET_gRNA3_N_VHL_gRNA4_SL_oligo	CATGCGAGAAAAGCCTTGTTTGGCACCCTTTGTTCAGTGTGGCGTTTGGGTCTTCGAGAAGACCTCACCGAGGAGCGCATTGCACATCAAGTTTTAGAGCTAGAAATAGC	MET_gRNA3	CACCCTTTGTTCAGTGTGGC	VHL_gRNA4	AGGAGCGCATTGCACATCAA	SynLethDB_gene_pair	499
MET_gRNA3_N_VHL_gRNA5_SL_oligo	CATGCGAGAAAAGCCTTGTTTGGCACCCTTTGTTCAGTGTGGCGTTTGGGTCTTCGAGAAGACCTCACCGCAGGTCGCTCTACGAAGATCGTTTTAGAGCTAGAAATAGC	MET_gRNA3	CACCCTTTGTTCAGTGTGGC	VHL_gRNA5	CAGGTCGCTCTACGAAGATC	SynLethDB_gene_pair	500
MET_gRNA4_N_VHL_gRNA1_SL_oligo	CATGCGAGAAAAGCCTTGTTTGGTCATGAGCACTGCTTTAATAGTTTGGGTCTTCGAGAAGACCTCACCGCATCCACAGCTACCGAGGTAGTTTTAGAGCTAGAAATAGC	MET_gRNA4	TCATGAGCACTGCTTTAATA	VHL_gRNA1	CATCCACAGCTACCGAGGTA	SynLethDB_gene_pair	501
MET_gRNA4_N_VHL_gRNA2_SL_oligo	CATGCGAGAAAAGCCTTGTTTGGTCATGAGCACTGCTTTAATAGTTTGGGTCTTCGAGAAGACCTCACCGCGCGCGTCGTGCTGCCCGTAGTTTTAGAGCTAGAAATAGC	MET_gRNA4	TCATGAGCACTGCTTTAATA	VHL_gRNA2	CGCGCGTCGTGCTGCCCGTA	SynLethDB_gene_pair	502
MET_gRNA4_N_VHL_gRNA3_SL_oligo	CATGCGAGAAAAGCCTTGTTTGGTCATGAGCACTGCTTTAATAGTTTGGGTCTTCGAGAAGACCTCACCGTTTGCCAATATCACACTGCCGTTTTAGAGCTAGAAATAGC	MET_gRNA4	TCATGAGCACTGCTTTAATA	VHL_gRNA3	TTTGCCAATATCACACTGCC	SynLethDB_gene_pair	503
MET_gRNA4_N_VHL_gRNA4_SL_oligo	CATGCGAGAAAAGCCTTGTTTGGTCATGAGCACTGCTTTAATAGTTTGGGTCTTCGAGAAGACCTCACCGAGGAGCGCATTGCACATCAAGTTTTAGAGCTAGAAATAGC	MET_gRNA4	TCATGAGCACTGCTTTAATA	VHL_gRNA4	AGGAGCGCATTGCACATCAA	SynLethDB_gene_pair	504
MET_gRNA4_N_VHL_gRNA5_SL_oligo	CATGCGAGAAAAGCCTTGTTTGGTCATGAGCACTGCTTTAATAGTTTGGGTCTTCGAGAAGACCTCACCGCAGGTCGCTCTACGAAGATCGTTTTAGAGCTAGAAATAGC	MET_gRNA4	TCATGAGCACTGCTTTAATA	VHL_gRNA5	CAGGTCGCTCTACGAAGATC	SynLethDB_gene_pair	505
MET_gRNA5_N_VHL_gRNA1_SL_oligo	CATGCGAGAAAAGCCTTGTTTGGTAATTATTTCAAATGGCCACGTTTGGGTCTTCGAGAAGACCTCACCGCATCCACAGCTACCGAGGTAGTTTTAGAGCTAGAAATAGC	MET_gRNA5	TAATTATTTCAAATGGCCAC	VHL_gRNA1	CATCCACAGCTACCGAGGTA	SynLethDB_gene_pair	506
MET_gRNA5_N_VHL_gRNA2_SL_oligo	CATGCGAGAAAAGCCTTGTTTGGTAATTATTTCAAATGGCCACGTTTGGGTCTTCGAGAAGACCTCACCGCGCGCGTCGTGCTGCCCGTAGTTTTAGAGCTAGAAATAGC	MET_gRNA5	TAATTATTTCAAATGGCCAC	VHL_gRNA2	CGCGCGTCGTGCTGCCCGTA	SynLethDB_gene_pair	507
MET_gRNA5_N_VHL_gRNA3_SL_oligo	CATGCGAGAAAAGCCTTGTTTGGTAATTATTTCAAATGGCCACGTTTGGGTCTTCGAGAAGACCTCACCGTTTGCCAATATCACACTGCCGTTTTAGAGCTAGAAATAGC	MET_gRNA5	TAATTATTTCAAATGGCCAC	VHL_gRNA3	TTTGCCAATATCACACTGCC	SynLethDB_gene_pair	508
MET_gRNA5_N_VHL_gRNA4_SL_oligo	CATGCGAGAAAAGCCTTGTTTGGTAATTATTTCAAATGGCCACGTTTGGGTCTTCGAGAAGACCTCACCGAGGAGCGCATTGCACATCAAGTTTTAGAGCTAGAAATAGC	MET_gRNA5	TAATTATTTCAAATGGCCAC	VHL_gRNA4	AGGAGCGCATTGCACATCAA	SynLethDB_gene_pair	509
MET_gRNA5_N_VHL_gRNA5_SL_oligo	CATGCGAGAAAAGCCTTGTTTGGTAATTATTTCAAATGGCCACGTTTGGGTCTTCGAGAAGACCTCACCGCAGGTCGCTCTACGAAGATCGTTTTAGAGCTAGAAATAGC	MET_gRNA5	TAATTATTTCAAATGGCCAC	VHL_gRNA5	CAGGTCGCTCTACGAAGATC	SynLethDB_gene_pair	510
MET_gRNA1_N_Fluc_gRNA_1_SL_oligo	CATGCGAGAAAAGCCTTGTTTGGAAAGCCTTTTTCATGTTAGAGTTTGGGTCTTCGAGAAGACCTCACCGGTGTTGGGCGCGTTATTTATGTTTTAGAGCTAGAAATAGC	MET_gRNA1	AAAGCCTTTTTCATGTTAGA	Fluc_gRNA_1	GTGTTGGGCGCGTTATTTAT	SynLethDB_gene_pair	511
MET_gRNA2_N_Fluc_gRNA_1_SL_oligo	CATGCGAGAAAAGCCTTGTTTGGTTGGAAAGATAACATCAACAGTTTGGGTCTTCGAGAAGACCTCACCGGTGTTGGGCGCGTTATTTATGTTTTAGAGCTAGAAATAGC	MET_gRNA2	TTGGAAAGATAACATCAACA	Fluc_gRNA_1	GTGTTGGGCGCGTTATTTAT	SynLethDB_gene_pair	512
MET_gRNA3_N_Fluc_gRNA_1_SL_oligo	CATGCGAGAAAAGCCTTGTTTGGCACCCTTTGTTCAGTGTGGCGTTTGGGTCTTCGAGAAGACCTCACCGGTGTTGGGCGCGTTATTTATGTTTTAGAGCTAGAAATAGC	MET_gRNA3	CACCCTTTGTTCAGTGTGGC	Fluc_gRNA_1	GTGTTGGGCGCGTTATTTAT	SynLethDB_gene_pair	513
MET_gRNA4_N_Fluc_gRNA_1_SL_oligo	CATGCGAGAAAAGCCTTGTTTGGTCATGAGCACTGCTTTAATAGTTTGGGTCTTCGAGAAGACCTCACCGGTGTTGGGCGCGTTATTTATGTTTTAGAGCTAGAAATAGC	MET_gRNA4	TCATGAGCACTGCTTTAATA	Fluc_gRNA_1	GTGTTGGGCGCGTTATTTAT	SynLethDB_gene_pair	514
MET_gRNA5_N_Fluc_gRNA_1_SL_oligo	CATGCGAGAAAAGCCTTGTTTGGTAATTATTTCAAATGGCCACGTTTGGGTCTTCGAGAAGACCTCACCGGTGTTGGGCGCGTTATTTATGTTTTAGAGCTAGAAATAGC	MET_gRNA5	TAATTATTTCAAATGGCCAC	Fluc_gRNA_1	GTGTTGGGCGCGTTATTTAT	SynLethDB_gene_pair	515
DHX8_gRNA1_N_KRAS_gRNA1_SL_oligo	CATGCGAGAAAAGCCTTGTTTGGCGGTTTTCTGAATGGAAATCGTTTGGGTCTTCGAGAAGACCTCACCGACAAGATTTACCTCTATTGTGTTTTAGAGCTAGAAATAGC	DHX8_gRNA1	CGGTTTTCTGAATGGAAATC	KRAS_gRNA1	ACAAGATTTACCTCTATTGT	SynLethDB_gene_pair	516
DHX8_gRNA1_N_KRAS_gRNA2_SL_oligo	CATGCGAGAAAAGCCTTGTTTGGCGGTTTTCTGAATGGAAATCGTTTGGGTCTTCGAGAAGACCTCACCGGATCAAAGAACTTATTGCACGTTTTAGAGCTAGAAATAGC	DHX8_gRNA1	CGGTTTTCTGAATGGAAATC	KRAS_gRNA2	GATCAAAGAACTTATTGCAC	SynLethDB_gene_pair	517
DHX8_gRNA1_N_KRAS_gRNA3_SL_oligo	CATGCGAGAAAAGCCTTGTTTGGCGGTTTTCTGAATGGAAATCGTTTGGGTCTTCGAGAAGACCTCACCGATCAAAGAACTTATTGCACAGTTTTAGAGCTAGAAATAGC	DHX8_gRNA1	CGGTTTTCTGAATGGAAATC	KRAS_gRNA3	ATCAAAGAACTTATTGCACA	SynLethDB_gene_pair	518
DHX8_gRNA1_N_KRAS_gRNA4_SL_oligo	CATGCGAGAAAAGCCTTGTTTGGCGGTTTTCTGAATGGAAATCGTTTGGGTCTTCGAGAAGACCTCACCGGTCGAGAATATCCAAGAGACGTTTTAGAGCTAGAAATAGC	DHX8_gRNA1	CGGTTTTCTGAATGGAAATC	KRAS_gRNA4	GTCGAGAATATCCAAGAGAC	SynLethDB_gene_pair	519
DHX8_gRNA1_N_KRAS_gRNA5_SL_oligo	CATGCGAGAAAAGCCTTGTTTGGCGGTTTTCTGAATGGAAATCGTTTGGGTCTTCGAGAAGACCTCACCGTTCTCGAACTAATGTATAGAGTTTTAGAGCTAGAAATAGC	DHX8_gRNA1	CGGTTTTCTGAATGGAAATC	KRAS_gRNA5	TTCTCGAACTAATGTATAGA	SynLethDB_gene_pair	520
DHX8_gRNA2_N_KRAS_gRNA1_SL_oligo	CATGCGAGAAAAGCCTTGTTTGGTCCCCAGGGACCTCTACTCAGTTTGGGTCTTCGAGAAGACCTCACCGACAAGATTTACCTCTATTGTGTTTTAGAGCTAGAAATAGC	DHX8_gRNA2	TCCCCAGGGACCTCTACTCA	KRAS_gRNA1	ACAAGATTTACCTCTATTGT	SynLethDB_gene_pair	521
DHX8_gRNA2_N_KRAS_gRNA2_SL_oligo	CATGCGAGAAAAGCCTTGTTTGGTCCCCAGGGACCTCTACTCAGTTTGGGTCTTCGAGAAGACCTCACCGGATCAAAGAACTTATTGCACGTTTTAGAGCTAGAAATAGC	DHX8_gRNA2	TCCCCAGGGACCTCTACTCA	KRAS_gRNA2	GATCAAAGAACTTATTGCAC	SynLethDB_gene_pair	522
DHX8_gRNA2_N_KRAS_gRNA3_SL_oligo	CATGCGAGAAAAGCCTTGTTTGGTCCCCAGGGACCTCTACTCAGTTTGGGTCTTCGAGAAGACCTCACCGATCAAAGAACTTATTGCACAGTTTTAGAGCTAGAAATAGC	DHX8_gRNA2	TCCCCAGGGACCTCTACTCA	KRAS_gRNA3	ATCAAAGAACTTATTGCACA	SynLethDB_gene_pair	523
DHX8_gRNA2_N_KRAS_gRNA4_SL_oligo	CATGCGAGAAAAGCCTTGTTTGGTCCCCAGGGACCTCTACTCAGTTTGGGTCTTCGAGAAGACCTCACCGGTCGAGAATATCCAAGAGACGTTTTAGAGCTAGAAATAGC	DHX8_gRNA2	TCCCCAGGGACCTCTACTCA	KRAS_gRNA4	GTCGAGAATATCCAAGAGAC	SynLethDB_gene_pair	524
DHX8_gRNA2_N_KRAS_gRNA5_SL_oligo	CATGCGAGAAAAGCCTTGTTTGGTCCCCAGGGACCTCTACTCAGTTTGGGTCTTCGAGAAGACCTCACCGTTCTCGAACTAATGTATAGAGTTTTAGAGCTAGAAATAGC	DHX8_gRNA2	TCCCCAGGGACCTCTACTCA	KRAS_gRNA5	TTCTCGAACTAATGTATAGA	SynLethDB_gene_pair	525
DHX8_gRNA3_N_KRAS_gRNA1_SL_oligo	CATGCGAGAAAAGCCTTGTTTGGCTCGCTTGGGCCGCCGGGTAGTTTGGGTCTTCGAGAAGACCTCACCGACAAGATTTACCTCTATTGTGTTTTAGAGCTAGAAATAGC	DHX8_gRNA3	CTCGCTTGGGCCGCCGGGTA	KRAS_gRNA1	ACAAGATTTACCTCTATTGT	SynLethDB_gene_pair	526
DHX8_gRNA3_N_KRAS_gRNA2_SL_oligo	CATGCGAGAAAAGCCTTGTTTGGCTCGCTTGGGCCGCCGGGTAGTTTGGGTCTTCGAGAAGACCTCACCGGATCAAAGAACTTATTGCACGTTTTAGAGCTAGAAATAGC	DHX8_gRNA3	CTCGCTTGGGCCGCCGGGTA	KRAS_gRNA2	GATCAAAGAACTTATTGCAC	SynLethDB_gene_pair	527
DHX8_gRNA3_N_KRAS_gRNA3_SL_oligo	CATGCGAGAAAAGCCTTGTTTGGCTCGCTTGGGCCGCCGGGTAGTTTGGGTCTTCGAGAAGACCTCACCGATCAAAGAACTTATTGCACAGTTTTAGAGCTAGAAATAGC	DHX8_gRNA3	CTCGCTTGGGCCGCCGGGTA	KRAS_gRNA3	ATCAAAGAACTTATTGCACA	SynLethDB_gene_pair	528
DHX8_gRNA3_N_KRAS_gRNA4_SL_oligo	CATGCGAGAAAAGCCTTGTTTGGCTCGCTTGGGCCGCCGGGTAGTTTGGGTCTTCGAGAAGACCTCACCGGTCGAGAATATCCAAGAGACGTTTTAGAGCTAGAAATAGC	DHX8_gRNA3	CTCGCTTGGGCCGCCGGGTA	KRAS_gRNA4	GTCGAGAATATCCAAGAGAC	SynLethDB_gene_pair	529
DHX8_gRNA3_N_KRAS_gRNA5_SL_oligo	CATGCGAGAAAAGCCTTGTTTGGCTCGCTTGGGCCGCCGGGTAGTTTGGGTCTTCGAGAAGACCTCACCGTTCTCGAACTAATGTATAGAGTTTTAGAGCTAGAAATAGC	DHX8_gRNA3	CTCGCTTGGGCCGCCGGGTA	KRAS_gRNA5	TTCTCGAACTAATGTATAGA	SynLethDB_gene_pair	530
DHX8_gRNA4_N_KRAS_gRNA1_SL_oligo	CATGCGAGAAAAGCCTTGTTTGGTGATGGTATCTACTATGTGGGTTTGGGTCTTCGAGAAGACCTCACCGACAAGATTTACCTCTATTGTGTTTTAGAGCTAGAAATAGC	DHX8_gRNA4	TGATGGTATCTACTATGTGG	KRAS_gRNA1	ACAAGATTTACCTCTATTGT	SynLethDB_gene_pair	531
DHX8_gRNA4_N_KRAS_gRNA2_SL_oligo	CATGCGAGAAAAGCCTTGTTTGGTGATGGTATCTACTATGTGGGTTTGGGTCTTCGAGAAGACCTCACCGGATCAAAGAACTTATTGCACGTTTTAGAGCTAGAAATAGC	DHX8_gRNA4	TGATGGTATCTACTATGTGG	KRAS_gRNA2	GATCAAAGAACTTATTGCAC	SynLethDB_gene_pair	532
DHX8_gRNA4_N_KRAS_gRNA3_SL_oligo	CATGCGAGAAAAGCCTTGTTTGGTGATGGTATCTACTATGTGGGTTTGGGTCTTCGAGAAGACCTCACCGATCAAAGAACTTATTGCACAGTTTTAGAGCTAGAAATAGC	DHX8_gRNA4	TGATGGTATCTACTATGTGG	KRAS_gRNA3	ATCAAAGAACTTATTGCACA	SynLethDB_gene_pair	533
DHX8_gRNA4_N_KRAS_gRNA4_SL_oligo	CATGCGAGAAAAGCCTTGTTTGGTGATGGTATCTACTATGTGGGTTTGGGTCTTCGAGAAGACCTCACCGGTCGAGAATATCCAAGAGACGTTTTAGAGCTAGAAATAGC	DHX8_gRNA4	TGATGGTATCTACTATGTGG	KRAS_gRNA4	GTCGAGAATATCCAAGAGAC	SynLethDB_gene_pair	534
DHX8_gRNA4_N_KRAS_gRNA5_SL_oligo	CATGCGAGAAAAGCCTTGTTTGGTGATGGTATCTACTATGTGGGTTTGGGTCTTCGAGAAGACCTCACCGTTCTCGAACTAATGTATAGAGTTTTAGAGCTAGAAATAGC	DHX8_gRNA4	TGATGGTATCTACTATGTGG	KRAS_gRNA5	TTCTCGAACTAATGTATAGA	SynLethDB_gene_pair	535
DHX8_gRNA5_N_KRAS_gRNA1_SL_oligo	CATGCGAGAAAAGCCTTGTTTGGTCCTTTCTGTTCTAGGCCATGTTTGGGTCTTCGAGAAGACCTCACCGACAAGATTTACCTCTATTGTGTTTTAGAGCTAGAAATAGC	DHX8_gRNA5	TCCTTTCTGTTCTAGGCCAT	KRAS_gRNA1	ACAAGATTTACCTCTATTGT	SynLethDB_gene_pair	536
DHX8_gRNA5_N_KRAS_gRNA2_SL_oligo	CATGCGAGAAAAGCCTTGTTTGGTCCTTTCTGTTCTAGGCCATGTTTGGGTCTTCGAGAAGACCTCACCGGATCAAAGAACTTATTGCACGTTTTAGAGCTAGAAATAGC	DHX8_gRNA5	TCCTTTCTGTTCTAGGCCAT	KRAS_gRNA2	GATCAAAGAACTTATTGCAC	SynLethDB_gene_pair	537
DHX8_gRNA5_N_KRAS_gRNA3_SL_oligo	CATGCGAGAAAAGCCTTGTTTGGTCCTTTCTGTTCTAGGCCATGTTTGGGTCTTCGAGAAGACCTCACCGATCAAAGAACTTATTGCACAGTTTTAGAGCTAGAAATAGC	DHX8_gRNA5	TCCTTTCTGTTCTAGGCCAT	KRAS_gRNA3	ATCAAAGAACTTATTGCACA	SynLethDB_gene_pair	538
DHX8_gRNA5_N_KRAS_gRNA4_SL_oligo	CATGCGAGAAAAGCCTTGTTTGGTCCTTTCTGTTCTAGGCCATGTTTGGGTCTTCGAGAAGACCTCACCGGTCGAGAATATCCAAGAGACGTTTTAGAGCTAGAAATAGC	DHX8_gRNA5	TCCTTTCTGTTCTAGGCCAT	KRAS_gRNA4	GTCGAGAATATCCAAGAGAC	SynLethDB_gene_pair	539
DHX8_gRNA5_N_KRAS_gRNA5_SL_oligo	CATGCGAGAAAAGCCTTGTTTGGTCCTTTCTGTTCTAGGCCATGTTTGGGTCTTCGAGAAGACCTCACCGTTCTCGAACTAATGTATAGAGTTTTAGAGCTAGAAATAGC	DHX8_gRNA5	TCCTTTCTGTTCTAGGCCAT	KRAS_gRNA5	TTCTCGAACTAATGTATAGA	SynLethDB_gene_pair	540
DHX8_gRNA1_N_Fluc_gRNA_1_SL_oligo	CATGCGAGAAAAGCCTTGTTTGGCGGTTTTCTGAATGGAAATCGTTTGGGTCTTCGAGAAGACCTCACCGGTGTTGGGCGCGTTATTTATGTTTTAGAGCTAGAAATAGC	DHX8_gRNA1	CGGTTTTCTGAATGGAAATC	Fluc_gRNA_1	GTGTTGGGCGCGTTATTTAT	SynLethDB_gene_pair	541
DHX8_gRNA2_N_Fluc_gRNA_1_SL_oligo	CATGCGAGAAAAGCCTTGTTTGGTCCCCAGGGACCTCTACTCAGTTTGGGTCTTCGAGAAGACCTCACCGGTGTTGGGCGCGTTATTTATGTTTTAGAGCTAGAAATAGC	DHX8_gRNA2	TCCCCAGGGACCTCTACTCA	Fluc_gRNA_1	GTGTTGGGCGCGTTATTTAT	SynLethDB_gene_pair	542
DHX8_gRNA3_N_Fluc_gRNA_1_SL_oligo	CATGCGAGAAAAGCCTTGTTTGGCTCGCTTGGGCCGCCGGGTAGTTTGGGTCTTCGAGAAGACCTCACCGGTGTTGGGCGCGTTATTTATGTTTTAGAGCTAGAAATAGC	DHX8_gRNA3	CTCGCTTGGGCCGCCGGGTA	Fluc_gRNA_1	GTGTTGGGCGCGTTATTTAT	SynLethDB_gene_pair	543
DHX8_gRNA4_N_Fluc_gRNA_1_SL_oligo	CATGCGAGAAAAGCCTTGTTTGGTGATGGTATCTACTATGTGGGTTTGGGTCTTCGAGAAGACCTCACCGGTGTTGGGCGCGTTATTTATGTTTTAGAGCTAGAAATAGC	DHX8_gRNA4	TGATGGTATCTACTATGTGG	Fluc_gRNA_1	GTGTTGGGCGCGTTATTTAT	SynLethDB_gene_pair	544
DHX8_gRNA5_N_Fluc_gRNA_1_SL_oligo	CATGCGAGAAAAGCCTTGTTTGGTCCTTTCTGTTCTAGGCCATGTTTGGGTCTTCGAGAAGACCTCACCGGTGTTGGGCGCGTTATTTATGTTTTAGAGCTAGAAATAGC	DHX8_gRNA5	TCCTTTCTGTTCTAGGCCAT	Fluc_gRNA_1	GTGTTGGGCGCGTTATTTAT	SynLethDB_gene_pair	545
KRAS_gRNA1_N_MIS18A_gRNA1_SL_oligo	CATGCGAGAAAAGCCTTGTTTGGACAAGATTTACCTCTATTGTGTTTGGGTCTTCGAGAAGACCTCACCGTCTCTTGTAATCAAGATTCTGTTTTAGAGCTAGAAATAGC	KRAS_gRNA1	ACAAGATTTACCTCTATTGT	MIS18A_gRNA1	TCTCTTGTAATCAAGATTCT	SynLethDB_gene_pair	546
KRAS_gRNA1_N_MIS18A_gRNA2_SL_oligo	CATGCGAGAAAAGCCTTGTTTGGACAAGATTTACCTCTATTGTGTTTGGGTCTTCGAGAAGACCTCACCGCCGCGCAGCACAAAGTCTCAGTTTTAGAGCTAGAAATAGC	KRAS_gRNA1	ACAAGATTTACCTCTATTGT	MIS18A_gRNA2	CCGCGCAGCACAAAGTCTCA	SynLethDB_gene_pair	547
KRAS_gRNA1_N_MIS18A_gRNA3_SL_oligo	CATGCGAGAAAAGCCTTGTTTGGACAAGATTTACCTCTATTGTGTTTGGGTCTTCGAGAAGACCTCACCGCTCTTGTAATCAAGATTCTTGTTTTAGAGCTAGAAATAGC	KRAS_gRNA1	ACAAGATTTACCTCTATTGT	MIS18A_gRNA3	CTCTTGTAATCAAGATTCTT	SynLethDB_gene_pair	548
KRAS_gRNA1_N_MIS18A_gRNA4_SL_oligo	CATGCGAGAAAAGCCTTGTTTGGACAAGATTTACCTCTATTGTGTTTGGGTCTTCGAGAAGACCTCACCGGACCCAACTGACAGCGAAGCGTTTTAGAGCTAGAAATAGC	KRAS_gRNA1	ACAAGATTTACCTCTATTGT	MIS18A_gRNA4	GACCCAACTGACAGCGAAGC	SynLethDB_gene_pair	549
KRAS_gRNA1_N_MIS18A_gRNA5_SL_oligo	CATGCGAGAAAAGCCTTGTTTGGACAAGATTTACCTCTATTGTGTTTGGGTCTTCGAGAAGACCTCACCGCCGGAGCACAGGAACACCAGGTTTTAGAGCTAGAAATAGC	KRAS_gRNA1	ACAAGATTTACCTCTATTGT	MIS18A_gRNA5	CCGGAGCACAGGAACACCAG	SynLethDB_gene_pair	550
KRAS_gRNA2_N_MIS18A_gRNA1_SL_oligo	CATGCGAGAAAAGCCTTGTTTGGGATCAAAGAACTTATTGCACGTTTGGGTCTTCGAGAAGACCTCACCGTCTCTTGTAATCAAGATTCTGTTTTAGAGCTAGAAATAGC	KRAS_gRNA2	GATCAAAGAACTTATTGCAC	MIS18A_gRNA1	TCTCTTGTAATCAAGATTCT	SynLethDB_gene_pair	551
KRAS_gRNA2_N_MIS18A_gRNA2_SL_oligo	CATGCGAGAAAAGCCTTGTTTGGGATCAAAGAACTTATTGCACGTTTGGGTCTTCGAGAAGACCTCACCGCCGCGCAGCACAAAGTCTCAGTTTTAGAGCTAGAAATAGC	KRAS_gRNA2	GATCAAAGAACTTATTGCAC	MIS18A_gRNA2	CCGCGCAGCACAAAGTCTCA	SynLethDB_gene_pair	552
KRAS_gRNA2_N_MIS18A_gRNA3_SL_oligo	CATGCGAGAAAAGCCTTGTTTGGGATCAAAGAACTTATTGCACGTTTGGGTCTTCGAGAAGACCTCACCGCTCTTGTAATCAAGATTCTTGTTTTAGAGCTAGAAATAGC	KRAS_gRNA2	GATCAAAGAACTTATTGCAC	MIS18A_gRNA3	CTCTTGTAATCAAGATTCTT	SynLethDB_gene_pair	553
KRAS_gRNA2_N_MIS18A_gRNA4_SL_oligo	CATGCGAGAAAAGCCTTGTTTGGGATCAAAGAACTTATTGCACGTTTGGGTCTTCGAGAAGACCTCACCGGACCCAACTGACAGCGAAGCGTTTTAGAGCTAGAAATAGC	KRAS_gRNA2	GATCAAAGAACTTATTGCAC	MIS18A_gRNA4	GACCCAACTGACAGCGAAGC	SynLethDB_gene_pair	554
KRAS_gRNA2_N_MIS18A_gRNA5_SL_oligo	CATGCGAGAAAAGCCTTGTTTGGGATCAAAGAACTTATTGCACGTTTGGGTCTTCGAGAAGACCTCACCGCCGGAGCACAGGAACACCAGGTTTTAGAGCTAGAAATAGC	KRAS_gRNA2	GATCAAAGAACTTATTGCAC	MIS18A_gRNA5	CCGGAGCACAGGAACACCAG	SynLethDB_gene_pair	555
KRAS_gRNA3_N_MIS18A_gRNA1_SL_oligo	CATGCGAGAAAAGCCTTGTTTGGATCAAAGAACTTATTGCACAGTTTGGGTCTTCGAGAAGACCTCACCGTCTCTTGTAATCAAGATTCTGTTTTAGAGCTAGAAATAGC	KRAS_gRNA3	ATCAAAGAACTTATTGCACA	MIS18A_gRNA1	TCTCTTGTAATCAAGATTCT	SynLethDB_gene_pair	556
KRAS_gRNA3_N_MIS18A_gRNA2_SL_oligo	CATGCGAGAAAAGCCTTGTTTGGATCAAAGAACTTATTGCACAGTTTGGGTCTTCGAGAAGACCTCACCGCCGCGCAGCACAAAGTCTCAGTTTTAGAGCTAGAAATAGC	KRAS_gRNA3	ATCAAAGAACTTATTGCACA	MIS18A_gRNA2	CCGCGCAGCACAAAGTCTCA	SynLethDB_gene_pair	557
KRAS_gRNA3_N_MIS18A_gRNA3_SL_oligo	CATGCGAGAAAAGCCTTGTTTGGATCAAAGAACTTATTGCACAGTTTGGGTCTTCGAGAAGACCTCACCGCTCTTGTAATCAAGATTCTTGTTTTAGAGCTAGAAATAGC	KRAS_gRNA3	ATCAAAGAACTTATTGCACA	MIS18A_gRNA3	CTCTTGTAATCAAGATTCTT	SynLethDB_gene_pair	558
KRAS_gRNA3_N_MIS18A_gRNA4_SL_oligo	CATGCGAGAAAAGCCTTGTTTGGATCAAAGAACTTATTGCACAGTTTGGGTCTTCGAGAAGACCTCACCGGACCCAACTGACAGCGAAGCGTTTTAGAGCTAGAAATAGC	KRAS_gRNA3	ATCAAAGAACTTATTGCACA	MIS18A_gRNA4	GACCCAACTGACAGCGAAGC	SynLethDB_gene_pair	559
KRAS_gRNA3_N_MIS18A_gRNA5_SL_oligo	CATGCGAGAAAAGCCTTGTTTGGATCAAAGAACTTATTGCACAGTTTGGGTCTTCGAGAAGACCTCACCGCCGGAGCACAGGAACACCAGGTTTTAGAGCTAGAAATAGC	KRAS_gRNA3	ATCAAAGAACTTATTGCACA	MIS18A_gRNA5	CCGGAGCACAGGAACACCAG	SynLethDB_gene_pair	560
KRAS_gRNA4_N_MIS18A_gRNA1_SL_oligo	CATGCGAGAAAAGCCTTGTTTGGGTCGAGAATATCCAAGAGACGTTTGGGTCTTCGAGAAGACCTCACCGTCTCTTGTAATCAAGATTCTGTTTTAGAGCTAGAAATAGC	KRAS_gRNA4	GTCGAGAATATCCAAGAGAC	MIS18A_gRNA1	TCTCTTGTAATCAAGATTCT	SynLethDB_gene_pair	561
KRAS_gRNA4_N_MIS18A_gRNA2_SL_oligo	CATGCGAGAAAAGCCTTGTTTGGGTCGAGAATATCCAAGAGACGTTTGGGTCTTCGAGAAGACCTCACCGCCGCGCAGCACAAAGTCTCAGTTTTAGAGCTAGAAATAGC	KRAS_gRNA4	GTCGAGAATATCCAAGAGAC	MIS18A_gRNA2	CCGCGCAGCACAAAGTCTCA	SynLethDB_gene_pair	562
KRAS_gRNA4_N_MIS18A_gRNA3_SL_oligo	CATGCGAGAAAAGCCTTGTTTGGGTCGAGAATATCCAAGAGACGTTTGGGTCTTCGAGAAGACCTCACCGCTCTTGTAATCAAGATTCTTGTTTTAGAGCTAGAAATAGC	KRAS_gRNA4	GTCGAGAATATCCAAGAGAC	MIS18A_gRNA3	CTCTTGTAATCAAGATTCTT	SynLethDB_gene_pair	563
KRAS_gRNA4_N_MIS18A_gRNA4_SL_oligo	CATGCGAGAAAAGCCTTGTTTGGGTCGAGAATATCCAAGAGACGTTTGGGTCTTCGAGAAGACCTCACCGGACCCAACTGACAGCGAAGCGTTTTAGAGCTAGAAATAGC	KRAS_gRNA4	GTCGAGAATATCCAAGAGAC	MIS18A_gRNA4	GACCCAACTGACAGCGAAGC	SynLethDB_gene_pair	564
KRAS_gRNA4_N_MIS18A_gRNA5_SL_oligo	CATGCGAGAAAAGCCTTGTTTGGGTCGAGAATATCCAAGAGACGTTTGGGTCTTCGAGAAGACCTCACCGCCGGAGCACAGGAACACCAGGTTTTAGAGCTAGAAATAGC	KRAS_gRNA4	GTCGAGAATATCCAAGAGAC	MIS18A_gRNA5	CCGGAGCACAGGAACACCAG	SynLethDB_gene_pair	565
KRAS_gRNA5_N_MIS18A_gRNA1_SL_oligo	CATGCGAGAAAAGCCTTGTTTGGTTCTCGAACTAATGTATAGAGTTTGGGTCTTCGAGAAGACCTCACCGTCTCTTGTAATCAAGATTCTGTTTTAGAGCTAGAAATAGC	KRAS_gRNA5	TTCTCGAACTAATGTATAGA	MIS18A_gRNA1	TCTCTTGTAATCAAGATTCT	SynLethDB_gene_pair	566
KRAS_gRNA5_N_MIS18A_gRNA2_SL_oligo	CATGCGAGAAAAGCCTTGTTTGGTTCTCGAACTAATGTATAGAGTTTGGGTCTTCGAGAAGACCTCACCGCCGCGCAGCACAAAGTCTCAGTTTTAGAGCTAGAAATAGC	KRAS_gRNA5	TTCTCGAACTAATGTATAGA	MIS18A_gRNA2	CCGCGCAGCACAAAGTCTCA	SynLethDB_gene_pair	567
KRAS_gRNA5_N_MIS18A_gRNA3_SL_oligo	CATGCGAGAAAAGCCTTGTTTGGTTCTCGAACTAATGTATAGAGTTTGGGTCTTCGAGAAGACCTCACCGCTCTTGTAATCAAGATTCTTGTTTTAGAGCTAGAAATAGC	KRAS_gRNA5	TTCTCGAACTAATGTATAGA	MIS18A_gRNA3	CTCTTGTAATCAAGATTCTT	SynLethDB_gene_pair	568
KRAS_gRNA5_N_MIS18A_gRNA4_SL_oligo	CATGCGAGAAAAGCCTTGTTTGGTTCTCGAACTAATGTATAGAGTTTGGGTCTTCGAGAAGACCTCACCGGACCCAACTGACAGCGAAGCGTTTTAGAGCTAGAAATAGC	KRAS_gRNA5	TTCTCGAACTAATGTATAGA	MIS18A_gRNA4	GACCCAACTGACAGCGAAGC	SynLethDB_gene_pair	569
KRAS_gRNA5_N_MIS18A_gRNA5_SL_oligo	CATGCGAGAAAAGCCTTGTTTGGTTCTCGAACTAATGTATAGAGTTTGGGTCTTCGAGAAGACCTCACCGCCGGAGCACAGGAACACCAGGTTTTAGAGCTAGAAATAGC	KRAS_gRNA5	TTCTCGAACTAATGTATAGA	MIS18A_gRNA5	CCGGAGCACAGGAACACCAG	SynLethDB_gene_pair	570
MIS18A_gRNA1_N_Fluc_gRNA_1_SL_oligo	CATGCGAGAAAAGCCTTGTTTGGTCTCTTGTAATCAAGATTCTGTTTGGGTCTTCGAGAAGACCTCACCGGTGTTGGGCGCGTTATTTATGTTTTAGAGCTAGAAATAGC	MIS18A_gRNA1	TCTCTTGTAATCAAGATTCT	Fluc_gRNA_1	GTGTTGGGCGCGTTATTTAT	SynLethDB_gene_pair	571
MIS18A_gRNA2_N_Fluc_gRNA_1_SL_oligo	CATGCGAGAAAAGCCTTGTTTGGCCGCGCAGCACAAAGTCTCAGTTTGGGTCTTCGAGAAGACCTCACCGGTGTTGGGCGCGTTATTTATGTTTTAGAGCTAGAAATAGC	MIS18A_gRNA2	CCGCGCAGCACAAAGTCTCA	Fluc_gRNA_1	GTGTTGGGCGCGTTATTTAT	SynLethDB_gene_pair	572
MIS18A_gRNA3_N_Fluc_gRNA_1_SL_oligo	CATGCGAGAAAAGCCTTGTTTGGCTCTTGTAATCAAGATTCTTGTTTGGGTCTTCGAGAAGACCTCACCGGTGTTGGGCGCGTTATTTATGTTTTAGAGCTAGAAATAGC	MIS18A_gRNA3	CTCTTGTAATCAAGATTCTT	Fluc_gRNA_1	GTGTTGGGCGCGTTATTTAT	SynLethDB_gene_pair	573
MIS18A_gRNA4_N_Fluc_gRNA_1_SL_oligo	CATGCGAGAAAAGCCTTGTTTGGGACCCAACTGACAGCGAAGCGTTTGGGTCTTCGAGAAGACCTCACCGGTGTTGGGCGCGTTATTTATGTTTTAGAGCTAGAAATAGC	MIS18A_gRNA4	GACCCAACTGACAGCGAAGC	Fluc_gRNA_1	GTGTTGGGCGCGTTATTTAT	SynLethDB_gene_pair	574
MIS18A_gRNA5_N_Fluc_gRNA_1_SL_oligo	CATGCGAGAAAAGCCTTGTTTGGCCGGAGCACAGGAACACCAGGTTTGGGTCTTCGAGAAGACCTCACCGGTGTTGGGCGCGTTATTTATGTTTTAGAGCTAGAAATAGC	MIS18A_gRNA5	CCGGAGCACAGGAACACCAG	Fluc_gRNA_1	GTGTTGGGCGCGTTATTTAT	SynLethDB_gene_pair	575
KRAS_gRNA1_N_SMC4_gRNA1_SL_oligo	CATGCGAGAAAAGCCTTGTTTGGACAAGATTTACCTCTATTGTGTTTGGGTCTTCGAGAAGACCTCACCGTTCAAAAATACTATAACATAGTTTTAGAGCTAGAAATAGC	KRAS_gRNA1	ACAAGATTTACCTCTATTGT	SMC4_gRNA1	TTCAAAAATACTATAACATA	SynLethDB_gene_pair	576
KRAS_gRNA1_N_SMC4_gRNA2_SL_oligo	CATGCGAGAAAAGCCTTGTTTGGACAAGATTTACCTCTATTGTGTTTGGGTCTTCGAGAAGACCTCACCGAATAGACAGTAAACATTTAAGTTTTAGAGCTAGAAATAGC	KRAS_gRNA1	ACAAGATTTACCTCTATTGT	SMC4_gRNA2	AATAGACAGTAAACATTTAA	SynLethDB_gene_pair	577
KRAS_gRNA1_N_SMC4_gRNA3_SL_oligo	CATGCGAGAAAAGCCTTGTTTGGACAAGATTTACCTCTATTGTGTTTGGGTCTTCGAGAAGACCTCACCGAAAAAGATCTTCAACCTTTCGTTTTAGAGCTAGAAATAGC	KRAS_gRNA1	ACAAGATTTACCTCTATTGT	SMC4_gRNA3	AAAAAGATCTTCAACCTTTC	SynLethDB_gene_pair	578
KRAS_gRNA1_N_SMC4_gRNA4_SL_oligo	CATGCGAGAAAAGCCTTGTTTGGACAAGATTTACCTCTATTGTGTTTGGGTCTTCGAGAAGACCTCACCGGCCCTTAGTGCAAAATTAACGTTTTAGAGCTAGAAATAGC	KRAS_gRNA1	ACAAGATTTACCTCTATTGT	SMC4_gRNA4	GCCCTTAGTGCAAAATTAAC	SynLethDB_gene_pair	579
KRAS_gRNA1_N_SMC4_gRNA5_SL_oligo	CATGCGAGAAAAGCCTTGTTTGGACAAGATTTACCTCTATTGTGTTTGGGTCTTCGAGAAGACCTCACCGAAATTACCAAATGCTTACTTGTTTTAGAGCTAGAAATAGC	KRAS_gRNA1	ACAAGATTTACCTCTATTGT	SMC4_gRNA5	AAATTACCAAATGCTTACTT	SynLethDB_gene_pair	580
KRAS_gRNA2_N_SMC4_gRNA1_SL_oligo	CATGCGAGAAAAGCCTTGTTTGGGATCAAAGAACTTATTGCACGTTTGGGTCTTCGAGAAGACCTCACCGTTCAAAAATACTATAACATAGTTTTAGAGCTAGAAATAGC	KRAS_gRNA2	GATCAAAGAACTTATTGCAC	SMC4_gRNA1	TTCAAAAATACTATAACATA	SynLethDB_gene_pair	581
KRAS_gRNA2_N_SMC4_gRNA2_SL_oligo	CATGCGAGAAAAGCCTTGTTTGGGATCAAAGAACTTATTGCACGTTTGGGTCTTCGAGAAGACCTCACCGAATAGACAGTAAACATTTAAGTTTTAGAGCTAGAAATAGC	KRAS_gRNA2	GATCAAAGAACTTATTGCAC	SMC4_gRNA2	AATAGACAGTAAACATTTAA	SynLethDB_gene_pair	582
KRAS_gRNA2_N_SMC4_gRNA3_SL_oligo	CATGCGAGAAAAGCCTTGTTTGGGATCAAAGAACTTATTGCACGTTTGGGTCTTCGAGAAGACCTCACCGAAAAAGATCTTCAACCTTTCGTTTTAGAGCTAGAAATAGC	KRAS_gRNA2	GATCAAAGAACTTATTGCAC	SMC4_gRNA3	AAAAAGATCTTCAACCTTTC	SynLethDB_gene_pair	583
KRAS_gRNA2_N_SMC4_gRNA4_SL_oligo	CATGCGAGAAAAGCCTTGTTTGGGATCAAAGAACTTATTGCACGTTTGGGTCTTCGAGAAGACCTCACCGGCCCTTAGTGCAAAATTAACGTTTTAGAGCTAGAAATAGC	KRAS_gRNA2	GATCAAAGAACTTATTGCAC	SMC4_gRNA4	GCCCTTAGTGCAAAATTAAC	SynLethDB_gene_pair	584
KRAS_gRNA2_N_SMC4_gRNA5_SL_oligo	CATGCGAGAAAAGCCTTGTTTGGGATCAAAGAACTTATTGCACGTTTGGGTCTTCGAGAAGACCTCACCGAAATTACCAAATGCTTACTTGTTTTAGAGCTAGAAATAGC	KRAS_gRNA2	GATCAAAGAACTTATTGCAC	SMC4_gRNA5	AAATTACCAAATGCTTACTT	SynLethDB_gene_pair	585
KRAS_gRNA3_N_SMC4_gRNA1_SL_oligo	CATGCGAGAAAAGCCTTGTTTGGATCAAAGAACTTATTGCACAGTTTGGGTCTTCGAGAAGACCTCACCGTTCAAAAATACTATAACATAGTTTTAGAGCTAGAAATAGC	KRAS_gRNA3	ATCAAAGAACTTATTGCACA	SMC4_gRNA1	TTCAAAAATACTATAACATA	SynLethDB_gene_pair	586
KRAS_gRNA3_N_SMC4_gRNA2_SL_oligo	CATGCGAGAAAAGCCTTGTTTGGATCAAAGAACTTATTGCACAGTTTGGGTCTTCGAGAAGACCTCACCGAATAGACAGTAAACATTTAAGTTTTAGAGCTAGAAATAGC	KRAS_gRNA3	ATCAAAGAACTTATTGCACA	SMC4_gRNA2	AATAGACAGTAAACATTTAA	SynLethDB_gene_pair	587
KRAS_gRNA3_N_SMC4_gRNA3_SL_oligo	CATGCGAGAAAAGCCTTGTTTGGATCAAAGAACTTATTGCACAGTTTGGGTCTTCGAGAAGACCTCACCGAAAAAGATCTTCAACCTTTCGTTTTAGAGCTAGAAATAGC	KRAS_gRNA3	ATCAAAGAACTTATTGCACA	SMC4_gRNA3	AAAAAGATCTTCAACCTTTC	SynLethDB_gene_pair	588
KRAS_gRNA3_N_SMC4_gRNA4_SL_oligo	CATGCGAGAAAAGCCTTGTTTGGATCAAAGAACTTATTGCACAGTTTGGGTCTTCGAGAAGACCTCACCGGCCCTTAGTGCAAAATTAACGTTTTAGAGCTAGAAATAGC	KRAS_gRNA3	ATCAAAGAACTTATTGCACA	SMC4_gRNA4	GCCCTTAGTGCAAAATTAAC	SynLethDB_gene_pair	589
KRAS_gRNA3_N_SMC4_gRNA5_SL_oligo	CATGCGAGAAAAGCCTTGTTTGGATCAAAGAACTTATTGCACAGTTTGGGTCTTCGAGAAGACCTCACCGAAATTACCAAATGCTTACTTGTTTTAGAGCTAGAAATAGC	KRAS_gRNA3	ATCAAAGAACTTATTGCACA	SMC4_gRNA5	AAATTACCAAATGCTTACTT	SynLethDB_gene_pair	590
KRAS_gRNA4_N_SMC4_gRNA1_SL_oligo	CATGCGAGAAAAGCCTTGTTTGGGTCGAGAATATCCAAGAGACGTTTGGGTCTTCGAGAAGACCTCACCGTTCAAAAATACTATAACATAGTTTTAGAGCTAGAAATAGC	KRAS_gRNA4	GTCGAGAATATCCAAGAGAC	SMC4_gRNA1	TTCAAAAATACTATAACATA	SynLethDB_gene_pair	591
KRAS_gRNA4_N_SMC4_gRNA2_SL_oligo	CATGCGAGAAAAGCCTTGTTTGGGTCGAGAATATCCAAGAGACGTTTGGGTCTTCGAGAAGACCTCACCGAATAGACAGTAAACATTTAAGTTTTAGAGCTAGAAATAGC	KRAS_gRNA4	GTCGAGAATATCCAAGAGAC	SMC4_gRNA2	AATAGACAGTAAACATTTAA	SynLethDB_gene_pair	592
KRAS_gRNA4_N_SMC4_gRNA3_SL_oligo	CATGCGAGAAAAGCCTTGTTTGGGTCGAGAATATCCAAGAGACGTTTGGGTCTTCGAGAAGACCTCACCGAAAAAGATCTTCAACCTTTCGTTTTAGAGCTAGAAATAGC	KRAS_gRNA4	GTCGAGAATATCCAAGAGAC	SMC4_gRNA3	AAAAAGATCTTCAACCTTTC	SynLethDB_gene_pair	593
KRAS_gRNA4_N_SMC4_gRNA4_SL_oligo	CATGCGAGAAAAGCCTTGTTTGGGTCGAGAATATCCAAGAGACGTTTGGGTCTTCGAGAAGACCTCACCGGCCCTTAGTGCAAAATTAACGTTTTAGAGCTAGAAATAGC	KRAS_gRNA4	GTCGAGAATATCCAAGAGAC	SMC4_gRNA4	GCCCTTAGTGCAAAATTAAC	SynLethDB_gene_pair	594
KRAS_gRNA4_N_SMC4_gRNA5_SL_oligo	CATGCGAGAAAAGCCTTGTTTGGGTCGAGAATATCCAAGAGACGTTTGGGTCTTCGAGAAGACCTCACCGAAATTACCAAATGCTTACTTGTTTTAGAGCTAGAAATAGC	KRAS_gRNA4	GTCGAGAATATCCAAGAGAC	SMC4_gRNA5	AAATTACCAAATGCTTACTT	SynLethDB_gene_pair	595
KRAS_gRNA5_N_SMC4_gRNA1_SL_oligo	CATGCGAGAAAAGCCTTGTTTGGTTCTCGAACTAATGTATAGAGTTTGGGTCTTCGAGAAGACCTCACCGTTCAAAAATACTATAACATAGTTTTAGAGCTAGAAATAGC	KRAS_gRNA5	TTCTCGAACTAATGTATAGA	SMC4_gRNA1	TTCAAAAATACTATAACATA	SynLethDB_gene_pair	596
KRAS_gRNA5_N_SMC4_gRNA2_SL_oligo	CATGCGAGAAAAGCCTTGTTTGGTTCTCGAACTAATGTATAGAGTTTGGGTCTTCGAGAAGACCTCACCGAATAGACAGTAAACATTTAAGTTTTAGAGCTAGAAATAGC	KRAS_gRNA5	TTCTCGAACTAATGTATAGA	SMC4_gRNA2	AATAGACAGTAAACATTTAA	SynLethDB_gene_pair	597
KRAS_gRNA5_N_SMC4_gRNA3_SL_oligo	CATGCGAGAAAAGCCTTGTTTGGTTCTCGAACTAATGTATAGAGTTTGGGTCTTCGAGAAGACCTCACCGAAAAAGATCTTCAACCTTTCGTTTTAGAGCTAGAAATAGC	KRAS_gRNA5	TTCTCGAACTAATGTATAGA	SMC4_gRNA3	AAAAAGATCTTCAACCTTTC	SynLethDB_gene_pair	598
KRAS_gRNA5_N_SMC4_gRNA4_SL_oligo	CATGCGAGAAAAGCCTTGTTTGGTTCTCGAACTAATGTATAGAGTTTGGGTCTTCGAGAAGACCTCACCGGCCCTTAGTGCAAAATTAACGTTTTAGAGCTAGAAATAGC	KRAS_gRNA5	TTCTCGAACTAATGTATAGA	SMC4_gRNA4	GCCCTTAGTGCAAAATTAAC	SynLethDB_gene_pair	599
KRAS_gRNA5_N_SMC4_gRNA5_SL_oligo	CATGCGAGAAAAGCCTTGTTTGGTTCTCGAACTAATGTATAGAGTTTGGGTCTTCGAGAAGACCTCACCGAAATTACCAAATGCTTACTTGTTTTAGAGCTAGAAATAGC	KRAS_gRNA5	TTCTCGAACTAATGTATAGA	SMC4_gRNA5	AAATTACCAAATGCTTACTT	SynLethDB_gene_pair	600
SMC4_gRNA1_N_Fluc_gRNA_1_SL_oligo	CATGCGAGAAAAGCCTTGTTTGGTTCAAAAATACTATAACATAGTTTGGGTCTTCGAGAAGACCTCACCGGTGTTGGGCGCGTTATTTATGTTTTAGAGCTAGAAATAGC	SMC4_gRNA1	TTCAAAAATACTATAACATA	Fluc_gRNA_1	GTGTTGGGCGCGTTATTTAT	SynLethDB_gene_pair	601
SMC4_gRNA2_N_Fluc_gRNA_1_SL_oligo	CATGCGAGAAAAGCCTTGTTTGGAATAGACAGTAAACATTTAAGTTTGGGTCTTCGAGAAGACCTCACCGGTGTTGGGCGCGTTATTTATGTTTTAGAGCTAGAAATAGC	SMC4_gRNA2	AATAGACAGTAAACATTTAA	Fluc_gRNA_1	GTGTTGGGCGCGTTATTTAT	SynLethDB_gene_pair	602
SMC4_gRNA3_N_Fluc_gRNA_1_SL_oligo	CATGCGAGAAAAGCCTTGTTTGGAAAAAGATCTTCAACCTTTCGTTTGGGTCTTCGAGAAGACCTCACCGGTGTTGGGCGCGTTATTTATGTTTTAGAGCTAGAAATAGC	SMC4_gRNA3	AAAAAGATCTTCAACCTTTC	Fluc_gRNA_1	GTGTTGGGCGCGTTATTTAT	SynLethDB_gene_pair	603
SMC4_gRNA4_N_Fluc_gRNA_1_SL_oligo	CATGCGAGAAAAGCCTTGTTTGGGCCCTTAGTGCAAAATTAACGTTTGGGTCTTCGAGAAGACCTCACCGGTGTTGGGCGCGTTATTTATGTTTTAGAGCTAGAAATAGC	SMC4_gRNA4	GCCCTTAGTGCAAAATTAAC	Fluc_gRNA_1	GTGTTGGGCGCGTTATTTAT	SynLethDB_gene_pair	604
SMC4_gRNA5_N_Fluc_gRNA_1_SL_oligo	CATGCGAGAAAAGCCTTGTTTGGAAATTACCAAATGCTTACTTGTTTGGGTCTTCGAGAAGACCTCACCGGTGTTGGGCGCGTTATTTATGTTTTAGAGCTAGAAATAGC	SMC4_gRNA5	AAATTACCAAATGCTTACTT	Fluc_gRNA_1	GTGTTGGGCGCGTTATTTAT	SynLethDB_gene_pair	605
CDC16_gRNA1_N_KRAS_gRNA1_SL_oligo	CATGCGAGAAAAGCCTTGTTTGGTTTCTATCTTTCTCATAAACGTTTGGGTCTTCGAGAAGACCTCACCGACAAGATTTACCTCTATTGTGTTTTAGAGCTAGAAATAGC	CDC16_gRNA1	TTTCTATCTTTCTCATAAAC	KRAS_gRNA1	ACAAGATTTACCTCTATTGT	SynLethDB_gene_pair	606
CDC16_gRNA1_N_KRAS_gRNA2_SL_oligo	CATGCGAGAAAAGCCTTGTTTGGTTTCTATCTTTCTCATAAACGTTTGGGTCTTCGAGAAGACCTCACCGGATCAAAGAACTTATTGCACGTTTTAGAGCTAGAAATAGC	CDC16_gRNA1	TTTCTATCTTTCTCATAAAC	KRAS_gRNA2	GATCAAAGAACTTATTGCAC	SynLethDB_gene_pair	607
CDC16_gRNA1_N_KRAS_gRNA3_SL_oligo	CATGCGAGAAAAGCCTTGTTTGGTTTCTATCTTTCTCATAAACGTTTGGGTCTTCGAGAAGACCTCACCGATCAAAGAACTTATTGCACAGTTTTAGAGCTAGAAATAGC	CDC16_gRNA1	TTTCTATCTTTCTCATAAAC	KRAS_gRNA3	ATCAAAGAACTTATTGCACA	SynLethDB_gene_pair	608
CDC16_gRNA1_N_KRAS_gRNA4_SL_oligo	CATGCGAGAAAAGCCTTGTTTGGTTTCTATCTTTCTCATAAACGTTTGGGTCTTCGAGAAGACCTCACCGGTCGAGAATATCCAAGAGACGTTTTAGAGCTAGAAATAGC	CDC16_gRNA1	TTTCTATCTTTCTCATAAAC	KRAS_gRNA4	GTCGAGAATATCCAAGAGAC	SynLethDB_gene_pair	609
CDC16_gRNA1_N_KRAS_gRNA5_SL_oligo	CATGCGAGAAAAGCCTTGTTTGGTTTCTATCTTTCTCATAAACGTTTGGGTCTTCGAGAAGACCTCACCGTTCTCGAACTAATGTATAGAGTTTTAGAGCTAGAAATAGC	CDC16_gRNA1	TTTCTATCTTTCTCATAAAC	KRAS_gRNA5	TTCTCGAACTAATGTATAGA	SynLethDB_gene_pair	610
CDC16_gRNA2_N_KRAS_gRNA1_SL_oligo	CATGCGAGAAAAGCCTTGTTTGGTTTAGGTAACAGTTGACAAAGTTTGGGTCTTCGAGAAGACCTCACCGACAAGATTTACCTCTATTGTGTTTTAGAGCTAGAAATAGC	CDC16_gRNA2	TTTAGGTAACAGTTGACAAA	KRAS_gRNA1	ACAAGATTTACCTCTATTGT	SynLethDB_gene_pair	611
CDC16_gRNA2_N_KRAS_gRNA2_SL_oligo	CATGCGAGAAAAGCCTTGTTTGGTTTAGGTAACAGTTGACAAAGTTTGGGTCTTCGAGAAGACCTCACCGGATCAAAGAACTTATTGCACGTTTTAGAGCTAGAAATAGC	CDC16_gRNA2	TTTAGGTAACAGTTGACAAA	KRAS_gRNA2	GATCAAAGAACTTATTGCAC	SynLethDB_gene_pair	612
CDC16_gRNA2_N_KRAS_gRNA3_SL_oligo	CATGCGAGAAAAGCCTTGTTTGGTTTAGGTAACAGTTGACAAAGTTTGGGTCTTCGAGAAGACCTCACCGATCAAAGAACTTATTGCACAGTTTTAGAGCTAGAAATAGC	CDC16_gRNA2	TTTAGGTAACAGTTGACAAA	KRAS_gRNA3	ATCAAAGAACTTATTGCACA	SynLethDB_gene_pair	613
CDC16_gRNA2_N_KRAS_gRNA4_SL_oligo	CATGCGAGAAAAGCCTTGTTTGGTTTAGGTAACAGTTGACAAAGTTTGGGTCTTCGAGAAGACCTCACCGGTCGAGAATATCCAAGAGACGTTTTAGAGCTAGAAATAGC	CDC16_gRNA2	TTTAGGTAACAGTTGACAAA	KRAS_gRNA4	GTCGAGAATATCCAAGAGAC	SynLethDB_gene_pair	614
CDC16_gRNA2_N_KRAS_gRNA5_SL_oligo	CATGCGAGAAAAGCCTTGTTTGGTTTAGGTAACAGTTGACAAAGTTTGGGTCTTCGAGAAGACCTCACCGTTCTCGAACTAATGTATAGAGTTTTAGAGCTAGAAATAGC	CDC16_gRNA2	TTTAGGTAACAGTTGACAAA	KRAS_gRNA5	TTCTCGAACTAATGTATAGA	SynLethDB_gene_pair	615
CDC16_gRNA3_N_KRAS_gRNA1_SL_oligo	CATGCGAGAAAAGCCTTGTTTGGCAGAAAGTATGCTGAGGCCTGTTTGGGTCTTCGAGAAGACCTCACCGACAAGATTTACCTCTATTGTGTTTTAGAGCTAGAAATAGC	CDC16_gRNA3	CAGAAAGTATGCTGAGGCCT	KRAS_gRNA1	ACAAGATTTACCTCTATTGT	SynLethDB_gene_pair	616
CDC16_gRNA3_N_KRAS_gRNA2_SL_oligo	CATGCGAGAAAAGCCTTGTTTGGCAGAAAGTATGCTGAGGCCTGTTTGGGTCTTCGAGAAGACCTCACCGGATCAAAGAACTTATTGCACGTTTTAGAGCTAGAAATAGC	CDC16_gRNA3	CAGAAAGTATGCTGAGGCCT	KRAS_gRNA2	GATCAAAGAACTTATTGCAC	SynLethDB_gene_pair	617
CDC16_gRNA3_N_KRAS_gRNA3_SL_oligo	CATGCGAGAAAAGCCTTGTTTGGCAGAAAGTATGCTGAGGCCTGTTTGGGTCTTCGAGAAGACCTCACCGATCAAAGAACTTATTGCACAGTTTTAGAGCTAGAAATAGC	CDC16_gRNA3	CAGAAAGTATGCTGAGGCCT	KRAS_gRNA3	ATCAAAGAACTTATTGCACA	SynLethDB_gene_pair	618
CDC16_gRNA3_N_KRAS_gRNA4_SL_oligo	CATGCGAGAAAAGCCTTGTTTGGCAGAAAGTATGCTGAGGCCTGTTTGGGTCTTCGAGAAGACCTCACCGGTCGAGAATATCCAAGAGACGTTTTAGAGCTAGAAATAGC	CDC16_gRNA3	CAGAAAGTATGCTGAGGCCT	KRAS_gRNA4	GTCGAGAATATCCAAGAGAC	SynLethDB_gene_pair	619
CDC16_gRNA3_N_KRAS_gRNA5_SL_oligo	CATGCGAGAAAAGCCTTGTTTGGCAGAAAGTATGCTGAGGCCTGTTTGGGTCTTCGAGAAGACCTCACCGTTCTCGAACTAATGTATAGAGTTTTAGAGCTAGAAATAGC	CDC16_gRNA3	CAGAAAGTATGCTGAGGCCT	KRAS_gRNA5	TTCTCGAACTAATGTATAGA	SynLethDB_gene_pair	620
CDC16_gRNA4_N_KRAS_gRNA1_SL_oligo	CATGCGAGAAAAGCCTTGTTTGGACAGCAGCACAGCTGATGAAGTTTGGGTCTTCGAGAAGACCTCACCGACAAGATTTACCTCTATTGTGTTTTAGAGCTAGAAATAGC	CDC16_gRNA4	ACAGCAGCACAGCTGATGAA	KRAS_gRNA1	ACAAGATTTACCTCTATTGT	SynLethDB_gene_pair	621
CDC16_gRNA4_N_KRAS_gRNA2_SL_oligo	CATGCGAGAAAAGCCTTGTTTGGACAGCAGCACAGCTGATGAAGTTTGGGTCTTCGAGAAGACCTCACCGGATCAAAGAACTTATTGCACGTTTTAGAGCTAGAAATAGC	CDC16_gRNA4	ACAGCAGCACAGCTGATGAA	KRAS_gRNA2	GATCAAAGAACTTATTGCAC	SynLethDB_gene_pair	622
CDC16_gRNA4_N_KRAS_gRNA3_SL_oligo	CATGCGAGAAAAGCCTTGTTTGGACAGCAGCACAGCTGATGAAGTTTGGGTCTTCGAGAAGACCTCACCGATCAAAGAACTTATTGCACAGTTTTAGAGCTAGAAATAGC	CDC16_gRNA4	ACAGCAGCACAGCTGATGAA	KRAS_gRNA3	ATCAAAGAACTTATTGCACA	SynLethDB_gene_pair	623
CDC16_gRNA4_N_KRAS_gRNA4_SL_oligo	CATGCGAGAAAAGCCTTGTTTGGACAGCAGCACAGCTGATGAAGTTTGGGTCTTCGAGAAGACCTCACCGGTCGAGAATATCCAAGAGACGTTTTAGAGCTAGAAATAGC	CDC16_gRNA4	ACAGCAGCACAGCTGATGAA	KRAS_gRNA4	GTCGAGAATATCCAAGAGAC	SynLethDB_gene_pair	624
CDC16_gRNA4_N_KRAS_gRNA5_SL_oligo	CATGCGAGAAAAGCCTTGTTTGGACAGCAGCACAGCTGATGAAGTTTGGGTCTTCGAGAAGACCTCACCGTTCTCGAACTAATGTATAGAGTTTTAGAGCTAGAAATAGC	CDC16_gRNA4	ACAGCAGCACAGCTGATGAA	KRAS_gRNA5	TTCTCGAACTAATGTATAGA	SynLethDB_gene_pair	625
CDC16_gRNA5_N_KRAS_gRNA1_SL_oligo	CATGCGAGAAAAGCCTTGTTTGGACATTTTCTGTTACAATGCTGTTTGGGTCTTCGAGAAGACCTCACCGACAAGATTTACCTCTATTGTGTTTTAGAGCTAGAAATAGC	CDC16_gRNA5	ACATTTTCTGTTACAATGCT	KRAS_gRNA1	ACAAGATTTACCTCTATTGT	SynLethDB_gene_pair	626
CDC16_gRNA5_N_KRAS_gRNA2_SL_oligo	CATGCGAGAAAAGCCTTGTTTGGACATTTTCTGTTACAATGCTGTTTGGGTCTTCGAGAAGACCTCACCGGATCAAAGAACTTATTGCACGTTTTAGAGCTAGAAATAGC	CDC16_gRNA5	ACATTTTCTGTTACAATGCT	KRAS_gRNA2	GATCAAAGAACTTATTGCAC	SynLethDB_gene_pair	627
CDC16_gRNA5_N_KRAS_gRNA3_SL_oligo	CATGCGAGAAAAGCCTTGTTTGGACATTTTCTGTTACAATGCTGTTTGGGTCTTCGAGAAGACCTCACCGATCAAAGAACTTATTGCACAGTTTTAGAGCTAGAAATAGC	CDC16_gRNA5	ACATTTTCTGTTACAATGCT	KRAS_gRNA3	ATCAAAGAACTTATTGCACA	SynLethDB_gene_pair	628
CDC16_gRNA5_N_KRAS_gRNA4_SL_oligo	CATGCGAGAAAAGCCTTGTTTGGACATTTTCTGTTACAATGCTGTTTGGGTCTTCGAGAAGACCTCACCGGTCGAGAATATCCAAGAGACGTTTTAGAGCTAGAAATAGC	CDC16_gRNA5	ACATTTTCTGTTACAATGCT	KRAS_gRNA4	GTCGAGAATATCCAAGAGAC	SynLethDB_gene_pair	629
CDC16_gRNA5_N_KRAS_gRNA5_SL_oligo	CATGCGAGAAAAGCCTTGTTTGGACATTTTCTGTTACAATGCTGTTTGGGTCTTCGAGAAGACCTCACCGTTCTCGAACTAATGTATAGAGTTTTAGAGCTAGAAATAGC	CDC16_gRNA5	ACATTTTCTGTTACAATGCT	KRAS_gRNA5	TTCTCGAACTAATGTATAGA	SynLethDB_gene_pair	630
CDC16_gRNA1_N_Fluc_gRNA_1_SL_oligo	CATGCGAGAAAAGCCTTGTTTGGTTTCTATCTTTCTCATAAACGTTTGGGTCTTCGAGAAGACCTCACCGGTGTTGGGCGCGTTATTTATGTTTTAGAGCTAGAAATAGC	CDC16_gRNA1	TTTCTATCTTTCTCATAAAC	Fluc_gRNA_1	GTGTTGGGCGCGTTATTTAT	SynLethDB_gene_pair	631
CDC16_gRNA2_N_Fluc_gRNA_1_SL_oligo	CATGCGAGAAAAGCCTTGTTTGGTTTAGGTAACAGTTGACAAAGTTTGGGTCTTCGAGAAGACCTCACCGGTGTTGGGCGCGTTATTTATGTTTTAGAGCTAGAAATAGC	CDC16_gRNA2	TTTAGGTAACAGTTGACAAA	Fluc_gRNA_1	GTGTTGGGCGCGTTATTTAT	SynLethDB_gene_pair	632
CDC16_gRNA3_N_Fluc_gRNA_1_SL_oligo	CATGCGAGAAAAGCCTTGTTTGGCAGAAAGTATGCTGAGGCCTGTTTGGGTCTTCGAGAAGACCTCACCGGTGTTGGGCGCGTTATTTATGTTTTAGAGCTAGAAATAGC	CDC16_gRNA3	CAGAAAGTATGCTGAGGCCT	Fluc_gRNA_1	GTGTTGGGCGCGTTATTTAT	SynLethDB_gene_pair	633
CDC16_gRNA4_N_Fluc_gRNA_1_SL_oligo	CATGCGAGAAAAGCCTTGTTTGGACAGCAGCACAGCTGATGAAGTTTGGGTCTTCGAGAAGACCTCACCGGTGTTGGGCGCGTTATTTATGTTTTAGAGCTAGAAATAGC	CDC16_gRNA4	ACAGCAGCACAGCTGATGAA	Fluc_gRNA_1	GTGTTGGGCGCGTTATTTAT	SynLethDB_gene_pair	634
CDC16_gRNA5_N_Fluc_gRNA_1_SL_oligo	CATGCGAGAAAAGCCTTGTTTGGACATTTTCTGTTACAATGCTGTTTGGGTCTTCGAGAAGACCTCACCGGTGTTGGGCGCGTTATTTATGTTTTAGAGCTAGAAATAGC	CDC16_gRNA5	ACATTTTCTGTTACAATGCT	Fluc_gRNA_1	GTGTTGGGCGCGTTATTTAT	SynLethDB_gene_pair	635
KRAS_gRNA1_N_TBK1_gRNA1_SL_oligo	CATGCGAGAAAAGCCTTGTTTGGACAAGATTTACCTCTATTGTGTTTGGGTCTTCGAGAAGACCTCACCGTGGCTTTTATCTGATATTTTGTTTTAGAGCTAGAAATAGC	KRAS_gRNA1	ACAAGATTTACCTCTATTGT	TBK1_gRNA1	TGGCTTTTATCTGATATTTT	SynLethDB_gene_pair	636
KRAS_gRNA1_N_TBK1_gRNA2_SL_oligo	CATGCGAGAAAAGCCTTGTTTGGACAAGATTTACCTCTATTGTGTTTGGGTCTTCGAGAAGACCTCACCGATTATTTGCTATTGAAGAGGGTTTTAGAGCTAGAAATAGC	KRAS_gRNA1	ACAAGATTTACCTCTATTGT	TBK1_gRNA2	ATTATTTGCTATTGAAGAGG	SynLethDB_gene_pair	637
KRAS_gRNA1_N_TBK1_gRNA3_SL_oligo	CATGCGAGAAAAGCCTTGTTTGGACAAGATTTACCTCTATTGTGTTTGGGTCTTCGAGAAGACCTCACCGTTATGGAATTTTGTCCATGTGTTTTAGAGCTAGAAATAGC	KRAS_gRNA1	ACAAGATTTACCTCTATTGT	TBK1_gRNA3	TTATGGAATTTTGTCCATGT	SynLethDB_gene_pair	638
KRAS_gRNA1_N_TBK1_gRNA4_SL_oligo	CATGCGAGAAAAGCCTTGTTTGGACAAGATTTACCTCTATTGTGTTTGGGTCTTCGAGAAGACCTCACCGTTTTATATTGTTGAAGTGGGGTTTTAGAGCTAGAAATAGC	KRAS_gRNA1	ACAAGATTTACCTCTATTGT	TBK1_gRNA4	TTTTATATTGTTGAAGTGGG	SynLethDB_gene_pair	639
KRAS_gRNA1_N_TBK1_gRNA5_SL_oligo	CATGCGAGAAAAGCCTTGTTTGGACAAGATTTACCTCTATTGTGTTTGGGTCTTCGAGAAGACCTCACCGATGGAGCAACAGTTGATCTTGTTTTAGAGCTAGAAATAGC	KRAS_gRNA1	ACAAGATTTACCTCTATTGT	TBK1_gRNA5	ATGGAGCAACAGTTGATCTT	SynLethDB_gene_pair	640
KRAS_gRNA2_N_TBK1_gRNA1_SL_oligo	CATGCGAGAAAAGCCTTGTTTGGGATCAAAGAACTTATTGCACGTTTGGGTCTTCGAGAAGACCTCACCGTGGCTTTTATCTGATATTTTGTTTTAGAGCTAGAAATAGC	KRAS_gRNA2	GATCAAAGAACTTATTGCAC	TBK1_gRNA1	TGGCTTTTATCTGATATTTT	SynLethDB_gene_pair	641
KRAS_gRNA2_N_TBK1_gRNA2_SL_oligo	CATGCGAGAAAAGCCTTGTTTGGGATCAAAGAACTTATTGCACGTTTGGGTCTTCGAGAAGACCTCACCGATTATTTGCTATTGAAGAGGGTTTTAGAGCTAGAAATAGC	KRAS_gRNA2	GATCAAAGAACTTATTGCAC	TBK1_gRNA2	ATTATTTGCTATTGAAGAGG	SynLethDB_gene_pair	642
KRAS_gRNA2_N_TBK1_gRNA3_SL_oligo	CATGCGAGAAAAGCCTTGTTTGGGATCAAAGAACTTATTGCACGTTTGGGTCTTCGAGAAGACCTCACCGTTATGGAATTTTGTCCATGTGTTTTAGAGCTAGAAATAGC	KRAS_gRNA2	GATCAAAGAACTTATTGCAC	TBK1_gRNA3	TTATGGAATTTTGTCCATGT	SynLethDB_gene_pair	643
KRAS_gRNA2_N_TBK1_gRNA4_SL_oligo	CATGCGAGAAAAGCCTTGTTTGGGATCAAAGAACTTATTGCACGTTTGGGTCTTCGAGAAGACCTCACCGTTTTATATTGTTGAAGTGGGGTTTTAGAGCTAGAAATAGC	KRAS_gRNA2	GATCAAAGAACTTATTGCAC	TBK1_gRNA4	TTTTATATTGTTGAAGTGGG	SynLethDB_gene_pair	644
KRAS_gRNA2_N_TBK1_gRNA5_SL_oligo	CATGCGAGAAAAGCCTTGTTTGGGATCAAAGAACTTATTGCACGTTTGGGTCTTCGAGAAGACCTCACCGATGGAGCAACAGTTGATCTTGTTTTAGAGCTAGAAATAGC	KRAS_gRNA2	GATCAAAGAACTTATTGCAC	TBK1_gRNA5	ATGGAGCAACAGTTGATCTT	SynLethDB_gene_pair	645
KRAS_gRNA3_N_TBK1_gRNA1_SL_oligo	CATGCGAGAAAAGCCTTGTTTGGATCAAAGAACTTATTGCACAGTTTGGGTCTTCGAGAAGACCTCACCGTGGCTTTTATCTGATATTTTGTTTTAGAGCTAGAAATAGC	KRAS_gRNA3	ATCAAAGAACTTATTGCACA	TBK1_gRNA1	TGGCTTTTATCTGATATTTT	SynLethDB_gene_pair	646
KRAS_gRNA3_N_TBK1_gRNA2_SL_oligo	CATGCGAGAAAAGCCTTGTTTGGATCAAAGAACTTATTGCACAGTTTGGGTCTTCGAGAAGACCTCACCGATTATTTGCTATTGAAGAGGGTTTTAGAGCTAGAAATAGC	KRAS_gRNA3	ATCAAAGAACTTATTGCACA	TBK1_gRNA2	ATTATTTGCTATTGAAGAGG	SynLethDB_gene_pair	647
KRAS_gRNA3_N_TBK1_gRNA3_SL_oligo	CATGCGAGAAAAGCCTTGTTTGGATCAAAGAACTTATTGCACAGTTTGGGTCTTCGAGAAGACCTCACCGTTATGGAATTTTGTCCATGTGTTTTAGAGCTAGAAATAGC	KRAS_gRNA3	ATCAAAGAACTTATTGCACA	TBK1_gRNA3	TTATGGAATTTTGTCCATGT	SynLethDB_gene_pair	648
KRAS_gRNA3_N_TBK1_gRNA4_SL_oligo	CATGCGAGAAAAGCCTTGTTTGGATCAAAGAACTTATTGCACAGTTTGGGTCTTCGAGAAGACCTCACCGTTTTATATTGTTGAAGTGGGGTTTTAGAGCTAGAAATAGC	KRAS_gRNA3	ATCAAAGAACTTATTGCACA	TBK1_gRNA4	TTTTATATTGTTGAAGTGGG	SynLethDB_gene_pair	649
KRAS_gRNA3_N_TBK1_gRNA5_SL_oligo	CATGCGAGAAAAGCCTTGTTTGGATCAAAGAACTTATTGCACAGTTTGGGTCTTCGAGAAGACCTCACCGATGGAGCAACAGTTGATCTTGTTTTAGAGCTAGAAATAGC	KRAS_gRNA3	ATCAAAGAACTTATTGCACA	TBK1_gRNA5	ATGGAGCAACAGTTGATCTT	SynLethDB_gene_pair	650
KRAS_gRNA4_N_TBK1_gRNA1_SL_oligo	CATGCGAGAAAAGCCTTGTTTGGGTCGAGAATATCCAAGAGACGTTTGGGTCTTCGAGAAGACCTCACCGTGGCTTTTATCTGATATTTTGTTTTAGAGCTAGAAATAGC	KRAS_gRNA4	GTCGAGAATATCCAAGAGAC	TBK1_gRNA1	TGGCTTTTATCTGATATTTT	SynLethDB_gene_pair	651
KRAS_gRNA4_N_TBK1_gRNA2_SL_oligo	CATGCGAGAAAAGCCTTGTTTGGGTCGAGAATATCCAAGAGACGTTTGGGTCTTCGAGAAGACCTCACCGATTATTTGCTATTGAAGAGGGTTTTAGAGCTAGAAATAGC	KRAS_gRNA4	GTCGAGAATATCCAAGAGAC	TBK1_gRNA2	ATTATTTGCTATTGAAGAGG	SynLethDB_gene_pair	652
KRAS_gRNA4_N_TBK1_gRNA3_SL_oligo	CATGCGAGAAAAGCCTTGTTTGGGTCGAGAATATCCAAGAGACGTTTGGGTCTTCGAGAAGACCTCACCGTTATGGAATTTTGTCCATGTGTTTTAGAGCTAGAAATAGC	KRAS_gRNA4	GTCGAGAATATCCAAGAGAC	TBK1_gRNA3	TTATGGAATTTTGTCCATGT	SynLethDB_gene_pair	653
KRAS_gRNA4_N_TBK1_gRNA4_SL_oligo	CATGCGAGAAAAGCCTTGTTTGGGTCGAGAATATCCAAGAGACGTTTGGGTCTTCGAGAAGACCTCACCGTTTTATATTGTTGAAGTGGGGTTTTAGAGCTAGAAATAGC	KRAS_gRNA4	GTCGAGAATATCCAAGAGAC	TBK1_gRNA4	TTTTATATTGTTGAAGTGGG	SynLethDB_gene_pair	654
KRAS_gRNA4_N_TBK1_gRNA5_SL_oligo	CATGCGAGAAAAGCCTTGTTTGGGTCGAGAATATCCAAGAGACGTTTGGGTCTTCGAGAAGACCTCACCGATGGAGCAACAGTTGATCTTGTTTTAGAGCTAGAAATAGC	KRAS_gRNA4	GTCGAGAATATCCAAGAGAC	TBK1_gRNA5	ATGGAGCAACAGTTGATCTT	SynLethDB_gene_pair	655
KRAS_gRNA5_N_TBK1_gRNA1_SL_oligo	CATGCGAGAAAAGCCTTGTTTGGTTCTCGAACTAATGTATAGAGTTTGGGTCTTCGAGAAGACCTCACCGTGGCTTTTATCTGATATTTTGTTTTAGAGCTAGAAATAGC	KRAS_gRNA5	TTCTCGAACTAATGTATAGA	TBK1_gRNA1	TGGCTTTTATCTGATATTTT	SynLethDB_gene_pair	656
KRAS_gRNA5_N_TBK1_gRNA2_SL_oligo	CATGCGAGAAAAGCCTTGTTTGGTTCTCGAACTAATGTATAGAGTTTGGGTCTTCGAGAAGACCTCACCGATTATTTGCTATTGAAGAGGGTTTTAGAGCTAGAAATAGC	KRAS_gRNA5	TTCTCGAACTAATGTATAGA	TBK1_gRNA2	ATTATTTGCTATTGAAGAGG	SynLethDB_gene_pair	657
KRAS_gRNA5_N_TBK1_gRNA3_SL_oligo	CATGCGAGAAAAGCCTTGTTTGGTTCTCGAACTAATGTATAGAGTTTGGGTCTTCGAGAAGACCTCACCGTTATGGAATTTTGTCCATGTGTTTTAGAGCTAGAAATAGC	KRAS_gRNA5	TTCTCGAACTAATGTATAGA	TBK1_gRNA3	TTATGGAATTTTGTCCATGT	SynLethDB_gene_pair	658
KRAS_gRNA5_N_TBK1_gRNA4_SL_oligo	CATGCGAGAAAAGCCTTGTTTGGTTCTCGAACTAATGTATAGAGTTTGGGTCTTCGAGAAGACCTCACCGTTTTATATTGTTGAAGTGGGGTTTTAGAGCTAGAAATAGC	KRAS_gRNA5	TTCTCGAACTAATGTATAGA	TBK1_gRNA4	TTTTATATTGTTGAAGTGGG	SynLethDB_gene_pair	659
KRAS_gRNA5_N_TBK1_gRNA5_SL_oligo	CATGCGAGAAAAGCCTTGTTTGGTTCTCGAACTAATGTATAGAGTTTGGGTCTTCGAGAAGACCTCACCGATGGAGCAACAGTTGATCTTGTTTTAGAGCTAGAAATAGC	KRAS_gRNA5	TTCTCGAACTAATGTATAGA	TBK1_gRNA5	ATGGAGCAACAGTTGATCTT	SynLethDB_gene_pair	660
TBK1_gRNA1_N_Fluc_gRNA_1_SL_oligo	CATGCGAGAAAAGCCTTGTTTGGTGGCTTTTATCTGATATTTTGTTTGGGTCTTCGAGAAGACCTCACCGGTGTTGGGCGCGTTATTTATGTTTTAGAGCTAGAAATAGC	TBK1_gRNA1	TGGCTTTTATCTGATATTTT	Fluc_gRNA_1	GTGTTGGGCGCGTTATTTAT	SynLethDB_gene_pair	661
TBK1_gRNA2_N_Fluc_gRNA_1_SL_oligo	CATGCGAGAAAAGCCTTGTTTGGATTATTTGCTATTGAAGAGGGTTTGGGTCTTCGAGAAGACCTCACCGGTGTTGGGCGCGTTATTTATGTTTTAGAGCTAGAAATAGC	TBK1_gRNA2	ATTATTTGCTATTGAAGAGG	Fluc_gRNA_1	GTGTTGGGCGCGTTATTTAT	SynLethDB_gene_pair	662
TBK1_gRNA3_N_Fluc_gRNA_1_SL_oligo	CATGCGAGAAAAGCCTTGTTTGGTTATGGAATTTTGTCCATGTGTTTGGGTCTTCGAGAAGACCTCACCGGTGTTGGGCGCGTTATTTATGTTTTAGAGCTAGAAATAGC	TBK1_gRNA3	TTATGGAATTTTGTCCATGT	Fluc_gRNA_1	GTGTTGGGCGCGTTATTTAT	SynLethDB_gene_pair	663
TBK1_gRNA4_N_Fluc_gRNA_1_SL_oligo	CATGCGAGAAAAGCCTTGTTTGGTTTTATATTGTTGAAGTGGGGTTTGGGTCTTCGAGAAGACCTCACCGGTGTTGGGCGCGTTATTTATGTTTTAGAGCTAGAAATAGC	TBK1_gRNA4	TTTTATATTGTTGAAGTGGG	Fluc_gRNA_1	GTGTTGGGCGCGTTATTTAT	SynLethDB_gene_pair	664
TBK1_gRNA5_N_Fluc_gRNA_1_SL_oligo	CATGCGAGAAAAGCCTTGTTTGGATGGAGCAACAGTTGATCTTGTTTGGGTCTTCGAGAAGACCTCACCGGTGTTGGGCGCGTTATTTATGTTTTAGAGCTAGAAATAGC	TBK1_gRNA5	ATGGAGCAACAGTTGATCTT	Fluc_gRNA_1	GTGTTGGGCGCGTTATTTAT	SynLethDB_gene_pair	665
MLH1_gRNA1_N_POLG_gRNA1_SL_oligo	CATGCGAGAAAAGCCTTGTTTGGCTGATGGAAAGTGTGCATACGTTTGGGTCTTCGAGAAGACCTCACCGAGCTGCAATCCACAGCTCTTGTTTTAGAGCTAGAAATAGC	MLH1_gRNA1	CTGATGGAAAGTGTGCATAC	POLG_gRNA1	AGCTGCAATCCACAGCTCTT	SynLethDB_gene_pair	666
MLH1_gRNA1_N_POLG_gRNA2_SL_oligo	CATGCGAGAAAAGCCTTGTTTGGCTGATGGAAAGTGTGCATACGTTTGGGTCTTCGAGAAGACCTCACCGGCGCACTGCTCACCAGAGCTGTTTTAGAGCTAGAAATAGC	MLH1_gRNA1	CTGATGGAAAGTGTGCATAC	POLG_gRNA2	GCGCACTGCTCACCAGAGCT	SynLethDB_gene_pair	667
MLH1_gRNA1_N_POLG_gRNA3_SL_oligo	CATGCGAGAAAAGCCTTGTTTGGCTGATGGAAAGTGTGCATACGTTTGGGTCTTCGAGAAGACCTCACCGACCAGAGCTAGGGGTTGACCGTTTTAGAGCTAGAAATAGC	MLH1_gRNA1	CTGATGGAAAGTGTGCATAC	POLG_gRNA3	ACCAGAGCTAGGGGTTGACC	SynLethDB_gene_pair	668
MLH1_gRNA1_N_POLG_gRNA4_SL_oligo	CATGCGAGAAAAGCCTTGTTTGGCTGATGGAAAGTGTGCATACGTTTGGGTCTTCGAGAAGACCTCACCGCATTACAGCTATTACCATCCGTTTTAGAGCTAGAAATAGC	MLH1_gRNA1	CTGATGGAAAGTGTGCATAC	POLG_gRNA4	CATTACAGCTATTACCATCC	SynLethDB_gene_pair	669
MLH1_gRNA1_N_POLG_gRNA5_SL_oligo	CATGCGAGAAAAGCCTTGTTTGGCTGATGGAAAGTGTGCATACGTTTGGGTCTTCGAGAAGACCTCACCGACTGCTCCTGCCAGTCTCTCGTTTTAGAGCTAGAAATAGC	MLH1_gRNA1	CTGATGGAAAGTGTGCATAC	POLG_gRNA5	ACTGCTCCTGCCAGTCTCTC	SynLethDB_gene_pair	670
MLH1_gRNA2_N_POLG_gRNA1_SL_oligo	CATGCGAGAAAAGCCTTGTTTGGAACCATGTGCTGGCAATCAAGTTTGGGTCTTCGAGAAGACCTCACCGAGCTGCAATCCACAGCTCTTGTTTTAGAGCTAGAAATAGC	MLH1_gRNA2	AACCATGTGCTGGCAATCAA	POLG_gRNA1	AGCTGCAATCCACAGCTCTT	SynLethDB_gene_pair	671
MLH1_gRNA2_N_POLG_gRNA2_SL_oligo	CATGCGAGAAAAGCCTTGTTTGGAACCATGTGCTGGCAATCAAGTTTGGGTCTTCGAGAAGACCTCACCGGCGCACTGCTCACCAGAGCTGTTTTAGAGCTAGAAATAGC	MLH1_gRNA2	AACCATGTGCTGGCAATCAA	POLG_gRNA2	GCGCACTGCTCACCAGAGCT	SynLethDB_gene_pair	672
MLH1_gRNA2_N_POLG_gRNA3_SL_oligo	CATGCGAGAAAAGCCTTGTTTGGAACCATGTGCTGGCAATCAAGTTTGGGTCTTCGAGAAGACCTCACCGACCAGAGCTAGGGGTTGACCGTTTTAGAGCTAGAAATAGC	MLH1_gRNA2	AACCATGTGCTGGCAATCAA	POLG_gRNA3	ACCAGAGCTAGGGGTTGACC	SynLethDB_gene_pair	673
MLH1_gRNA2_N_POLG_gRNA4_SL_oligo	CATGCGAGAAAAGCCTTGTTTGGAACCATGTGCTGGCAATCAAGTTTGGGTCTTCGAGAAGACCTCACCGCATTACAGCTATTACCATCCGTTTTAGAGCTAGAAATAGC	MLH1_gRNA2	AACCATGTGCTGGCAATCAA	POLG_gRNA4	CATTACAGCTATTACCATCC	SynLethDB_gene_pair	674
MLH1_gRNA2_N_POLG_gRNA5_SL_oligo	CATGCGAGAAAAGCCTTGTTTGGAACCATGTGCTGGCAATCAAGTTTGGGTCTTCGAGAAGACCTCACCGACTGCTCCTGCCAGTCTCTCGTTTTAGAGCTAGAAATAGC	MLH1_gRNA2	AACCATGTGCTGGCAATCAA	POLG_gRNA5	ACTGCTCCTGCCAGTCTCTC	SynLethDB_gene_pair	675
MLH1_gRNA3_N_POLG_gRNA1_SL_oligo	CATGCGAGAAAAGCCTTGTTTGGAGACAATGGCACCGGGATCAGTTTGGGTCTTCGAGAAGACCTCACCGAGCTGCAATCCACAGCTCTTGTTTTAGAGCTAGAAATAGC	MLH1_gRNA3	AGACAATGGCACCGGGATCA	POLG_gRNA1	AGCTGCAATCCACAGCTCTT	SynLethDB_gene_pair	676
MLH1_gRNA3_N_POLG_gRNA2_SL_oligo	CATGCGAGAAAAGCCTTGTTTGGAGACAATGGCACCGGGATCAGTTTGGGTCTTCGAGAAGACCTCACCGGCGCACTGCTCACCAGAGCTGTTTTAGAGCTAGAAATAGC	MLH1_gRNA3	AGACAATGGCACCGGGATCA	POLG_gRNA2	GCGCACTGCTCACCAGAGCT	SynLethDB_gene_pair	677
MLH1_gRNA3_N_POLG_gRNA3_SL_oligo	CATGCGAGAAAAGCCTTGTTTGGAGACAATGGCACCGGGATCAGTTTGGGTCTTCGAGAAGACCTCACCGACCAGAGCTAGGGGTTGACCGTTTTAGAGCTAGAAATAGC	MLH1_gRNA3	AGACAATGGCACCGGGATCA	POLG_gRNA3	ACCAGAGCTAGGGGTTGACC	SynLethDB_gene_pair	678
MLH1_gRNA3_N_POLG_gRNA4_SL_oligo	CATGCGAGAAAAGCCTTGTTTGGAGACAATGGCACCGGGATCAGTTTGGGTCTTCGAGAAGACCTCACCGCATTACAGCTATTACCATCCGTTTTAGAGCTAGAAATAGC	MLH1_gRNA3	AGACAATGGCACCGGGATCA	POLG_gRNA4	CATTACAGCTATTACCATCC	SynLethDB_gene_pair	679
MLH1_gRNA3_N_POLG_gRNA5_SL_oligo	CATGCGAGAAAAGCCTTGTTTGGAGACAATGGCACCGGGATCAGTTTGGGTCTTCGAGAAGACCTCACCGACTGCTCCTGCCAGTCTCTCGTTTTAGAGCTAGAAATAGC	MLH1_gRNA3	AGACAATGGCACCGGGATCA	POLG_gRNA5	ACTGCTCCTGCCAGTCTCTC	SynLethDB_gene_pair	680
MLH1_gRNA4_N_POLG_gRNA1_SL_oligo	CATGCGAGAAAAGCCTTGTTTGGTCGGCGGCTGGACGAGACAGGTTTGGGTCTTCGAGAAGACCTCACCGAGCTGCAATCCACAGCTCTTGTTTTAGAGCTAGAAATAGC	MLH1_gRNA4	TCGGCGGCTGGACGAGACAG	POLG_gRNA1	AGCTGCAATCCACAGCTCTT	SynLethDB_gene_pair	681
MLH1_gRNA4_N_POLG_gRNA2_SL_oligo	CATGCGAGAAAAGCCTTGTTTGGTCGGCGGCTGGACGAGACAGGTTTGGGTCTTCGAGAAGACCTCACCGGCGCACTGCTCACCAGAGCTGTTTTAGAGCTAGAAATAGC	MLH1_gRNA4	TCGGCGGCTGGACGAGACAG	POLG_gRNA2	GCGCACTGCTCACCAGAGCT	SynLethDB_gene_pair	682
MLH1_gRNA4_N_POLG_gRNA3_SL_oligo	CATGCGAGAAAAGCCTTGTTTGGTCGGCGGCTGGACGAGACAGGTTTGGGTCTTCGAGAAGACCTCACCGACCAGAGCTAGGGGTTGACCGTTTTAGAGCTAGAAATAGC	MLH1_gRNA4	TCGGCGGCTGGACGAGACAG	POLG_gRNA3	ACCAGAGCTAGGGGTTGACC	SynLethDB_gene_pair	683
MLH1_gRNA4_N_POLG_gRNA4_SL_oligo	CATGCGAGAAAAGCCTTGTTTGGTCGGCGGCTGGACGAGACAGGTTTGGGTCTTCGAGAAGACCTCACCGCATTACAGCTATTACCATCCGTTTTAGAGCTAGAAATAGC	MLH1_gRNA4	TCGGCGGCTGGACGAGACAG	POLG_gRNA4	CATTACAGCTATTACCATCC	SynLethDB_gene_pair	684
MLH1_gRNA4_N_POLG_gRNA5_SL_oligo	CATGCGAGAAAAGCCTTGTTTGGTCGGCGGCTGGACGAGACAGGTTTGGGTCTTCGAGAAGACCTCACCGACTGCTCCTGCCAGTCTCTCGTTTTAGAGCTAGAAATAGC	MLH1_gRNA4	TCGGCGGCTGGACGAGACAG	POLG_gRNA5	ACTGCTCCTGCCAGTCTCTC	SynLethDB_gene_pair	685
MLH1_gRNA5_N_POLG_gRNA1_SL_oligo	CATGCGAGAAAAGCCTTGTTTGGGGCAGGGGTTATTCGGCGGCGTTTGGGTCTTCGAGAAGACCTCACCGAGCTGCAATCCACAGCTCTTGTTTTAGAGCTAGAAATAGC	MLH1_gRNA5	GGCAGGGGTTATTCGGCGGC	POLG_gRNA1	AGCTGCAATCCACAGCTCTT	SynLethDB_gene_pair	686
MLH1_gRNA5_N_POLG_gRNA2_SL_oligo	CATGCGAGAAAAGCCTTGTTTGGGGCAGGGGTTATTCGGCGGCGTTTGGGTCTTCGAGAAGACCTCACCGGCGCACTGCTCACCAGAGCTGTTTTAGAGCTAGAAATAGC	MLH1_gRNA5	GGCAGGGGTTATTCGGCGGC	POLG_gRNA2	GCGCACTGCTCACCAGAGCT	SynLethDB_gene_pair	687
MLH1_gRNA5_N_POLG_gRNA3_SL_oligo	CATGCGAGAAAAGCCTTGTTTGGGGCAGGGGTTATTCGGCGGCGTTTGGGTCTTCGAGAAGACCTCACCGACCAGAGCTAGGGGTTGACCGTTTTAGAGCTAGAAATAGC	MLH1_gRNA5	GGCAGGGGTTATTCGGCGGC	POLG_gRNA3	ACCAGAGCTAGGGGTTGACC	SynLethDB_gene_pair	688
MLH1_gRNA5_N_POLG_gRNA4_SL_oligo	CATGCGAGAAAAGCCTTGTTTGGGGCAGGGGTTATTCGGCGGCGTTTGGGTCTTCGAGAAGACCTCACCGCATTACAGCTATTACCATCCGTTTTAGAGCTAGAAATAGC	MLH1_gRNA5	GGCAGGGGTTATTCGGCGGC	POLG_gRNA4	CATTACAGCTATTACCATCC	SynLethDB_gene_pair	689
MLH1_gRNA5_N_POLG_gRNA5_SL_oligo	CATGCGAGAAAAGCCTTGTTTGGGGCAGGGGTTATTCGGCGGCGTTTGGGTCTTCGAGAAGACCTCACCGACTGCTCCTGCCAGTCTCTCGTTTTAGAGCTAGAAATAGC	MLH1_gRNA5	GGCAGGGGTTATTCGGCGGC	POLG_gRNA5	ACTGCTCCTGCCAGTCTCTC	SynLethDB_gene_pair	690
MLH1_gRNA1_N_Fluc_gRNA_1_SL_oligo	CATGCGAGAAAAGCCTTGTTTGGCTGATGGAAAGTGTGCATACGTTTGGGTCTTCGAGAAGACCTCACCGGTGTTGGGCGCGTTATTTATGTTTTAGAGCTAGAAATAGC	MLH1_gRNA1	CTGATGGAAAGTGTGCATAC	Fluc_gRNA_1	GTGTTGGGCGCGTTATTTAT	SynLethDB_gene_pair	691
MLH1_gRNA2_N_Fluc_gRNA_1_SL_oligo	CATGCGAGAAAAGCCTTGTTTGGAACCATGTGCTGGCAATCAAGTTTGGGTCTTCGAGAAGACCTCACCGGTGTTGGGCGCGTTATTTATGTTTTAGAGCTAGAAATAGC	MLH1_gRNA2	AACCATGTGCTGGCAATCAA	Fluc_gRNA_1	GTGTTGGGCGCGTTATTTAT	SynLethDB_gene_pair	692
MLH1_gRNA3_N_Fluc_gRNA_1_SL_oligo	CATGCGAGAAAAGCCTTGTTTGGAGACAATGGCACCGGGATCAGTTTGGGTCTTCGAGAAGACCTCACCGGTGTTGGGCGCGTTATTTATGTTTTAGAGCTAGAAATAGC	MLH1_gRNA3	AGACAATGGCACCGGGATCA	Fluc_gRNA_1	GTGTTGGGCGCGTTATTTAT	SynLethDB_gene_pair	693
MLH1_gRNA4_N_Fluc_gRNA_1_SL_oligo	CATGCGAGAAAAGCCTTGTTTGGTCGGCGGCTGGACGAGACAGGTTTGGGTCTTCGAGAAGACCTCACCGGTGTTGGGCGCGTTATTTATGTTTTAGAGCTAGAAATAGC	MLH1_gRNA4	TCGGCGGCTGGACGAGACAG	Fluc_gRNA_1	GTGTTGGGCGCGTTATTTAT	SynLethDB_gene_pair	694
MLH1_gRNA5_N_Fluc_gRNA_1_SL_oligo	CATGCGAGAAAAGCCTTGTTTGGGGCAGGGGTTATTCGGCGGCGTTTGGGTCTTCGAGAAGACCTCACCGGTGTTGGGCGCGTTATTTATGTTTTAGAGCTAGAAATAGC	MLH1_gRNA5	GGCAGGGGTTATTCGGCGGC	Fluc_gRNA_1	GTGTTGGGCGCGTTATTTAT	SynLethDB_gene_pair	695
POLG_gRNA1_N_Fluc_gRNA_1_SL_oligo	CATGCGAGAAAAGCCTTGTTTGGAGCTGCAATCCACAGCTCTTGTTTGGGTCTTCGAGAAGACCTCACCGGTGTTGGGCGCGTTATTTATGTTTTAGAGCTAGAAATAGC	POLG_gRNA1	AGCTGCAATCCACAGCTCTT	Fluc_gRNA_1	GTGTTGGGCGCGTTATTTAT	SynLethDB_gene_pair	696
POLG_gRNA2_N_Fluc_gRNA_1_SL_oligo	CATGCGAGAAAAGCCTTGTTTGGGCGCACTGCTCACCAGAGCTGTTTGGGTCTTCGAGAAGACCTCACCGGTGTTGGGCGCGTTATTTATGTTTTAGAGCTAGAAATAGC	POLG_gRNA2	GCGCACTGCTCACCAGAGCT	Fluc_gRNA_1	GTGTTGGGCGCGTTATTTAT	SynLethDB_gene_pair	697
POLG_gRNA3_N_Fluc_gRNA_1_SL_oligo	CATGCGAGAAAAGCCTTGTTTGGACCAGAGCTAGGGGTTGACCGTTTGGGTCTTCGAGAAGACCTCACCGGTGTTGGGCGCGTTATTTATGTTTTAGAGCTAGAAATAGC	POLG_gRNA3	ACCAGAGCTAGGGGTTGACC	Fluc_gRNA_1	GTGTTGGGCGCGTTATTTAT	SynLethDB_gene_pair	698
POLG_gRNA4_N_Fluc_gRNA_1_SL_oligo	CATGCGAGAAAAGCCTTGTTTGGCATTACAGCTATTACCATCCGTTTGGGTCTTCGAGAAGACCTCACCGGTGTTGGGCGCGTTATTTATGTTTTAGAGCTAGAAATAGC	POLG_gRNA4	CATTACAGCTATTACCATCC	Fluc_gRNA_1	GTGTTGGGCGCGTTATTTAT	SynLethDB_gene_pair	699
POLG_gRNA5_N_Fluc_gRNA_1_SL_oligo	CATGCGAGAAAAGCCTTGTTTGGACTGCTCCTGCCAGTCTCTCGTTTGGGTCTTCGAGAAGACCTCACCGGTGTTGGGCGCGTTATTTATGTTTTAGAGCTAGAAATAGC	POLG_gRNA5	ACTGCTCCTGCCAGTCTCTC	Fluc_gRNA_1	GTGTTGGGCGCGTTATTTAT	SynLethDB_gene_pair	700
MSH2_gRNA1_N_POLB_gRNA1_SL_oligo	CATGCGAGAAAAGCCTTGTTTGGGGAGGTGTTCAAGACCCAGGGTTTGGGTCTTCGAGAAGACCTCACCGCTGTCTTTATAGATATTTTGGTTTTAGAGCTAGAAATAGC	MSH2_gRNA1	GGAGGTGTTCAAGACCCAGG	POLB_gRNA1	CTGTCTTTATAGATATTTTG	SynLethDB_gene_pair	701
MSH2_gRNA1_N_POLB_gRNA2_SL_oligo	CATGCGAGAAAAGCCTTGTTTGGGGAGGTGTTCAAGACCCAGGGTTTGGGTCTTCGAGAAGACCTCACCGGAATACATTGCTACAGTCTGGTTTTAGAGCTAGAAATAGC	MSH2_gRNA1	GGAGGTGTTCAAGACCCAGG	POLB_gRNA2	GAATACATTGCTACAGTCTG	SynLethDB_gene_pair	702
MSH2_gRNA1_N_POLB_gRNA3_SL_oligo	CATGCGAGAAAAGCCTTGTTTGGGGAGGTGTTCAAGACCCAGGGTTTGGGTCTTCGAGAAGACCTCACCGCAAGTACAATGCTTACAGGTGTTTTAGAGCTAGAAATAGC	MSH2_gRNA1	GGAGGTGTTCAAGACCCAGG	POLB_gRNA3	CAAGTACAATGCTTACAGGT	SynLethDB_gene_pair	703
MSH2_gRNA1_N_POLB_gRNA4_SL_oligo	CATGCGAGAAAAGCCTTGTTTGGGGAGGTGTTCAAGACCCAGGGTTTGGGTCTTCGAGAAGACCTCACCGATTGATGAGTTTTTAGCAACGTTTTAGAGCTAGAAATAGC	MSH2_gRNA1	GGAGGTGTTCAAGACCCAGG	POLB_gRNA4	ATTGATGAGTTTTTAGCAAC	SynLethDB_gene_pair	704
MSH2_gRNA1_N_POLB_gRNA5_SL_oligo	CATGCGAGAAAAGCCTTGTTTGGGGAGGTGTTCAAGACCCAGGGTTTGGGTCTTCGAGAAGACCTCACCGCACACAGAAGAATTGATATCGTTTTAGAGCTAGAAATAGC	MSH2_gRNA1	GGAGGTGTTCAAGACCCAGG	POLB_gRNA5	CACACAGAAGAATTGATATC	SynLethDB_gene_pair	705
MSH2_gRNA2_N_POLB_gRNA1_SL_oligo	CATGCGAGAAAAGCCTTGTTTGGTTACTTTCGTGTAACCTGTAGTTTGGGTCTTCGAGAAGACCTCACCGCTGTCTTTATAGATATTTTGGTTTTAGAGCTAGAAATAGC	MSH2_gRNA2	TTACTTTCGTGTAACCTGTA	POLB_gRNA1	CTGTCTTTATAGATATTTTG	SynLethDB_gene_pair	706
MSH2_gRNA2_N_POLB_gRNA2_SL_oligo	CATGCGAGAAAAGCCTTGTTTGGTTACTTTCGTGTAACCTGTAGTTTGGGTCTTCGAGAAGACCTCACCGGAATACATTGCTACAGTCTGGTTTTAGAGCTAGAAATAGC	MSH2_gRNA2	TTACTTTCGTGTAACCTGTA	POLB_gRNA2	GAATACATTGCTACAGTCTG	SynLethDB_gene_pair	707
MSH2_gRNA2_N_POLB_gRNA3_SL_oligo	CATGCGAGAAAAGCCTTGTTTGGTTACTTTCGTGTAACCTGTAGTTTGGGTCTTCGAGAAGACCTCACCGCAAGTACAATGCTTACAGGTGTTTTAGAGCTAGAAATAGC	MSH2_gRNA2	TTACTTTCGTGTAACCTGTA	POLB_gRNA3	CAAGTACAATGCTTACAGGT	SynLethDB_gene_pair	708
MSH2_gRNA2_N_POLB_gRNA4_SL_oligo	CATGCGAGAAAAGCCTTGTTTGGTTACTTTCGTGTAACCTGTAGTTTGGGTCTTCGAGAAGACCTCACCGATTGATGAGTTTTTAGCAACGTTTTAGAGCTAGAAATAGC	MSH2_gRNA2	TTACTTTCGTGTAACCTGTA	POLB_gRNA4	ATTGATGAGTTTTTAGCAAC	SynLethDB_gene_pair	709
MSH2_gRNA2_N_POLB_gRNA5_SL_oligo	CATGCGAGAAAAGCCTTGTTTGGTTACTTTCGTGTAACCTGTAGTTTGGGTCTTCGAGAAGACCTCACCGCACACAGAAGAATTGATATCGTTTTAGAGCTAGAAATAGC	MSH2_gRNA2	TTACTTTCGTGTAACCTGTA	POLB_gRNA5	CACACAGAAGAATTGATATC	SynLethDB_gene_pair	710
MSH2_gRNA3_N_POLB_gRNA1_SL_oligo	CATGCGAGAAAAGCCTTGTTTGGACTGTAGATATCCAGAAGAAGTTTGGGTCTTCGAGAAGACCTCACCGCTGTCTTTATAGATATTTTGGTTTTAGAGCTAGAAATAGC	MSH2_gRNA3	ACTGTAGATATCCAGAAGAA	POLB_gRNA1	CTGTCTTTATAGATATTTTG	SynLethDB_gene_pair	711
MSH2_gRNA3_N_POLB_gRNA2_SL_oligo	CATGCGAGAAAAGCCTTGTTTGGACTGTAGATATCCAGAAGAAGTTTGGGTCTTCGAGAAGACCTCACCGGAATACATTGCTACAGTCTGGTTTTAGAGCTAGAAATAGC	MSH2_gRNA3	ACTGTAGATATCCAGAAGAA	POLB_gRNA2	GAATACATTGCTACAGTCTG	SynLethDB_gene_pair	712
MSH2_gRNA3_N_POLB_gRNA3_SL_oligo	CATGCGAGAAAAGCCTTGTTTGGACTGTAGATATCCAGAAGAAGTTTGGGTCTTCGAGAAGACCTCACCGCAAGTACAATGCTTACAGGTGTTTTAGAGCTAGAAATAGC	MSH2_gRNA3	ACTGTAGATATCCAGAAGAA	POLB_gRNA3	CAAGTACAATGCTTACAGGT	SynLethDB_gene_pair	713
MSH2_gRNA3_N_POLB_gRNA4_SL_oligo	CATGCGAGAAAAGCCTTGTTTGGACTGTAGATATCCAGAAGAAGTTTGGGTCTTCGAGAAGACCTCACCGATTGATGAGTTTTTAGCAACGTTTTAGAGCTAGAAATAGC	MSH2_gRNA3	ACTGTAGATATCCAGAAGAA	POLB_gRNA4	ATTGATGAGTTTTTAGCAAC	SynLethDB_gene_pair	714
MSH2_gRNA3_N_POLB_gRNA5_SL_oligo	CATGCGAGAAAAGCCTTGTTTGGACTGTAGATATCCAGAAGAAGTTTGGGTCTTCGAGAAGACCTCACCGCACACAGAAGAATTGATATCGTTTTAGAGCTAGAAATAGC	MSH2_gRNA3	ACTGTAGATATCCAGAAGAA	POLB_gRNA5	CACACAGAAGAATTGATATC	SynLethDB_gene_pair	715
MSH2_gRNA4_N_POLB_gRNA1_SL_oligo	CATGCGAGAAAAGCCTTGTTTGGTTGTTTTGTAGGCCCCAATAGTTTGGGTCTTCGAGAAGACCTCACCGCTGTCTTTATAGATATTTTGGTTTTAGAGCTAGAAATAGC	MSH2_gRNA4	TTGTTTTGTAGGCCCCAATA	POLB_gRNA1	CTGTCTTTATAGATATTTTG	SynLethDB_gene_pair	716
MSH2_gRNA4_N_POLB_gRNA2_SL_oligo	CATGCGAGAAAAGCCTTGTTTGGTTGTTTTGTAGGCCCCAATAGTTTGGGTCTTCGAGAAGACCTCACCGGAATACATTGCTACAGTCTGGTTTTAGAGCTAGAAATAGC	MSH2_gRNA4	TTGTTTTGTAGGCCCCAATA	POLB_gRNA2	GAATACATTGCTACAGTCTG	SynLethDB_gene_pair	717
MSH2_gRNA4_N_POLB_gRNA3_SL_oligo	CATGCGAGAAAAGCCTTGTTTGGTTGTTTTGTAGGCCCCAATAGTTTGGGTCTTCGAGAAGACCTCACCGCAAGTACAATGCTTACAGGTGTTTTAGAGCTAGAAATAGC	MSH2_gRNA4	TTGTTTTGTAGGCCCCAATA	POLB_gRNA3	CAAGTACAATGCTTACAGGT	SynLethDB_gene_pair	718
MSH2_gRNA4_N_POLB_gRNA4_SL_oligo	CATGCGAGAAAAGCCTTGTTTGGTTGTTTTGTAGGCCCCAATAGTTTGGGTCTTCGAGAAGACCTCACCGATTGATGAGTTTTTAGCAACGTTTTAGAGCTAGAAATAGC	MSH2_gRNA4	TTGTTTTGTAGGCCCCAATA	POLB_gRNA4	ATTGATGAGTTTTTAGCAAC	SynLethDB_gene_pair	719
MSH2_gRNA4_N_POLB_gRNA5_SL_oligo	CATGCGAGAAAAGCCTTGTTTGGTTGTTTTGTAGGCCCCAATAGTTTGGGTCTTCGAGAAGACCTCACCGCACACAGAAGAATTGATATCGTTTTAGAGCTAGAAATAGC	MSH2_gRNA4	TTGTTTTGTAGGCCCCAATA	POLB_gRNA5	CACACAGAAGAATTGATATC	SynLethDB_gene_pair	720
MSH2_gRNA5_N_POLB_gRNA1_SL_oligo	CATGCGAGAAAAGCCTTGTTTGGTTTTCATGAACTTACTGCCTGTTTGGGTCTTCGAGAAGACCTCACCGCTGTCTTTATAGATATTTTGGTTTTAGAGCTAGAAATAGC	MSH2_gRNA5	TTTTCATGAACTTACTGCCT	POLB_gRNA1	CTGTCTTTATAGATATTTTG	SynLethDB_gene_pair	721
MSH2_gRNA5_N_POLB_gRNA2_SL_oligo	CATGCGAGAAAAGCCTTGTTTGGTTTTCATGAACTTACTGCCTGTTTGGGTCTTCGAGAAGACCTCACCGGAATACATTGCTACAGTCTGGTTTTAGAGCTAGAAATAGC	MSH2_gRNA5	TTTTCATGAACTTACTGCCT	POLB_gRNA2	GAATACATTGCTACAGTCTG	SynLethDB_gene_pair	722
MSH2_gRNA5_N_POLB_gRNA3_SL_oligo	CATGCGAGAAAAGCCTTGTTTGGTTTTCATGAACTTACTGCCTGTTTGGGTCTTCGAGAAGACCTCACCGCAAGTACAATGCTTACAGGTGTTTTAGAGCTAGAAATAGC	MSH2_gRNA5	TTTTCATGAACTTACTGCCT	POLB_gRNA3	CAAGTACAATGCTTACAGGT	SynLethDB_gene_pair	723
MSH2_gRNA5_N_POLB_gRNA4_SL_oligo	CATGCGAGAAAAGCCTTGTTTGGTTTTCATGAACTTACTGCCTGTTTGGGTCTTCGAGAAGACCTCACCGATTGATGAGTTTTTAGCAACGTTTTAGAGCTAGAAATAGC	MSH2_gRNA5	TTTTCATGAACTTACTGCCT	POLB_gRNA4	ATTGATGAGTTTTTAGCAAC	SynLethDB_gene_pair	724
MSH2_gRNA5_N_POLB_gRNA5_SL_oligo	CATGCGAGAAAAGCCTTGTTTGGTTTTCATGAACTTACTGCCTGTTTGGGTCTTCGAGAAGACCTCACCGCACACAGAAGAATTGATATCGTTTTAGAGCTAGAAATAGC	MSH2_gRNA5	TTTTCATGAACTTACTGCCT	POLB_gRNA5	CACACAGAAGAATTGATATC	SynLethDB_gene_pair	725
MSH2_gRNA1_N_Fluc_gRNA_1_SL_oligo	CATGCGAGAAAAGCCTTGTTTGGGGAGGTGTTCAAGACCCAGGGTTTGGGTCTTCGAGAAGACCTCACCGGTGTTGGGCGCGTTATTTATGTTTTAGAGCTAGAAATAGC	MSH2_gRNA1	GGAGGTGTTCAAGACCCAGG	Fluc_gRNA_1	GTGTTGGGCGCGTTATTTAT	SynLethDB_gene_pair	726
MSH2_gRNA2_N_Fluc_gRNA_1_SL_oligo	CATGCGAGAAAAGCCTTGTTTGGTTACTTTCGTGTAACCTGTAGTTTGGGTCTTCGAGAAGACCTCACCGGTGTTGGGCGCGTTATTTATGTTTTAGAGCTAGAAATAGC	MSH2_gRNA2	TTACTTTCGTGTAACCTGTA	Fluc_gRNA_1	GTGTTGGGCGCGTTATTTAT	SynLethDB_gene_pair	727
MSH2_gRNA3_N_Fluc_gRNA_1_SL_oligo	CATGCGAGAAAAGCCTTGTTTGGACTGTAGATATCCAGAAGAAGTTTGGGTCTTCGAGAAGACCTCACCGGTGTTGGGCGCGTTATTTATGTTTTAGAGCTAGAAATAGC	MSH2_gRNA3	ACTGTAGATATCCAGAAGAA	Fluc_gRNA_1	GTGTTGGGCGCGTTATTTAT	SynLethDB_gene_pair	728
MSH2_gRNA4_N_Fluc_gRNA_1_SL_oligo	CATGCGAGAAAAGCCTTGTTTGGTTGTTTTGTAGGCCCCAATAGTTTGGGTCTTCGAGAAGACCTCACCGGTGTTGGGCGCGTTATTTATGTTTTAGAGCTAGAAATAGC	MSH2_gRNA4	TTGTTTTGTAGGCCCCAATA	Fluc_gRNA_1	GTGTTGGGCGCGTTATTTAT	SynLethDB_gene_pair	729
MSH2_gRNA5_N_Fluc_gRNA_1_SL_oligo	CATGCGAGAAAAGCCTTGTTTGGTTTTCATGAACTTACTGCCTGTTTGGGTCTTCGAGAAGACCTCACCGGTGTTGGGCGCGTTATTTATGTTTTAGAGCTAGAAATAGC	MSH2_gRNA5	TTTTCATGAACTTACTGCCT	Fluc_gRNA_1	GTGTTGGGCGCGTTATTTAT	SynLethDB_gene_pair	730
POLB_gRNA1_N_Fluc_gRNA_1_SL_oligo	CATGCGAGAAAAGCCTTGTTTGGCTGTCTTTATAGATATTTTGGTTTGGGTCTTCGAGAAGACCTCACCGGTGTTGGGCGCGTTATTTATGTTTTAGAGCTAGAAATAGC	POLB_gRNA1	CTGTCTTTATAGATATTTTG	Fluc_gRNA_1	GTGTTGGGCGCGTTATTTAT	SynLethDB_gene_pair	731
POLB_gRNA2_N_Fluc_gRNA_1_SL_oligo	CATGCGAGAAAAGCCTTGTTTGGGAATACATTGCTACAGTCTGGTTTGGGTCTTCGAGAAGACCTCACCGGTGTTGGGCGCGTTATTTATGTTTTAGAGCTAGAAATAGC	POLB_gRNA2	GAATACATTGCTACAGTCTG	Fluc_gRNA_1	GTGTTGGGCGCGTTATTTAT	SynLethDB_gene_pair	732
POLB_gRNA3_N_Fluc_gRNA_1_SL_oligo	CATGCGAGAAAAGCCTTGTTTGGCAAGTACAATGCTTACAGGTGTTTGGGTCTTCGAGAAGACCTCACCGGTGTTGGGCGCGTTATTTATGTTTTAGAGCTAGAAATAGC	POLB_gRNA3	CAAGTACAATGCTTACAGGT	Fluc_gRNA_1	GTGTTGGGCGCGTTATTTAT	SynLethDB_gene_pair	733
POLB_gRNA4_N_Fluc_gRNA_1_SL_oligo	CATGCGAGAAAAGCCTTGTTTGGATTGATGAGTTTTTAGCAACGTTTGGGTCTTCGAGAAGACCTCACCGGTGTTGGGCGCGTTATTTATGTTTTAGAGCTAGAAATAGC	POLB_gRNA4	ATTGATGAGTTTTTAGCAAC	Fluc_gRNA_1	GTGTTGGGCGCGTTATTTAT	SynLethDB_gene_pair	734
POLB_gRNA5_N_Fluc_gRNA_1_SL_oligo	CATGCGAGAAAAGCCTTGTTTGGCACACAGAAGAATTGATATCGTTTGGGTCTTCGAGAAGACCTCACCGGTGTTGGGCGCGTTATTTATGTTTTAGAGCTAGAAATAGC	POLB_gRNA5	CACACAGAAGAATTGATATC	Fluc_gRNA_1	GTGTTGGGCGCGTTATTTAT	SynLethDB_gene_pair	735
EGFR_gRNA1_N_PRKACB_gRNA1_SL_oligo	CATGCGAGAAAAGCCTTGTTTGGGCTGCCCATGAGAAATTTACGTTTGGGTCTTCGAGAAGACCTCACCGAGGAAAAAAACCCTTGGAACGTTTTAGAGCTAGAAATAGC	EGFR_gRNA1	GCTGCCCATGAGAAATTTAC	PRKACB_gRNA1	AGGAAAAAAACCCTTGGAAC	SynLethDB_gene_pair	736
EGFR_gRNA1_N_PRKACB_gRNA2_SL_oligo	CATGCGAGAAAAGCCTTGTTTGGGCTGCCCATGAGAAATTTACGTTTGGGTCTTCGAGAAGACCTCACCGAAAATGGGAGAATCCAACTCGTTTTAGAGCTAGAAATAGC	EGFR_gRNA1	GCTGCCCATGAGAAATTTAC	PRKACB_gRNA2	AAAATGGGAGAATCCAACTC	SynLethDB_gene_pair	737
EGFR_gRNA1_N_PRKACB_gRNA3_SL_oligo	CATGCGAGAAAAGCCTTGTTTGGGCTGCCCATGAGAAATTTACGTTTGGGTCTTCGAGAAGACCTCACCGGGTTATGGAATATGTCCCTGGTTTTAGAGCTAGAAATAGC	EGFR_gRNA1	GCTGCCCATGAGAAATTTAC	PRKACB_gRNA3	GGTTATGGAATATGTCCCTG	SynLethDB_gene_pair	738
EGFR_gRNA1_N_PRKACB_gRNA4_SL_oligo	CATGCGAGAAAAGCCTTGTTTGGGCTGCCCATGAGAAATTTACGTTTGGGTCTTCGAGAAGACCTCACCGTGACCATCAAGGCTATATCCGTTTTAGAGCTAGAAATAGC	EGFR_gRNA1	GCTGCCCATGAGAAATTTAC	PRKACB_gRNA4	TGACCATCAAGGCTATATCC	SynLethDB_gene_pair	739
EGFR_gRNA1_N_PRKACB_gRNA5_SL_oligo	CATGCGAGAAAAGCCTTGTTTGGGCTGCCCATGAGAAATTTACGTTTGGGTCTTCGAGAAGACCTCACCGGAATGAGAAAAGAATATTACGTTTTAGAGCTAGAAATAGC	EGFR_gRNA1	GCTGCCCATGAGAAATTTAC	PRKACB_gRNA5	GAATGAGAAAAGAATATTAC	SynLethDB_gene_pair	740
EGFR_gRNA2_N_PRKACB_gRNA1_SL_oligo	CATGCGAGAAAAGCCTTGTTTGGTTTCTCTTCTTAGACCATCCGTTTGGGTCTTCGAGAAGACCTCACCGAGGAAAAAAACCCTTGGAACGTTTTAGAGCTAGAAATAGC	EGFR_gRNA2	TTTCTCTTCTTAGACCATCC	PRKACB_gRNA1	AGGAAAAAAACCCTTGGAAC	SynLethDB_gene_pair	741
EGFR_gRNA2_N_PRKACB_gRNA2_SL_oligo	CATGCGAGAAAAGCCTTGTTTGGTTTCTCTTCTTAGACCATCCGTTTGGGTCTTCGAGAAGACCTCACCGAAAATGGGAGAATCCAACTCGTTTTAGAGCTAGAAATAGC	EGFR_gRNA2	TTTCTCTTCTTAGACCATCC	PRKACB_gRNA2	AAAATGGGAGAATCCAACTC	SynLethDB_gene_pair	742
EGFR_gRNA2_N_PRKACB_gRNA3_SL_oligo	CATGCGAGAAAAGCCTTGTTTGGTTTCTCTTCTTAGACCATCCGTTTGGGTCTTCGAGAAGACCTCACCGGGTTATGGAATATGTCCCTGGTTTTAGAGCTAGAAATAGC	EGFR_gRNA2	TTTCTCTTCTTAGACCATCC	PRKACB_gRNA3	GGTTATGGAATATGTCCCTG	SynLethDB_gene_pair	743
EGFR_gRNA2_N_PRKACB_gRNA4_SL_oligo	CATGCGAGAAAAGCCTTGTTTGGTTTCTCTTCTTAGACCATCCGTTTGGGTCTTCGAGAAGACCTCACCGTGACCATCAAGGCTATATCCGTTTTAGAGCTAGAAATAGC	EGFR_gRNA2	TTTCTCTTCTTAGACCATCC	PRKACB_gRNA4	TGACCATCAAGGCTATATCC	SynLethDB_gene_pair	744
EGFR_gRNA2_N_PRKACB_gRNA5_SL_oligo	CATGCGAGAAAAGCCTTGTTTGGTTTCTCTTCTTAGACCATCCGTTTGGGTCTTCGAGAAGACCTCACCGGAATGAGAAAAGAATATTACGTTTTAGAGCTAGAAATAGC	EGFR_gRNA2	TTTCTCTTCTTAGACCATCC	PRKACB_gRNA5	GAATGAGAAAAGAATATTAC	SynLethDB_gene_pair	745
EGFR_gRNA3_N_PRKACB_gRNA1_SL_oligo	CATGCGAGAAAAGCCTTGTTTGGATCATTTTCTCAGCCTCCAGGTTTGGGTCTTCGAGAAGACCTCACCGAGGAAAAAAACCCTTGGAACGTTTTAGAGCTAGAAATAGC	EGFR_gRNA3	ATCATTTTCTCAGCCTCCAG	PRKACB_gRNA1	AGGAAAAAAACCCTTGGAAC	SynLethDB_gene_pair	746
EGFR_gRNA3_N_PRKACB_gRNA2_SL_oligo	CATGCGAGAAAAGCCTTGTTTGGATCATTTTCTCAGCCTCCAGGTTTGGGTCTTCGAGAAGACCTCACCGAAAATGGGAGAATCCAACTCGTTTTAGAGCTAGAAATAGC	EGFR_gRNA3	ATCATTTTCTCAGCCTCCAG	PRKACB_gRNA2	AAAATGGGAGAATCCAACTC	SynLethDB_gene_pair	747
EGFR_gRNA3_N_PRKACB_gRNA3_SL_oligo	CATGCGAGAAAAGCCTTGTTTGGATCATTTTCTCAGCCTCCAGGTTTGGGTCTTCGAGAAGACCTCACCGGGTTATGGAATATGTCCCTGGTTTTAGAGCTAGAAATAGC	EGFR_gRNA3	ATCATTTTCTCAGCCTCCAG	PRKACB_gRNA3	GGTTATGGAATATGTCCCTG	SynLethDB_gene_pair	748
EGFR_gRNA3_N_PRKACB_gRNA4_SL_oligo	CATGCGAGAAAAGCCTTGTTTGGATCATTTTCTCAGCCTCCAGGTTTGGGTCTTCGAGAAGACCTCACCGTGACCATCAAGGCTATATCCGTTTTAGAGCTAGAAATAGC	EGFR_gRNA3	ATCATTTTCTCAGCCTCCAG	PRKACB_gRNA4	TGACCATCAAGGCTATATCC	SynLethDB_gene_pair	749
EGFR_gRNA3_N_PRKACB_gRNA5_SL_oligo	CATGCGAGAAAAGCCTTGTTTGGATCATTTTCTCAGCCTCCAGGTTTGGGTCTTCGAGAAGACCTCACCGGAATGAGAAAAGAATATTACGTTTTAGAGCTAGAAATAGC	EGFR_gRNA3	ATCATTTTCTCAGCCTCCAG	PRKACB_gRNA5	GAATGAGAAAAGAATATTAC	SynLethDB_gene_pair	750
EGFR_gRNA4_N_PRKACB_gRNA1_SL_oligo	CATGCGAGAAAAGCCTTGTTTGGAAAACCGTAAAGGAAATCACGTTTGGGTCTTCGAGAAGACCTCACCGAGGAAAAAAACCCTTGGAACGTTTTAGAGCTAGAAATAGC	EGFR_gRNA4	AAAACCGTAAAGGAAATCAC	PRKACB_gRNA1	AGGAAAAAAACCCTTGGAAC	SynLethDB_gene_pair	751
EGFR_gRNA4_N_PRKACB_gRNA2_SL_oligo	CATGCGAGAAAAGCCTTGTTTGGAAAACCGTAAAGGAAATCACGTTTGGGTCTTCGAGAAGACCTCACCGAAAATGGGAGAATCCAACTCGTTTTAGAGCTAGAAATAGC	EGFR_gRNA4	AAAACCGTAAAGGAAATCAC	PRKACB_gRNA2	AAAATGGGAGAATCCAACTC	SynLethDB_gene_pair	752
EGFR_gRNA4_N_PRKACB_gRNA3_SL_oligo	CATGCGAGAAAAGCCTTGTTTGGAAAACCGTAAAGGAAATCACGTTTGGGTCTTCGAGAAGACCTCACCGGGTTATGGAATATGTCCCTGGTTTTAGAGCTAGAAATAGC	EGFR_gRNA4	AAAACCGTAAAGGAAATCAC	PRKACB_gRNA3	GGTTATGGAATATGTCCCTG	SynLethDB_gene_pair	753
EGFR_gRNA4_N_PRKACB_gRNA4_SL_oligo	CATGCGAGAAAAGCCTTGTTTGGAAAACCGTAAAGGAAATCACGTTTGGGTCTTCGAGAAGACCTCACCGTGACCATCAAGGCTATATCCGTTTTAGAGCTAGAAATAGC	EGFR_gRNA4	AAAACCGTAAAGGAAATCAC	PRKACB_gRNA4	TGACCATCAAGGCTATATCC	SynLethDB_gene_pair	754
EGFR_gRNA4_N_PRKACB_gRNA5_SL_oligo	CATGCGAGAAAAGCCTTGTTTGGAAAACCGTAAAGGAAATCACGTTTGGGTCTTCGAGAAGACCTCACCGGAATGAGAAAAGAATATTACGTTTTAGAGCTAGAAATAGC	EGFR_gRNA4	AAAACCGTAAAGGAAATCAC	PRKACB_gRNA5	GAATGAGAAAAGAATATTAC	SynLethDB_gene_pair	755
EGFR_gRNA5_N_PRKACB_gRNA1_SL_oligo	CATGCGAGAAAAGCCTTGTTTGGGCAAGTGTAAGAAGTGCGAAGTTTGGGTCTTCGAGAAGACCTCACCGAGGAAAAAAACCCTTGGAACGTTTTAGAGCTAGAAATAGC	EGFR_gRNA5	GCAAGTGTAAGAAGTGCGAA	PRKACB_gRNA1	AGGAAAAAAACCCTTGGAAC	SynLethDB_gene_pair	756
EGFR_gRNA5_N_PRKACB_gRNA2_SL_oligo	CATGCGAGAAAAGCCTTGTTTGGGCAAGTGTAAGAAGTGCGAAGTTTGGGTCTTCGAGAAGACCTCACCGAAAATGGGAGAATCCAACTCGTTTTAGAGCTAGAAATAGC	EGFR_gRNA5	GCAAGTGTAAGAAGTGCGAA	PRKACB_gRNA2	AAAATGGGAGAATCCAACTC	SynLethDB_gene_pair	757
EGFR_gRNA5_N_PRKACB_gRNA3_SL_oligo	CATGCGAGAAAAGCCTTGTTTGGGCAAGTGTAAGAAGTGCGAAGTTTGGGTCTTCGAGAAGACCTCACCGGGTTATGGAATATGTCCCTGGTTTTAGAGCTAGAAATAGC	EGFR_gRNA5	GCAAGTGTAAGAAGTGCGAA	PRKACB_gRNA3	GGTTATGGAATATGTCCCTG	SynLethDB_gene_pair	758
EGFR_gRNA5_N_PRKACB_gRNA4_SL_oligo	CATGCGAGAAAAGCCTTGTTTGGGCAAGTGTAAGAAGTGCGAAGTTTGGGTCTTCGAGAAGACCTCACCGTGACCATCAAGGCTATATCCGTTTTAGAGCTAGAAATAGC	EGFR_gRNA5	GCAAGTGTAAGAAGTGCGAA	PRKACB_gRNA4	TGACCATCAAGGCTATATCC	SynLethDB_gene_pair	759
EGFR_gRNA5_N_PRKACB_gRNA5_SL_oligo	CATGCGAGAAAAGCCTTGTTTGGGCAAGTGTAAGAAGTGCGAAGTTTGGGTCTTCGAGAAGACCTCACCGGAATGAGAAAAGAATATTACGTTTTAGAGCTAGAAATAGC	EGFR_gRNA5	GCAAGTGTAAGAAGTGCGAA	PRKACB_gRNA5	GAATGAGAAAAGAATATTAC	SynLethDB_gene_pair	760
PRKACB_gRNA1_N_Fluc_gRNA_1_SL_oligo	CATGCGAGAAAAGCCTTGTTTGGAGGAAAAAAACCCTTGGAACGTTTGGGTCTTCGAGAAGACCTCACCGGTGTTGGGCGCGTTATTTATGTTTTAGAGCTAGAAATAGC	PRKACB_gRNA1	AGGAAAAAAACCCTTGGAAC	Fluc_gRNA_1	GTGTTGGGCGCGTTATTTAT	SynLethDB_gene_pair	761
PRKACB_gRNA2_N_Fluc_gRNA_1_SL_oligo	CATGCGAGAAAAGCCTTGTTTGGAAAATGGGAGAATCCAACTCGTTTGGGTCTTCGAGAAGACCTCACCGGTGTTGGGCGCGTTATTTATGTTTTAGAGCTAGAAATAGC	PRKACB_gRNA2	AAAATGGGAGAATCCAACTC	Fluc_gRNA_1	GTGTTGGGCGCGTTATTTAT	SynLethDB_gene_pair	762
PRKACB_gRNA3_N_Fluc_gRNA_1_SL_oligo	CATGCGAGAAAAGCCTTGTTTGGGGTTATGGAATATGTCCCTGGTTTGGGTCTTCGAGAAGACCTCACCGGTGTTGGGCGCGTTATTTATGTTTTAGAGCTAGAAATAGC	PRKACB_gRNA3	GGTTATGGAATATGTCCCTG	Fluc_gRNA_1	GTGTTGGGCGCGTTATTTAT	SynLethDB_gene_pair	763
PRKACB_gRNA4_N_Fluc_gRNA_1_SL_oligo	CATGCGAGAAAAGCCTTGTTTGGTGACCATCAAGGCTATATCCGTTTGGGTCTTCGAGAAGACCTCACCGGTGTTGGGCGCGTTATTTATGTTTTAGAGCTAGAAATAGC	PRKACB_gRNA4	TGACCATCAAGGCTATATCC	Fluc_gRNA_1	GTGTTGGGCGCGTTATTTAT	SynLethDB_gene_pair	764
PRKACB_gRNA5_N_Fluc_gRNA_1_SL_oligo	CATGCGAGAAAAGCCTTGTTTGGGAATGAGAAAAGAATATTACGTTTGGGTCTTCGAGAAGACCTCACCGGTGTTGGGCGCGTTATTTATGTTTTAGAGCTAGAAATAGC	PRKACB_gRNA5	GAATGAGAAAAGAATATTAC	Fluc_gRNA_1	GTGTTGGGCGCGTTATTTAT	SynLethDB_gene_pair	765
EGFR_gRNA1_N_PRKCD_gRNA1_SL_oligo	CATGCGAGAAAAGCCTTGTTTGGGCTGCCCATGAGAAATTTACGTTTGGGTCTTCGAGAAGACCTCACCGAGGAGGCGCTCAGCACAGGTGTTTTAGAGCTAGAAATAGC	EGFR_gRNA1	GCTGCCCATGAGAAATTTAC	PRKCD_gRNA1	AGGAGGCGCTCAGCACAGGT	SynLethDB_gene_pair	766
EGFR_gRNA1_N_PRKCD_gRNA2_SL_oligo	CATGCGAGAAAAGCCTTGTTTGGGCTGCCCATGAGAAATTTACGTTTGGGTCTTCGAGAAGACCTCACCGTGAGGTGACCGTGGGTGTGTGTTTTAGAGCTAGAAATAGC	EGFR_gRNA1	GCTGCCCATGAGAAATTTAC	PRKCD_gRNA2	TGAGGTGACCGTGGGTGTGT	SynLethDB_gene_pair	767
EGFR_gRNA1_N_PRKCD_gRNA3_SL_oligo	CATGCGAGAAAAGCCTTGTTTGGGCTGCCCATGAGAAATTTACGTTTGGGTCTTCGAGAAGACCTCACCGGAGAAGGTGGCCAACCTCTGGTTTTAGAGCTAGAAATAGC	EGFR_gRNA1	GCTGCCCATGAGAAATTTAC	PRKCD_gRNA3	GAGAAGGTGGCCAACCTCTG	SynLethDB_gene_pair	768
EGFR_gRNA1_N_PRKCD_gRNA4_SL_oligo	CATGCGAGAAAAGCCTTGTTTGGGCTGCCCATGAGAAATTTACGTTTGGGTCTTCGAGAAGACCTCACCGCCGCCGCGGAGCCATCAAACGTTTTAGAGCTAGAAATAGC	EGFR_gRNA1	GCTGCCCATGAGAAATTTAC	PRKCD_gRNA4	CCGCCGCGGAGCCATCAAAC	SynLethDB_gene_pair	769
EGFR_gRNA1_N_PRKCD_gRNA5_SL_oligo	CATGCGAGAAAAGCCTTGTTTGGGCTGCCCATGAGAAATTTACGTTTGGGTCTTCGAGAAGACCTCACCGCTTCTGTACGAGATGCTCATGTTTTAGAGCTAGAAATAGC	EGFR_gRNA1	GCTGCCCATGAGAAATTTAC	PRKCD_gRNA5	CTTCTGTACGAGATGCTCAT	SynLethDB_gene_pair	770
EGFR_gRNA2_N_PRKCD_gRNA1_SL_oligo	CATGCGAGAAAAGCCTTGTTTGGTTTCTCTTCTTAGACCATCCGTTTGGGTCTTCGAGAAGACCTCACCGAGGAGGCGCTCAGCACAGGTGTTTTAGAGCTAGAAATAGC	EGFR_gRNA2	TTTCTCTTCTTAGACCATCC	PRKCD_gRNA1	AGGAGGCGCTCAGCACAGGT	SynLethDB_gene_pair	771
EGFR_gRNA2_N_PRKCD_gRNA2_SL_oligo	CATGCGAGAAAAGCCTTGTTTGGTTTCTCTTCTTAGACCATCCGTTTGGGTCTTCGAGAAGACCTCACCGTGAGGTGACCGTGGGTGTGTGTTTTAGAGCTAGAAATAGC	EGFR_gRNA2	TTTCTCTTCTTAGACCATCC	PRKCD_gRNA2	TGAGGTGACCGTGGGTGTGT	SynLethDB_gene_pair	772
EGFR_gRNA2_N_PRKCD_gRNA3_SL_oligo	CATGCGAGAAAAGCCTTGTTTGGTTTCTCTTCTTAGACCATCCGTTTGGGTCTTCGAGAAGACCTCACCGGAGAAGGTGGCCAACCTCTGGTTTTAGAGCTAGAAATAGC	EGFR_gRNA2	TTTCTCTTCTTAGACCATCC	PRKCD_gRNA3	GAGAAGGTGGCCAACCTCTG	SynLethDB_gene_pair	773
EGFR_gRNA2_N_PRKCD_gRNA4_SL_oligo	CATGCGAGAAAAGCCTTGTTTGGTTTCTCTTCTTAGACCATCCGTTTGGGTCTTCGAGAAGACCTCACCGCCGCCGCGGAGCCATCAAACGTTTTAGAGCTAGAAATAGC	EGFR_gRNA2	TTTCTCTTCTTAGACCATCC	PRKCD_gRNA4	CCGCCGCGGAGCCATCAAAC	SynLethDB_gene_pair	774
EGFR_gRNA2_N_PRKCD_gRNA5_SL_oligo	CATGCGAGAAAAGCCTTGTTTGGTTTCTCTTCTTAGACCATCCGTTTGGGTCTTCGAGAAGACCTCACCGCTTCTGTACGAGATGCTCATGTTTTAGAGCTAGAAATAGC	EGFR_gRNA2	TTTCTCTTCTTAGACCATCC	PRKCD_gRNA5	CTTCTGTACGAGATGCTCAT	SynLethDB_gene_pair	775
EGFR_gRNA3_N_PRKCD_gRNA1_SL_oligo	CATGCGAGAAAAGCCTTGTTTGGATCATTTTCTCAGCCTCCAGGTTTGGGTCTTCGAGAAGACCTCACCGAGGAGGCGCTCAGCACAGGTGTTTTAGAGCTAGAAATAGC	EGFR_gRNA3	ATCATTTTCTCAGCCTCCAG	PRKCD_gRNA1	AGGAGGCGCTCAGCACAGGT	SynLethDB_gene_pair	776
EGFR_gRNA3_N_PRKCD_gRNA2_SL_oligo	CATGCGAGAAAAGCCTTGTTTGGATCATTTTCTCAGCCTCCAGGTTTGGGTCTTCGAGAAGACCTCACCGTGAGGTGACCGTGGGTGTGTGTTTTAGAGCTAGAAATAGC	EGFR_gRNA3	ATCATTTTCTCAGCCTCCAG	PRKCD_gRNA2	TGAGGTGACCGTGGGTGTGT	SynLethDB_gene_pair	777
EGFR_gRNA3_N_PRKCD_gRNA3_SL_oligo	CATGCGAGAAAAGCCTTGTTTGGATCATTTTCTCAGCCTCCAGGTTTGGGTCTTCGAGAAGACCTCACCGGAGAAGGTGGCCAACCTCTGGTTTTAGAGCTAGAAATAGC	EGFR_gRNA3	ATCATTTTCTCAGCCTCCAG	PRKCD_gRNA3	GAGAAGGTGGCCAACCTCTG	SynLethDB_gene_pair	778
EGFR_gRNA3_N_PRKCD_gRNA4_SL_oligo	CATGCGAGAAAAGCCTTGTTTGGATCATTTTCTCAGCCTCCAGGTTTGGGTCTTCGAGAAGACCTCACCGCCGCCGCGGAGCCATCAAACGTTTTAGAGCTAGAAATAGC	EGFR_gRNA3	ATCATTTTCTCAGCCTCCAG	PRKCD_gRNA4	CCGCCGCGGAGCCATCAAAC	SynLethDB_gene_pair	779
EGFR_gRNA3_N_PRKCD_gRNA5_SL_oligo	CATGCGAGAAAAGCCTTGTTTGGATCATTTTCTCAGCCTCCAGGTTTGGGTCTTCGAGAAGACCTCACCGCTTCTGTACGAGATGCTCATGTTTTAGAGCTAGAAATAGC	EGFR_gRNA3	ATCATTTTCTCAGCCTCCAG	PRKCD_gRNA5	CTTCTGTACGAGATGCTCAT	SynLethDB_gene_pair	780
EGFR_gRNA4_N_PRKCD_gRNA1_SL_oligo	CATGCGAGAAAAGCCTTGTTTGGAAAACCGTAAAGGAAATCACGTTTGGGTCTTCGAGAAGACCTCACCGAGGAGGCGCTCAGCACAGGTGTTTTAGAGCTAGAAATAGC	EGFR_gRNA4	AAAACCGTAAAGGAAATCAC	PRKCD_gRNA1	AGGAGGCGCTCAGCACAGGT	SynLethDB_gene_pair	781
EGFR_gRNA4_N_PRKCD_gRNA2_SL_oligo	CATGCGAGAAAAGCCTTGTTTGGAAAACCGTAAAGGAAATCACGTTTGGGTCTTCGAGAAGACCTCACCGTGAGGTGACCGTGGGTGTGTGTTTTAGAGCTAGAAATAGC	EGFR_gRNA4	AAAACCGTAAAGGAAATCAC	PRKCD_gRNA2	TGAGGTGACCGTGGGTGTGT	SynLethDB_gene_pair	782
EGFR_gRNA4_N_PRKCD_gRNA3_SL_oligo	CATGCGAGAAAAGCCTTGTTTGGAAAACCGTAAAGGAAATCACGTTTGGGTCTTCGAGAAGACCTCACCGGAGAAGGTGGCCAACCTCTGGTTTTAGAGCTAGAAATAGC	EGFR_gRNA4	AAAACCGTAAAGGAAATCAC	PRKCD_gRNA3	GAGAAGGTGGCCAACCTCTG	SynLethDB_gene_pair	783
EGFR_gRNA4_N_PRKCD_gRNA4_SL_oligo	CATGCGAGAAAAGCCTTGTTTGGAAAACCGTAAAGGAAATCACGTTTGGGTCTTCGAGAAGACCTCACCGCCGCCGCGGAGCCATCAAACGTTTTAGAGCTAGAAATAGC	EGFR_gRNA4	AAAACCGTAAAGGAAATCAC	PRKCD_gRNA4	CCGCCGCGGAGCCATCAAAC	SynLethDB_gene_pair	784
EGFR_gRNA4_N_PRKCD_gRNA5_SL_oligo	CATGCGAGAAAAGCCTTGTTTGGAAAACCGTAAAGGAAATCACGTTTGGGTCTTCGAGAAGACCTCACCGCTTCTGTACGAGATGCTCATGTTTTAGAGCTAGAAATAGC	EGFR_gRNA4	AAAACCGTAAAGGAAATCAC	PRKCD_gRNA5	CTTCTGTACGAGATGCTCAT	SynLethDB_gene_pair	785
EGFR_gRNA5_N_PRKCD_gRNA1_SL_oligo	CATGCGAGAAAAGCCTTGTTTGGGCAAGTGTAAGAAGTGCGAAGTTTGGGTCTTCGAGAAGACCTCACCGAGGAGGCGCTCAGCACAGGTGTTTTAGAGCTAGAAATAGC	EGFR_gRNA5	GCAAGTGTAAGAAGTGCGAA	PRKCD_gRNA1	AGGAGGCGCTCAGCACAGGT	SynLethDB_gene_pair	786
EGFR_gRNA5_N_PRKCD_gRNA2_SL_oligo	CATGCGAGAAAAGCCTTGTTTGGGCAAGTGTAAGAAGTGCGAAGTTTGGGTCTTCGAGAAGACCTCACCGTGAGGTGACCGTGGGTGTGTGTTTTAGAGCTAGAAATAGC	EGFR_gRNA5	GCAAGTGTAAGAAGTGCGAA	PRKCD_gRNA2	TGAGGTGACCGTGGGTGTGT	SynLethDB_gene_pair	787
EGFR_gRNA5_N_PRKCD_gRNA3_SL_oligo	CATGCGAGAAAAGCCTTGTTTGGGCAAGTGTAAGAAGTGCGAAGTTTGGGTCTTCGAGAAGACCTCACCGGAGAAGGTGGCCAACCTCTGGTTTTAGAGCTAGAAATAGC	EGFR_gRNA5	GCAAGTGTAAGAAGTGCGAA	PRKCD_gRNA3	GAGAAGGTGGCCAACCTCTG	SynLethDB_gene_pair	788
EGFR_gRNA5_N_PRKCD_gRNA4_SL_oligo	CATGCGAGAAAAGCCTTGTTTGGGCAAGTGTAAGAAGTGCGAAGTTTGGGTCTTCGAGAAGACCTCACCGCCGCCGCGGAGCCATCAAACGTTTTAGAGCTAGAAATAGC	EGFR_gRNA5	GCAAGTGTAAGAAGTGCGAA	PRKCD_gRNA4	CCGCCGCGGAGCCATCAAAC	SynLethDB_gene_pair	789
EGFR_gRNA5_N_PRKCD_gRNA5_SL_oligo	CATGCGAGAAAAGCCTTGTTTGGGCAAGTGTAAGAAGTGCGAAGTTTGGGTCTTCGAGAAGACCTCACCGCTTCTGTACGAGATGCTCATGTTTTAGAGCTAGAAATAGC	EGFR_gRNA5	GCAAGTGTAAGAAGTGCGAA	PRKCD_gRNA5	CTTCTGTACGAGATGCTCAT	SynLethDB_gene_pair	790
PRKCD_gRNA1_N_Fluc_gRNA_1_SL_oligo	CATGCGAGAAAAGCCTTGTTTGGAGGAGGCGCTCAGCACAGGTGTTTGGGTCTTCGAGAAGACCTCACCGGTGTTGGGCGCGTTATTTATGTTTTAGAGCTAGAAATAGC	PRKCD_gRNA1	AGGAGGCGCTCAGCACAGGT	Fluc_gRNA_1	GTGTTGGGCGCGTTATTTAT	SynLethDB_gene_pair	791
PRKCD_gRNA2_N_Fluc_gRNA_1_SL_oligo	CATGCGAGAAAAGCCTTGTTTGGTGAGGTGACCGTGGGTGTGTGTTTGGGTCTTCGAGAAGACCTCACCGGTGTTGGGCGCGTTATTTATGTTTTAGAGCTAGAAATAGC	PRKCD_gRNA2	TGAGGTGACCGTGGGTGTGT	Fluc_gRNA_1	GTGTTGGGCGCGTTATTTAT	SynLethDB_gene_pair	792
PRKCD_gRNA3_N_Fluc_gRNA_1_SL_oligo	CATGCGAGAAAAGCCTTGTTTGGGAGAAGGTGGCCAACCTCTGGTTTGGGTCTTCGAGAAGACCTCACCGGTGTTGGGCGCGTTATTTATGTTTTAGAGCTAGAAATAGC	PRKCD_gRNA3	GAGAAGGTGGCCAACCTCTG	Fluc_gRNA_1	GTGTTGGGCGCGTTATTTAT	SynLethDB_gene_pair	793
PRKCD_gRNA4_N_Fluc_gRNA_1_SL_oligo	CATGCGAGAAAAGCCTTGTTTGGCCGCCGCGGAGCCATCAAACGTTTGGGTCTTCGAGAAGACCTCACCGGTGTTGGGCGCGTTATTTATGTTTTAGAGCTAGAAATAGC	PRKCD_gRNA4	CCGCCGCGGAGCCATCAAAC	Fluc_gRNA_1	GTGTTGGGCGCGTTATTTAT	SynLethDB_gene_pair	794
PRKCD_gRNA5_N_Fluc_gRNA_1_SL_oligo	CATGCGAGAAAAGCCTTGTTTGGCTTCTGTACGAGATGCTCATGTTTGGGTCTTCGAGAAGACCTCACCGGTGTTGGGCGCGTTATTTATGTTTTAGAGCTAGAAATAGC	PRKCD_gRNA5	CTTCTGTACGAGATGCTCAT	Fluc_gRNA_1	GTGTTGGGCGCGTTATTTAT	SynLethDB_gene_pair	795
EGFR_gRNA1_N_PRKCE_gRNA1_SL_oligo	CATGCGAGAAAAGCCTTGTTTGGGCTGCCCATGAGAAATTTACGTTTGGGTCTTCGAGAAGACCTCACCGTATGTGATCATCGATCTCTCGTTTTAGAGCTAGAAATAGC	EGFR_gRNA1	GCTGCCCATGAGAAATTTAC	PRKCE_gRNA1	TATGTGATCATCGATCTCTC	SynLethDB_gene_pair	796
EGFR_gRNA1_N_PRKCE_gRNA2_SL_oligo	CATGCGAGAAAAGCCTTGTTTGGGCTGCCCATGAGAAATTTACGTTTGGGTCTTCGAGAAGACCTCACCGTGAACAGATCCTGCAGGAGTGTTTTAGAGCTAGAAATAGC	EGFR_gRNA1	GCTGCCCATGAGAAATTTAC	PRKCE_gRNA2	TGAACAGATCCTGCAGGAGT	SynLethDB_gene_pair	797
EGFR_gRNA1_N_PRKCE_gRNA3_SL_oligo	CATGCGAGAAAAGCCTTGTTTGGGCTGCCCATGAGAAATTTACGTTTGGGTCTTCGAGAAGACCTCACCGTCTTAAGATCAAAATCTGCGGTTTTAGAGCTAGAAATAGC	EGFR_gRNA1	GCTGCCCATGAGAAATTTAC	PRKCE_gRNA3	TCTTAAGATCAAAATCTGCG	SynLethDB_gene_pair	798
EGFR_gRNA1_N_PRKCE_gRNA4_SL_oligo	CATGCGAGAAAAGCCTTGTTTGGGCTGCCCATGAGAAATTTACGTTTGGGTCTTCGAGAAGACCTCACCGGAGCCGCCACTTCGAGGACTGTTTTAGAGCTAGAAATAGC	EGFR_gRNA1	GCTGCCCATGAGAAATTTAC	PRKCE_gRNA4	GAGCCGCCACTTCGAGGACT	SynLethDB_gene_pair	799
EGFR_gRNA1_N_PRKCE_gRNA5_SL_oligo	CATGCGAGAAAAGCCTTGTTTGGGCTGCCCATGAGAAATTTACGTTTGGGTCTTCGAGAAGACCTCACCGTCATAATCACAAAGTGTGCTGTTTTAGAGCTAGAAATAGC	EGFR_gRNA1	GCTGCCCATGAGAAATTTAC	PRKCE_gRNA5	TCATAATCACAAAGTGTGCT	SynLethDB_gene_pair	800
EGFR_gRNA2_N_PRKCE_gRNA1_SL_oligo	CATGCGAGAAAAGCCTTGTTTGGTTTCTCTTCTTAGACCATCCGTTTGGGTCTTCGAGAAGACCTCACCGTATGTGATCATCGATCTCTCGTTTTAGAGCTAGAAATAGC	EGFR_gRNA2	TTTCTCTTCTTAGACCATCC	PRKCE_gRNA1	TATGTGATCATCGATCTCTC	SynLethDB_gene_pair	801
EGFR_gRNA2_N_PRKCE_gRNA2_SL_oligo	CATGCGAGAAAAGCCTTGTTTGGTTTCTCTTCTTAGACCATCCGTTTGGGTCTTCGAGAAGACCTCACCGTGAACAGATCCTGCAGGAGTGTTTTAGAGCTAGAAATAGC	EGFR_gRNA2	TTTCTCTTCTTAGACCATCC	PRKCE_gRNA2	TGAACAGATCCTGCAGGAGT	SynLethDB_gene_pair	802
EGFR_gRNA2_N_PRKCE_gRNA3_SL_oligo	CATGCGAGAAAAGCCTTGTTTGGTTTCTCTTCTTAGACCATCCGTTTGGGTCTTCGAGAAGACCTCACCGTCTTAAGATCAAAATCTGCGGTTTTAGAGCTAGAAATAGC	EGFR_gRNA2	TTTCTCTTCTTAGACCATCC	PRKCE_gRNA3	TCTTAAGATCAAAATCTGCG	SynLethDB_gene_pair	803
EGFR_gRNA2_N_PRKCE_gRNA4_SL_oligo	CATGCGAGAAAAGCCTTGTTTGGTTTCTCTTCTTAGACCATCCGTTTGGGTCTTCGAGAAGACCTCACCGGAGCCGCCACTTCGAGGACTGTTTTAGAGCTAGAAATAGC	EGFR_gRNA2	TTTCTCTTCTTAGACCATCC	PRKCE_gRNA4	GAGCCGCCACTTCGAGGACT	SynLethDB_gene_pair	804
EGFR_gRNA2_N_PRKCE_gRNA5_SL_oligo	CATGCGAGAAAAGCCTTGTTTGGTTTCTCTTCTTAGACCATCCGTTTGGGTCTTCGAGAAGACCTCACCGTCATAATCACAAAGTGTGCTGTTTTAGAGCTAGAAATAGC	EGFR_gRNA2	TTTCTCTTCTTAGACCATCC	PRKCE_gRNA5	TCATAATCACAAAGTGTGCT	SynLethDB_gene_pair	805
EGFR_gRNA3_N_PRKCE_gRNA1_SL_oligo	CATGCGAGAAAAGCCTTGTTTGGATCATTTTCTCAGCCTCCAGGTTTGGGTCTTCGAGAAGACCTCACCGTATGTGATCATCGATCTCTCGTTTTAGAGCTAGAAATAGC	EGFR_gRNA3	ATCATTTTCTCAGCCTCCAG	PRKCE_gRNA1	TATGTGATCATCGATCTCTC	SynLethDB_gene_pair	806
EGFR_gRNA3_N_PRKCE_gRNA2_SL_oligo	CATGCGAGAAAAGCCTTGTTTGGATCATTTTCTCAGCCTCCAGGTTTGGGTCTTCGAGAAGACCTCACCGTGAACAGATCCTGCAGGAGTGTTTTAGAGCTAGAAATAGC	EGFR_gRNA3	ATCATTTTCTCAGCCTCCAG	PRKCE_gRNA2	TGAACAGATCCTGCAGGAGT	SynLethDB_gene_pair	807
EGFR_gRNA3_N_PRKCE_gRNA3_SL_oligo	CATGCGAGAAAAGCCTTGTTTGGATCATTTTCTCAGCCTCCAGGTTTGGGTCTTCGAGAAGACCTCACCGTCTTAAGATCAAAATCTGCGGTTTTAGAGCTAGAAATAGC	EGFR_gRNA3	ATCATTTTCTCAGCCTCCAG	PRKCE_gRNA3	TCTTAAGATCAAAATCTGCG	SynLethDB_gene_pair	808
EGFR_gRNA3_N_PRKCE_gRNA4_SL_oligo	CATGCGAGAAAAGCCTTGTTTGGATCATTTTCTCAGCCTCCAGGTTTGGGTCTTCGAGAAGACCTCACCGGAGCCGCCACTTCGAGGACTGTTTTAGAGCTAGAAATAGC	EGFR_gRNA3	ATCATTTTCTCAGCCTCCAG	PRKCE_gRNA4	GAGCCGCCACTTCGAGGACT	SynLethDB_gene_pair	809
EGFR_gRNA3_N_PRKCE_gRNA5_SL_oligo	CATGCGAGAAAAGCCTTGTTTGGATCATTTTCTCAGCCTCCAGGTTTGGGTCTTCGAGAAGACCTCACCGTCATAATCACAAAGTGTGCTGTTTTAGAGCTAGAAATAGC	EGFR_gRNA3	ATCATTTTCTCAGCCTCCAG	PRKCE_gRNA5	TCATAATCACAAAGTGTGCT	SynLethDB_gene_pair	810
EGFR_gRNA4_N_PRKCE_gRNA1_SL_oligo	CATGCGAGAAAAGCCTTGTTTGGAAAACCGTAAAGGAAATCACGTTTGGGTCTTCGAGAAGACCTCACCGTATGTGATCATCGATCTCTCGTTTTAGAGCTAGAAATAGC	EGFR_gRNA4	AAAACCGTAAAGGAAATCAC	PRKCE_gRNA1	TATGTGATCATCGATCTCTC	SynLethDB_gene_pair	811
EGFR_gRNA4_N_PRKCE_gRNA2_SL_oligo	CATGCGAGAAAAGCCTTGTTTGGAAAACCGTAAAGGAAATCACGTTTGGGTCTTCGAGAAGACCTCACCGTGAACAGATCCTGCAGGAGTGTTTTAGAGCTAGAAATAGC	EGFR_gRNA4	AAAACCGTAAAGGAAATCAC	PRKCE_gRNA2	TGAACAGATCCTGCAGGAGT	SynLethDB_gene_pair	812
EGFR_gRNA4_N_PRKCE_gRNA3_SL_oligo	CATGCGAGAAAAGCCTTGTTTGGAAAACCGTAAAGGAAATCACGTTTGGGTCTTCGAGAAGACCTCACCGTCTTAAGATCAAAATCTGCGGTTTTAGAGCTAGAAATAGC	EGFR_gRNA4	AAAACCGTAAAGGAAATCAC	PRKCE_gRNA3	TCTTAAGATCAAAATCTGCG	SynLethDB_gene_pair	813
EGFR_gRNA4_N_PRKCE_gRNA4_SL_oligo	CATGCGAGAAAAGCCTTGTTTGGAAAACCGTAAAGGAAATCACGTTTGGGTCTTCGAGAAGACCTCACCGGAGCCGCCACTTCGAGGACTGTTTTAGAGCTAGAAATAGC	EGFR_gRNA4	AAAACCGTAAAGGAAATCAC	PRKCE_gRNA4	GAGCCGCCACTTCGAGGACT	SynLethDB_gene_pair	814
EGFR_gRNA4_N_PRKCE_gRNA5_SL_oligo	CATGCGAGAAAAGCCTTGTTTGGAAAACCGTAAAGGAAATCACGTTTGGGTCTTCGAGAAGACCTCACCGTCATAATCACAAAGTGTGCTGTTTTAGAGCTAGAAATAGC	EGFR_gRNA4	AAAACCGTAAAGGAAATCAC	PRKCE_gRNA5	TCATAATCACAAAGTGTGCT	SynLethDB_gene_pair	815
EGFR_gRNA5_N_PRKCE_gRNA1_SL_oligo	CATGCGAGAAAAGCCTTGTTTGGGCAAGTGTAAGAAGTGCGAAGTTTGGGTCTTCGAGAAGACCTCACCGTATGTGATCATCGATCTCTCGTTTTAGAGCTAGAAATAGC	EGFR_gRNA5	GCAAGTGTAAGAAGTGCGAA	PRKCE_gRNA1	TATGTGATCATCGATCTCTC	SynLethDB_gene_pair	816
EGFR_gRNA5_N_PRKCE_gRNA2_SL_oligo	CATGCGAGAAAAGCCTTGTTTGGGCAAGTGTAAGAAGTGCGAAGTTTGGGTCTTCGAGAAGACCTCACCGTGAACAGATCCTGCAGGAGTGTTTTAGAGCTAGAAATAGC	EGFR_gRNA5	GCAAGTGTAAGAAGTGCGAA	PRKCE_gRNA2	TGAACAGATCCTGCAGGAGT	SynLethDB_gene_pair	817
EGFR_gRNA5_N_PRKCE_gRNA3_SL_oligo	CATGCGAGAAAAGCCTTGTTTGGGCAAGTGTAAGAAGTGCGAAGTTTGGGTCTTCGAGAAGACCTCACCGTCTTAAGATCAAAATCTGCGGTTTTAGAGCTAGAAATAGC	EGFR_gRNA5	GCAAGTGTAAGAAGTGCGAA	PRKCE_gRNA3	TCTTAAGATCAAAATCTGCG	SynLethDB_gene_pair	818
EGFR_gRNA5_N_PRKCE_gRNA4_SL_oligo	CATGCGAGAAAAGCCTTGTTTGGGCAAGTGTAAGAAGTGCGAAGTTTGGGTCTTCGAGAAGACCTCACCGGAGCCGCCACTTCGAGGACTGTTTTAGAGCTAGAAATAGC	EGFR_gRNA5	GCAAGTGTAAGAAGTGCGAA	PRKCE_gRNA4	GAGCCGCCACTTCGAGGACT	SynLethDB_gene_pair	819
EGFR_gRNA5_N_PRKCE_gRNA5_SL_oligo	CATGCGAGAAAAGCCTTGTTTGGGCAAGTGTAAGAAGTGCGAAGTTTGGGTCTTCGAGAAGACCTCACCGTCATAATCACAAAGTGTGCTGTTTTAGAGCTAGAAATAGC	EGFR_gRNA5	GCAAGTGTAAGAAGTGCGAA	PRKCE_gRNA5	TCATAATCACAAAGTGTGCT	SynLethDB_gene_pair	820
PRKCE_gRNA1_N_Fluc_gRNA_1_SL_oligo	CATGCGAGAAAAGCCTTGTTTGGTATGTGATCATCGATCTCTCGTTTGGGTCTTCGAGAAGACCTCACCGGTGTTGGGCGCGTTATTTATGTTTTAGAGCTAGAAATAGC	PRKCE_gRNA1	TATGTGATCATCGATCTCTC	Fluc_gRNA_1	GTGTTGGGCGCGTTATTTAT	SynLethDB_gene_pair	821
PRKCE_gRNA2_N_Fluc_gRNA_1_SL_oligo	CATGCGAGAAAAGCCTTGTTTGGTGAACAGATCCTGCAGGAGTGTTTGGGTCTTCGAGAAGACCTCACCGGTGTTGGGCGCGTTATTTATGTTTTAGAGCTAGAAATAGC	PRKCE_gRNA2	TGAACAGATCCTGCAGGAGT	Fluc_gRNA_1	GTGTTGGGCGCGTTATTTAT	SynLethDB_gene_pair	822
PRKCE_gRNA3_N_Fluc_gRNA_1_SL_oligo	CATGCGAGAAAAGCCTTGTTTGGTCTTAAGATCAAAATCTGCGGTTTGGGTCTTCGAGAAGACCTCACCGGTGTTGGGCGCGTTATTTATGTTTTAGAGCTAGAAATAGC	PRKCE_gRNA3	TCTTAAGATCAAAATCTGCG	Fluc_gRNA_1	GTGTTGGGCGCGTTATTTAT	SynLethDB_gene_pair	823
PRKCE_gRNA4_N_Fluc_gRNA_1_SL_oligo	CATGCGAGAAAAGCCTTGTTTGGGAGCCGCCACTTCGAGGACTGTTTGGGTCTTCGAGAAGACCTCACCGGTGTTGGGCGCGTTATTTATGTTTTAGAGCTAGAAATAGC	PRKCE_gRNA4	GAGCCGCCACTTCGAGGACT	Fluc_gRNA_1	GTGTTGGGCGCGTTATTTAT	SynLethDB_gene_pair	824
PRKCE_gRNA5_N_Fluc_gRNA_1_SL_oligo	CATGCGAGAAAAGCCTTGTTTGGTCATAATCACAAAGTGTGCTGTTTGGGTCTTCGAGAAGACCTCACCGGTGTTGGGCGCGTTATTTATGTTTTAGAGCTAGAAATAGC	PRKCE_gRNA5	TCATAATCACAAAGTGTGCT	Fluc_gRNA_1	GTGTTGGGCGCGTTATTTAT	SynLethDB_gene_pair	825
EGFR_gRNA1_N_PRKCZ_gRNA1_SL_oligo	CATGCGAGAAAAGCCTTGTTTGGGCTGCCCATGAGAAATTTACGTTTGGGTCTTCGAGAAGACCTCACCGCCACAGATCACAGACGACTAGTTTTAGAGCTAGAAATAGC	EGFR_gRNA1	GCTGCCCATGAGAAATTTAC	PRKCZ_gRNA1	CCACAGATCACAGACGACTA	SynLethDB_gene_pair	826
EGFR_gRNA1_N_PRKCZ_gRNA2_SL_oligo	CATGCGAGAAAAGCCTTGTTTGGGCTGCCCATGAGAAATTTACGTTTGGGTCTTCGAGAAGACCTCACCGAGGAAGCTGTACCGTGCCAAGTTTTAGAGCTAGAAATAGC	EGFR_gRNA1	GCTGCCCATGAGAAATTTAC	PRKCZ_gRNA2	AGGAAGCTGTACCGTGCCAA	SynLethDB_gene_pair	827
EGFR_gRNA1_N_PRKCZ_gRNA3_SL_oligo	CATGCGAGAAAAGCCTTGTTTGGGCTGCCCATGAGAAATTTACGTTTGGGTCTTCGAGAAGACCTCACCGGTCAGTGCAGCGAGAGGATAGTTTTAGAGCTAGAAATAGC	EGFR_gRNA1	GCTGCCCATGAGAAATTTAC	PRKCZ_gRNA3	GTCAGTGCAGCGAGAGGATA	SynLethDB_gene_pair	828
EGFR_gRNA1_N_PRKCZ_gRNA4_SL_oligo	CATGCGAGAAAAGCCTTGTTTGGGCTGCCCATGAGAAATTTACGTTTGGGTCTTCGAGAAGACCTCACCGCTAATCAGAGTCATCGGGCGGTTTTAGAGCTAGAAATAGC	EGFR_gRNA1	GCTGCCCATGAGAAATTTAC	PRKCZ_gRNA4	CTAATCAGAGTCATCGGGCG	SynLethDB_gene_pair	829
EGFR_gRNA1_N_PRKCZ_gRNA5_SL_oligo	CATGCGAGAAAAGCCTTGTTTGGGCTGCCCATGAGAAATTTACGTTTGGGTCTTCGAGAAGACCTCACCGCTGGTGCATGATGACGAGGTGTTTTAGAGCTAGAAATAGC	EGFR_gRNA1	GCTGCCCATGAGAAATTTAC	PRKCZ_gRNA5	CTGGTGCATGATGACGAGGT	SynLethDB_gene_pair	830
EGFR_gRNA2_N_PRKCZ_gRNA1_SL_oligo	CATGCGAGAAAAGCCTTGTTTGGTTTCTCTTCTTAGACCATCCGTTTGGGTCTTCGAGAAGACCTCACCGCCACAGATCACAGACGACTAGTTTTAGAGCTAGAAATAGC	EGFR_gRNA2	TTTCTCTTCTTAGACCATCC	PRKCZ_gRNA1	CCACAGATCACAGACGACTA	SynLethDB_gene_pair	831
EGFR_gRNA2_N_PRKCZ_gRNA2_SL_oligo	CATGCGAGAAAAGCCTTGTTTGGTTTCTCTTCTTAGACCATCCGTTTGGGTCTTCGAGAAGACCTCACCGAGGAAGCTGTACCGTGCCAAGTTTTAGAGCTAGAAATAGC	EGFR_gRNA2	TTTCTCTTCTTAGACCATCC	PRKCZ_gRNA2	AGGAAGCTGTACCGTGCCAA	SynLethDB_gene_pair	832
EGFR_gRNA2_N_PRKCZ_gRNA3_SL_oligo	CATGCGAGAAAAGCCTTGTTTGGTTTCTCTTCTTAGACCATCCGTTTGGGTCTTCGAGAAGACCTCACCGGTCAGTGCAGCGAGAGGATAGTTTTAGAGCTAGAAATAGC	EGFR_gRNA2	TTTCTCTTCTTAGACCATCC	PRKCZ_gRNA3	GTCAGTGCAGCGAGAGGATA	SynLethDB_gene_pair	833
EGFR_gRNA2_N_PRKCZ_gRNA4_SL_oligo	CATGCGAGAAAAGCCTTGTTTGGTTTCTCTTCTTAGACCATCCGTTTGGGTCTTCGAGAAGACCTCACCGCTAATCAGAGTCATCGGGCGGTTTTAGAGCTAGAAATAGC	EGFR_gRNA2	TTTCTCTTCTTAGACCATCC	PRKCZ_gRNA4	CTAATCAGAGTCATCGGGCG	SynLethDB_gene_pair	834
EGFR_gRNA2_N_PRKCZ_gRNA5_SL_oligo	CATGCGAGAAAAGCCTTGTTTGGTTTCTCTTCTTAGACCATCCGTTTGGGTCTTCGAGAAGACCTCACCGCTGGTGCATGATGACGAGGTGTTTTAGAGCTAGAAATAGC	EGFR_gRNA2	TTTCTCTTCTTAGACCATCC	PRKCZ_gRNA5	CTGGTGCATGATGACGAGGT	SynLethDB_gene_pair	835
EGFR_gRNA3_N_PRKCZ_gRNA1_SL_oligo	CATGCGAGAAAAGCCTTGTTTGGATCATTTTCTCAGCCTCCAGGTTTGGGTCTTCGAGAAGACCTCACCGCCACAGATCACAGACGACTAGTTTTAGAGCTAGAAATAGC	EGFR_gRNA3	ATCATTTTCTCAGCCTCCAG	PRKCZ_gRNA1	CCACAGATCACAGACGACTA	SynLethDB_gene_pair	836
EGFR_gRNA3_N_PRKCZ_gRNA2_SL_oligo	CATGCGAGAAAAGCCTTGTTTGGATCATTTTCTCAGCCTCCAGGTTTGGGTCTTCGAGAAGACCTCACCGAGGAAGCTGTACCGTGCCAAGTTTTAGAGCTAGAAATAGC	EGFR_gRNA3	ATCATTTTCTCAGCCTCCAG	PRKCZ_gRNA2	AGGAAGCTGTACCGTGCCAA	SynLethDB_gene_pair	837
EGFR_gRNA3_N_PRKCZ_gRNA3_SL_oligo	CATGCGAGAAAAGCCTTGTTTGGATCATTTTCTCAGCCTCCAGGTTTGGGTCTTCGAGAAGACCTCACCGGTCAGTGCAGCGAGAGGATAGTTTTAGAGCTAGAAATAGC	EGFR_gRNA3	ATCATTTTCTCAGCCTCCAG	PRKCZ_gRNA3	GTCAGTGCAGCGAGAGGATA	SynLethDB_gene_pair	838
EGFR_gRNA3_N_PRKCZ_gRNA4_SL_oligo	CATGCGAGAAAAGCCTTGTTTGGATCATTTTCTCAGCCTCCAGGTTTGGGTCTTCGAGAAGACCTCACCGCTAATCAGAGTCATCGGGCGGTTTTAGAGCTAGAAATAGC	EGFR_gRNA3	ATCATTTTCTCAGCCTCCAG	PRKCZ_gRNA4	CTAATCAGAGTCATCGGGCG	SynLethDB_gene_pair	839
EGFR_gRNA3_N_PRKCZ_gRNA5_SL_oligo	CATGCGAGAAAAGCCTTGTTTGGATCATTTTCTCAGCCTCCAGGTTTGGGTCTTCGAGAAGACCTCACCGCTGGTGCATGATGACGAGGTGTTTTAGAGCTAGAAATAGC	EGFR_gRNA3	ATCATTTTCTCAGCCTCCAG	PRKCZ_gRNA5	CTGGTGCATGATGACGAGGT	SynLethDB_gene_pair	840
EGFR_gRNA4_N_PRKCZ_gRNA1_SL_oligo	CATGCGAGAAAAGCCTTGTTTGGAAAACCGTAAAGGAAATCACGTTTGGGTCTTCGAGAAGACCTCACCGCCACAGATCACAGACGACTAGTTTTAGAGCTAGAAATAGC	EGFR_gRNA4	AAAACCGTAAAGGAAATCAC	PRKCZ_gRNA1	CCACAGATCACAGACGACTA	SynLethDB_gene_pair	841
EGFR_gRNA4_N_PRKCZ_gRNA2_SL_oligo	CATGCGAGAAAAGCCTTGTTTGGAAAACCGTAAAGGAAATCACGTTTGGGTCTTCGAGAAGACCTCACCGAGGAAGCTGTACCGTGCCAAGTTTTAGAGCTAGAAATAGC	EGFR_gRNA4	AAAACCGTAAAGGAAATCAC	PRKCZ_gRNA2	AGGAAGCTGTACCGTGCCAA	SynLethDB_gene_pair	842
EGFR_gRNA4_N_PRKCZ_gRNA3_SL_oligo	CATGCGAGAAAAGCCTTGTTTGGAAAACCGTAAAGGAAATCACGTTTGGGTCTTCGAGAAGACCTCACCGGTCAGTGCAGCGAGAGGATAGTTTTAGAGCTAGAAATAGC	EGFR_gRNA4	AAAACCGTAAAGGAAATCAC	PRKCZ_gRNA3	GTCAGTGCAGCGAGAGGATA	SynLethDB_gene_pair	843
EGFR_gRNA4_N_PRKCZ_gRNA4_SL_oligo	CATGCGAGAAAAGCCTTGTTTGGAAAACCGTAAAGGAAATCACGTTTGGGTCTTCGAGAAGACCTCACCGCTAATCAGAGTCATCGGGCGGTTTTAGAGCTAGAAATAGC	EGFR_gRNA4	AAAACCGTAAAGGAAATCAC	PRKCZ_gRNA4	CTAATCAGAGTCATCGGGCG	SynLethDB_gene_pair	844
EGFR_gRNA4_N_PRKCZ_gRNA5_SL_oligo	CATGCGAGAAAAGCCTTGTTTGGAAAACCGTAAAGGAAATCACGTTTGGGTCTTCGAGAAGACCTCACCGCTGGTGCATGATGACGAGGTGTTTTAGAGCTAGAAATAGC	EGFR_gRNA4	AAAACCGTAAAGGAAATCAC	PRKCZ_gRNA5	CTGGTGCATGATGACGAGGT	SynLethDB_gene_pair	845
EGFR_gRNA5_N_PRKCZ_gRNA1_SL_oligo	CATGCGAGAAAAGCCTTGTTTGGGCAAGTGTAAGAAGTGCGAAGTTTGGGTCTTCGAGAAGACCTCACCGCCACAGATCACAGACGACTAGTTTTAGAGCTAGAAATAGC	EGFR_gRNA5	GCAAGTGTAAGAAGTGCGAA	PRKCZ_gRNA1	CCACAGATCACAGACGACTA	SynLethDB_gene_pair	846
EGFR_gRNA5_N_PRKCZ_gRNA2_SL_oligo	CATGCGAGAAAAGCCTTGTTTGGGCAAGTGTAAGAAGTGCGAAGTTTGGGTCTTCGAGAAGACCTCACCGAGGAAGCTGTACCGTGCCAAGTTTTAGAGCTAGAAATAGC	EGFR_gRNA5	GCAAGTGTAAGAAGTGCGAA	PRKCZ_gRNA2	AGGAAGCTGTACCGTGCCAA	SynLethDB_gene_pair	847
EGFR_gRNA5_N_PRKCZ_gRNA3_SL_oligo	CATGCGAGAAAAGCCTTGTTTGGGCAAGTGTAAGAAGTGCGAAGTTTGGGTCTTCGAGAAGACCTCACCGGTCAGTGCAGCGAGAGGATAGTTTTAGAGCTAGAAATAGC	EGFR_gRNA5	GCAAGTGTAAGAAGTGCGAA	PRKCZ_gRNA3	GTCAGTGCAGCGAGAGGATA	SynLethDB_gene_pair	848
EGFR_gRNA5_N_PRKCZ_gRNA4_SL_oligo	CATGCGAGAAAAGCCTTGTTTGGGCAAGTGTAAGAAGTGCGAAGTTTGGGTCTTCGAGAAGACCTCACCGCTAATCAGAGTCATCGGGCGGTTTTAGAGCTAGAAATAGC	EGFR_gRNA5	GCAAGTGTAAGAAGTGCGAA	PRKCZ_gRNA4	CTAATCAGAGTCATCGGGCG	SynLethDB_gene_pair	849
EGFR_gRNA5_N_PRKCZ_gRNA5_SL_oligo	CATGCGAGAAAAGCCTTGTTTGGGCAAGTGTAAGAAGTGCGAAGTTTGGGTCTTCGAGAAGACCTCACCGCTGGTGCATGATGACGAGGTGTTTTAGAGCTAGAAATAGC	EGFR_gRNA5	GCAAGTGTAAGAAGTGCGAA	PRKCZ_gRNA5	CTGGTGCATGATGACGAGGT	SynLethDB_gene_pair	850
PRKCZ_gRNA1_N_Fluc_gRNA_1_SL_oligo	CATGCGAGAAAAGCCTTGTTTGGCCACAGATCACAGACGACTAGTTTGGGTCTTCGAGAAGACCTCACCGGTGTTGGGCGCGTTATTTATGTTTTAGAGCTAGAAATAGC	PRKCZ_gRNA1	CCACAGATCACAGACGACTA	Fluc_gRNA_1	GTGTTGGGCGCGTTATTTAT	SynLethDB_gene_pair	851
PRKCZ_gRNA2_N_Fluc_gRNA_1_SL_oligo	CATGCGAGAAAAGCCTTGTTTGGAGGAAGCTGTACCGTGCCAAGTTTGGGTCTTCGAGAAGACCTCACCGGTGTTGGGCGCGTTATTTATGTTTTAGAGCTAGAAATAGC	PRKCZ_gRNA2	AGGAAGCTGTACCGTGCCAA	Fluc_gRNA_1	GTGTTGGGCGCGTTATTTAT	SynLethDB_gene_pair	852
PRKCZ_gRNA3_N_Fluc_gRNA_1_SL_oligo	CATGCGAGAAAAGCCTTGTTTGGGTCAGTGCAGCGAGAGGATAGTTTGGGTCTTCGAGAAGACCTCACCGGTGTTGGGCGCGTTATTTATGTTTTAGAGCTAGAAATAGC	PRKCZ_gRNA3	GTCAGTGCAGCGAGAGGATA	Fluc_gRNA_1	GTGTTGGGCGCGTTATTTAT	SynLethDB_gene_pair	853
PRKCZ_gRNA4_N_Fluc_gRNA_1_SL_oligo	CATGCGAGAAAAGCCTTGTTTGGCTAATCAGAGTCATCGGGCGGTTTGGGTCTTCGAGAAGACCTCACCGGTGTTGGGCGCGTTATTTATGTTTTAGAGCTAGAAATAGC	PRKCZ_gRNA4	CTAATCAGAGTCATCGGGCG	Fluc_gRNA_1	GTGTTGGGCGCGTTATTTAT	SynLethDB_gene_pair	854
PRKCZ_gRNA5_N_Fluc_gRNA_1_SL_oligo	CATGCGAGAAAAGCCTTGTTTGGCTGGTGCATGATGACGAGGTGTTTGGGTCTTCGAGAAGACCTCACCGGTGTTGGGCGCGTTATTTATGTTTTAGAGCTAGAAATAGC	PRKCZ_gRNA5	CTGGTGCATGATGACGAGGT	Fluc_gRNA_1	GTGTTGGGCGCGTTATTTAT	SynLethDB_gene_pair	855
ABL1_gRNA1_N_EGFR_gRNA1_SL_oligo	CATGCGAGAAAAGCCTTGTTTGGCGTTGCACTGTATGATTTTGGTTTGGGTCTTCGAGAAGACCTCACCGGCTGCCCATGAGAAATTTACGTTTTAGAGCTAGAAATAGC	ABL1_gRNA1	CGTTGCACTGTATGATTTTG	EGFR_gRNA1	GCTGCCCATGAGAAATTTAC	SynLethDB_gene_pair	856
ABL1_gRNA1_N_EGFR_gRNA2_SL_oligo	CATGCGAGAAAAGCCTTGTTTGGCGTTGCACTGTATGATTTTGGTTTGGGTCTTCGAGAAGACCTCACCGTTTCTCTTCTTAGACCATCCGTTTTAGAGCTAGAAATAGC	ABL1_gRNA1	CGTTGCACTGTATGATTTTG	EGFR_gRNA2	TTTCTCTTCTTAGACCATCC	SynLethDB_gene_pair	857
ABL1_gRNA1_N_EGFR_gRNA3_SL_oligo	CATGCGAGAAAAGCCTTGTTTGGCGTTGCACTGTATGATTTTGGTTTGGGTCTTCGAGAAGACCTCACCGATCATTTTCTCAGCCTCCAGGTTTTAGAGCTAGAAATAGC	ABL1_gRNA1	CGTTGCACTGTATGATTTTG	EGFR_gRNA3	ATCATTTTCTCAGCCTCCAG	SynLethDB_gene_pair	858
ABL1_gRNA1_N_EGFR_gRNA4_SL_oligo	CATGCGAGAAAAGCCTTGTTTGGCGTTGCACTGTATGATTTTGGTTTGGGTCTTCGAGAAGACCTCACCGAAAACCGTAAAGGAAATCACGTTTTAGAGCTAGAAATAGC	ABL1_gRNA1	CGTTGCACTGTATGATTTTG	EGFR_gRNA4	AAAACCGTAAAGGAAATCAC	SynLethDB_gene_pair	859
ABL1_gRNA1_N_EGFR_gRNA5_SL_oligo	CATGCGAGAAAAGCCTTGTTTGGCGTTGCACTGTATGATTTTGGTTTGGGTCTTCGAGAAGACCTCACCGGCAAGTGTAAGAAGTGCGAAGTTTTAGAGCTAGAAATAGC	ABL1_gRNA1	CGTTGCACTGTATGATTTTG	EGFR_gRNA5	GCAAGTGTAAGAAGTGCGAA	SynLethDB_gene_pair	860
ABL1_gRNA2_N_EGFR_gRNA1_SL_oligo	CATGCGAGAAAAGCCTTGTTTGGCTCTAGGAACTCCGAGCAGAGTTTGGGTCTTCGAGAAGACCTCACCGGCTGCCCATGAGAAATTTACGTTTTAGAGCTAGAAATAGC	ABL1_gRNA2	CTCTAGGAACTCCGAGCAGA	EGFR_gRNA1	GCTGCCCATGAGAAATTTAC	SynLethDB_gene_pair	861
ABL1_gRNA2_N_EGFR_gRNA2_SL_oligo	CATGCGAGAAAAGCCTTGTTTGGCTCTAGGAACTCCGAGCAGAGTTTGGGTCTTCGAGAAGACCTCACCGTTTCTCTTCTTAGACCATCCGTTTTAGAGCTAGAAATAGC	ABL1_gRNA2	CTCTAGGAACTCCGAGCAGA	EGFR_gRNA2	TTTCTCTTCTTAGACCATCC	SynLethDB_gene_pair	862
ABL1_gRNA2_N_EGFR_gRNA3_SL_oligo	CATGCGAGAAAAGCCTTGTTTGGCTCTAGGAACTCCGAGCAGAGTTTGGGTCTTCGAGAAGACCTCACCGATCATTTTCTCAGCCTCCAGGTTTTAGAGCTAGAAATAGC	ABL1_gRNA2	CTCTAGGAACTCCGAGCAGA	EGFR_gRNA3	ATCATTTTCTCAGCCTCCAG	SynLethDB_gene_pair	863
ABL1_gRNA2_N_EGFR_gRNA4_SL_oligo	CATGCGAGAAAAGCCTTGTTTGGCTCTAGGAACTCCGAGCAGAGTTTGGGTCTTCGAGAAGACCTCACCGAAAACCGTAAAGGAAATCACGTTTTAGAGCTAGAAATAGC	ABL1_gRNA2	CTCTAGGAACTCCGAGCAGA	EGFR_gRNA4	AAAACCGTAAAGGAAATCAC	SynLethDB_gene_pair	864
ABL1_gRNA2_N_EGFR_gRNA5_SL_oligo	CATGCGAGAAAAGCCTTGTTTGGCTCTAGGAACTCCGAGCAGAGTTTGGGTCTTCGAGAAGACCTCACCGGCAAGTGTAAGAAGTGCGAAGTTTTAGAGCTAGAAATAGC	ABL1_gRNA2	CTCTAGGAACTCCGAGCAGA	EGFR_gRNA5	GCAAGTGTAAGAAGTGCGAA	SynLethDB_gene_pair	865
ABL1_gRNA3_N_EGFR_gRNA1_SL_oligo	CATGCGAGAAAAGCCTTGTTTGGCAGTACGGGGAGGTGTACGAGTTTGGGTCTTCGAGAAGACCTCACCGGCTGCCCATGAGAAATTTACGTTTTAGAGCTAGAAATAGC	ABL1_gRNA3	CAGTACGGGGAGGTGTACGA	EGFR_gRNA1	GCTGCCCATGAGAAATTTAC	SynLethDB_gene_pair	866
ABL1_gRNA3_N_EGFR_gRNA2_SL_oligo	CATGCGAGAAAAGCCTTGTTTGGCAGTACGGGGAGGTGTACGAGTTTGGGTCTTCGAGAAGACCTCACCGTTTCTCTTCTTAGACCATCCGTTTTAGAGCTAGAAATAGC	ABL1_gRNA3	CAGTACGGGGAGGTGTACGA	EGFR_gRNA2	TTTCTCTTCTTAGACCATCC	SynLethDB_gene_pair	867
ABL1_gRNA3_N_EGFR_gRNA3_SL_oligo	CATGCGAGAAAAGCCTTGTTTGGCAGTACGGGGAGGTGTACGAGTTTGGGTCTTCGAGAAGACCTCACCGATCATTTTCTCAGCCTCCAGGTTTTAGAGCTAGAAATAGC	ABL1_gRNA3	CAGTACGGGGAGGTGTACGA	EGFR_gRNA3	ATCATTTTCTCAGCCTCCAG	SynLethDB_gene_pair	868
ABL1_gRNA3_N_EGFR_gRNA4_SL_oligo	CATGCGAGAAAAGCCTTGTTTGGCAGTACGGGGAGGTGTACGAGTTTGGGTCTTCGAGAAGACCTCACCGAAAACCGTAAAGGAAATCACGTTTTAGAGCTAGAAATAGC	ABL1_gRNA3	CAGTACGGGGAGGTGTACGA	EGFR_gRNA4	AAAACCGTAAAGGAAATCAC	SynLethDB_gene_pair	869
ABL1_gRNA3_N_EGFR_gRNA5_SL_oligo	CATGCGAGAAAAGCCTTGTTTGGCAGTACGGGGAGGTGTACGAGTTTGGGTCTTCGAGAAGACCTCACCGGCAAGTGTAAGAAGTGCGAAGTTTTAGAGCTAGAAATAGC	ABL1_gRNA3	CAGTACGGGGAGGTGTACGA	EGFR_gRNA5	GCAAGTGTAAGAAGTGCGAA	SynLethDB_gene_pair	870
ABL1_gRNA4_N_EGFR_gRNA1_SL_oligo	CATGCGAGAAAAGCCTTGTTTGGCTGAGTATCTGCTGAGCAGCGTTTGGGTCTTCGAGAAGACCTCACCGGCTGCCCATGAGAAATTTACGTTTTAGAGCTAGAAATAGC	ABL1_gRNA4	CTGAGTATCTGCTGAGCAGC	EGFR_gRNA1	GCTGCCCATGAGAAATTTAC	SynLethDB_gene_pair	871
ABL1_gRNA4_N_EGFR_gRNA2_SL_oligo	CATGCGAGAAAAGCCTTGTTTGGCTGAGTATCTGCTGAGCAGCGTTTGGGTCTTCGAGAAGACCTCACCGTTTCTCTTCTTAGACCATCCGTTTTAGAGCTAGAAATAGC	ABL1_gRNA4	CTGAGTATCTGCTGAGCAGC	EGFR_gRNA2	TTTCTCTTCTTAGACCATCC	SynLethDB_gene_pair	872
ABL1_gRNA4_N_EGFR_gRNA3_SL_oligo	CATGCGAGAAAAGCCTTGTTTGGCTGAGTATCTGCTGAGCAGCGTTTGGGTCTTCGAGAAGACCTCACCGATCATTTTCTCAGCCTCCAGGTTTTAGAGCTAGAAATAGC	ABL1_gRNA4	CTGAGTATCTGCTGAGCAGC	EGFR_gRNA3	ATCATTTTCTCAGCCTCCAG	SynLethDB_gene_pair	873
ABL1_gRNA4_N_EGFR_gRNA4_SL_oligo	CATGCGAGAAAAGCCTTGTTTGGCTGAGTATCTGCTGAGCAGCGTTTGGGTCTTCGAGAAGACCTCACCGAAAACCGTAAAGGAAATCACGTTTTAGAGCTAGAAATAGC	ABL1_gRNA4	CTGAGTATCTGCTGAGCAGC	EGFR_gRNA4	AAAACCGTAAAGGAAATCAC	SynLethDB_gene_pair	874
ABL1_gRNA4_N_EGFR_gRNA5_SL_oligo	CATGCGAGAAAAGCCTTGTTTGGCTGAGTATCTGCTGAGCAGCGTTTGGGTCTTCGAGAAGACCTCACCGGCAAGTGTAAGAAGTGCGAAGTTTTAGAGCTAGAAATAGC	ABL1_gRNA4	CTGAGTATCTGCTGAGCAGC	EGFR_gRNA5	GCAAGTGTAAGAAGTGCGAA	SynLethDB_gene_pair	875
ABL1_gRNA5_N_EGFR_gRNA1_SL_oligo	CATGCGAGAAAAGCCTTGTTTGGCTGCCCGAAACTGCCTGGTAGTTTGGGTCTTCGAGAAGACCTCACCGGCTGCCCATGAGAAATTTACGTTTTAGAGCTAGAAATAGC	ABL1_gRNA5	CTGCCCGAAACTGCCTGGTA	EGFR_gRNA1	GCTGCCCATGAGAAATTTAC	SynLethDB_gene_pair	876
ABL1_gRNA5_N_EGFR_gRNA2_SL_oligo	CATGCGAGAAAAGCCTTGTTTGGCTGCCCGAAACTGCCTGGTAGTTTGGGTCTTCGAGAAGACCTCACCGTTTCTCTTCTTAGACCATCCGTTTTAGAGCTAGAAATAGC	ABL1_gRNA5	CTGCCCGAAACTGCCTGGTA	EGFR_gRNA2	TTTCTCTTCTTAGACCATCC	SynLethDB_gene_pair	877
ABL1_gRNA5_N_EGFR_gRNA3_SL_oligo	CATGCGAGAAAAGCCTTGTTTGGCTGCCCGAAACTGCCTGGTAGTTTGGGTCTTCGAGAAGACCTCACCGATCATTTTCTCAGCCTCCAGGTTTTAGAGCTAGAAATAGC	ABL1_gRNA5	CTGCCCGAAACTGCCTGGTA	EGFR_gRNA3	ATCATTTTCTCAGCCTCCAG	SynLethDB_gene_pair	878
ABL1_gRNA5_N_EGFR_gRNA4_SL_oligo	CATGCGAGAAAAGCCTTGTTTGGCTGCCCGAAACTGCCTGGTAGTTTGGGTCTTCGAGAAGACCTCACCGAAAACCGTAAAGGAAATCACGTTTTAGAGCTAGAAATAGC	ABL1_gRNA5	CTGCCCGAAACTGCCTGGTA	EGFR_gRNA4	AAAACCGTAAAGGAAATCAC	SynLethDB_gene_pair	879
ABL1_gRNA5_N_EGFR_gRNA5_SL_oligo	CATGCGAGAAAAGCCTTGTTTGGCTGCCCGAAACTGCCTGGTAGTTTGGGTCTTCGAGAAGACCTCACCGGCAAGTGTAAGAAGTGCGAAGTTTTAGAGCTAGAAATAGC	ABL1_gRNA5	CTGCCCGAAACTGCCTGGTA	EGFR_gRNA5	GCAAGTGTAAGAAGTGCGAA	SynLethDB_gene_pair	880
ABL1_gRNA1_N_Fluc_gRNA_1_SL_oligo	CATGCGAGAAAAGCCTTGTTTGGCGTTGCACTGTATGATTTTGGTTTGGGTCTTCGAGAAGACCTCACCGGTGTTGGGCGCGTTATTTATGTTTTAGAGCTAGAAATAGC	ABL1_gRNA1	CGTTGCACTGTATGATTTTG	Fluc_gRNA_1	GTGTTGGGCGCGTTATTTAT	SynLethDB_gene_pair	881
ABL1_gRNA2_N_Fluc_gRNA_1_SL_oligo	CATGCGAGAAAAGCCTTGTTTGGCTCTAGGAACTCCGAGCAGAGTTTGGGTCTTCGAGAAGACCTCACCGGTGTTGGGCGCGTTATTTATGTTTTAGAGCTAGAAATAGC	ABL1_gRNA2	CTCTAGGAACTCCGAGCAGA	Fluc_gRNA_1	GTGTTGGGCGCGTTATTTAT	SynLethDB_gene_pair	882
ABL1_gRNA3_N_Fluc_gRNA_1_SL_oligo	CATGCGAGAAAAGCCTTGTTTGGCAGTACGGGGAGGTGTACGAGTTTGGGTCTTCGAGAAGACCTCACCGGTGTTGGGCGCGTTATTTATGTTTTAGAGCTAGAAATAGC	ABL1_gRNA3	CAGTACGGGGAGGTGTACGA	Fluc_gRNA_1	GTGTTGGGCGCGTTATTTAT	SynLethDB_gene_pair	883
ABL1_gRNA4_N_Fluc_gRNA_1_SL_oligo	CATGCGAGAAAAGCCTTGTTTGGCTGAGTATCTGCTGAGCAGCGTTTGGGTCTTCGAGAAGACCTCACCGGTGTTGGGCGCGTTATTTATGTTTTAGAGCTAGAAATAGC	ABL1_gRNA4	CTGAGTATCTGCTGAGCAGC	Fluc_gRNA_1	GTGTTGGGCGCGTTATTTAT	SynLethDB_gene_pair	884
ABL1_gRNA5_N_Fluc_gRNA_1_SL_oligo	CATGCGAGAAAAGCCTTGTTTGGCTGCCCGAAACTGCCTGGTAGTTTGGGTCTTCGAGAAGACCTCACCGGTGTTGGGCGCGTTATTTATGTTTTAGAGCTAGAAATAGC	ABL1_gRNA5	CTGCCCGAAACTGCCTGGTA	Fluc_gRNA_1	GTGTTGGGCGCGTTATTTAT	SynLethDB_gene_pair	885
CALM1_gRNA1_N_EGFR_gRNA1_SL_oligo	CATGCGAGAAAAGCCTTGTTTGGCCCAACAGAAGCTGAATTGCGTTTGGGTCTTCGAGAAGACCTCACCGGCTGCCCATGAGAAATTTACGTTTTAGAGCTAGAAATAGC	CALM1_gRNA1	CCCAACAGAAGCTGAATTGC	EGFR_gRNA1	GCTGCCCATGAGAAATTTAC	SynLethDB_gene_pair	886
CALM1_gRNA1_N_EGFR_gRNA2_SL_oligo	CATGCGAGAAAAGCCTTGTTTGGCCCAACAGAAGCTGAATTGCGTTTGGGTCTTCGAGAAGACCTCACCGTTTCTCTTCTTAGACCATCCGTTTTAGAGCTAGAAATAGC	CALM1_gRNA1	CCCAACAGAAGCTGAATTGC	EGFR_gRNA2	TTTCTCTTCTTAGACCATCC	SynLethDB_gene_pair	887
CALM1_gRNA1_N_EGFR_gRNA3_SL_oligo	CATGCGAGAAAAGCCTTGTTTGGCCCAACAGAAGCTGAATTGCGTTTGGGTCTTCGAGAAGACCTCACCGATCATTTTCTCAGCCTCCAGGTTTTAGAGCTAGAAATAGC	CALM1_gRNA1	CCCAACAGAAGCTGAATTGC	EGFR_gRNA3	ATCATTTTCTCAGCCTCCAG	SynLethDB_gene_pair	888
CALM1_gRNA1_N_EGFR_gRNA4_SL_oligo	CATGCGAGAAAAGCCTTGTTTGGCCCAACAGAAGCTGAATTGCGTTTGGGTCTTCGAGAAGACCTCACCGAAAACCGTAAAGGAAATCACGTTTTAGAGCTAGAAATAGC	CALM1_gRNA1	CCCAACAGAAGCTGAATTGC	EGFR_gRNA4	AAAACCGTAAAGGAAATCAC	SynLethDB_gene_pair	889
CALM1_gRNA1_N_EGFR_gRNA5_SL_oligo	CATGCGAGAAAAGCCTTGTTTGGCCCAACAGAAGCTGAATTGCGTTTGGGTCTTCGAGAAGACCTCACCGGCAAGTGTAAGAAGTGCGAAGTTTTAGAGCTAGAAATAGC	CALM1_gRNA1	CCCAACAGAAGCTGAATTGC	EGFR_gRNA5	GCAAGTGTAAGAAGTGCGAA	SynLethDB_gene_pair	890
CALM1_gRNA2_N_EGFR_gRNA1_SL_oligo	CATGCGAGAAAAGCCTTGTTTGGAGGAACTTGGAACTGTCATGGTTTGGGTCTTCGAGAAGACCTCACCGGCTGCCCATGAGAAATTTACGTTTTAGAGCTAGAAATAGC	CALM1_gRNA2	AGGAACTTGGAACTGTCATG	EGFR_gRNA1	GCTGCCCATGAGAAATTTAC	SynLethDB_gene_pair	891
CALM1_gRNA2_N_EGFR_gRNA2_SL_oligo	CATGCGAGAAAAGCCTTGTTTGGAGGAACTTGGAACTGTCATGGTTTGGGTCTTCGAGAAGACCTCACCGTTTCTCTTCTTAGACCATCCGTTTTAGAGCTAGAAATAGC	CALM1_gRNA2	AGGAACTTGGAACTGTCATG	EGFR_gRNA2	TTTCTCTTCTTAGACCATCC	SynLethDB_gene_pair	892
CALM1_gRNA2_N_EGFR_gRNA3_SL_oligo	CATGCGAGAAAAGCCTTGTTTGGAGGAACTTGGAACTGTCATGGTTTGGGTCTTCGAGAAGACCTCACCGATCATTTTCTCAGCCTCCAGGTTTTAGAGCTAGAAATAGC	CALM1_gRNA2	AGGAACTTGGAACTGTCATG	EGFR_gRNA3	ATCATTTTCTCAGCCTCCAG	SynLethDB_gene_pair	893
CALM1_gRNA2_N_EGFR_gRNA4_SL_oligo	CATGCGAGAAAAGCCTTGTTTGGAGGAACTTGGAACTGTCATGGTTTGGGTCTTCGAGAAGACCTCACCGAAAACCGTAAAGGAAATCACGTTTTAGAGCTAGAAATAGC	CALM1_gRNA2	AGGAACTTGGAACTGTCATG	EGFR_gRNA4	AAAACCGTAAAGGAAATCAC	SynLethDB_gene_pair	894
CALM1_gRNA2_N_EGFR_gRNA5_SL_oligo	CATGCGAGAAAAGCCTTGTTTGGAGGAACTTGGAACTGTCATGGTTTGGGTCTTCGAGAAGACCTCACCGGCAAGTGTAAGAAGTGCGAAGTTTTAGAGCTAGAAATAGC	CALM1_gRNA2	AGGAACTTGGAACTGTCATG	EGFR_gRNA5	GCAAGTGTAAGAAGTGCGAA	SynLethDB_gene_pair	895
CALM1_gRNA3_N_EGFR_gRNA1_SL_oligo	CATGCGAGAAAAGCCTTGTTTGGGAATGTTCACAGGATGGCAAGTTTGGGTCTTCGAGAAGACCTCACCGGCTGCCCATGAGAAATTTACGTTTTAGAGCTAGAAATAGC	CALM1_gRNA3	GAATGTTCACAGGATGGCAA	EGFR_gRNA1	GCTGCCCATGAGAAATTTAC	SynLethDB_gene_pair	896
CALM1_gRNA3_N_EGFR_gRNA2_SL_oligo	CATGCGAGAAAAGCCTTGTTTGGGAATGTTCACAGGATGGCAAGTTTGGGTCTTCGAGAAGACCTCACCGTTTCTCTTCTTAGACCATCCGTTTTAGAGCTAGAAATAGC	CALM1_gRNA3	GAATGTTCACAGGATGGCAA	EGFR_gRNA2	TTTCTCTTCTTAGACCATCC	SynLethDB_gene_pair	897
CALM1_gRNA3_N_EGFR_gRNA3_SL_oligo	CATGCGAGAAAAGCCTTGTTTGGGAATGTTCACAGGATGGCAAGTTTGGGTCTTCGAGAAGACCTCACCGATCATTTTCTCAGCCTCCAGGTTTTAGAGCTAGAAATAGC	CALM1_gRNA3	GAATGTTCACAGGATGGCAA	EGFR_gRNA3	ATCATTTTCTCAGCCTCCAG	SynLethDB_gene_pair	898
CALM1_gRNA3_N_EGFR_gRNA4_SL_oligo	CATGCGAGAAAAGCCTTGTTTGGGAATGTTCACAGGATGGCAAGTTTGGGTCTTCGAGAAGACCTCACCGAAAACCGTAAAGGAAATCACGTTTTAGAGCTAGAAATAGC	CALM1_gRNA3	GAATGTTCACAGGATGGCAA	EGFR_gRNA4	AAAACCGTAAAGGAAATCAC	SynLethDB_gene_pair	899
CALM1_gRNA3_N_EGFR_gRNA5_SL_oligo	CATGCGAGAAAAGCCTTGTTTGGGAATGTTCACAGGATGGCAAGTTTGGGTCTTCGAGAAGACCTCACCGGCAAGTGTAAGAAGTGCGAAGTTTTAGAGCTAGAAATAGC	CALM1_gRNA3	GAATGTTCACAGGATGGCAA	EGFR_gRNA5	GCAAGTGTAAGAAGTGCGAA	SynLethDB_gene_pair	900
CALM1_gRNA4_N_EGFR_gRNA1_SL_oligo	CATGCGAGAAAAGCCTTGTTTGGTAGTGAAGAAGAAATCCGTGGTTTGGGTCTTCGAGAAGACCTCACCGGCTGCCCATGAGAAATTTACGTTTTAGAGCTAGAAATAGC	CALM1_gRNA4	TAGTGAAGAAGAAATCCGTG	EGFR_gRNA1	GCTGCCCATGAGAAATTTAC	SynLethDB_gene_pair	901
CALM1_gRNA4_N_EGFR_gRNA2_SL_oligo	CATGCGAGAAAAGCCTTGTTTGGTAGTGAAGAAGAAATCCGTGGTTTGGGTCTTCGAGAAGACCTCACCGTTTCTCTTCTTAGACCATCCGTTTTAGAGCTAGAAATAGC	CALM1_gRNA4	TAGTGAAGAAGAAATCCGTG	EGFR_gRNA2	TTTCTCTTCTTAGACCATCC	SynLethDB_gene_pair	902
CALM1_gRNA4_N_EGFR_gRNA3_SL_oligo	CATGCGAGAAAAGCCTTGTTTGGTAGTGAAGAAGAAATCCGTGGTTTGGGTCTTCGAGAAGACCTCACCGATCATTTTCTCAGCCTCCAGGTTTTAGAGCTAGAAATAGC	CALM1_gRNA4	TAGTGAAGAAGAAATCCGTG	EGFR_gRNA3	ATCATTTTCTCAGCCTCCAG	SynLethDB_gene_pair	903
CALM1_gRNA4_N_EGFR_gRNA4_SL_oligo	CATGCGAGAAAAGCCTTGTTTGGTAGTGAAGAAGAAATCCGTGGTTTGGGTCTTCGAGAAGACCTCACCGAAAACCGTAAAGGAAATCACGTTTTAGAGCTAGAAATAGC	CALM1_gRNA4	TAGTGAAGAAGAAATCCGTG	EGFR_gRNA4	AAAACCGTAAAGGAAATCAC	SynLethDB_gene_pair	904
CALM1_gRNA4_N_EGFR_gRNA5_SL_oligo	CATGCGAGAAAAGCCTTGTTTGGTAGTGAAGAAGAAATCCGTGGTTTGGGTCTTCGAGAAGACCTCACCGGCAAGTGTAAGAAGTGCGAAGTTTTAGAGCTAGAAATAGC	CALM1_gRNA4	TAGTGAAGAAGAAATCCGTG	EGFR_gRNA5	GCAAGTGTAAGAAGTGCGAA	SynLethDB_gene_pair	905
CALM1_gRNA5_N_EGFR_gRNA1_SL_oligo	CATGCGAGAAAAGCCTTGTTTGGCCCTTCGCTCGCACCATGGTGTTTGGGTCTTCGAGAAGACCTCACCGGCTGCCCATGAGAAATTTACGTTTTAGAGCTAGAAATAGC	CALM1_gRNA5	CCCTTCGCTCGCACCATGGT	EGFR_gRNA1	GCTGCCCATGAGAAATTTAC	SynLethDB_gene_pair	906
CALM1_gRNA5_N_EGFR_gRNA2_SL_oligo	CATGCGAGAAAAGCCTTGTTTGGCCCTTCGCTCGCACCATGGTGTTTGGGTCTTCGAGAAGACCTCACCGTTTCTCTTCTTAGACCATCCGTTTTAGAGCTAGAAATAGC	CALM1_gRNA5	CCCTTCGCTCGCACCATGGT	EGFR_gRNA2	TTTCTCTTCTTAGACCATCC	SynLethDB_gene_pair	907
CALM1_gRNA5_N_EGFR_gRNA3_SL_oligo	CATGCGAGAAAAGCCTTGTTTGGCCCTTCGCTCGCACCATGGTGTTTGGGTCTTCGAGAAGACCTCACCGATCATTTTCTCAGCCTCCAGGTTTTAGAGCTAGAAATAGC	CALM1_gRNA5	CCCTTCGCTCGCACCATGGT	EGFR_gRNA3	ATCATTTTCTCAGCCTCCAG	SynLethDB_gene_pair	908
CALM1_gRNA5_N_EGFR_gRNA4_SL_oligo	CATGCGAGAAAAGCCTTGTTTGGCCCTTCGCTCGCACCATGGTGTTTGGGTCTTCGAGAAGACCTCACCGAAAACCGTAAAGGAAATCACGTTTTAGAGCTAGAAATAGC	CALM1_gRNA5	CCCTTCGCTCGCACCATGGT	EGFR_gRNA4	AAAACCGTAAAGGAAATCAC	SynLethDB_gene_pair	909
CALM1_gRNA5_N_EGFR_gRNA5_SL_oligo	CATGCGAGAAAAGCCTTGTTTGGCCCTTCGCTCGCACCATGGTGTTTGGGTCTTCGAGAAGACCTCACCGGCAAGTGTAAGAAGTGCGAAGTTTTAGAGCTAGAAATAGC	CALM1_gRNA5	CCCTTCGCTCGCACCATGGT	EGFR_gRNA5	GCAAGTGTAAGAAGTGCGAA	SynLethDB_gene_pair	910
CALM1_gRNA1_N_Fluc_gRNA_1_SL_oligo	CATGCGAGAAAAGCCTTGTTTGGCCCAACAGAAGCTGAATTGCGTTTGGGTCTTCGAGAAGACCTCACCGGTGTTGGGCGCGTTATTTATGTTTTAGAGCTAGAAATAGC	CALM1_gRNA1	CCCAACAGAAGCTGAATTGC	Fluc_gRNA_1	GTGTTGGGCGCGTTATTTAT	SynLethDB_gene_pair	911
CALM1_gRNA2_N_Fluc_gRNA_1_SL_oligo	CATGCGAGAAAAGCCTTGTTTGGAGGAACTTGGAACTGTCATGGTTTGGGTCTTCGAGAAGACCTCACCGGTGTTGGGCGCGTTATTTATGTTTTAGAGCTAGAAATAGC	CALM1_gRNA2	AGGAACTTGGAACTGTCATG	Fluc_gRNA_1	GTGTTGGGCGCGTTATTTAT	SynLethDB_gene_pair	912
CALM1_gRNA3_N_Fluc_gRNA_1_SL_oligo	CATGCGAGAAAAGCCTTGTTTGGGAATGTTCACAGGATGGCAAGTTTGGGTCTTCGAGAAGACCTCACCGGTGTTGGGCGCGTTATTTATGTTTTAGAGCTAGAAATAGC	CALM1_gRNA3	GAATGTTCACAGGATGGCAA	Fluc_gRNA_1	GTGTTGGGCGCGTTATTTAT	SynLethDB_gene_pair	913
CALM1_gRNA4_N_Fluc_gRNA_1_SL_oligo	CATGCGAGAAAAGCCTTGTTTGGTAGTGAAGAAGAAATCCGTGGTTTGGGTCTTCGAGAAGACCTCACCGGTGTTGGGCGCGTTATTTATGTTTTAGAGCTAGAAATAGC	CALM1_gRNA4	TAGTGAAGAAGAAATCCGTG	Fluc_gRNA_1	GTGTTGGGCGCGTTATTTAT	SynLethDB_gene_pair	914
CALM1_gRNA5_N_Fluc_gRNA_1_SL_oligo	CATGCGAGAAAAGCCTTGTTTGGCCCTTCGCTCGCACCATGGTGTTTGGGTCTTCGAGAAGACCTCACCGGTGTTGGGCGCGTTATTTATGTTTTAGAGCTAGAAATAGC	CALM1_gRNA5	CCCTTCGCTCGCACCATGGT	Fluc_gRNA_1	GTGTTGGGCGCGTTATTTAT	SynLethDB_gene_pair	915
CD59_gRNA1_N_EGFR_gRNA1_SL_oligo	CATGCGAGAAAAGCCTTGTTTGGGGGGAGGCTCTTACCAGCTTGTTTGGGTCTTCGAGAAGACCTCACCGGCTGCCCATGAGAAATTTACGTTTTAGAGCTAGAAATAGC	CD59_gRNA1	GGGGAGGCTCTTACCAGCTT	EGFR_gRNA1	GCTGCCCATGAGAAATTTAC	SynLethDB_gene_pair	916
CD59_gRNA1_N_EGFR_gRNA2_SL_oligo	CATGCGAGAAAAGCCTTGTTTGGGGGGAGGCTCTTACCAGCTTGTTTGGGTCTTCGAGAAGACCTCACCGTTTCTCTTCTTAGACCATCCGTTTTAGAGCTAGAAATAGC	CD59_gRNA1	GGGGAGGCTCTTACCAGCTT	EGFR_gRNA2	TTTCTCTTCTTAGACCATCC	SynLethDB_gene_pair	917
CD59_gRNA1_N_EGFR_gRNA3_SL_oligo	CATGCGAGAAAAGCCTTGTTTGGGGGGAGGCTCTTACCAGCTTGTTTGGGTCTTCGAGAAGACCTCACCGATCATTTTCTCAGCCTCCAGGTTTTAGAGCTAGAAATAGC	CD59_gRNA1	GGGGAGGCTCTTACCAGCTT	EGFR_gRNA3	ATCATTTTCTCAGCCTCCAG	SynLethDB_gene_pair	918
CD59_gRNA1_N_EGFR_gRNA4_SL_oligo	CATGCGAGAAAAGCCTTGTTTGGGGGGAGGCTCTTACCAGCTTGTTTGGGTCTTCGAGAAGACCTCACCGAAAACCGTAAAGGAAATCACGTTTTAGAGCTAGAAATAGC	CD59_gRNA1	GGGGAGGCTCTTACCAGCTT	EGFR_gRNA4	AAAACCGTAAAGGAAATCAC	SynLethDB_gene_pair	919
CD59_gRNA1_N_EGFR_gRNA5_SL_oligo	CATGCGAGAAAAGCCTTGTTTGGGGGGAGGCTCTTACCAGCTTGTTTGGGTCTTCGAGAAGACCTCACCGGCAAGTGTAAGAAGTGCGAAGTTTTAGAGCTAGAAATAGC	CD59_gRNA1	GGGGAGGCTCTTACCAGCTT	EGFR_gRNA5	GCAAGTGTAAGAAGTGCGAA	SynLethDB_gene_pair	920
CD59_gRNA2_N_EGFR_gRNA1_SL_oligo	CATGCGAGAAAAGCCTTGTTTGGCTGTTTTGCAGTCAGCAGTTGTTTGGGTCTTCGAGAAGACCTCACCGGCTGCCCATGAGAAATTTACGTTTTAGAGCTAGAAATAGC	CD59_gRNA2	CTGTTTTGCAGTCAGCAGTT	EGFR_gRNA1	GCTGCCCATGAGAAATTTAC	SynLethDB_gene_pair	921
CD59_gRNA2_N_EGFR_gRNA2_SL_oligo	CATGCGAGAAAAGCCTTGTTTGGCTGTTTTGCAGTCAGCAGTTGTTTGGGTCTTCGAGAAGACCTCACCGTTTCTCTTCTTAGACCATCCGTTTTAGAGCTAGAAATAGC	CD59_gRNA2	CTGTTTTGCAGTCAGCAGTT	EGFR_gRNA2	TTTCTCTTCTTAGACCATCC	SynLethDB_gene_pair	922
CD59_gRNA2_N_EGFR_gRNA3_SL_oligo	CATGCGAGAAAAGCCTTGTTTGGCTGTTTTGCAGTCAGCAGTTGTTTGGGTCTTCGAGAAGACCTCACCGATCATTTTCTCAGCCTCCAGGTTTTAGAGCTAGAAATAGC	CD59_gRNA2	CTGTTTTGCAGTCAGCAGTT	EGFR_gRNA3	ATCATTTTCTCAGCCTCCAG	SynLethDB_gene_pair	923
CD59_gRNA2_N_EGFR_gRNA4_SL_oligo	CATGCGAGAAAAGCCTTGTTTGGCTGTTTTGCAGTCAGCAGTTGTTTGGGTCTTCGAGAAGACCTCACCGAAAACCGTAAAGGAAATCACGTTTTAGAGCTAGAAATAGC	CD59_gRNA2	CTGTTTTGCAGTCAGCAGTT	EGFR_gRNA4	AAAACCGTAAAGGAAATCAC	SynLethDB_gene_pair	924
CD59_gRNA2_N_EGFR_gRNA5_SL_oligo	CATGCGAGAAAAGCCTTGTTTGGCTGTTTTGCAGTCAGCAGTTGTTTGGGTCTTCGAGAAGACCTCACCGGCAAGTGTAAGAAGTGCGAAGTTTTAGAGCTAGAAATAGC	CD59_gRNA2	CTGTTTTGCAGTCAGCAGTT	EGFR_gRNA5	GCAAGTGTAAGAAGTGCGAA	SynLethDB_gene_pair	925
CD59_gRNA3_N_EGFR_gRNA1_SL_oligo	CATGCGAGAAAAGCCTTGTTTGGGCTGTTCGTTAAAGTTACACGTTTGGGTCTTCGAGAAGACCTCACCGGCTGCCCATGAGAAATTTACGTTTTAGAGCTAGAAATAGC	CD59_gRNA3	GCTGTTCGTTAAAGTTACAC	EGFR_gRNA1	GCTGCCCATGAGAAATTTAC	SynLethDB_gene_pair	926
CD59_gRNA3_N_EGFR_gRNA2_SL_oligo	CATGCGAGAAAAGCCTTGTTTGGGCTGTTCGTTAAAGTTACACGTTTGGGTCTTCGAGAAGACCTCACCGTTTCTCTTCTTAGACCATCCGTTTTAGAGCTAGAAATAGC	CD59_gRNA3	GCTGTTCGTTAAAGTTACAC	EGFR_gRNA2	TTTCTCTTCTTAGACCATCC	SynLethDB_gene_pair	927
CD59_gRNA3_N_EGFR_gRNA3_SL_oligo	CATGCGAGAAAAGCCTTGTTTGGGCTGTTCGTTAAAGTTACACGTTTGGGTCTTCGAGAAGACCTCACCGATCATTTTCTCAGCCTCCAGGTTTTAGAGCTAGAAATAGC	CD59_gRNA3	GCTGTTCGTTAAAGTTACAC	EGFR_gRNA3	ATCATTTTCTCAGCCTCCAG	SynLethDB_gene_pair	928
CD59_gRNA3_N_EGFR_gRNA4_SL_oligo	CATGCGAGAAAAGCCTTGTTTGGGCTGTTCGTTAAAGTTACACGTTTGGGTCTTCGAGAAGACCTCACCGAAAACCGTAAAGGAAATCACGTTTTAGAGCTAGAAATAGC	CD59_gRNA3	GCTGTTCGTTAAAGTTACAC	EGFR_gRNA4	AAAACCGTAAAGGAAATCAC	SynLethDB_gene_pair	929
CD59_gRNA3_N_EGFR_gRNA5_SL_oligo	CATGCGAGAAAAGCCTTGTTTGGGCTGTTCGTTAAAGTTACACGTTTGGGTCTTCGAGAAGACCTCACCGGCAAGTGTAAGAAGTGCGAAGTTTTAGAGCTAGAAATAGC	CD59_gRNA3	GCTGTTCGTTAAAGTTACAC	EGFR_gRNA5	GCAAGTGTAAGAAGTGCGAA	SynLethDB_gene_pair	930
CD59_gRNA4_N_EGFR_gRNA1_SL_oligo	CATGCGAGAAAAGCCTTGTTTGGTAGCTCATTTTCCCTCAAGCGTTTGGGTCTTCGAGAAGACCTCACCGGCTGCCCATGAGAAATTTACGTTTTAGAGCTAGAAATAGC	CD59_gRNA4	TAGCTCATTTTCCCTCAAGC	EGFR_gRNA1	GCTGCCCATGAGAAATTTAC	SynLethDB_gene_pair	931
CD59_gRNA4_N_EGFR_gRNA2_SL_oligo	CATGCGAGAAAAGCCTTGTTTGGTAGCTCATTTTCCCTCAAGCGTTTGGGTCTTCGAGAAGACCTCACCGTTTCTCTTCTTAGACCATCCGTTTTAGAGCTAGAAATAGC	CD59_gRNA4	TAGCTCATTTTCCCTCAAGC	EGFR_gRNA2	TTTCTCTTCTTAGACCATCC	SynLethDB_gene_pair	932
CD59_gRNA4_N_EGFR_gRNA3_SL_oligo	CATGCGAGAAAAGCCTTGTTTGGTAGCTCATTTTCCCTCAAGCGTTTGGGTCTTCGAGAAGACCTCACCGATCATTTTCTCAGCCTCCAGGTTTTAGAGCTAGAAATAGC	CD59_gRNA4	TAGCTCATTTTCCCTCAAGC	EGFR_gRNA3	ATCATTTTCTCAGCCTCCAG	SynLethDB_gene_pair	933
CD59_gRNA4_N_EGFR_gRNA4_SL_oligo	CATGCGAGAAAAGCCTTGTTTGGTAGCTCATTTTCCCTCAAGCGTTTGGGTCTTCGAGAAGACCTCACCGAAAACCGTAAAGGAAATCACGTTTTAGAGCTAGAAATAGC	CD59_gRNA4	TAGCTCATTTTCCCTCAAGC	EGFR_gRNA4	AAAACCGTAAAGGAAATCAC	SynLethDB_gene_pair	934
CD59_gRNA4_N_EGFR_gRNA5_SL_oligo	CATGCGAGAAAAGCCTTGTTTGGTAGCTCATTTTCCCTCAAGCGTTTGGGTCTTCGAGAAGACCTCACCGGCAAGTGTAAGAAGTGCGAAGTTTTAGAGCTAGAAATAGC	CD59_gRNA4	TAGCTCATTTTCCCTCAAGC	EGFR_gRNA5	GCAAGTGTAAGAAGTGCGAA	SynLethDB_gene_pair	935
CD59_gRNA5_N_EGFR_gRNA1_SL_oligo	CATGCGAGAAAAGCCTTGTTTGGTAGGACAGTTGTAGCACTGCGTTTGGGTCTTCGAGAAGACCTCACCGGCTGCCCATGAGAAATTTACGTTTTAGAGCTAGAAATAGC	CD59_gRNA5	TAGGACAGTTGTAGCACTGC	EGFR_gRNA1	GCTGCCCATGAGAAATTTAC	SynLethDB_gene_pair	936
CD59_gRNA5_N_EGFR_gRNA2_SL_oligo	CATGCGAGAAAAGCCTTGTTTGGTAGGACAGTTGTAGCACTGCGTTTGGGTCTTCGAGAAGACCTCACCGTTTCTCTTCTTAGACCATCCGTTTTAGAGCTAGAAATAGC	CD59_gRNA5	TAGGACAGTTGTAGCACTGC	EGFR_gRNA2	TTTCTCTTCTTAGACCATCC	SynLethDB_gene_pair	937
CD59_gRNA5_N_EGFR_gRNA3_SL_oligo	CATGCGAGAAAAGCCTTGTTTGGTAGGACAGTTGTAGCACTGCGTTTGGGTCTTCGAGAAGACCTCACCGATCATTTTCTCAGCCTCCAGGTTTTAGAGCTAGAAATAGC	CD59_gRNA5	TAGGACAGTTGTAGCACTGC	EGFR_gRNA3	ATCATTTTCTCAGCCTCCAG	SynLethDB_gene_pair	938
CD59_gRNA5_N_EGFR_gRNA4_SL_oligo	CATGCGAGAAAAGCCTTGTTTGGTAGGACAGTTGTAGCACTGCGTTTGGGTCTTCGAGAAGACCTCACCGAAAACCGTAAAGGAAATCACGTTTTAGAGCTAGAAATAGC	CD59_gRNA5	TAGGACAGTTGTAGCACTGC	EGFR_gRNA4	AAAACCGTAAAGGAAATCAC	SynLethDB_gene_pair	939
CD59_gRNA5_N_EGFR_gRNA5_SL_oligo	CATGCGAGAAAAGCCTTGTTTGGTAGGACAGTTGTAGCACTGCGTTTGGGTCTTCGAGAAGACCTCACCGGCAAGTGTAAGAAGTGCGAAGTTTTAGAGCTAGAAATAGC	CD59_gRNA5	TAGGACAGTTGTAGCACTGC	EGFR_gRNA5	GCAAGTGTAAGAAGTGCGAA	SynLethDB_gene_pair	940
CD59_gRNA1_N_Fluc_gRNA_1_SL_oligo	CATGCGAGAAAAGCCTTGTTTGGGGGGAGGCTCTTACCAGCTTGTTTGGGTCTTCGAGAAGACCTCACCGGTGTTGGGCGCGTTATTTATGTTTTAGAGCTAGAAATAGC	CD59_gRNA1	GGGGAGGCTCTTACCAGCTT	Fluc_gRNA_1	GTGTTGGGCGCGTTATTTAT	SynLethDB_gene_pair	941
CD59_gRNA2_N_Fluc_gRNA_1_SL_oligo	CATGCGAGAAAAGCCTTGTTTGGCTGTTTTGCAGTCAGCAGTTGTTTGGGTCTTCGAGAAGACCTCACCGGTGTTGGGCGCGTTATTTATGTTTTAGAGCTAGAAATAGC	CD59_gRNA2	CTGTTTTGCAGTCAGCAGTT	Fluc_gRNA_1	GTGTTGGGCGCGTTATTTAT	SynLethDB_gene_pair	942
CD59_gRNA3_N_Fluc_gRNA_1_SL_oligo	CATGCGAGAAAAGCCTTGTTTGGGCTGTTCGTTAAAGTTACACGTTTGGGTCTTCGAGAAGACCTCACCGGTGTTGGGCGCGTTATTTATGTTTTAGAGCTAGAAATAGC	CD59_gRNA3	GCTGTTCGTTAAAGTTACAC	Fluc_gRNA_1	GTGTTGGGCGCGTTATTTAT	SynLethDB_gene_pair	943
CD59_gRNA4_N_Fluc_gRNA_1_SL_oligo	CATGCGAGAAAAGCCTTGTTTGGTAGCTCATTTTCCCTCAAGCGTTTGGGTCTTCGAGAAGACCTCACCGGTGTTGGGCGCGTTATTTATGTTTTAGAGCTAGAAATAGC	CD59_gRNA4	TAGCTCATTTTCCCTCAAGC	Fluc_gRNA_1	GTGTTGGGCGCGTTATTTAT	SynLethDB_gene_pair	944
CD59_gRNA5_N_Fluc_gRNA_1_SL_oligo	CATGCGAGAAAAGCCTTGTTTGGTAGGACAGTTGTAGCACTGCGTTTGGGTCTTCGAGAAGACCTCACCGGTGTTGGGCGCGTTATTTATGTTTTAGAGCTAGAAATAGC	CD59_gRNA5	TAGGACAGTTGTAGCACTGC	Fluc_gRNA_1	GTGTTGGGCGCGTTATTTAT	SynLethDB_gene_pair	945
EGFR_gRNA1_N_FGFR2_gRNA1_SL_oligo	CATGCGAGAAAAGCCTTGTTTGGGCTGCCCATGAGAAATTTACGTTTGGGTCTTCGAGAAGACCTCACCGCTCCACGGGAATCCCTGGGTGTTTTAGAGCTAGAAATAGC	EGFR_gRNA1	GCTGCCCATGAGAAATTTAC	FGFR2_gRNA1	CTCCACGGGAATCCCTGGGT	SynLethDB_gene_pair	946
EGFR_gRNA1_N_FGFR2_gRNA2_SL_oligo	CATGCGAGAAAAGCCTTGTTTGGGCTGCCCATGAGAAATTTACGTTTGGGTCTTCGAGAAGACCTCACCGAGAAGTACTCACTTATCTCTGTTTTAGAGCTAGAAATAGC	EGFR_gRNA1	GCTGCCCATGAGAAATTTAC	FGFR2_gRNA2	AGAAGTACTCACTTATCTCT	SynLethDB_gene_pair	947
EGFR_gRNA1_N_FGFR2_gRNA3_SL_oligo	CATGCGAGAAAAGCCTTGTTTGGGCTGCCCATGAGAAATTTACGTTTGGGTCTTCGAGAAGACCTCACCGTATAATTTCCCTTGTCAGATGTTTTAGAGCTAGAAATAGC	EGFR_gRNA1	GCTGCCCATGAGAAATTTAC	FGFR2_gRNA3	TATAATTTCCCTTGTCAGAT	SynLethDB_gene_pair	948
EGFR_gRNA1_N_FGFR2_gRNA4_SL_oligo	CATGCGAGAAAAGCCTTGTTTGGGCTGCCCATGAGAAATTTACGTTTGGGTCTTCGAGAAGACCTCACCGACTGCTTGAACGTTGGTCTCGTTTTAGAGCTAGAAATAGC	EGFR_gRNA1	GCTGCCCATGAGAAATTTAC	FGFR2_gRNA4	ACTGCTTGAACGTTGGTCTC	SynLethDB_gene_pair	949
EGFR_gRNA1_N_FGFR2_gRNA5_SL_oligo	CATGCGAGAAAAGCCTTGTTTGGGCTGCCCATGAGAAATTTACGTTTGGGTCTTCGAGAAGACCTCACCGCACCTTGAGAACCTTGAGGTGTTTTAGAGCTAGAAATAGC	EGFR_gRNA1	GCTGCCCATGAGAAATTTAC	FGFR2_gRNA5	CACCTTGAGAACCTTGAGGT	SynLethDB_gene_pair	950
EGFR_gRNA2_N_FGFR2_gRNA1_SL_oligo	CATGCGAGAAAAGCCTTGTTTGGTTTCTCTTCTTAGACCATCCGTTTGGGTCTTCGAGAAGACCTCACCGCTCCACGGGAATCCCTGGGTGTTTTAGAGCTAGAAATAGC	EGFR_gRNA2	TTTCTCTTCTTAGACCATCC	FGFR2_gRNA1	CTCCACGGGAATCCCTGGGT	SynLethDB_gene_pair	951
EGFR_gRNA2_N_FGFR2_gRNA2_SL_oligo	CATGCGAGAAAAGCCTTGTTTGGTTTCTCTTCTTAGACCATCCGTTTGGGTCTTCGAGAAGACCTCACCGAGAAGTACTCACTTATCTCTGTTTTAGAGCTAGAAATAGC	EGFR_gRNA2	TTTCTCTTCTTAGACCATCC	FGFR2_gRNA2	AGAAGTACTCACTTATCTCT	SynLethDB_gene_pair	952
EGFR_gRNA2_N_FGFR2_gRNA3_SL_oligo	CATGCGAGAAAAGCCTTGTTTGGTTTCTCTTCTTAGACCATCCGTTTGGGTCTTCGAGAAGACCTCACCGTATAATTTCCCTTGTCAGATGTTTTAGAGCTAGAAATAGC	EGFR_gRNA2	TTTCTCTTCTTAGACCATCC	FGFR2_gRNA3	TATAATTTCCCTTGTCAGAT	SynLethDB_gene_pair	953
EGFR_gRNA2_N_FGFR2_gRNA4_SL_oligo	CATGCGAGAAAAGCCTTGTTTGGTTTCTCTTCTTAGACCATCCGTTTGGGTCTTCGAGAAGACCTCACCGACTGCTTGAACGTTGGTCTCGTTTTAGAGCTAGAAATAGC	EGFR_gRNA2	TTTCTCTTCTTAGACCATCC	FGFR2_gRNA4	ACTGCTTGAACGTTGGTCTC	SynLethDB_gene_pair	954
EGFR_gRNA2_N_FGFR2_gRNA5_SL_oligo	CATGCGAGAAAAGCCTTGTTTGGTTTCTCTTCTTAGACCATCCGTTTGGGTCTTCGAGAAGACCTCACCGCACCTTGAGAACCTTGAGGTGTTTTAGAGCTAGAAATAGC	EGFR_gRNA2	TTTCTCTTCTTAGACCATCC	FGFR2_gRNA5	CACCTTGAGAACCTTGAGGT	SynLethDB_gene_pair	955
EGFR_gRNA3_N_FGFR2_gRNA1_SL_oligo	CATGCGAGAAAAGCCTTGTTTGGATCATTTTCTCAGCCTCCAGGTTTGGGTCTTCGAGAAGACCTCACCGCTCCACGGGAATCCCTGGGTGTTTTAGAGCTAGAAATAGC	EGFR_gRNA3	ATCATTTTCTCAGCCTCCAG	FGFR2_gRNA1	CTCCACGGGAATCCCTGGGT	SynLethDB_gene_pair	956
EGFR_gRNA3_N_FGFR2_gRNA2_SL_oligo	CATGCGAGAAAAGCCTTGTTTGGATCATTTTCTCAGCCTCCAGGTTTGGGTCTTCGAGAAGACCTCACCGAGAAGTACTCACTTATCTCTGTTTTAGAGCTAGAAATAGC	EGFR_gRNA3	ATCATTTTCTCAGCCTCCAG	FGFR2_gRNA2	AGAAGTACTCACTTATCTCT	SynLethDB_gene_pair	957
EGFR_gRNA3_N_FGFR2_gRNA3_SL_oligo	CATGCGAGAAAAGCCTTGTTTGGATCATTTTCTCAGCCTCCAGGTTTGGGTCTTCGAGAAGACCTCACCGTATAATTTCCCTTGTCAGATGTTTTAGAGCTAGAAATAGC	EGFR_gRNA3	ATCATTTTCTCAGCCTCCAG	FGFR2_gRNA3	TATAATTTCCCTTGTCAGAT	SynLethDB_gene_pair	958
EGFR_gRNA3_N_FGFR2_gRNA4_SL_oligo	CATGCGAGAAAAGCCTTGTTTGGATCATTTTCTCAGCCTCCAGGTTTGGGTCTTCGAGAAGACCTCACCGACTGCTTGAACGTTGGTCTCGTTTTAGAGCTAGAAATAGC	EGFR_gRNA3	ATCATTTTCTCAGCCTCCAG	FGFR2_gRNA4	ACTGCTTGAACGTTGGTCTC	SynLethDB_gene_pair	959
EGFR_gRNA3_N_FGFR2_gRNA5_SL_oligo	CATGCGAGAAAAGCCTTGTTTGGATCATTTTCTCAGCCTCCAGGTTTGGGTCTTCGAGAAGACCTCACCGCACCTTGAGAACCTTGAGGTGTTTTAGAGCTAGAAATAGC	EGFR_gRNA3	ATCATTTTCTCAGCCTCCAG	FGFR2_gRNA5	CACCTTGAGAACCTTGAGGT	SynLethDB_gene_pair	960
EGFR_gRNA4_N_FGFR2_gRNA1_SL_oligo	CATGCGAGAAAAGCCTTGTTTGGAAAACCGTAAAGGAAATCACGTTTGGGTCTTCGAGAAGACCTCACCGCTCCACGGGAATCCCTGGGTGTTTTAGAGCTAGAAATAGC	EGFR_gRNA4	AAAACCGTAAAGGAAATCAC	FGFR2_gRNA1	CTCCACGGGAATCCCTGGGT	SynLethDB_gene_pair	961
EGFR_gRNA4_N_FGFR2_gRNA2_SL_oligo	CATGCGAGAAAAGCCTTGTTTGGAAAACCGTAAAGGAAATCACGTTTGGGTCTTCGAGAAGACCTCACCGAGAAGTACTCACTTATCTCTGTTTTAGAGCTAGAAATAGC	EGFR_gRNA4	AAAACCGTAAAGGAAATCAC	FGFR2_gRNA2	AGAAGTACTCACTTATCTCT	SynLethDB_gene_pair	962
EGFR_gRNA4_N_FGFR2_gRNA3_SL_oligo	CATGCGAGAAAAGCCTTGTTTGGAAAACCGTAAAGGAAATCACGTTTGGGTCTTCGAGAAGACCTCACCGTATAATTTCCCTTGTCAGATGTTTTAGAGCTAGAAATAGC	EGFR_gRNA4	AAAACCGTAAAGGAAATCAC	FGFR2_gRNA3	TATAATTTCCCTTGTCAGAT	SynLethDB_gene_pair	963
EGFR_gRNA4_N_FGFR2_gRNA4_SL_oligo	CATGCGAGAAAAGCCTTGTTTGGAAAACCGTAAAGGAAATCACGTTTGGGTCTTCGAGAAGACCTCACCGACTGCTTGAACGTTGGTCTCGTTTTAGAGCTAGAAATAGC	EGFR_gRNA4	AAAACCGTAAAGGAAATCAC	FGFR2_gRNA4	ACTGCTTGAACGTTGGTCTC	SynLethDB_gene_pair	964
EGFR_gRNA4_N_FGFR2_gRNA5_SL_oligo	CATGCGAGAAAAGCCTTGTTTGGAAAACCGTAAAGGAAATCACGTTTGGGTCTTCGAGAAGACCTCACCGCACCTTGAGAACCTTGAGGTGTTTTAGAGCTAGAAATAGC	EGFR_gRNA4	AAAACCGTAAAGGAAATCAC	FGFR2_gRNA5	CACCTTGAGAACCTTGAGGT	SynLethDB_gene_pair	965
EGFR_gRNA5_N_FGFR2_gRNA1_SL_oligo	CATGCGAGAAAAGCCTTGTTTGGGCAAGTGTAAGAAGTGCGAAGTTTGGGTCTTCGAGAAGACCTCACCGCTCCACGGGAATCCCTGGGTGTTTTAGAGCTAGAAATAGC	EGFR_gRNA5	GCAAGTGTAAGAAGTGCGAA	FGFR2_gRNA1	CTCCACGGGAATCCCTGGGT	SynLethDB_gene_pair	966
EGFR_gRNA5_N_FGFR2_gRNA2_SL_oligo	CATGCGAGAAAAGCCTTGTTTGGGCAAGTGTAAGAAGTGCGAAGTTTGGGTCTTCGAGAAGACCTCACCGAGAAGTACTCACTTATCTCTGTTTTAGAGCTAGAAATAGC	EGFR_gRNA5	GCAAGTGTAAGAAGTGCGAA	FGFR2_gRNA2	AGAAGTACTCACTTATCTCT	SynLethDB_gene_pair	967
EGFR_gRNA5_N_FGFR2_gRNA3_SL_oligo	CATGCGAGAAAAGCCTTGTTTGGGCAAGTGTAAGAAGTGCGAAGTTTGGGTCTTCGAGAAGACCTCACCGTATAATTTCCCTTGTCAGATGTTTTAGAGCTAGAAATAGC	EGFR_gRNA5	GCAAGTGTAAGAAGTGCGAA	FGFR2_gRNA3	TATAATTTCCCTTGTCAGAT	SynLethDB_gene_pair	968
EGFR_gRNA5_N_FGFR2_gRNA4_SL_oligo	CATGCGAGAAAAGCCTTGTTTGGGCAAGTGTAAGAAGTGCGAAGTTTGGGTCTTCGAGAAGACCTCACCGACTGCTTGAACGTTGGTCTCGTTTTAGAGCTAGAAATAGC	EGFR_gRNA5	GCAAGTGTAAGAAGTGCGAA	FGFR2_gRNA4	ACTGCTTGAACGTTGGTCTC	SynLethDB_gene_pair	969
EGFR_gRNA5_N_FGFR2_gRNA5_SL_oligo	CATGCGAGAAAAGCCTTGTTTGGGCAAGTGTAAGAAGTGCGAAGTTTGGGTCTTCGAGAAGACCTCACCGCACCTTGAGAACCTTGAGGTGTTTTAGAGCTAGAAATAGC	EGFR_gRNA5	GCAAGTGTAAGAAGTGCGAA	FGFR2_gRNA5	CACCTTGAGAACCTTGAGGT	SynLethDB_gene_pair	970
FGFR2_gRNA1_N_Fluc_gRNA_1_SL_oligo	CATGCGAGAAAAGCCTTGTTTGGCTCCACGGGAATCCCTGGGTGTTTGGGTCTTCGAGAAGACCTCACCGGTGTTGGGCGCGTTATTTATGTTTTAGAGCTAGAAATAGC	FGFR2_gRNA1	CTCCACGGGAATCCCTGGGT	Fluc_gRNA_1	GTGTTGGGCGCGTTATTTAT	SynLethDB_gene_pair	971
FGFR2_gRNA2_N_Fluc_gRNA_1_SL_oligo	CATGCGAGAAAAGCCTTGTTTGGAGAAGTACTCACTTATCTCTGTTTGGGTCTTCGAGAAGACCTCACCGGTGTTGGGCGCGTTATTTATGTTTTAGAGCTAGAAATAGC	FGFR2_gRNA2	AGAAGTACTCACTTATCTCT	Fluc_gRNA_1	GTGTTGGGCGCGTTATTTAT	SynLethDB_gene_pair	972
FGFR2_gRNA3_N_Fluc_gRNA_1_SL_oligo	CATGCGAGAAAAGCCTTGTTTGGTATAATTTCCCTTGTCAGATGTTTGGGTCTTCGAGAAGACCTCACCGGTGTTGGGCGCGTTATTTATGTTTTAGAGCTAGAAATAGC	FGFR2_gRNA3	TATAATTTCCCTTGTCAGAT	Fluc_gRNA_1	GTGTTGGGCGCGTTATTTAT	SynLethDB_gene_pair	973
FGFR2_gRNA4_N_Fluc_gRNA_1_SL_oligo	CATGCGAGAAAAGCCTTGTTTGGACTGCTTGAACGTTGGTCTCGTTTGGGTCTTCGAGAAGACCTCACCGGTGTTGGGCGCGTTATTTATGTTTTAGAGCTAGAAATAGC	FGFR2_gRNA4	ACTGCTTGAACGTTGGTCTC	Fluc_gRNA_1	GTGTTGGGCGCGTTATTTAT	SynLethDB_gene_pair	974
FGFR2_gRNA5_N_Fluc_gRNA_1_SL_oligo	CATGCGAGAAAAGCCTTGTTTGGCACCTTGAGAACCTTGAGGTGTTTGGGTCTTCGAGAAGACCTCACCGGTGTTGGGCGCGTTATTTATGTTTTAGAGCTAGAAATAGC	FGFR2_gRNA5	CACCTTGAGAACCTTGAGGT	Fluc_gRNA_1	GTGTTGGGCGCGTTATTTAT	SynLethDB_gene_pair	975
EGFR_gRNA1_N_PIK3R1_gRNA1_SL_oligo	CATGCGAGAAAAGCCTTGTTTGGGCTGCCCATGAGAAATTTACGTTTGGGTCTTCGAGAAGACCTCACCGGTGATTATACTCTTACACTAGTTTTAGAGCTAGAAATAGC	EGFR_gRNA1	GCTGCCCATGAGAAATTTAC	PIK3R1_gRNA1	GTGATTATACTCTTACACTA	SynLethDB_gene_pair	976
EGFR_gRNA1_N_PIK3R1_gRNA2_SL_oligo	CATGCGAGAAAAGCCTTGTTTGGGCTGCCCATGAGAAATTTACGTTTGGGTCTTCGAGAAGACCTCACCGTGTCCTTACAAGATGCTGAAGTTTTAGAGCTAGAAATAGC	EGFR_gRNA1	GCTGCCCATGAGAAATTTAC	PIK3R1_gRNA2	TGTCCTTACAAGATGCTGAA	SynLethDB_gene_pair	977
EGFR_gRNA1_N_PIK3R1_gRNA3_SL_oligo	CATGCGAGAAAAGCCTTGTTTGGGCTGCCCATGAGAAATTTACGTTTGGGTCTTCGAGAAGACCTCACCGGTACAGCTCTCTGAAAGAACGTTTTAGAGCTAGAAATAGC	EGFR_gRNA1	GCTGCCCATGAGAAATTTAC	PIK3R1_gRNA3	GTACAGCTCTCTGAAAGAAC	SynLethDB_gene_pair	978
EGFR_gRNA1_N_PIK3R1_gRNA4_SL_oligo	CATGCGAGAAAAGCCTTGTTTGGGCTGCCCATGAGAAATTTACGTTTGGGTCTTCGAGAAGACCTCACCGTGTCCGGGAGAGCAGTAAACGTTTTAGAGCTAGAAATAGC	EGFR_gRNA1	GCTGCCCATGAGAAATTTAC	PIK3R1_gRNA4	TGTCCGGGAGAGCAGTAAAC	SynLethDB_gene_pair	979
EGFR_gRNA1_N_PIK3R1_gRNA5_SL_oligo	CATGCGAGAAAAGCCTTGTTTGGGCTGCCCATGAGAAATTTACGTTTGGGTCTTCGAGAAGACCTCACCGAGCTATTGAAGAAGCTTATTGTTTTAGAGCTAGAAATAGC	EGFR_gRNA1	GCTGCCCATGAGAAATTTAC	PIK3R1_gRNA5	AGCTATTGAAGAAGCTTATT	SynLethDB_gene_pair	980
EGFR_gRNA2_N_PIK3R1_gRNA1_SL_oligo	CATGCGAGAAAAGCCTTGTTTGGTTTCTCTTCTTAGACCATCCGTTTGGGTCTTCGAGAAGACCTCACCGGTGATTATACTCTTACACTAGTTTTAGAGCTAGAAATAGC	EGFR_gRNA2	TTTCTCTTCTTAGACCATCC	PIK3R1_gRNA1	GTGATTATACTCTTACACTA	SynLethDB_gene_pair	981
EGFR_gRNA2_N_PIK3R1_gRNA2_SL_oligo	CATGCGAGAAAAGCCTTGTTTGGTTTCTCTTCTTAGACCATCCGTTTGGGTCTTCGAGAAGACCTCACCGTGTCCTTACAAGATGCTGAAGTTTTAGAGCTAGAAATAGC	EGFR_gRNA2	TTTCTCTTCTTAGACCATCC	PIK3R1_gRNA2	TGTCCTTACAAGATGCTGAA	SynLethDB_gene_pair	982
EGFR_gRNA2_N_PIK3R1_gRNA3_SL_oligo	CATGCGAGAAAAGCCTTGTTTGGTTTCTCTTCTTAGACCATCCGTTTGGGTCTTCGAGAAGACCTCACCGGTACAGCTCTCTGAAAGAACGTTTTAGAGCTAGAAATAGC	EGFR_gRNA2	TTTCTCTTCTTAGACCATCC	PIK3R1_gRNA3	GTACAGCTCTCTGAAAGAAC	SynLethDB_gene_pair	983
EGFR_gRNA2_N_PIK3R1_gRNA4_SL_oligo	CATGCGAGAAAAGCCTTGTTTGGTTTCTCTTCTTAGACCATCCGTTTGGGTCTTCGAGAAGACCTCACCGTGTCCGGGAGAGCAGTAAACGTTTTAGAGCTAGAAATAGC	EGFR_gRNA2	TTTCTCTTCTTAGACCATCC	PIK3R1_gRNA4	TGTCCGGGAGAGCAGTAAAC	SynLethDB_gene_pair	984
EGFR_gRNA2_N_PIK3R1_gRNA5_SL_oligo	CATGCGAGAAAAGCCTTGTTTGGTTTCTCTTCTTAGACCATCCGTTTGGGTCTTCGAGAAGACCTCACCGAGCTATTGAAGAAGCTTATTGTTTTAGAGCTAGAAATAGC	EGFR_gRNA2	TTTCTCTTCTTAGACCATCC	PIK3R1_gRNA5	AGCTATTGAAGAAGCTTATT	SynLethDB_gene_pair	985
EGFR_gRNA3_N_PIK3R1_gRNA1_SL_oligo	CATGCGAGAAAAGCCTTGTTTGGATCATTTTCTCAGCCTCCAGGTTTGGGTCTTCGAGAAGACCTCACCGGTGATTATACTCTTACACTAGTTTTAGAGCTAGAAATAGC	EGFR_gRNA3	ATCATTTTCTCAGCCTCCAG	PIK3R1_gRNA1	GTGATTATACTCTTACACTA	SynLethDB_gene_pair	986
EGFR_gRNA3_N_PIK3R1_gRNA2_SL_oligo	CATGCGAGAAAAGCCTTGTTTGGATCATTTTCTCAGCCTCCAGGTTTGGGTCTTCGAGAAGACCTCACCGTGTCCTTACAAGATGCTGAAGTTTTAGAGCTAGAAATAGC	EGFR_gRNA3	ATCATTTTCTCAGCCTCCAG	PIK3R1_gRNA2	TGTCCTTACAAGATGCTGAA	SynLethDB_gene_pair	987
EGFR_gRNA3_N_PIK3R1_gRNA3_SL_oligo	CATGCGAGAAAAGCCTTGTTTGGATCATTTTCTCAGCCTCCAGGTTTGGGTCTTCGAGAAGACCTCACCGGTACAGCTCTCTGAAAGAACGTTTTAGAGCTAGAAATAGC	EGFR_gRNA3	ATCATTTTCTCAGCCTCCAG	PIK3R1_gRNA3	GTACAGCTCTCTGAAAGAAC	SynLethDB_gene_pair	988
EGFR_gRNA3_N_PIK3R1_gRNA4_SL_oligo	CATGCGAGAAAAGCCTTGTTTGGATCATTTTCTCAGCCTCCAGGTTTGGGTCTTCGAGAAGACCTCACCGTGTCCGGGAGAGCAGTAAACGTTTTAGAGCTAGAAATAGC	EGFR_gRNA3	ATCATTTTCTCAGCCTCCAG	PIK3R1_gRNA4	TGTCCGGGAGAGCAGTAAAC	SynLethDB_gene_pair	989
EGFR_gRNA3_N_PIK3R1_gRNA5_SL_oligo	CATGCGAGAAAAGCCTTGTTTGGATCATTTTCTCAGCCTCCAGGTTTGGGTCTTCGAGAAGACCTCACCGAGCTATTGAAGAAGCTTATTGTTTTAGAGCTAGAAATAGC	EGFR_gRNA3	ATCATTTTCTCAGCCTCCAG	PIK3R1_gRNA5	AGCTATTGAAGAAGCTTATT	SynLethDB_gene_pair	990
EGFR_gRNA4_N_PIK3R1_gRNA1_SL_oligo	CATGCGAGAAAAGCCTTGTTTGGAAAACCGTAAAGGAAATCACGTTTGGGTCTTCGAGAAGACCTCACCGGTGATTATACTCTTACACTAGTTTTAGAGCTAGAAATAGC	EGFR_gRNA4	AAAACCGTAAAGGAAATCAC	PIK3R1_gRNA1	GTGATTATACTCTTACACTA	SynLethDB_gene_pair	991
EGFR_gRNA4_N_PIK3R1_gRNA2_SL_oligo	CATGCGAGAAAAGCCTTGTTTGGAAAACCGTAAAGGAAATCACGTTTGGGTCTTCGAGAAGACCTCACCGTGTCCTTACAAGATGCTGAAGTTTTAGAGCTAGAAATAGC	EGFR_gRNA4	AAAACCGTAAAGGAAATCAC	PIK3R1_gRNA2	TGTCCTTACAAGATGCTGAA	SynLethDB_gene_pair	992
EGFR_gRNA4_N_PIK3R1_gRNA3_SL_oligo	CATGCGAGAAAAGCCTTGTTTGGAAAACCGTAAAGGAAATCACGTTTGGGTCTTCGAGAAGACCTCACCGGTACAGCTCTCTGAAAGAACGTTTTAGAGCTAGAAATAGC	EGFR_gRNA4	AAAACCGTAAAGGAAATCAC	PIK3R1_gRNA3	GTACAGCTCTCTGAAAGAAC	SynLethDB_gene_pair	993
EGFR_gRNA4_N_PIK3R1_gRNA4_SL_oligo	CATGCGAGAAAAGCCTTGTTTGGAAAACCGTAAAGGAAATCACGTTTGGGTCTTCGAGAAGACCTCACCGTGTCCGGGAGAGCAGTAAACGTTTTAGAGCTAGAAATAGC	EGFR_gRNA4	AAAACCGTAAAGGAAATCAC	PIK3R1_gRNA4	TGTCCGGGAGAGCAGTAAAC	SynLethDB_gene_pair	994
EGFR_gRNA4_N_PIK3R1_gRNA5_SL_oligo	CATGCGAGAAAAGCCTTGTTTGGAAAACCGTAAAGGAAATCACGTTTGGGTCTTCGAGAAGACCTCACCGAGCTATTGAAGAAGCTTATTGTTTTAGAGCTAGAAATAGC	EGFR_gRNA4	AAAACCGTAAAGGAAATCAC	PIK3R1_gRNA5	AGCTATTGAAGAAGCTTATT	SynLethDB_gene_pair	995
EGFR_gRNA5_N_PIK3R1_gRNA1_SL_oligo	CATGCGAGAAAAGCCTTGTTTGGGCAAGTGTAAGAAGTGCGAAGTTTGGGTCTTCGAGAAGACCTCACCGGTGATTATACTCTTACACTAGTTTTAGAGCTAGAAATAGC	EGFR_gRNA5	GCAAGTGTAAGAAGTGCGAA	PIK3R1_gRNA1	GTGATTATACTCTTACACTA	SynLethDB_gene_pair	996
EGFR_gRNA5_N_PIK3R1_gRNA2_SL_oligo	CATGCGAGAAAAGCCTTGTTTGGGCAAGTGTAAGAAGTGCGAAGTTTGGGTCTTCGAGAAGACCTCACCGTGTCCTTACAAGATGCTGAAGTTTTAGAGCTAGAAATAGC	EGFR_gRNA5	GCAAGTGTAAGAAGTGCGAA	PIK3R1_gRNA2	TGTCCTTACAAGATGCTGAA	SynLethDB_gene_pair	997
EGFR_gRNA5_N_PIK3R1_gRNA3_SL_oligo	CATGCGAGAAAAGCCTTGTTTGGGCAAGTGTAAGAAGTGCGAAGTTTGGGTCTTCGAGAAGACCTCACCGGTACAGCTCTCTGAAAGAACGTTTTAGAGCTAGAAATAGC	EGFR_gRNA5	GCAAGTGTAAGAAGTGCGAA	PIK3R1_gRNA3	GTACAGCTCTCTGAAAGAAC	SynLethDB_gene_pair	998
EGFR_gRNA5_N_PIK3R1_gRNA4_SL_oligo	CATGCGAGAAAAGCCTTGTTTGGGCAAGTGTAAGAAGTGCGAAGTTTGGGTCTTCGAGAAGACCTCACCGTGTCCGGGAGAGCAGTAAACGTTTTAGAGCTAGAAATAGC	EGFR_gRNA5	GCAAGTGTAAGAAGTGCGAA	PIK3R1_gRNA4	TGTCCGGGAGAGCAGTAAAC	SynLethDB_gene_pair	999
EGFR_gRNA5_N_PIK3R1_gRNA5_SL_oligo	CATGCGAGAAAAGCCTTGTTTGGGCAAGTGTAAGAAGTGCGAAGTTTGGGTCTTCGAGAAGACCTCACCGAGCTATTGAAGAAGCTTATTGTTTTAGAGCTAGAAATAGC	EGFR_gRNA5	GCAAGTGTAAGAAGTGCGAA	PIK3R1_gRNA5	AGCTATTGAAGAAGCTTATT	SynLethDB_gene_pair	1000
PIK3R1_gRNA1_N_Fluc_gRNA_1_SL_oligo	CATGCGAGAAAAGCCTTGTTTGGGTGATTATACTCTTACACTAGTTTGGGTCTTCGAGAAGACCTCACCGGTGTTGGGCGCGTTATTTATGTTTTAGAGCTAGAAATAGC	PIK3R1_gRNA1	GTGATTATACTCTTACACTA	Fluc_gRNA_1	GTGTTGGGCGCGTTATTTAT	SynLethDB_gene_pair	1001
PIK3R1_gRNA2_N_Fluc_gRNA_1_SL_oligo	CATGCGAGAAAAGCCTTGTTTGGTGTCCTTACAAGATGCTGAAGTTTGGGTCTTCGAGAAGACCTCACCGGTGTTGGGCGCGTTATTTATGTTTTAGAGCTAGAAATAGC	PIK3R1_gRNA2	TGTCCTTACAAGATGCTGAA	Fluc_gRNA_1	GTGTTGGGCGCGTTATTTAT	SynLethDB_gene_pair	1002
PIK3R1_gRNA3_N_Fluc_gRNA_1_SL_oligo	CATGCGAGAAAAGCCTTGTTTGGGTACAGCTCTCTGAAAGAACGTTTGGGTCTTCGAGAAGACCTCACCGGTGTTGGGCGCGTTATTTATGTTTTAGAGCTAGAAATAGC	PIK3R1_gRNA3	GTACAGCTCTCTGAAAGAAC	Fluc_gRNA_1	GTGTTGGGCGCGTTATTTAT	SynLethDB_gene_pair	1003
PIK3R1_gRNA4_N_Fluc_gRNA_1_SL_oligo	CATGCGAGAAAAGCCTTGTTTGGTGTCCGGGAGAGCAGTAAACGTTTGGGTCTTCGAGAAGACCTCACCGGTGTTGGGCGCGTTATTTATGTTTTAGAGCTAGAAATAGC	PIK3R1_gRNA4	TGTCCGGGAGAGCAGTAAAC	Fluc_gRNA_1	GTGTTGGGCGCGTTATTTAT	SynLethDB_gene_pair	1004
PIK3R1_gRNA5_N_Fluc_gRNA_1_SL_oligo	CATGCGAGAAAAGCCTTGTTTGGAGCTATTGAAGAAGCTTATTGTTTGGGTCTTCGAGAAGACCTCACCGGTGTTGGGCGCGTTATTTATGTTTTAGAGCTAGAAATAGC	PIK3R1_gRNA5	AGCTATTGAAGAAGCTTATT	Fluc_gRNA_1	GTGTTGGGCGCGTTATTTAT	SynLethDB_gene_pair	1005
EGFR_gRNA1_N_PIK3R2_gRNA1_SL_oligo	CATGCGAGAAAAGCCTTGTTTGGGCTGCCCATGAGAAATTTACGTTTGGGTCTTCGAGAAGACCTCACCGATGCTGAGTGGCAAGCGGGAGTTTTAGAGCTAGAAATAGC	EGFR_gRNA1	GCTGCCCATGAGAAATTTAC	PIK3R2_gRNA1	ATGCTGAGTGGCAAGCGGGA	SynLethDB_gene_pair	1006
EGFR_gRNA1_N_PIK3R2_gRNA2_SL_oligo	CATGCGAGAAAAGCCTTGTTTGGGCTGCCCATGAGAAATTTACGTTTGGGTCTTCGAGAAGACCTCACCGGCGCACCCAGTGCGCGCCCCGTTTTAGAGCTAGAAATAGC	EGFR_gRNA1	GCTGCCCATGAGAAATTTAC	PIK3R2_gRNA2	GCGCACCCAGTGCGCGCCCC	SynLethDB_gene_pair	1007
EGFR_gRNA1_N_PIK3R2_gRNA3_SL_oligo	CATGCGAGAAAAGCCTTGTTTGGGCTGCCCATGAGAAATTTACGTTTGGGTCTTCGAGAAGACCTCACCGATCTGTCCGCAGAGGCCGCGGTTTTAGAGCTAGAAATAGC	EGFR_gRNA1	GCTGCCCATGAGAAATTTAC	PIK3R2_gRNA3	ATCTGTCCGCAGAGGCCGCG	SynLethDB_gene_pair	1008
EGFR_gRNA1_N_PIK3R2_gRNA4_SL_oligo	CATGCGAGAAAAGCCTTGTTTGGGCTGCCCATGAGAAATTTACGTTTGGGTCTTCGAGAAGACCTCACCGAGATGCTTCTAGCAAGATCCGTTTTAGAGCTAGAAATAGC	EGFR_gRNA1	GCTGCCCATGAGAAATTTAC	PIK3R2_gRNA4	AGATGCTTCTAGCAAGATCC	SynLethDB_gene_pair	1009
EGFR_gRNA1_N_PIK3R2_gRNA5_SL_oligo	CATGCGAGAAAAGCCTTGTTTGGGCTGCCCATGAGAAATTTACGTTTGGGTCTTCGAGAAGACCTCACCGACAATGCCAAGCTGGACACAGTTTTAGAGCTAGAAATAGC	EGFR_gRNA1	GCTGCCCATGAGAAATTTAC	PIK3R2_gRNA5	ACAATGCCAAGCTGGACACA	SynLethDB_gene_pair	1010
EGFR_gRNA2_N_PIK3R2_gRNA1_SL_oligo	CATGCGAGAAAAGCCTTGTTTGGTTTCTCTTCTTAGACCATCCGTTTGGGTCTTCGAGAAGACCTCACCGATGCTGAGTGGCAAGCGGGAGTTTTAGAGCTAGAAATAGC	EGFR_gRNA2	TTTCTCTTCTTAGACCATCC	PIK3R2_gRNA1	ATGCTGAGTGGCAAGCGGGA	SynLethDB_gene_pair	1011
EGFR_gRNA2_N_PIK3R2_gRNA2_SL_oligo	CATGCGAGAAAAGCCTTGTTTGGTTTCTCTTCTTAGACCATCCGTTTGGGTCTTCGAGAAGACCTCACCGGCGCACCCAGTGCGCGCCCCGTTTTAGAGCTAGAAATAGC	EGFR_gRNA2	TTTCTCTTCTTAGACCATCC	PIK3R2_gRNA2	GCGCACCCAGTGCGCGCCCC	SynLethDB_gene_pair	1012
EGFR_gRNA2_N_PIK3R2_gRNA3_SL_oligo	CATGCGAGAAAAGCCTTGTTTGGTTTCTCTTCTTAGACCATCCGTTTGGGTCTTCGAGAAGACCTCACCGATCTGTCCGCAGAGGCCGCGGTTTTAGAGCTAGAAATAGC	EGFR_gRNA2	TTTCTCTTCTTAGACCATCC	PIK3R2_gRNA3	ATCTGTCCGCAGAGGCCGCG	SynLethDB_gene_pair	1013
EGFR_gRNA2_N_PIK3R2_gRNA4_SL_oligo	CATGCGAGAAAAGCCTTGTTTGGTTTCTCTTCTTAGACCATCCGTTTGGGTCTTCGAGAAGACCTCACCGAGATGCTTCTAGCAAGATCCGTTTTAGAGCTAGAAATAGC	EGFR_gRNA2	TTTCTCTTCTTAGACCATCC	PIK3R2_gRNA4	AGATGCTTCTAGCAAGATCC	SynLethDB_gene_pair	1014
EGFR_gRNA2_N_PIK3R2_gRNA5_SL_oligo	CATGCGAGAAAAGCCTTGTTTGGTTTCTCTTCTTAGACCATCCGTTTGGGTCTTCGAGAAGACCTCACCGACAATGCCAAGCTGGACACAGTTTTAGAGCTAGAAATAGC	EGFR_gRNA2	TTTCTCTTCTTAGACCATCC	PIK3R2_gRNA5	ACAATGCCAAGCTGGACACA	SynLethDB_gene_pair	1015
EGFR_gRNA3_N_PIK3R2_gRNA1_SL_oligo	CATGCGAGAAAAGCCTTGTTTGGATCATTTTCTCAGCCTCCAGGTTTGGGTCTTCGAGAAGACCTCACCGATGCTGAGTGGCAAGCGGGAGTTTTAGAGCTAGAAATAGC	EGFR_gRNA3	ATCATTTTCTCAGCCTCCAG	PIK3R2_gRNA1	ATGCTGAGTGGCAAGCGGGA	SynLethDB_gene_pair	1016
EGFR_gRNA3_N_PIK3R2_gRNA2_SL_oligo	CATGCGAGAAAAGCCTTGTTTGGATCATTTTCTCAGCCTCCAGGTTTGGGTCTTCGAGAAGACCTCACCGGCGCACCCAGTGCGCGCCCCGTTTTAGAGCTAGAAATAGC	EGFR_gRNA3	ATCATTTTCTCAGCCTCCAG	PIK3R2_gRNA2	GCGCACCCAGTGCGCGCCCC	SynLethDB_gene_pair	1017
EGFR_gRNA3_N_PIK3R2_gRNA3_SL_oligo	CATGCGAGAAAAGCCTTGTTTGGATCATTTTCTCAGCCTCCAGGTTTGGGTCTTCGAGAAGACCTCACCGATCTGTCCGCAGAGGCCGCGGTTTTAGAGCTAGAAATAGC	EGFR_gRNA3	ATCATTTTCTCAGCCTCCAG	PIK3R2_gRNA3	ATCTGTCCGCAGAGGCCGCG	SynLethDB_gene_pair	1018
EGFR_gRNA3_N_PIK3R2_gRNA4_SL_oligo	CATGCGAGAAAAGCCTTGTTTGGATCATTTTCTCAGCCTCCAGGTTTGGGTCTTCGAGAAGACCTCACCGAGATGCTTCTAGCAAGATCCGTTTTAGAGCTAGAAATAGC	EGFR_gRNA3	ATCATTTTCTCAGCCTCCAG	PIK3R2_gRNA4	AGATGCTTCTAGCAAGATCC	SynLethDB_gene_pair	1019
EGFR_gRNA3_N_PIK3R2_gRNA5_SL_oligo	CATGCGAGAAAAGCCTTGTTTGGATCATTTTCTCAGCCTCCAGGTTTGGGTCTTCGAGAAGACCTCACCGACAATGCCAAGCTGGACACAGTTTTAGAGCTAGAAATAGC	EGFR_gRNA3	ATCATTTTCTCAGCCTCCAG	PIK3R2_gRNA5	ACAATGCCAAGCTGGACACA	SynLethDB_gene_pair	1020
EGFR_gRNA4_N_PIK3R2_gRNA1_SL_oligo	CATGCGAGAAAAGCCTTGTTTGGAAAACCGTAAAGGAAATCACGTTTGGGTCTTCGAGAAGACCTCACCGATGCTGAGTGGCAAGCGGGAGTTTTAGAGCTAGAAATAGC	EGFR_gRNA4	AAAACCGTAAAGGAAATCAC	PIK3R2_gRNA1	ATGCTGAGTGGCAAGCGGGA	SynLethDB_gene_pair	1021
EGFR_gRNA4_N_PIK3R2_gRNA2_SL_oligo	CATGCGAGAAAAGCCTTGTTTGGAAAACCGTAAAGGAAATCACGTTTGGGTCTTCGAGAAGACCTCACCGGCGCACCCAGTGCGCGCCCCGTTTTAGAGCTAGAAATAGC	EGFR_gRNA4	AAAACCGTAAAGGAAATCAC	PIK3R2_gRNA2	GCGCACCCAGTGCGCGCCCC	SynLethDB_gene_pair	1022
EGFR_gRNA4_N_PIK3R2_gRNA3_SL_oligo	CATGCGAGAAAAGCCTTGTTTGGAAAACCGTAAAGGAAATCACGTTTGGGTCTTCGAGAAGACCTCACCGATCTGTCCGCAGAGGCCGCGGTTTTAGAGCTAGAAATAGC	EGFR_gRNA4	AAAACCGTAAAGGAAATCAC	PIK3R2_gRNA3	ATCTGTCCGCAGAGGCCGCG	SynLethDB_gene_pair	1023
EGFR_gRNA4_N_PIK3R2_gRNA4_SL_oligo	CATGCGAGAAAAGCCTTGTTTGGAAAACCGTAAAGGAAATCACGTTTGGGTCTTCGAGAAGACCTCACCGAGATGCTTCTAGCAAGATCCGTTTTAGAGCTAGAAATAGC	EGFR_gRNA4	AAAACCGTAAAGGAAATCAC	PIK3R2_gRNA4	AGATGCTTCTAGCAAGATCC	SynLethDB_gene_pair	1024
EGFR_gRNA4_N_PIK3R2_gRNA5_SL_oligo	CATGCGAGAAAAGCCTTGTTTGGAAAACCGTAAAGGAAATCACGTTTGGGTCTTCGAGAAGACCTCACCGACAATGCCAAGCTGGACACAGTTTTAGAGCTAGAAATAGC	EGFR_gRNA4	AAAACCGTAAAGGAAATCAC	PIK3R2_gRNA5	ACAATGCCAAGCTGGACACA	SynLethDB_gene_pair	1025
EGFR_gRNA5_N_PIK3R2_gRNA1_SL_oligo	CATGCGAGAAAAGCCTTGTTTGGGCAAGTGTAAGAAGTGCGAAGTTTGGGTCTTCGAGAAGACCTCACCGATGCTGAGTGGCAAGCGGGAGTTTTAGAGCTAGAAATAGC	EGFR_gRNA5	GCAAGTGTAAGAAGTGCGAA	PIK3R2_gRNA1	ATGCTGAGTGGCAAGCGGGA	SynLethDB_gene_pair	1026
EGFR_gRNA5_N_PIK3R2_gRNA2_SL_oligo	CATGCGAGAAAAGCCTTGTTTGGGCAAGTGTAAGAAGTGCGAAGTTTGGGTCTTCGAGAAGACCTCACCGGCGCACCCAGTGCGCGCCCCGTTTTAGAGCTAGAAATAGC	EGFR_gRNA5	GCAAGTGTAAGAAGTGCGAA	PIK3R2_gRNA2	GCGCACCCAGTGCGCGCCCC	SynLethDB_gene_pair	1027
EGFR_gRNA5_N_PIK3R2_gRNA3_SL_oligo	CATGCGAGAAAAGCCTTGTTTGGGCAAGTGTAAGAAGTGCGAAGTTTGGGTCTTCGAGAAGACCTCACCGATCTGTCCGCAGAGGCCGCGGTTTTAGAGCTAGAAATAGC	EGFR_gRNA5	GCAAGTGTAAGAAGTGCGAA	PIK3R2_gRNA3	ATCTGTCCGCAGAGGCCGCG	SynLethDB_gene_pair	1028
EGFR_gRNA5_N_PIK3R2_gRNA4_SL_oligo	CATGCGAGAAAAGCCTTGTTTGGGCAAGTGTAAGAAGTGCGAAGTTTGGGTCTTCGAGAAGACCTCACCGAGATGCTTCTAGCAAGATCCGTTTTAGAGCTAGAAATAGC	EGFR_gRNA5	GCAAGTGTAAGAAGTGCGAA	PIK3R2_gRNA4	AGATGCTTCTAGCAAGATCC	SynLethDB_gene_pair	1029
EGFR_gRNA5_N_PIK3R2_gRNA5_SL_oligo	CATGCGAGAAAAGCCTTGTTTGGGCAAGTGTAAGAAGTGCGAAGTTTGGGTCTTCGAGAAGACCTCACCGACAATGCCAAGCTGGACACAGTTTTAGAGCTAGAAATAGC	EGFR_gRNA5	GCAAGTGTAAGAAGTGCGAA	PIK3R2_gRNA5	ACAATGCCAAGCTGGACACA	SynLethDB_gene_pair	1030
PIK3R2_gRNA1_N_Fluc_gRNA_1_SL_oligo	CATGCGAGAAAAGCCTTGTTTGGATGCTGAGTGGCAAGCGGGAGTTTGGGTCTTCGAGAAGACCTCACCGGTGTTGGGCGCGTTATTTATGTTTTAGAGCTAGAAATAGC	PIK3R2_gRNA1	ATGCTGAGTGGCAAGCGGGA	Fluc_gRNA_1	GTGTTGGGCGCGTTATTTAT	SynLethDB_gene_pair	1031
PIK3R2_gRNA2_N_Fluc_gRNA_1_SL_oligo	CATGCGAGAAAAGCCTTGTTTGGGCGCACCCAGTGCGCGCCCCGTTTGGGTCTTCGAGAAGACCTCACCGGTGTTGGGCGCGTTATTTATGTTTTAGAGCTAGAAATAGC	PIK3R2_gRNA2	GCGCACCCAGTGCGCGCCCC	Fluc_gRNA_1	GTGTTGGGCGCGTTATTTAT	SynLethDB_gene_pair	1032
PIK3R2_gRNA3_N_Fluc_gRNA_1_SL_oligo	CATGCGAGAAAAGCCTTGTTTGGATCTGTCCGCAGAGGCCGCGGTTTGGGTCTTCGAGAAGACCTCACCGGTGTTGGGCGCGTTATTTATGTTTTAGAGCTAGAAATAGC	PIK3R2_gRNA3	ATCTGTCCGCAGAGGCCGCG	Fluc_gRNA_1	GTGTTGGGCGCGTTATTTAT	SynLethDB_gene_pair	1033
PIK3R2_gRNA4_N_Fluc_gRNA_1_SL_oligo	CATGCGAGAAAAGCCTTGTTTGGAGATGCTTCTAGCAAGATCCGTTTGGGTCTTCGAGAAGACCTCACCGGTGTTGGGCGCGTTATTTATGTTTTAGAGCTAGAAATAGC	PIK3R2_gRNA4	AGATGCTTCTAGCAAGATCC	Fluc_gRNA_1	GTGTTGGGCGCGTTATTTAT	SynLethDB_gene_pair	1034
PIK3R2_gRNA5_N_Fluc_gRNA_1_SL_oligo	CATGCGAGAAAAGCCTTGTTTGGACAATGCCAAGCTGGACACAGTTTGGGTCTTCGAGAAGACCTCACCGGTGTTGGGCGCGTTATTTATGTTTTAGAGCTAGAAATAGC	PIK3R2_gRNA5	ACAATGCCAAGCTGGACACA	Fluc_gRNA_1	GTGTTGGGCGCGTTATTTAT	SynLethDB_gene_pair	1035
EGFR_gRNA1_N_RET_gRNA1_SL_oligo	CATGCGAGAAAAGCCTTGTTTGGGCTGCCCATGAGAAATTTACGTTTGGGTCTTCGAGAAGACCTCACCGAAAGTGGGGCCTGGCTACCTGTTTTAGAGCTAGAAATAGC	EGFR_gRNA1	GCTGCCCATGAGAAATTTAC	RET_gRNA1	AAAGTGGGGCCTGGCTACCT	SynLethDB_gene_pair	1036
EGFR_gRNA1_N_RET_gRNA2_SL_oligo	CATGCGAGAAAAGCCTTGTTTGGGCTGCCCATGAGAAATTTACGTTTGGGTCTTCGAGAAGACCTCACCGGAAACATCCTGGTAGCTGAGGTTTTAGAGCTAGAAATAGC	EGFR_gRNA1	GCTGCCCATGAGAAATTTAC	RET_gRNA2	GAAACATCCTGGTAGCTGAG	SynLethDB_gene_pair	1037
EGFR_gRNA1_N_RET_gRNA3_SL_oligo	CATGCGAGAAAAGCCTTGTTTGGGCTGCCCATGAGAAATTTACGTTTGGGTCTTCGAGAAGACCTCACCGAGGGTCGGATTCCAGTTAAAGTTTTAGAGCTAGAAATAGC	EGFR_gRNA1	GCTGCCCATGAGAAATTTAC	RET_gRNA3	AGGGTCGGATTCCAGTTAAA	SynLethDB_gene_pair	1038
EGFR_gRNA1_N_RET_gRNA4_SL_oligo	CATGCGAGAAAAGCCTTGTTTGGGCTGCCCATGAGAAATTTACGTTTGGGTCTTCGAGAAGACCTCACCGGTGGGAGATCGTGACCCTAGGTTTTAGAGCTAGAAATAGC	EGFR_gRNA1	GCTGCCCATGAGAAATTTAC	RET_gRNA4	GTGGGAGATCGTGACCCTAG	SynLethDB_gene_pair	1039
EGFR_gRNA1_N_RET_gRNA5_SL_oligo	CATGCGAGAAAAGCCTTGTTTGGGCTGCCCATGAGAAATTTACGTTTGGGTCTTCGAGAAGACCTCACCGGCAGGAGCCGGACAAAAGGCGTTTTAGAGCTAGAAATAGC	EGFR_gRNA1	GCTGCCCATGAGAAATTTAC	RET_gRNA5	GCAGGAGCCGGACAAAAGGC	SynLethDB_gene_pair	1040
EGFR_gRNA2_N_RET_gRNA1_SL_oligo	CATGCGAGAAAAGCCTTGTTTGGTTTCTCTTCTTAGACCATCCGTTTGGGTCTTCGAGAAGACCTCACCGAAAGTGGGGCCTGGCTACCTGTTTTAGAGCTAGAAATAGC	EGFR_gRNA2	TTTCTCTTCTTAGACCATCC	RET_gRNA1	AAAGTGGGGCCTGGCTACCT	SynLethDB_gene_pair	1041
EGFR_gRNA2_N_RET_gRNA2_SL_oligo	CATGCGAGAAAAGCCTTGTTTGGTTTCTCTTCTTAGACCATCCGTTTGGGTCTTCGAGAAGACCTCACCGGAAACATCCTGGTAGCTGAGGTTTTAGAGCTAGAAATAGC	EGFR_gRNA2	TTTCTCTTCTTAGACCATCC	RET_gRNA2	GAAACATCCTGGTAGCTGAG	SynLethDB_gene_pair	1042
EGFR_gRNA2_N_RET_gRNA3_SL_oligo	CATGCGAGAAAAGCCTTGTTTGGTTTCTCTTCTTAGACCATCCGTTTGGGTCTTCGAGAAGACCTCACCGAGGGTCGGATTCCAGTTAAAGTTTTAGAGCTAGAAATAGC	EGFR_gRNA2	TTTCTCTTCTTAGACCATCC	RET_gRNA3	AGGGTCGGATTCCAGTTAAA	SynLethDB_gene_pair	1043
EGFR_gRNA2_N_RET_gRNA4_SL_oligo	CATGCGAGAAAAGCCTTGTTTGGTTTCTCTTCTTAGACCATCCGTTTGGGTCTTCGAGAAGACCTCACCGGTGGGAGATCGTGACCCTAGGTTTTAGAGCTAGAAATAGC	EGFR_gRNA2	TTTCTCTTCTTAGACCATCC	RET_gRNA4	GTGGGAGATCGTGACCCTAG	SynLethDB_gene_pair	1044
EGFR_gRNA2_N_RET_gRNA5_SL_oligo	CATGCGAGAAAAGCCTTGTTTGGTTTCTCTTCTTAGACCATCCGTTTGGGTCTTCGAGAAGACCTCACCGGCAGGAGCCGGACAAAAGGCGTTTTAGAGCTAGAAATAGC	EGFR_gRNA2	TTTCTCTTCTTAGACCATCC	RET_gRNA5	GCAGGAGCCGGACAAAAGGC	SynLethDB_gene_pair	1045
EGFR_gRNA3_N_RET_gRNA1_SL_oligo	CATGCGAGAAAAGCCTTGTTTGGATCATTTTCTCAGCCTCCAGGTTTGGGTCTTCGAGAAGACCTCACCGAAAGTGGGGCCTGGCTACCTGTTTTAGAGCTAGAAATAGC	EGFR_gRNA3	ATCATTTTCTCAGCCTCCAG	RET_gRNA1	AAAGTGGGGCCTGGCTACCT	SynLethDB_gene_pair	1046
EGFR_gRNA3_N_RET_gRNA2_SL_oligo	CATGCGAGAAAAGCCTTGTTTGGATCATTTTCTCAGCCTCCAGGTTTGGGTCTTCGAGAAGACCTCACCGGAAACATCCTGGTAGCTGAGGTTTTAGAGCTAGAAATAGC	EGFR_gRNA3	ATCATTTTCTCAGCCTCCAG	RET_gRNA2	GAAACATCCTGGTAGCTGAG	SynLethDB_gene_pair	1047
EGFR_gRNA3_N_RET_gRNA3_SL_oligo	CATGCGAGAAAAGCCTTGTTTGGATCATTTTCTCAGCCTCCAGGTTTGGGTCTTCGAGAAGACCTCACCGAGGGTCGGATTCCAGTTAAAGTTTTAGAGCTAGAAATAGC	EGFR_gRNA3	ATCATTTTCTCAGCCTCCAG	RET_gRNA3	AGGGTCGGATTCCAGTTAAA	SynLethDB_gene_pair	1048
EGFR_gRNA3_N_RET_gRNA4_SL_oligo	CATGCGAGAAAAGCCTTGTTTGGATCATTTTCTCAGCCTCCAGGTTTGGGTCTTCGAGAAGACCTCACCGGTGGGAGATCGTGACCCTAGGTTTTAGAGCTAGAAATAGC	EGFR_gRNA3	ATCATTTTCTCAGCCTCCAG	RET_gRNA4	GTGGGAGATCGTGACCCTAG	SynLethDB_gene_pair	1049
EGFR_gRNA3_N_RET_gRNA5_SL_oligo	CATGCGAGAAAAGCCTTGTTTGGATCATTTTCTCAGCCTCCAGGTTTGGGTCTTCGAGAAGACCTCACCGGCAGGAGCCGGACAAAAGGCGTTTTAGAGCTAGAAATAGC	EGFR_gRNA3	ATCATTTTCTCAGCCTCCAG	RET_gRNA5	GCAGGAGCCGGACAAAAGGC	SynLethDB_gene_pair	1050
EGFR_gRNA4_N_RET_gRNA1_SL_oligo	CATGCGAGAAAAGCCTTGTTTGGAAAACCGTAAAGGAAATCACGTTTGGGTCTTCGAGAAGACCTCACCGAAAGTGGGGCCTGGCTACCTGTTTTAGAGCTAGAAATAGC	EGFR_gRNA4	AAAACCGTAAAGGAAATCAC	RET_gRNA1	AAAGTGGGGCCTGGCTACCT	SynLethDB_gene_pair	1051
EGFR_gRNA4_N_RET_gRNA2_SL_oligo	CATGCGAGAAAAGCCTTGTTTGGAAAACCGTAAAGGAAATCACGTTTGGGTCTTCGAGAAGACCTCACCGGAAACATCCTGGTAGCTGAGGTTTTAGAGCTAGAAATAGC	EGFR_gRNA4	AAAACCGTAAAGGAAATCAC	RET_gRNA2	GAAACATCCTGGTAGCTGAG	SynLethDB_gene_pair	1052
EGFR_gRNA4_N_RET_gRNA3_SL_oligo	CATGCGAGAAAAGCCTTGTTTGGAAAACCGTAAAGGAAATCACGTTTGGGTCTTCGAGAAGACCTCACCGAGGGTCGGATTCCAGTTAAAGTTTTAGAGCTAGAAATAGC	EGFR_gRNA4	AAAACCGTAAAGGAAATCAC	RET_gRNA3	AGGGTCGGATTCCAGTTAAA	SynLethDB_gene_pair	1053
EGFR_gRNA4_N_RET_gRNA4_SL_oligo	CATGCGAGAAAAGCCTTGTTTGGAAAACCGTAAAGGAAATCACGTTTGGGTCTTCGAGAAGACCTCACCGGTGGGAGATCGTGACCCTAGGTTTTAGAGCTAGAAATAGC	EGFR_gRNA4	AAAACCGTAAAGGAAATCAC	RET_gRNA4	GTGGGAGATCGTGACCCTAG	SynLethDB_gene_pair	1054
EGFR_gRNA4_N_RET_gRNA5_SL_oligo	CATGCGAGAAAAGCCTTGTTTGGAAAACCGTAAAGGAAATCACGTTTGGGTCTTCGAGAAGACCTCACCGGCAGGAGCCGGACAAAAGGCGTTTTAGAGCTAGAAATAGC	EGFR_gRNA4	AAAACCGTAAAGGAAATCAC	RET_gRNA5	GCAGGAGCCGGACAAAAGGC	SynLethDB_gene_pair	1055
EGFR_gRNA5_N_RET_gRNA1_SL_oligo	CATGCGAGAAAAGCCTTGTTTGGGCAAGTGTAAGAAGTGCGAAGTTTGGGTCTTCGAGAAGACCTCACCGAAAGTGGGGCCTGGCTACCTGTTTTAGAGCTAGAAATAGC	EGFR_gRNA5	GCAAGTGTAAGAAGTGCGAA	RET_gRNA1	AAAGTGGGGCCTGGCTACCT	SynLethDB_gene_pair	1056
EGFR_gRNA5_N_RET_gRNA2_SL_oligo	CATGCGAGAAAAGCCTTGTTTGGGCAAGTGTAAGAAGTGCGAAGTTTGGGTCTTCGAGAAGACCTCACCGGAAACATCCTGGTAGCTGAGGTTTTAGAGCTAGAAATAGC	EGFR_gRNA5	GCAAGTGTAAGAAGTGCGAA	RET_gRNA2	GAAACATCCTGGTAGCTGAG	SynLethDB_gene_pair	1057
EGFR_gRNA5_N_RET_gRNA3_SL_oligo	CATGCGAGAAAAGCCTTGTTTGGGCAAGTGTAAGAAGTGCGAAGTTTGGGTCTTCGAGAAGACCTCACCGAGGGTCGGATTCCAGTTAAAGTTTTAGAGCTAGAAATAGC	EGFR_gRNA5	GCAAGTGTAAGAAGTGCGAA	RET_gRNA3	AGGGTCGGATTCCAGTTAAA	SynLethDB_gene_pair	1058
EGFR_gRNA5_N_RET_gRNA4_SL_oligo	CATGCGAGAAAAGCCTTGTTTGGGCAAGTGTAAGAAGTGCGAAGTTTGGGTCTTCGAGAAGACCTCACCGGTGGGAGATCGTGACCCTAGGTTTTAGAGCTAGAAATAGC	EGFR_gRNA5	GCAAGTGTAAGAAGTGCGAA	RET_gRNA4	GTGGGAGATCGTGACCCTAG	SynLethDB_gene_pair	1059
EGFR_gRNA5_N_RET_gRNA5_SL_oligo	CATGCGAGAAAAGCCTTGTTTGGGCAAGTGTAAGAAGTGCGAAGTTTGGGTCTTCGAGAAGACCTCACCGGCAGGAGCCGGACAAAAGGCGTTTTAGAGCTAGAAATAGC	EGFR_gRNA5	GCAAGTGTAAGAAGTGCGAA	RET_gRNA5	GCAGGAGCCGGACAAAAGGC	SynLethDB_gene_pair	1060
RET_gRNA1_N_Fluc_gRNA_1_SL_oligo	CATGCGAGAAAAGCCTTGTTTGGAAAGTGGGGCCTGGCTACCTGTTTGGGTCTTCGAGAAGACCTCACCGGTGTTGGGCGCGTTATTTATGTTTTAGAGCTAGAAATAGC	RET_gRNA1	AAAGTGGGGCCTGGCTACCT	Fluc_gRNA_1	GTGTTGGGCGCGTTATTTAT	SynLethDB_gene_pair	1061
RET_gRNA2_N_Fluc_gRNA_1_SL_oligo	CATGCGAGAAAAGCCTTGTTTGGGAAACATCCTGGTAGCTGAGGTTTGGGTCTTCGAGAAGACCTCACCGGTGTTGGGCGCGTTATTTATGTTTTAGAGCTAGAAATAGC	RET_gRNA2	GAAACATCCTGGTAGCTGAG	Fluc_gRNA_1	GTGTTGGGCGCGTTATTTAT	SynLethDB_gene_pair	1062
RET_gRNA3_N_Fluc_gRNA_1_SL_oligo	CATGCGAGAAAAGCCTTGTTTGGAGGGTCGGATTCCAGTTAAAGTTTGGGTCTTCGAGAAGACCTCACCGGTGTTGGGCGCGTTATTTATGTTTTAGAGCTAGAAATAGC	RET_gRNA3	AGGGTCGGATTCCAGTTAAA	Fluc_gRNA_1	GTGTTGGGCGCGTTATTTAT	SynLethDB_gene_pair	1063
RET_gRNA4_N_Fluc_gRNA_1_SL_oligo	CATGCGAGAAAAGCCTTGTTTGGGTGGGAGATCGTGACCCTAGGTTTGGGTCTTCGAGAAGACCTCACCGGTGTTGGGCGCGTTATTTATGTTTTAGAGCTAGAAATAGC	RET_gRNA4	GTGGGAGATCGTGACCCTAG	Fluc_gRNA_1	GTGTTGGGCGCGTTATTTAT	SynLethDB_gene_pair	1064
RET_gRNA5_N_Fluc_gRNA_1_SL_oligo	CATGCGAGAAAAGCCTTGTTTGGGCAGGAGCCGGACAAAAGGCGTTTGGGTCTTCGAGAAGACCTCACCGGTGTTGGGCGCGTTATTTATGTTTTAGAGCTAGAAATAGC	RET_gRNA5	GCAGGAGCCGGACAAAAGGC	Fluc_gRNA_1	GTGTTGGGCGCGTTATTTAT	SynLethDB_gene_pair	1065
EGFR_gRNA1_N_RPS6KA5_gRNA1_SL_oligo	CATGCGAGAAAAGCCTTGTTTGGGCTGCCCATGAGAAATTTACGTTTGGGTCTTCGAGAAGACCTCACCGTTGAAAAACTACCTTCTCCCGTTTTAGAGCTAGAAATAGC	EGFR_gRNA1	GCTGCCCATGAGAAATTTAC	RPS6KA5_gRNA1	TTGAAAAACTACCTTCTCCC	SynLethDB_gene_pair	1066
EGFR_gRNA1_N_RPS6KA5_gRNA2_SL_oligo	CATGCGAGAAAAGCCTTGTTTGGGCTGCCCATGAGAAATTTACGTTTGGGTCTTCGAGAAGACCTCACCGAAGACTTACCTCCAGTTCCTGTTTTAGAGCTAGAAATAGC	EGFR_gRNA1	GCTGCCCATGAGAAATTTAC	RPS6KA5_gRNA2	AAGACTTACCTCCAGTTCCT	SynLethDB_gene_pair	1067
EGFR_gRNA1_N_RPS6KA5_gRNA3_SL_oligo	CATGCGAGAAAAGCCTTGTTTGGGCTGCCCATGAGAAATTTACGTTTGGGTCTTCGAGAAGACCTCACCGAAATGGTGCAGGCACTTTTTGTTTTAGAGCTAGAAATAGC	EGFR_gRNA1	GCTGCCCATGAGAAATTTAC	RPS6KA5_gRNA3	AAATGGTGCAGGCACTTTTT	SynLethDB_gene_pair	1068
EGFR_gRNA1_N_RPS6KA5_gRNA4_SL_oligo	CATGCGAGAAAAGCCTTGTTTGGGCTGCCCATGAGAAATTTACGTTTGGGTCTTCGAGAAGACCTCACCGAGGGCTGCGGGAGAATAAGTGTTTTAGAGCTAGAAATAGC	EGFR_gRNA1	GCTGCCCATGAGAAATTTAC	RPS6KA5_gRNA4	AGGGCTGCGGGAGAATAAGT	SynLethDB_gene_pair	1069
EGFR_gRNA1_N_RPS6KA5_gRNA5_SL_oligo	CATGCGAGAAAAGCCTTGTTTGGGCTGCCCATGAGAAATTTACGTTTGGGTCTTCGAGAAGACCTCACCGGACATTTTAAGCCTTTTGTTGTTTTAGAGCTAGAAATAGC	EGFR_gRNA1	GCTGCCCATGAGAAATTTAC	RPS6KA5_gRNA5	GACATTTTAAGCCTTTTGTT	SynLethDB_gene_pair	1070
EGFR_gRNA2_N_RPS6KA5_gRNA1_SL_oligo	CATGCGAGAAAAGCCTTGTTTGGTTTCTCTTCTTAGACCATCCGTTTGGGTCTTCGAGAAGACCTCACCGTTGAAAAACTACCTTCTCCCGTTTTAGAGCTAGAAATAGC	EGFR_gRNA2	TTTCTCTTCTTAGACCATCC	RPS6KA5_gRNA1	TTGAAAAACTACCTTCTCCC	SynLethDB_gene_pair	1071
EGFR_gRNA2_N_RPS6KA5_gRNA2_SL_oligo	CATGCGAGAAAAGCCTTGTTTGGTTTCTCTTCTTAGACCATCCGTTTGGGTCTTCGAGAAGACCTCACCGAAGACTTACCTCCAGTTCCTGTTTTAGAGCTAGAAATAGC	EGFR_gRNA2	TTTCTCTTCTTAGACCATCC	RPS6KA5_gRNA2	AAGACTTACCTCCAGTTCCT	SynLethDB_gene_pair	1072
EGFR_gRNA2_N_RPS6KA5_gRNA3_SL_oligo	CATGCGAGAAAAGCCTTGTTTGGTTTCTCTTCTTAGACCATCCGTTTGGGTCTTCGAGAAGACCTCACCGAAATGGTGCAGGCACTTTTTGTTTTAGAGCTAGAAATAGC	EGFR_gRNA2	TTTCTCTTCTTAGACCATCC	RPS6KA5_gRNA3	AAATGGTGCAGGCACTTTTT	SynLethDB_gene_pair	1073
EGFR_gRNA2_N_RPS6KA5_gRNA4_SL_oligo	CATGCGAGAAAAGCCTTGTTTGGTTTCTCTTCTTAGACCATCCGTTTGGGTCTTCGAGAAGACCTCACCGAGGGCTGCGGGAGAATAAGTGTTTTAGAGCTAGAAATAGC	EGFR_gRNA2	TTTCTCTTCTTAGACCATCC	RPS6KA5_gRNA4	AGGGCTGCGGGAGAATAAGT	SynLethDB_gene_pair	1074
EGFR_gRNA2_N_RPS6KA5_gRNA5_SL_oligo	CATGCGAGAAAAGCCTTGTTTGGTTTCTCTTCTTAGACCATCCGTTTGGGTCTTCGAGAAGACCTCACCGGACATTTTAAGCCTTTTGTTGTTTTAGAGCTAGAAATAGC	EGFR_gRNA2	TTTCTCTTCTTAGACCATCC	RPS6KA5_gRNA5	GACATTTTAAGCCTTTTGTT	SynLethDB_gene_pair	1075
EGFR_gRNA3_N_RPS6KA5_gRNA1_SL_oligo	CATGCGAGAAAAGCCTTGTTTGGATCATTTTCTCAGCCTCCAGGTTTGGGTCTTCGAGAAGACCTCACCGTTGAAAAACTACCTTCTCCCGTTTTAGAGCTAGAAATAGC	EGFR_gRNA3	ATCATTTTCTCAGCCTCCAG	RPS6KA5_gRNA1	TTGAAAAACTACCTTCTCCC	SynLethDB_gene_pair	1076
EGFR_gRNA3_N_RPS6KA5_gRNA2_SL_oligo	CATGCGAGAAAAGCCTTGTTTGGATCATTTTCTCAGCCTCCAGGTTTGGGTCTTCGAGAAGACCTCACCGAAGACTTACCTCCAGTTCCTGTTTTAGAGCTAGAAATAGC	EGFR_gRNA3	ATCATTTTCTCAGCCTCCAG	RPS6KA5_gRNA2	AAGACTTACCTCCAGTTCCT	SynLethDB_gene_pair	1077
EGFR_gRNA3_N_RPS6KA5_gRNA3_SL_oligo	CATGCGAGAAAAGCCTTGTTTGGATCATTTTCTCAGCCTCCAGGTTTGGGTCTTCGAGAAGACCTCACCGAAATGGTGCAGGCACTTTTTGTTTTAGAGCTAGAAATAGC	EGFR_gRNA3	ATCATTTTCTCAGCCTCCAG	RPS6KA5_gRNA3	AAATGGTGCAGGCACTTTTT	SynLethDB_gene_pair	1078
EGFR_gRNA3_N_RPS6KA5_gRNA4_SL_oligo	CATGCGAGAAAAGCCTTGTTTGGATCATTTTCTCAGCCTCCAGGTTTGGGTCTTCGAGAAGACCTCACCGAGGGCTGCGGGAGAATAAGTGTTTTAGAGCTAGAAATAGC	EGFR_gRNA3	ATCATTTTCTCAGCCTCCAG	RPS6KA5_gRNA4	AGGGCTGCGGGAGAATAAGT	SynLethDB_gene_pair	1079
EGFR_gRNA3_N_RPS6KA5_gRNA5_SL_oligo	CATGCGAGAAAAGCCTTGTTTGGATCATTTTCTCAGCCTCCAGGTTTGGGTCTTCGAGAAGACCTCACCGGACATTTTAAGCCTTTTGTTGTTTTAGAGCTAGAAATAGC	EGFR_gRNA3	ATCATTTTCTCAGCCTCCAG	RPS6KA5_gRNA5	GACATTTTAAGCCTTTTGTT	SynLethDB_gene_pair	1080
EGFR_gRNA4_N_RPS6KA5_gRNA1_SL_oligo	CATGCGAGAAAAGCCTTGTTTGGAAAACCGTAAAGGAAATCACGTTTGGGTCTTCGAGAAGACCTCACCGTTGAAAAACTACCTTCTCCCGTTTTAGAGCTAGAAATAGC	EGFR_gRNA4	AAAACCGTAAAGGAAATCAC	RPS6KA5_gRNA1	TTGAAAAACTACCTTCTCCC	SynLethDB_gene_pair	1081
EGFR_gRNA4_N_RPS6KA5_gRNA2_SL_oligo	CATGCGAGAAAAGCCTTGTTTGGAAAACCGTAAAGGAAATCACGTTTGGGTCTTCGAGAAGACCTCACCGAAGACTTACCTCCAGTTCCTGTTTTAGAGCTAGAAATAGC	EGFR_gRNA4	AAAACCGTAAAGGAAATCAC	RPS6KA5_gRNA2	AAGACTTACCTCCAGTTCCT	SynLethDB_gene_pair	1082
EGFR_gRNA4_N_RPS6KA5_gRNA3_SL_oligo	CATGCGAGAAAAGCCTTGTTTGGAAAACCGTAAAGGAAATCACGTTTGGGTCTTCGAGAAGACCTCACCGAAATGGTGCAGGCACTTTTTGTTTTAGAGCTAGAAATAGC	EGFR_gRNA4	AAAACCGTAAAGGAAATCAC	RPS6KA5_gRNA3	AAATGGTGCAGGCACTTTTT	SynLethDB_gene_pair	1083
EGFR_gRNA4_N_RPS6KA5_gRNA4_SL_oligo	CATGCGAGAAAAGCCTTGTTTGGAAAACCGTAAAGGAAATCACGTTTGGGTCTTCGAGAAGACCTCACCGAGGGCTGCGGGAGAATAAGTGTTTTAGAGCTAGAAATAGC	EGFR_gRNA4	AAAACCGTAAAGGAAATCAC	RPS6KA5_gRNA4	AGGGCTGCGGGAGAATAAGT	SynLethDB_gene_pair	1084
EGFR_gRNA4_N_RPS6KA5_gRNA5_SL_oligo	CATGCGAGAAAAGCCTTGTTTGGAAAACCGTAAAGGAAATCACGTTTGGGTCTTCGAGAAGACCTCACCGGACATTTTAAGCCTTTTGTTGTTTTAGAGCTAGAAATAGC	EGFR_gRNA4	AAAACCGTAAAGGAAATCAC	RPS6KA5_gRNA5	GACATTTTAAGCCTTTTGTT	SynLethDB_gene_pair	1085
EGFR_gRNA5_N_RPS6KA5_gRNA1_SL_oligo	CATGCGAGAAAAGCCTTGTTTGGGCAAGTGTAAGAAGTGCGAAGTTTGGGTCTTCGAGAAGACCTCACCGTTGAAAAACTACCTTCTCCCGTTTTAGAGCTAGAAATAGC	EGFR_gRNA5	GCAAGTGTAAGAAGTGCGAA	RPS6KA5_gRNA1	TTGAAAAACTACCTTCTCCC	SynLethDB_gene_pair	1086
EGFR_gRNA5_N_RPS6KA5_gRNA2_SL_oligo	CATGCGAGAAAAGCCTTGTTTGGGCAAGTGTAAGAAGTGCGAAGTTTGGGTCTTCGAGAAGACCTCACCGAAGACTTACCTCCAGTTCCTGTTTTAGAGCTAGAAATAGC	EGFR_gRNA5	GCAAGTGTAAGAAGTGCGAA	RPS6KA5_gRNA2	AAGACTTACCTCCAGTTCCT	SynLethDB_gene_pair	1087
EGFR_gRNA5_N_RPS6KA5_gRNA3_SL_oligo	CATGCGAGAAAAGCCTTGTTTGGGCAAGTGTAAGAAGTGCGAAGTTTGGGTCTTCGAGAAGACCTCACCGAAATGGTGCAGGCACTTTTTGTTTTAGAGCTAGAAATAGC	EGFR_gRNA5	GCAAGTGTAAGAAGTGCGAA	RPS6KA5_gRNA3	AAATGGTGCAGGCACTTTTT	SynLethDB_gene_pair	1088
EGFR_gRNA5_N_RPS6KA5_gRNA4_SL_oligo	CATGCGAGAAAAGCCTTGTTTGGGCAAGTGTAAGAAGTGCGAAGTTTGGGTCTTCGAGAAGACCTCACCGAGGGCTGCGGGAGAATAAGTGTTTTAGAGCTAGAAATAGC	EGFR_gRNA5	GCAAGTGTAAGAAGTGCGAA	RPS6KA5_gRNA4	AGGGCTGCGGGAGAATAAGT	SynLethDB_gene_pair	1089
EGFR_gRNA5_N_RPS6KA5_gRNA5_SL_oligo	CATGCGAGAAAAGCCTTGTTTGGGCAAGTGTAAGAAGTGCGAAGTTTGGGTCTTCGAGAAGACCTCACCGGACATTTTAAGCCTTTTGTTGTTTTAGAGCTAGAAATAGC	EGFR_gRNA5	GCAAGTGTAAGAAGTGCGAA	RPS6KA5_gRNA5	GACATTTTAAGCCTTTTGTT	SynLethDB_gene_pair	1090
RPS6KA5_gRNA1_N_Fluc_gRNA_1_SL_oligo	CATGCGAGAAAAGCCTTGTTTGGTTGAAAAACTACCTTCTCCCGTTTGGGTCTTCGAGAAGACCTCACCGGTGTTGGGCGCGTTATTTATGTTTTAGAGCTAGAAATAGC	RPS6KA5_gRNA1	TTGAAAAACTACCTTCTCCC	Fluc_gRNA_1	GTGTTGGGCGCGTTATTTAT	SynLethDB_gene_pair	1091
RPS6KA5_gRNA2_N_Fluc_gRNA_1_SL_oligo	CATGCGAGAAAAGCCTTGTTTGGAAGACTTACCTCCAGTTCCTGTTTGGGTCTTCGAGAAGACCTCACCGGTGTTGGGCGCGTTATTTATGTTTTAGAGCTAGAAATAGC	RPS6KA5_gRNA2	AAGACTTACCTCCAGTTCCT	Fluc_gRNA_1	GTGTTGGGCGCGTTATTTAT	SynLethDB_gene_pair	1092
RPS6KA5_gRNA3_N_Fluc_gRNA_1_SL_oligo	CATGCGAGAAAAGCCTTGTTTGGAAATGGTGCAGGCACTTTTTGTTTGGGTCTTCGAGAAGACCTCACCGGTGTTGGGCGCGTTATTTATGTTTTAGAGCTAGAAATAGC	RPS6KA5_gRNA3	AAATGGTGCAGGCACTTTTT	Fluc_gRNA_1	GTGTTGGGCGCGTTATTTAT	SynLethDB_gene_pair	1093
RPS6KA5_gRNA4_N_Fluc_gRNA_1_SL_oligo	CATGCGAGAAAAGCCTTGTTTGGAGGGCTGCGGGAGAATAAGTGTTTGGGTCTTCGAGAAGACCTCACCGGTGTTGGGCGCGTTATTTATGTTTTAGAGCTAGAAATAGC	RPS6KA5_gRNA4	AGGGCTGCGGGAGAATAAGT	Fluc_gRNA_1	GTGTTGGGCGCGTTATTTAT	SynLethDB_gene_pair	1094
RPS6KA5_gRNA5_N_Fluc_gRNA_1_SL_oligo	CATGCGAGAAAAGCCTTGTTTGGGACATTTTAAGCCTTTTGTTGTTTGGGTCTTCGAGAAGACCTCACCGGTGTTGGGCGCGTTATTTATGTTTTAGAGCTAGAAATAGC	RPS6KA5_gRNA5	GACATTTTAAGCCTTTTGTT	Fluc_gRNA_1	GTGTTGGGCGCGTTATTTAT	SynLethDB_gene_pair	1095
EGFR_gRNA1_N_SMAD2_gRNA1_SL_oligo	CATGCGAGAAAAGCCTTGTTTGGGCTGCCCATGAGAAATTTACGTTTGGGTCTTCGAGAAGACCTCACCGATTACAGTTTTGAGTGGTGAGTTTTAGAGCTAGAAATAGC	EGFR_gRNA1	GCTGCCCATGAGAAATTTAC	SMAD2_gRNA1	ATTACAGTTTTGAGTGGTGA	SynLethDB_gene_pair	1096
EGFR_gRNA1_N_SMAD2_gRNA2_SL_oligo	CATGCGAGAAAAGCCTTGTTTGGGCTGCCCATGAGAAATTTACGTTTGGGTCTTCGAGAAGACCTCACCGGATCAGGCCAGCGCCATAATGTTTTAGAGCTAGAAATAGC	EGFR_gRNA1	GCTGCCCATGAGAAATTTAC	SMAD2_gRNA2	GATCAGGCCAGCGCCATAAT	SynLethDB_gene_pair	1097
EGFR_gRNA1_N_SMAD2_gRNA3_SL_oligo	CATGCGAGAAAAGCCTTGTTTGGGCTGCCCATGAGAAATTTACGTTTGGGTCTTCGAGAAGACCTCACCGTTTGTTCAGAGAAGCTGTAAGTTTTAGAGCTAGAAATAGC	EGFR_gRNA1	GCTGCCCATGAGAAATTTAC	SMAD2_gRNA3	TTTGTTCAGAGAAGCTGTAA	SynLethDB_gene_pair	1098
EGFR_gRNA1_N_SMAD2_gRNA4_SL_oligo	CATGCGAGAAAAGCCTTGTTTGGGCTGCCCATGAGAAATTTACGTTTGGGTCTTCGAGAAGACCTCACCGCCATATCTCTGATTACAATTGTTTTAGAGCTAGAAATAGC	EGFR_gRNA1	GCTGCCCATGAGAAATTTAC	SMAD2_gRNA4	CCATATCTCTGATTACAATT	SynLethDB_gene_pair	1099
EGFR_gRNA1_N_SMAD2_gRNA5_SL_oligo	CATGCGAGAAAAGCCTTGTTTGGGCTGCCCATGAGAAATTTACGTTTGGGTCTTCGAGAAGACCTCACCGTCTTCACTGATATATCCAGGGTTTTAGAGCTAGAAATAGC	EGFR_gRNA1	GCTGCCCATGAGAAATTTAC	SMAD2_gRNA5	TCTTCACTGATATATCCAGG	SynLethDB_gene_pair	1100
EGFR_gRNA2_N_SMAD2_gRNA1_SL_oligo	CATGCGAGAAAAGCCTTGTTTGGTTTCTCTTCTTAGACCATCCGTTTGGGTCTTCGAGAAGACCTCACCGATTACAGTTTTGAGTGGTGAGTTTTAGAGCTAGAAATAGC	EGFR_gRNA2	TTTCTCTTCTTAGACCATCC	SMAD2_gRNA1	ATTACAGTTTTGAGTGGTGA	SynLethDB_gene_pair	1101
EGFR_gRNA2_N_SMAD2_gRNA2_SL_oligo	CATGCGAGAAAAGCCTTGTTTGGTTTCTCTTCTTAGACCATCCGTTTGGGTCTTCGAGAAGACCTCACCGGATCAGGCCAGCGCCATAATGTTTTAGAGCTAGAAATAGC	EGFR_gRNA2	TTTCTCTTCTTAGACCATCC	SMAD2_gRNA2	GATCAGGCCAGCGCCATAAT	SynLethDB_gene_pair	1102
EGFR_gRNA2_N_SMAD2_gRNA3_SL_oligo	CATGCGAGAAAAGCCTTGTTTGGTTTCTCTTCTTAGACCATCCGTTTGGGTCTTCGAGAAGACCTCACCGTTTGTTCAGAGAAGCTGTAAGTTTTAGAGCTAGAAATAGC	EGFR_gRNA2	TTTCTCTTCTTAGACCATCC	SMAD2_gRNA3	TTTGTTCAGAGAAGCTGTAA	SynLethDB_gene_pair	1103
EGFR_gRNA2_N_SMAD2_gRNA4_SL_oligo	CATGCGAGAAAAGCCTTGTTTGGTTTCTCTTCTTAGACCATCCGTTTGGGTCTTCGAGAAGACCTCACCGCCATATCTCTGATTACAATTGTTTTAGAGCTAGAAATAGC	EGFR_gRNA2	TTTCTCTTCTTAGACCATCC	SMAD2_gRNA4	CCATATCTCTGATTACAATT	SynLethDB_gene_pair	1104
EGFR_gRNA2_N_SMAD2_gRNA5_SL_oligo	CATGCGAGAAAAGCCTTGTTTGGTTTCTCTTCTTAGACCATCCGTTTGGGTCTTCGAGAAGACCTCACCGTCTTCACTGATATATCCAGGGTTTTAGAGCTAGAAATAGC	EGFR_gRNA2	TTTCTCTTCTTAGACCATCC	SMAD2_gRNA5	TCTTCACTGATATATCCAGG	SynLethDB_gene_pair	1105
EGFR_gRNA3_N_SMAD2_gRNA1_SL_oligo	CATGCGAGAAAAGCCTTGTTTGGATCATTTTCTCAGCCTCCAGGTTTGGGTCTTCGAGAAGACCTCACCGATTACAGTTTTGAGTGGTGAGTTTTAGAGCTAGAAATAGC	EGFR_gRNA3	ATCATTTTCTCAGCCTCCAG	SMAD2_gRNA1	ATTACAGTTTTGAGTGGTGA	SynLethDB_gene_pair	1106
EGFR_gRNA3_N_SMAD2_gRNA2_SL_oligo	CATGCGAGAAAAGCCTTGTTTGGATCATTTTCTCAGCCTCCAGGTTTGGGTCTTCGAGAAGACCTCACCGGATCAGGCCAGCGCCATAATGTTTTAGAGCTAGAAATAGC	EGFR_gRNA3	ATCATTTTCTCAGCCTCCAG	SMAD2_gRNA2	GATCAGGCCAGCGCCATAAT	SynLethDB_gene_pair	1107
EGFR_gRNA3_N_SMAD2_gRNA3_SL_oligo	CATGCGAGAAAAGCCTTGTTTGGATCATTTTCTCAGCCTCCAGGTTTGGGTCTTCGAGAAGACCTCACCGTTTGTTCAGAGAAGCTGTAAGTTTTAGAGCTAGAAATAGC	EGFR_gRNA3	ATCATTTTCTCAGCCTCCAG	SMAD2_gRNA3	TTTGTTCAGAGAAGCTGTAA	SynLethDB_gene_pair	1108
EGFR_gRNA3_N_SMAD2_gRNA4_SL_oligo	CATGCGAGAAAAGCCTTGTTTGGATCATTTTCTCAGCCTCCAGGTTTGGGTCTTCGAGAAGACCTCACCGCCATATCTCTGATTACAATTGTTTTAGAGCTAGAAATAGC	EGFR_gRNA3	ATCATTTTCTCAGCCTCCAG	SMAD2_gRNA4	CCATATCTCTGATTACAATT	SynLethDB_gene_pair	1109
EGFR_gRNA3_N_SMAD2_gRNA5_SL_oligo	CATGCGAGAAAAGCCTTGTTTGGATCATTTTCTCAGCCTCCAGGTTTGGGTCTTCGAGAAGACCTCACCGTCTTCACTGATATATCCAGGGTTTTAGAGCTAGAAATAGC	EGFR_gRNA3	ATCATTTTCTCAGCCTCCAG	SMAD2_gRNA5	TCTTCACTGATATATCCAGG	SynLethDB_gene_pair	1110
EGFR_gRNA4_N_SMAD2_gRNA1_SL_oligo	CATGCGAGAAAAGCCTTGTTTGGAAAACCGTAAAGGAAATCACGTTTGGGTCTTCGAGAAGACCTCACCGATTACAGTTTTGAGTGGTGAGTTTTAGAGCTAGAAATAGC	EGFR_gRNA4	AAAACCGTAAAGGAAATCAC	SMAD2_gRNA1	ATTACAGTTTTGAGTGGTGA	SynLethDB_gene_pair	1111
EGFR_gRNA4_N_SMAD2_gRNA2_SL_oligo	CATGCGAGAAAAGCCTTGTTTGGAAAACCGTAAAGGAAATCACGTTTGGGTCTTCGAGAAGACCTCACCGGATCAGGCCAGCGCCATAATGTTTTAGAGCTAGAAATAGC	EGFR_gRNA4	AAAACCGTAAAGGAAATCAC	SMAD2_gRNA2	GATCAGGCCAGCGCCATAAT	SynLethDB_gene_pair	1112
EGFR_gRNA4_N_SMAD2_gRNA3_SL_oligo	CATGCGAGAAAAGCCTTGTTTGGAAAACCGTAAAGGAAATCACGTTTGGGTCTTCGAGAAGACCTCACCGTTTGTTCAGAGAAGCTGTAAGTTTTAGAGCTAGAAATAGC	EGFR_gRNA4	AAAACCGTAAAGGAAATCAC	SMAD2_gRNA3	TTTGTTCAGAGAAGCTGTAA	SynLethDB_gene_pair	1113
EGFR_gRNA4_N_SMAD2_gRNA4_SL_oligo	CATGCGAGAAAAGCCTTGTTTGGAAAACCGTAAAGGAAATCACGTTTGGGTCTTCGAGAAGACCTCACCGCCATATCTCTGATTACAATTGTTTTAGAGCTAGAAATAGC	EGFR_gRNA4	AAAACCGTAAAGGAAATCAC	SMAD2_gRNA4	CCATATCTCTGATTACAATT	SynLethDB_gene_pair	1114
EGFR_gRNA4_N_SMAD2_gRNA5_SL_oligo	CATGCGAGAAAAGCCTTGTTTGGAAAACCGTAAAGGAAATCACGTTTGGGTCTTCGAGAAGACCTCACCGTCTTCACTGATATATCCAGGGTTTTAGAGCTAGAAATAGC	EGFR_gRNA4	AAAACCGTAAAGGAAATCAC	SMAD2_gRNA5	TCTTCACTGATATATCCAGG	SynLethDB_gene_pair	1115
EGFR_gRNA5_N_SMAD2_gRNA1_SL_oligo	CATGCGAGAAAAGCCTTGTTTGGGCAAGTGTAAGAAGTGCGAAGTTTGGGTCTTCGAGAAGACCTCACCGATTACAGTTTTGAGTGGTGAGTTTTAGAGCTAGAAATAGC	EGFR_gRNA5	GCAAGTGTAAGAAGTGCGAA	SMAD2_gRNA1	ATTACAGTTTTGAGTGGTGA	SynLethDB_gene_pair	1116
EGFR_gRNA5_N_SMAD2_gRNA2_SL_oligo	CATGCGAGAAAAGCCTTGTTTGGGCAAGTGTAAGAAGTGCGAAGTTTGGGTCTTCGAGAAGACCTCACCGGATCAGGCCAGCGCCATAATGTTTTAGAGCTAGAAATAGC	EGFR_gRNA5	GCAAGTGTAAGAAGTGCGAA	SMAD2_gRNA2	GATCAGGCCAGCGCCATAAT	SynLethDB_gene_pair	1117
EGFR_gRNA5_N_SMAD2_gRNA3_SL_oligo	CATGCGAGAAAAGCCTTGTTTGGGCAAGTGTAAGAAGTGCGAAGTTTGGGTCTTCGAGAAGACCTCACCGTTTGTTCAGAGAAGCTGTAAGTTTTAGAGCTAGAAATAGC	EGFR_gRNA5	GCAAGTGTAAGAAGTGCGAA	SMAD2_gRNA3	TTTGTTCAGAGAAGCTGTAA	SynLethDB_gene_pair	1118
EGFR_gRNA5_N_SMAD2_gRNA4_SL_oligo	CATGCGAGAAAAGCCTTGTTTGGGCAAGTGTAAGAAGTGCGAAGTTTGGGTCTTCGAGAAGACCTCACCGCCATATCTCTGATTACAATTGTTTTAGAGCTAGAAATAGC	EGFR_gRNA5	GCAAGTGTAAGAAGTGCGAA	SMAD2_gRNA4	CCATATCTCTGATTACAATT	SynLethDB_gene_pair	1119
EGFR_gRNA5_N_SMAD2_gRNA5_SL_oligo	CATGCGAGAAAAGCCTTGTTTGGGCAAGTGTAAGAAGTGCGAAGTTTGGGTCTTCGAGAAGACCTCACCGTCTTCACTGATATATCCAGGGTTTTAGAGCTAGAAATAGC	EGFR_gRNA5	GCAAGTGTAAGAAGTGCGAA	SMAD2_gRNA5	TCTTCACTGATATATCCAGG	SynLethDB_gene_pair	1120
SMAD2_gRNA1_N_Fluc_gRNA_1_SL_oligo	CATGCGAGAAAAGCCTTGTTTGGATTACAGTTTTGAGTGGTGAGTTTGGGTCTTCGAGAAGACCTCACCGGTGTTGGGCGCGTTATTTATGTTTTAGAGCTAGAAATAGC	SMAD2_gRNA1	ATTACAGTTTTGAGTGGTGA	Fluc_gRNA_1	GTGTTGGGCGCGTTATTTAT	SynLethDB_gene_pair	1121
SMAD2_gRNA2_N_Fluc_gRNA_1_SL_oligo	CATGCGAGAAAAGCCTTGTTTGGGATCAGGCCAGCGCCATAATGTTTGGGTCTTCGAGAAGACCTCACCGGTGTTGGGCGCGTTATTTATGTTTTAGAGCTAGAAATAGC	SMAD2_gRNA2	GATCAGGCCAGCGCCATAAT	Fluc_gRNA_1	GTGTTGGGCGCGTTATTTAT	SynLethDB_gene_pair	1122
SMAD2_gRNA3_N_Fluc_gRNA_1_SL_oligo	CATGCGAGAAAAGCCTTGTTTGGTTTGTTCAGAGAAGCTGTAAGTTTGGGTCTTCGAGAAGACCTCACCGGTGTTGGGCGCGTTATTTATGTTTTAGAGCTAGAAATAGC	SMAD2_gRNA3	TTTGTTCAGAGAAGCTGTAA	Fluc_gRNA_1	GTGTTGGGCGCGTTATTTAT	SynLethDB_gene_pair	1123
SMAD2_gRNA4_N_Fluc_gRNA_1_SL_oligo	CATGCGAGAAAAGCCTTGTTTGGCCATATCTCTGATTACAATTGTTTGGGTCTTCGAGAAGACCTCACCGGTGTTGGGCGCGTTATTTATGTTTTAGAGCTAGAAATAGC	SMAD2_gRNA4	CCATATCTCTGATTACAATT	Fluc_gRNA_1	GTGTTGGGCGCGTTATTTAT	SynLethDB_gene_pair	1124
SMAD2_gRNA5_N_Fluc_gRNA_1_SL_oligo	CATGCGAGAAAAGCCTTGTTTGGTCTTCACTGATATATCCAGGGTTTGGGTCTTCGAGAAGACCTCACCGGTGTTGGGCGCGTTATTTATGTTTTAGAGCTAGAAATAGC	SMAD2_gRNA5	TCTTCACTGATATATCCAGG	Fluc_gRNA_1	GTGTTGGGCGCGTTATTTAT	SynLethDB_gene_pair	1125
DUSP7_gRNA1_N_EGFR_gRNA1_SL_oligo	CATGCGAGAAAAGCCTTGTTTGGGAACTCGCCGCCGTGCTCGAGTTTGGGTCTTCGAGAAGACCTCACCGGCTGCCCATGAGAAATTTACGTTTTAGAGCTAGAAATAGC	DUSP7_gRNA1	GAACTCGCCGCCGTGCTCGA	EGFR_gRNA1	GCTGCCCATGAGAAATTTAC	SynLethDB_gene_pair	1126
DUSP7_gRNA1_N_EGFR_gRNA2_SL_oligo	CATGCGAGAAAAGCCTTGTTTGGGAACTCGCCGCCGTGCTCGAGTTTGGGTCTTCGAGAAGACCTCACCGTTTCTCTTCTTAGACCATCCGTTTTAGAGCTAGAAATAGC	DUSP7_gRNA1	GAACTCGCCGCCGTGCTCGA	EGFR_gRNA2	TTTCTCTTCTTAGACCATCC	SynLethDB_gene_pair	1127
DUSP7_gRNA1_N_EGFR_gRNA3_SL_oligo	CATGCGAGAAAAGCCTTGTTTGGGAACTCGCCGCCGTGCTCGAGTTTGGGTCTTCGAGAAGACCTCACCGATCATTTTCTCAGCCTCCAGGTTTTAGAGCTAGAAATAGC	DUSP7_gRNA1	GAACTCGCCGCCGTGCTCGA	EGFR_gRNA3	ATCATTTTCTCAGCCTCCAG	SynLethDB_gene_pair	1128
DUSP7_gRNA1_N_EGFR_gRNA4_SL_oligo	CATGCGAGAAAAGCCTTGTTTGGGAACTCGCCGCCGTGCTCGAGTTTGGGTCTTCGAGAAGACCTCACCGAAAACCGTAAAGGAAATCACGTTTTAGAGCTAGAAATAGC	DUSP7_gRNA1	GAACTCGCCGCCGTGCTCGA	EGFR_gRNA4	AAAACCGTAAAGGAAATCAC	SynLethDB_gene_pair	1129
DUSP7_gRNA1_N_EGFR_gRNA5_SL_oligo	CATGCGAGAAAAGCCTTGTTTGGGAACTCGCCGCCGTGCTCGAGTTTGGGTCTTCGAGAAGACCTCACCGGCAAGTGTAAGAAGTGCGAAGTTTTAGAGCTAGAAATAGC	DUSP7_gRNA1	GAACTCGCCGCCGTGCTCGA	EGFR_gRNA5	GCAAGTGTAAGAAGTGCGAA	SynLethDB_gene_pair	1130
DUSP7_gRNA2_N_EGFR_gRNA1_SL_oligo	CATGCGAGAAAAGCCTTGTTTGGGGCCTCGTCGTAGAGCAGCAGTTTGGGTCTTCGAGAAGACCTCACCGGCTGCCCATGAGAAATTTACGTTTTAGAGCTAGAAATAGC	DUSP7_gRNA2	GGCCTCGTCGTAGAGCAGCA	EGFR_gRNA1	GCTGCCCATGAGAAATTTAC	SynLethDB_gene_pair	1131
DUSP7_gRNA2_N_EGFR_gRNA2_SL_oligo	CATGCGAGAAAAGCCTTGTTTGGGGCCTCGTCGTAGAGCAGCAGTTTGGGTCTTCGAGAAGACCTCACCGTTTCTCTTCTTAGACCATCCGTTTTAGAGCTAGAAATAGC	DUSP7_gRNA2	GGCCTCGTCGTAGAGCAGCA	EGFR_gRNA2	TTTCTCTTCTTAGACCATCC	SynLethDB_gene_pair	1132
DUSP7_gRNA2_N_EGFR_gRNA3_SL_oligo	CATGCGAGAAAAGCCTTGTTTGGGGCCTCGTCGTAGAGCAGCAGTTTGGGTCTTCGAGAAGACCTCACCGATCATTTTCTCAGCCTCCAGGTTTTAGAGCTAGAAATAGC	DUSP7_gRNA2	GGCCTCGTCGTAGAGCAGCA	EGFR_gRNA3	ATCATTTTCTCAGCCTCCAG	SynLethDB_gene_pair	1133
DUSP7_gRNA2_N_EGFR_gRNA4_SL_oligo	CATGCGAGAAAAGCCTTGTTTGGGGCCTCGTCGTAGAGCAGCAGTTTGGGTCTTCGAGAAGACCTCACCGAAAACCGTAAAGGAAATCACGTTTTAGAGCTAGAAATAGC	DUSP7_gRNA2	GGCCTCGTCGTAGAGCAGCA	EGFR_gRNA4	AAAACCGTAAAGGAAATCAC	SynLethDB_gene_pair	1134
DUSP7_gRNA2_N_EGFR_gRNA5_SL_oligo	CATGCGAGAAAAGCCTTGTTTGGGGCCTCGTCGTAGAGCAGCAGTTTGGGTCTTCGAGAAGACCTCACCGGCAAGTGTAAGAAGTGCGAAGTTTTAGAGCTAGAAATAGC	DUSP7_gRNA2	GGCCTCGTCGTAGAGCAGCA	EGFR_gRNA5	GCAAGTGTAAGAAGTGCGAA	SynLethDB_gene_pair	1135
DUSP7_gRNA3_N_EGFR_gRNA1_SL_oligo	CATGCGAGAAAAGCCTTGTTTGGGACAGGGAAGGCTGGTTGGCGTTTGGGTCTTCGAGAAGACCTCACCGGCTGCCCATGAGAAATTTACGTTTTAGAGCTAGAAATAGC	DUSP7_gRNA3	GACAGGGAAGGCTGGTTGGC	EGFR_gRNA1	GCTGCCCATGAGAAATTTAC	SynLethDB_gene_pair	1136
DUSP7_gRNA3_N_EGFR_gRNA2_SL_oligo	CATGCGAGAAAAGCCTTGTTTGGGACAGGGAAGGCTGGTTGGCGTTTGGGTCTTCGAGAAGACCTCACCGTTTCTCTTCTTAGACCATCCGTTTTAGAGCTAGAAATAGC	DUSP7_gRNA3	GACAGGGAAGGCTGGTTGGC	EGFR_gRNA2	TTTCTCTTCTTAGACCATCC	SynLethDB_gene_pair	1137
DUSP7_gRNA3_N_EGFR_gRNA3_SL_oligo	CATGCGAGAAAAGCCTTGTTTGGGACAGGGAAGGCTGGTTGGCGTTTGGGTCTTCGAGAAGACCTCACCGATCATTTTCTCAGCCTCCAGGTTTTAGAGCTAGAAATAGC	DUSP7_gRNA3	GACAGGGAAGGCTGGTTGGC	EGFR_gRNA3	ATCATTTTCTCAGCCTCCAG	SynLethDB_gene_pair	1138
DUSP7_gRNA3_N_EGFR_gRNA4_SL_oligo	CATGCGAGAAAAGCCTTGTTTGGGACAGGGAAGGCTGGTTGGCGTTTGGGTCTTCGAGAAGACCTCACCGAAAACCGTAAAGGAAATCACGTTTTAGAGCTAGAAATAGC	DUSP7_gRNA3	GACAGGGAAGGCTGGTTGGC	EGFR_gRNA4	AAAACCGTAAAGGAAATCAC	SynLethDB_gene_pair	1139
DUSP7_gRNA3_N_EGFR_gRNA5_SL_oligo	CATGCGAGAAAAGCCTTGTTTGGGACAGGGAAGGCTGGTTGGCGTTTGGGTCTTCGAGAAGACCTCACCGGCAAGTGTAAGAAGTGCGAAGTTTTAGAGCTAGAAATAGC	DUSP7_gRNA3	GACAGGGAAGGCTGGTTGGC	EGFR_gRNA5	GCAAGTGTAAGAAGTGCGAA	SynLethDB_gene_pair	1140
DUSP7_gRNA4_N_EGFR_gRNA1_SL_oligo	CATGCGAGAAAAGCCTTGTTTGGGTAGGTGCTGTGTGCTGGGCGTTTGGGTCTTCGAGAAGACCTCACCGGCTGCCCATGAGAAATTTACGTTTTAGAGCTAGAAATAGC	DUSP7_gRNA4	GTAGGTGCTGTGTGCTGGGC	EGFR_gRNA1	GCTGCCCATGAGAAATTTAC	SynLethDB_gene_pair	1141
DUSP7_gRNA4_N_EGFR_gRNA2_SL_oligo	CATGCGAGAAAAGCCTTGTTTGGGTAGGTGCTGTGTGCTGGGCGTTTGGGTCTTCGAGAAGACCTCACCGTTTCTCTTCTTAGACCATCCGTTTTAGAGCTAGAAATAGC	DUSP7_gRNA4	GTAGGTGCTGTGTGCTGGGC	EGFR_gRNA2	TTTCTCTTCTTAGACCATCC	SynLethDB_gene_pair	1142
DUSP7_gRNA4_N_EGFR_gRNA3_SL_oligo	CATGCGAGAAAAGCCTTGTTTGGGTAGGTGCTGTGTGCTGGGCGTTTGGGTCTTCGAGAAGACCTCACCGATCATTTTCTCAGCCTCCAGGTTTTAGAGCTAGAAATAGC	DUSP7_gRNA4	GTAGGTGCTGTGTGCTGGGC	EGFR_gRNA3	ATCATTTTCTCAGCCTCCAG	SynLethDB_gene_pair	1143
DUSP7_gRNA4_N_EGFR_gRNA4_SL_oligo	CATGCGAGAAAAGCCTTGTTTGGGTAGGTGCTGTGTGCTGGGCGTTTGGGTCTTCGAGAAGACCTCACCGAAAACCGTAAAGGAAATCACGTTTTAGAGCTAGAAATAGC	DUSP7_gRNA4	GTAGGTGCTGTGTGCTGGGC	EGFR_gRNA4	AAAACCGTAAAGGAAATCAC	SynLethDB_gene_pair	1144
DUSP7_gRNA4_N_EGFR_gRNA5_SL_oligo	CATGCGAGAAAAGCCTTGTTTGGGTAGGTGCTGTGTGCTGGGCGTTTGGGTCTTCGAGAAGACCTCACCGGCAAGTGTAAGAAGTGCGAAGTTTTAGAGCTAGAAATAGC	DUSP7_gRNA4	GTAGGTGCTGTGTGCTGGGC	EGFR_gRNA5	GCAAGTGTAAGAAGTGCGAA	SynLethDB_gene_pair	1145
DUSP7_gRNA5_N_EGFR_gRNA1_SL_oligo	CATGCGAGAAAAGCCTTGTTTGGCTCGGCGCTCTTGCAGGGCAGTTTGGGTCTTCGAGAAGACCTCACCGGCTGCCCATGAGAAATTTACGTTTTAGAGCTAGAAATAGC	DUSP7_gRNA5	CTCGGCGCTCTTGCAGGGCA	EGFR_gRNA1	GCTGCCCATGAGAAATTTAC	SynLethDB_gene_pair	1146
DUSP7_gRNA5_N_EGFR_gRNA2_SL_oligo	CATGCGAGAAAAGCCTTGTTTGGCTCGGCGCTCTTGCAGGGCAGTTTGGGTCTTCGAGAAGACCTCACCGTTTCTCTTCTTAGACCATCCGTTTTAGAGCTAGAAATAGC	DUSP7_gRNA5	CTCGGCGCTCTTGCAGGGCA	EGFR_gRNA2	TTTCTCTTCTTAGACCATCC	SynLethDB_gene_pair	1147
DUSP7_gRNA5_N_EGFR_gRNA3_SL_oligo	CATGCGAGAAAAGCCTTGTTTGGCTCGGCGCTCTTGCAGGGCAGTTTGGGTCTTCGAGAAGACCTCACCGATCATTTTCTCAGCCTCCAGGTTTTAGAGCTAGAAATAGC	DUSP7_gRNA5	CTCGGCGCTCTTGCAGGGCA	EGFR_gRNA3	ATCATTTTCTCAGCCTCCAG	SynLethDB_gene_pair	1148
DUSP7_gRNA5_N_EGFR_gRNA4_SL_oligo	CATGCGAGAAAAGCCTTGTTTGGCTCGGCGCTCTTGCAGGGCAGTTTGGGTCTTCGAGAAGACCTCACCGAAAACCGTAAAGGAAATCACGTTTTAGAGCTAGAAATAGC	DUSP7_gRNA5	CTCGGCGCTCTTGCAGGGCA	EGFR_gRNA4	AAAACCGTAAAGGAAATCAC	SynLethDB_gene_pair	1149
DUSP7_gRNA5_N_EGFR_gRNA5_SL_oligo	CATGCGAGAAAAGCCTTGTTTGGCTCGGCGCTCTTGCAGGGCAGTTTGGGTCTTCGAGAAGACCTCACCGGCAAGTGTAAGAAGTGCGAAGTTTTAGAGCTAGAAATAGC	DUSP7_gRNA5	CTCGGCGCTCTTGCAGGGCA	EGFR_gRNA5	GCAAGTGTAAGAAGTGCGAA	SynLethDB_gene_pair	1150
DUSP7_gRNA1_N_Fluc_gRNA_1_SL_oligo	CATGCGAGAAAAGCCTTGTTTGGGAACTCGCCGCCGTGCTCGAGTTTGGGTCTTCGAGAAGACCTCACCGGTGTTGGGCGCGTTATTTATGTTTTAGAGCTAGAAATAGC	DUSP7_gRNA1	GAACTCGCCGCCGTGCTCGA	Fluc_gRNA_1	GTGTTGGGCGCGTTATTTAT	SynLethDB_gene_pair	1151
DUSP7_gRNA2_N_Fluc_gRNA_1_SL_oligo	CATGCGAGAAAAGCCTTGTTTGGGGCCTCGTCGTAGAGCAGCAGTTTGGGTCTTCGAGAAGACCTCACCGGTGTTGGGCGCGTTATTTATGTTTTAGAGCTAGAAATAGC	DUSP7_gRNA2	GGCCTCGTCGTAGAGCAGCA	Fluc_gRNA_1	GTGTTGGGCGCGTTATTTAT	SynLethDB_gene_pair	1152
DUSP7_gRNA3_N_Fluc_gRNA_1_SL_oligo	CATGCGAGAAAAGCCTTGTTTGGGACAGGGAAGGCTGGTTGGCGTTTGGGTCTTCGAGAAGACCTCACCGGTGTTGGGCGCGTTATTTATGTTTTAGAGCTAGAAATAGC	DUSP7_gRNA3	GACAGGGAAGGCTGGTTGGC	Fluc_gRNA_1	GTGTTGGGCGCGTTATTTAT	SynLethDB_gene_pair	1153
DUSP7_gRNA4_N_Fluc_gRNA_1_SL_oligo	CATGCGAGAAAAGCCTTGTTTGGGTAGGTGCTGTGTGCTGGGCGTTTGGGTCTTCGAGAAGACCTCACCGGTGTTGGGCGCGTTATTTATGTTTTAGAGCTAGAAATAGC	DUSP7_gRNA4	GTAGGTGCTGTGTGCTGGGC	Fluc_gRNA_1	GTGTTGGGCGCGTTATTTAT	SynLethDB_gene_pair	1154
DUSP7_gRNA5_N_Fluc_gRNA_1_SL_oligo	CATGCGAGAAAAGCCTTGTTTGGCTCGGCGCTCTTGCAGGGCAGTTTGGGTCTTCGAGAAGACCTCACCGGTGTTGGGCGCGTTATTTATGTTTTAGAGCTAGAAATAGC	DUSP7_gRNA5	CTCGGCGCTCTTGCAGGGCA	Fluc_gRNA_1	GTGTTGGGCGCGTTATTTAT	SynLethDB_gene_pair	1155
EGFR_gRNA1_N_SH2D3C_gRNA1_SL_oligo	CATGCGAGAAAAGCCTTGTTTGGGCTGCCCATGAGAAATTTACGTTTGGGTCTTCGAGAAGACCTCACCGTGCTCCAGCCGAGAAATCTGGTTTTAGAGCTAGAAATAGC	EGFR_gRNA1	GCTGCCCATGAGAAATTTAC	SH2D3C_gRNA1	TGCTCCAGCCGAGAAATCTG	SynLethDB_gene_pair	1156
EGFR_gRNA1_N_SH2D3C_gRNA2_SL_oligo	CATGCGAGAAAAGCCTTGTTTGGGCTGCCCATGAGAAATTTACGTTTGGGTCTTCGAGAAGACCTCACCGCGGGGCCTACTCACCTCTCGGTTTTAGAGCTAGAAATAGC	EGFR_gRNA1	GCTGCCCATGAGAAATTTAC	SH2D3C_gRNA2	CGGGGCCTACTCACCTCTCG	SynLethDB_gene_pair	1157
EGFR_gRNA1_N_SH2D3C_gRNA3_SL_oligo	CATGCGAGAAAAGCCTTGTTTGGGCTGCCCATGAGAAATTTACGTTTGGGTCTTCGAGAAGACCTCACCGCTCGGGGCCTACTCACCTCTGTTTTAGAGCTAGAAATAGC	EGFR_gRNA1	GCTGCCCATGAGAAATTTAC	SH2D3C_gRNA3	CTCGGGGCCTACTCACCTCT	SynLethDB_gene_pair	1158
EGFR_gRNA1_N_SH2D3C_gRNA4_SL_oligo	CATGCGAGAAAAGCCTTGTTTGGGCTGCCCATGAGAAATTTACGTTTGGGTCTTCGAGAAGACCTCACCGTGATCTTGAAGTGCAAGGCCGTTTTAGAGCTAGAAATAGC	EGFR_gRNA1	GCTGCCCATGAGAAATTTAC	SH2D3C_gRNA4	TGATCTTGAAGTGCAAGGCC	SynLethDB_gene_pair	1159
EGFR_gRNA1_N_SH2D3C_gRNA5_SL_oligo	CATGCGAGAAAAGCCTTGTTTGGGCTGCCCATGAGAAATTTACGTTTGGGTCTTCGAGAAGACCTCACCGTAGGCGTAGCTGCCGGCCATGTTTTAGAGCTAGAAATAGC	EGFR_gRNA1	GCTGCCCATGAGAAATTTAC	SH2D3C_gRNA5	TAGGCGTAGCTGCCGGCCAT	SynLethDB_gene_pair	1160
EGFR_gRNA2_N_SH2D3C_gRNA1_SL_oligo	CATGCGAGAAAAGCCTTGTTTGGTTTCTCTTCTTAGACCATCCGTTTGGGTCTTCGAGAAGACCTCACCGTGCTCCAGCCGAGAAATCTGGTTTTAGAGCTAGAAATAGC	EGFR_gRNA2	TTTCTCTTCTTAGACCATCC	SH2D3C_gRNA1	TGCTCCAGCCGAGAAATCTG	SynLethDB_gene_pair	1161
EGFR_gRNA2_N_SH2D3C_gRNA2_SL_oligo	CATGCGAGAAAAGCCTTGTTTGGTTTCTCTTCTTAGACCATCCGTTTGGGTCTTCGAGAAGACCTCACCGCGGGGCCTACTCACCTCTCGGTTTTAGAGCTAGAAATAGC	EGFR_gRNA2	TTTCTCTTCTTAGACCATCC	SH2D3C_gRNA2	CGGGGCCTACTCACCTCTCG	SynLethDB_gene_pair	1162
EGFR_gRNA2_N_SH2D3C_gRNA3_SL_oligo	CATGCGAGAAAAGCCTTGTTTGGTTTCTCTTCTTAGACCATCCGTTTGGGTCTTCGAGAAGACCTCACCGCTCGGGGCCTACTCACCTCTGTTTTAGAGCTAGAAATAGC	EGFR_gRNA2	TTTCTCTTCTTAGACCATCC	SH2D3C_gRNA3	CTCGGGGCCTACTCACCTCT	SynLethDB_gene_pair	1163
EGFR_gRNA2_N_SH2D3C_gRNA4_SL_oligo	CATGCGAGAAAAGCCTTGTTTGGTTTCTCTTCTTAGACCATCCGTTTGGGTCTTCGAGAAGACCTCACCGTGATCTTGAAGTGCAAGGCCGTTTTAGAGCTAGAAATAGC	EGFR_gRNA2	TTTCTCTTCTTAGACCATCC	SH2D3C_gRNA4	TGATCTTGAAGTGCAAGGCC	SynLethDB_gene_pair	1164
EGFR_gRNA2_N_SH2D3C_gRNA5_SL_oligo	CATGCGAGAAAAGCCTTGTTTGGTTTCTCTTCTTAGACCATCCGTTTGGGTCTTCGAGAAGACCTCACCGTAGGCGTAGCTGCCGGCCATGTTTTAGAGCTAGAAATAGC	EGFR_gRNA2	TTTCTCTTCTTAGACCATCC	SH2D3C_gRNA5	TAGGCGTAGCTGCCGGCCAT	SynLethDB_gene_pair	1165
EGFR_gRNA3_N_SH2D3C_gRNA1_SL_oligo	CATGCGAGAAAAGCCTTGTTTGGATCATTTTCTCAGCCTCCAGGTTTGGGTCTTCGAGAAGACCTCACCGTGCTCCAGCCGAGAAATCTGGTTTTAGAGCTAGAAATAGC	EGFR_gRNA3	ATCATTTTCTCAGCCTCCAG	SH2D3C_gRNA1	TGCTCCAGCCGAGAAATCTG	SynLethDB_gene_pair	1166
EGFR_gRNA3_N_SH2D3C_gRNA2_SL_oligo	CATGCGAGAAAAGCCTTGTTTGGATCATTTTCTCAGCCTCCAGGTTTGGGTCTTCGAGAAGACCTCACCGCGGGGCCTACTCACCTCTCGGTTTTAGAGCTAGAAATAGC	EGFR_gRNA3	ATCATTTTCTCAGCCTCCAG	SH2D3C_gRNA2	CGGGGCCTACTCACCTCTCG	SynLethDB_gene_pair	1167
EGFR_gRNA3_N_SH2D3C_gRNA3_SL_oligo	CATGCGAGAAAAGCCTTGTTTGGATCATTTTCTCAGCCTCCAGGTTTGGGTCTTCGAGAAGACCTCACCGCTCGGGGCCTACTCACCTCTGTTTTAGAGCTAGAAATAGC	EGFR_gRNA3	ATCATTTTCTCAGCCTCCAG	SH2D3C_gRNA3	CTCGGGGCCTACTCACCTCT	SynLethDB_gene_pair	1168
EGFR_gRNA3_N_SH2D3C_gRNA4_SL_oligo	CATGCGAGAAAAGCCTTGTTTGGATCATTTTCTCAGCCTCCAGGTTTGGGTCTTCGAGAAGACCTCACCGTGATCTTGAAGTGCAAGGCCGTTTTAGAGCTAGAAATAGC	EGFR_gRNA3	ATCATTTTCTCAGCCTCCAG	SH2D3C_gRNA4	TGATCTTGAAGTGCAAGGCC	SynLethDB_gene_pair	1169
EGFR_gRNA3_N_SH2D3C_gRNA5_SL_oligo	CATGCGAGAAAAGCCTTGTTTGGATCATTTTCTCAGCCTCCAGGTTTGGGTCTTCGAGAAGACCTCACCGTAGGCGTAGCTGCCGGCCATGTTTTAGAGCTAGAAATAGC	EGFR_gRNA3	ATCATTTTCTCAGCCTCCAG	SH2D3C_gRNA5	TAGGCGTAGCTGCCGGCCAT	SynLethDB_gene_pair	1170
EGFR_gRNA4_N_SH2D3C_gRNA1_SL_oligo	CATGCGAGAAAAGCCTTGTTTGGAAAACCGTAAAGGAAATCACGTTTGGGTCTTCGAGAAGACCTCACCGTGCTCCAGCCGAGAAATCTGGTTTTAGAGCTAGAAATAGC	EGFR_gRNA4	AAAACCGTAAAGGAAATCAC	SH2D3C_gRNA1	TGCTCCAGCCGAGAAATCTG	SynLethDB_gene_pair	1171
EGFR_gRNA4_N_SH2D3C_gRNA2_SL_oligo	CATGCGAGAAAAGCCTTGTTTGGAAAACCGTAAAGGAAATCACGTTTGGGTCTTCGAGAAGACCTCACCGCGGGGCCTACTCACCTCTCGGTTTTAGAGCTAGAAATAGC	EGFR_gRNA4	AAAACCGTAAAGGAAATCAC	SH2D3C_gRNA2	CGGGGCCTACTCACCTCTCG	SynLethDB_gene_pair	1172
EGFR_gRNA4_N_SH2D3C_gRNA3_SL_oligo	CATGCGAGAAAAGCCTTGTTTGGAAAACCGTAAAGGAAATCACGTTTGGGTCTTCGAGAAGACCTCACCGCTCGGGGCCTACTCACCTCTGTTTTAGAGCTAGAAATAGC	EGFR_gRNA4	AAAACCGTAAAGGAAATCAC	SH2D3C_gRNA3	CTCGGGGCCTACTCACCTCT	SynLethDB_gene_pair	1173
EGFR_gRNA4_N_SH2D3C_gRNA4_SL_oligo	CATGCGAGAAAAGCCTTGTTTGGAAAACCGTAAAGGAAATCACGTTTGGGTCTTCGAGAAGACCTCACCGTGATCTTGAAGTGCAAGGCCGTTTTAGAGCTAGAAATAGC	EGFR_gRNA4	AAAACCGTAAAGGAAATCAC	SH2D3C_gRNA4	TGATCTTGAAGTGCAAGGCC	SynLethDB_gene_pair	1174
EGFR_gRNA4_N_SH2D3C_gRNA5_SL_oligo	CATGCGAGAAAAGCCTTGTTTGGAAAACCGTAAAGGAAATCACGTTTGGGTCTTCGAGAAGACCTCACCGTAGGCGTAGCTGCCGGCCATGTTTTAGAGCTAGAAATAGC	EGFR_gRNA4	AAAACCGTAAAGGAAATCAC	SH2D3C_gRNA5	TAGGCGTAGCTGCCGGCCAT	SynLethDB_gene_pair	1175
EGFR_gRNA5_N_SH2D3C_gRNA1_SL_oligo	CATGCGAGAAAAGCCTTGTTTGGGCAAGTGTAAGAAGTGCGAAGTTTGGGTCTTCGAGAAGACCTCACCGTGCTCCAGCCGAGAAATCTGGTTTTAGAGCTAGAAATAGC	EGFR_gRNA5	GCAAGTGTAAGAAGTGCGAA	SH2D3C_gRNA1	TGCTCCAGCCGAGAAATCTG	SynLethDB_gene_pair	1176
EGFR_gRNA5_N_SH2D3C_gRNA2_SL_oligo	CATGCGAGAAAAGCCTTGTTTGGGCAAGTGTAAGAAGTGCGAAGTTTGGGTCTTCGAGAAGACCTCACCGCGGGGCCTACTCACCTCTCGGTTTTAGAGCTAGAAATAGC	EGFR_gRNA5	GCAAGTGTAAGAAGTGCGAA	SH2D3C_gRNA2	CGGGGCCTACTCACCTCTCG	SynLethDB_gene_pair	1177
EGFR_gRNA5_N_SH2D3C_gRNA3_SL_oligo	CATGCGAGAAAAGCCTTGTTTGGGCAAGTGTAAGAAGTGCGAAGTTTGGGTCTTCGAGAAGACCTCACCGCTCGGGGCCTACTCACCTCTGTTTTAGAGCTAGAAATAGC	EGFR_gRNA5	GCAAGTGTAAGAAGTGCGAA	SH2D3C_gRNA3	CTCGGGGCCTACTCACCTCT	SynLethDB_gene_pair	1178
EGFR_gRNA5_N_SH2D3C_gRNA4_SL_oligo	CATGCGAGAAAAGCCTTGTTTGGGCAAGTGTAAGAAGTGCGAAGTTTGGGTCTTCGAGAAGACCTCACCGTGATCTTGAAGTGCAAGGCCGTTTTAGAGCTAGAAATAGC	EGFR_gRNA5	GCAAGTGTAAGAAGTGCGAA	SH2D3C_gRNA4	TGATCTTGAAGTGCAAGGCC	SynLethDB_gene_pair	1179
EGFR_gRNA5_N_SH2D3C_gRNA5_SL_oligo	CATGCGAGAAAAGCCTTGTTTGGGCAAGTGTAAGAAGTGCGAAGTTTGGGTCTTCGAGAAGACCTCACCGTAGGCGTAGCTGCCGGCCATGTTTTAGAGCTAGAAATAGC	EGFR_gRNA5	GCAAGTGTAAGAAGTGCGAA	SH2D3C_gRNA5	TAGGCGTAGCTGCCGGCCAT	SynLethDB_gene_pair	1180
SH2D3C_gRNA1_N_Fluc_gRNA_1_SL_oligo	CATGCGAGAAAAGCCTTGTTTGGTGCTCCAGCCGAGAAATCTGGTTTGGGTCTTCGAGAAGACCTCACCGGTGTTGGGCGCGTTATTTATGTTTTAGAGCTAGAAATAGC	SH2D3C_gRNA1	TGCTCCAGCCGAGAAATCTG	Fluc_gRNA_1	GTGTTGGGCGCGTTATTTAT	SynLethDB_gene_pair	1181
SH2D3C_gRNA2_N_Fluc_gRNA_1_SL_oligo	CATGCGAGAAAAGCCTTGTTTGGCGGGGCCTACTCACCTCTCGGTTTGGGTCTTCGAGAAGACCTCACCGGTGTTGGGCGCGTTATTTATGTTTTAGAGCTAGAAATAGC	SH2D3C_gRNA2	CGGGGCCTACTCACCTCTCG	Fluc_gRNA_1	GTGTTGGGCGCGTTATTTAT	SynLethDB_gene_pair	1182
SH2D3C_gRNA3_N_Fluc_gRNA_1_SL_oligo	CATGCGAGAAAAGCCTTGTTTGGCTCGGGGCCTACTCACCTCTGTTTGGGTCTTCGAGAAGACCTCACCGGTGTTGGGCGCGTTATTTATGTTTTAGAGCTAGAAATAGC	SH2D3C_gRNA3	CTCGGGGCCTACTCACCTCT	Fluc_gRNA_1	GTGTTGGGCGCGTTATTTAT	SynLethDB_gene_pair	1183
SH2D3C_gRNA4_N_Fluc_gRNA_1_SL_oligo	CATGCGAGAAAAGCCTTGTTTGGTGATCTTGAAGTGCAAGGCCGTTTGGGTCTTCGAGAAGACCTCACCGGTGTTGGGCGCGTTATTTATGTTTTAGAGCTAGAAATAGC	SH2D3C_gRNA4	TGATCTTGAAGTGCAAGGCC	Fluc_gRNA_1	GTGTTGGGCGCGTTATTTAT	SynLethDB_gene_pair	1184
SH2D3C_gRNA5_N_Fluc_gRNA_1_SL_oligo	CATGCGAGAAAAGCCTTGTTTGGTAGGCGTAGCTGCCGGCCATGTTTGGGTCTTCGAGAAGACCTCACCGGTGTTGGGCGCGTTATTTATGTTTTAGAGCTAGAAATAGC	SH2D3C_gRNA5	TAGGCGTAGCTGCCGGCCAT	Fluc_gRNA_1	GTGTTGGGCGCGTTATTTAT	SynLethDB_gene_pair	1185
EGFR_gRNA1_N_SHC1_gRNA1_SL_oligo	CATGCGAGAAAAGCCTTGTTTGGGCTGCCCATGAGAAATTTACGTTTGGGTCTTCGAGAAGACCTCACCGACCAACCTGTTTGCAGTCTGGTTTTAGAGCTAGAAATAGC	EGFR_gRNA1	GCTGCCCATGAGAAATTTAC	SHC1_gRNA1	ACCAACCTGTTTGCAGTCTG	SynLethDB_gene_pair	1186
EGFR_gRNA1_N_SHC1_gRNA2_SL_oligo	CATGCGAGAAAAGCCTTGTTTGGGCTGCCCATGAGAAATTTACGTTTGGGTCTTCGAGAAGACCTCACCGGGTGACTGACACTTTCAAAGGTTTTAGAGCTAGAAATAGC	EGFR_gRNA1	GCTGCCCATGAGAAATTTAC	SHC1_gRNA2	GGTGACTGACACTTTCAAAG	SynLethDB_gene_pair	1187
EGFR_gRNA1_N_SHC1_gRNA3_SL_oligo	CATGCGAGAAAAGCCTTGTTTGGGCTGCCCATGAGAAATTTACGTTTGGGTCTTCGAGAAGACCTCACCGCACAGGGTCTTTGGCAACATGTTTTAGAGCTAGAAATAGC	EGFR_gRNA1	GCTGCCCATGAGAAATTTAC	SHC1_gRNA3	CACAGGGTCTTTGGCAACAT	SynLethDB_gene_pair	1188
EGFR_gRNA1_N_SHC1_gRNA4_SL_oligo	CATGCGAGAAAAGCCTTGTTTGGGCTGCCCATGAGAAATTTACGTTTGGGTCTTCGAGAAGACCTCACCGCTTCGGGACACTCCAGAATGGTTTTAGAGCTAGAAATAGC	EGFR_gRNA1	GCTGCCCATGAGAAATTTAC	SHC1_gRNA4	CTTCGGGACACTCCAGAATG	SynLethDB_gene_pair	1189
EGFR_gRNA1_N_SHC1_gRNA5_SL_oligo	CATGCGAGAAAAGCCTTGTTTGGGCTGCCCATGAGAAATTTACGTTTGGGTCTTCGAGAAGACCTCACCGACCAGACTGATGGCCTCCCTGTTTTAGAGCTAGAAATAGC	EGFR_gRNA1	GCTGCCCATGAGAAATTTAC	SHC1_gRNA5	ACCAGACTGATGGCCTCCCT	SynLethDB_gene_pair	1190
EGFR_gRNA2_N_SHC1_gRNA1_SL_oligo	CATGCGAGAAAAGCCTTGTTTGGTTTCTCTTCTTAGACCATCCGTTTGGGTCTTCGAGAAGACCTCACCGACCAACCTGTTTGCAGTCTGGTTTTAGAGCTAGAAATAGC	EGFR_gRNA2	TTTCTCTTCTTAGACCATCC	SHC1_gRNA1	ACCAACCTGTTTGCAGTCTG	SynLethDB_gene_pair	1191
EGFR_gRNA2_N_SHC1_gRNA2_SL_oligo	CATGCGAGAAAAGCCTTGTTTGGTTTCTCTTCTTAGACCATCCGTTTGGGTCTTCGAGAAGACCTCACCGGGTGACTGACACTTTCAAAGGTTTTAGAGCTAGAAATAGC	EGFR_gRNA2	TTTCTCTTCTTAGACCATCC	SHC1_gRNA2	GGTGACTGACACTTTCAAAG	SynLethDB_gene_pair	1192
EGFR_gRNA2_N_SHC1_gRNA3_SL_oligo	CATGCGAGAAAAGCCTTGTTTGGTTTCTCTTCTTAGACCATCCGTTTGGGTCTTCGAGAAGACCTCACCGCACAGGGTCTTTGGCAACATGTTTTAGAGCTAGAAATAGC	EGFR_gRNA2	TTTCTCTTCTTAGACCATCC	SHC1_gRNA3	CACAGGGTCTTTGGCAACAT	SynLethDB_gene_pair	1193
EGFR_gRNA2_N_SHC1_gRNA4_SL_oligo	CATGCGAGAAAAGCCTTGTTTGGTTTCTCTTCTTAGACCATCCGTTTGGGTCTTCGAGAAGACCTCACCGCTTCGGGACACTCCAGAATGGTTTTAGAGCTAGAAATAGC	EGFR_gRNA2	TTTCTCTTCTTAGACCATCC	SHC1_gRNA4	CTTCGGGACACTCCAGAATG	SynLethDB_gene_pair	1194
EGFR_gRNA2_N_SHC1_gRNA5_SL_oligo	CATGCGAGAAAAGCCTTGTTTGGTTTCTCTTCTTAGACCATCCGTTTGGGTCTTCGAGAAGACCTCACCGACCAGACTGATGGCCTCCCTGTTTTAGAGCTAGAAATAGC	EGFR_gRNA2	TTTCTCTTCTTAGACCATCC	SHC1_gRNA5	ACCAGACTGATGGCCTCCCT	SynLethDB_gene_pair	1195
EGFR_gRNA3_N_SHC1_gRNA1_SL_oligo	CATGCGAGAAAAGCCTTGTTTGGATCATTTTCTCAGCCTCCAGGTTTGGGTCTTCGAGAAGACCTCACCGACCAACCTGTTTGCAGTCTGGTTTTAGAGCTAGAAATAGC	EGFR_gRNA3	ATCATTTTCTCAGCCTCCAG	SHC1_gRNA1	ACCAACCTGTTTGCAGTCTG	SynLethDB_gene_pair	1196
EGFR_gRNA3_N_SHC1_gRNA2_SL_oligo	CATGCGAGAAAAGCCTTGTTTGGATCATTTTCTCAGCCTCCAGGTTTGGGTCTTCGAGAAGACCTCACCGGGTGACTGACACTTTCAAAGGTTTTAGAGCTAGAAATAGC	EGFR_gRNA3	ATCATTTTCTCAGCCTCCAG	SHC1_gRNA2	GGTGACTGACACTTTCAAAG	SynLethDB_gene_pair	1197
EGFR_gRNA3_N_SHC1_gRNA3_SL_oligo	CATGCGAGAAAAGCCTTGTTTGGATCATTTTCTCAGCCTCCAGGTTTGGGTCTTCGAGAAGACCTCACCGCACAGGGTCTTTGGCAACATGTTTTAGAGCTAGAAATAGC	EGFR_gRNA3	ATCATTTTCTCAGCCTCCAG	SHC1_gRNA3	CACAGGGTCTTTGGCAACAT	SynLethDB_gene_pair	1198
EGFR_gRNA3_N_SHC1_gRNA4_SL_oligo	CATGCGAGAAAAGCCTTGTTTGGATCATTTTCTCAGCCTCCAGGTTTGGGTCTTCGAGAAGACCTCACCGCTTCGGGACACTCCAGAATGGTTTTAGAGCTAGAAATAGC	EGFR_gRNA3	ATCATTTTCTCAGCCTCCAG	SHC1_gRNA4	CTTCGGGACACTCCAGAATG	SynLethDB_gene_pair	1199
EGFR_gRNA3_N_SHC1_gRNA5_SL_oligo	CATGCGAGAAAAGCCTTGTTTGGATCATTTTCTCAGCCTCCAGGTTTGGGTCTTCGAGAAGACCTCACCGACCAGACTGATGGCCTCCCTGTTTTAGAGCTAGAAATAGC	EGFR_gRNA3	ATCATTTTCTCAGCCTCCAG	SHC1_gRNA5	ACCAGACTGATGGCCTCCCT	SynLethDB_gene_pair	1200
EGFR_gRNA4_N_SHC1_gRNA1_SL_oligo	CATGCGAGAAAAGCCTTGTTTGGAAAACCGTAAAGGAAATCACGTTTGGGTCTTCGAGAAGACCTCACCGACCAACCTGTTTGCAGTCTGGTTTTAGAGCTAGAAATAGC	EGFR_gRNA4	AAAACCGTAAAGGAAATCAC	SHC1_gRNA1	ACCAACCTGTTTGCAGTCTG	SynLethDB_gene_pair	1201
EGFR_gRNA4_N_SHC1_gRNA2_SL_oligo	CATGCGAGAAAAGCCTTGTTTGGAAAACCGTAAAGGAAATCACGTTTGGGTCTTCGAGAAGACCTCACCGGGTGACTGACACTTTCAAAGGTTTTAGAGCTAGAAATAGC	EGFR_gRNA4	AAAACCGTAAAGGAAATCAC	SHC1_gRNA2	GGTGACTGACACTTTCAAAG	SynLethDB_gene_pair	1202
EGFR_gRNA4_N_SHC1_gRNA3_SL_oligo	CATGCGAGAAAAGCCTTGTTTGGAAAACCGTAAAGGAAATCACGTTTGGGTCTTCGAGAAGACCTCACCGCACAGGGTCTTTGGCAACATGTTTTAGAGCTAGAAATAGC	EGFR_gRNA4	AAAACCGTAAAGGAAATCAC	SHC1_gRNA3	CACAGGGTCTTTGGCAACAT	SynLethDB_gene_pair	1203
EGFR_gRNA4_N_SHC1_gRNA4_SL_oligo	CATGCGAGAAAAGCCTTGTTTGGAAAACCGTAAAGGAAATCACGTTTGGGTCTTCGAGAAGACCTCACCGCTTCGGGACACTCCAGAATGGTTTTAGAGCTAGAAATAGC	EGFR_gRNA4	AAAACCGTAAAGGAAATCAC	SHC1_gRNA4	CTTCGGGACACTCCAGAATG	SynLethDB_gene_pair	1204
EGFR_gRNA4_N_SHC1_gRNA5_SL_oligo	CATGCGAGAAAAGCCTTGTTTGGAAAACCGTAAAGGAAATCACGTTTGGGTCTTCGAGAAGACCTCACCGACCAGACTGATGGCCTCCCTGTTTTAGAGCTAGAAATAGC	EGFR_gRNA4	AAAACCGTAAAGGAAATCAC	SHC1_gRNA5	ACCAGACTGATGGCCTCCCT	SynLethDB_gene_pair	1205
EGFR_gRNA5_N_SHC1_gRNA1_SL_oligo	CATGCGAGAAAAGCCTTGTTTGGGCAAGTGTAAGAAGTGCGAAGTTTGGGTCTTCGAGAAGACCTCACCGACCAACCTGTTTGCAGTCTGGTTTTAGAGCTAGAAATAGC	EGFR_gRNA5	GCAAGTGTAAGAAGTGCGAA	SHC1_gRNA1	ACCAACCTGTTTGCAGTCTG	SynLethDB_gene_pair	1206
EGFR_gRNA5_N_SHC1_gRNA2_SL_oligo	CATGCGAGAAAAGCCTTGTTTGGGCAAGTGTAAGAAGTGCGAAGTTTGGGTCTTCGAGAAGACCTCACCGGGTGACTGACACTTTCAAAGGTTTTAGAGCTAGAAATAGC	EGFR_gRNA5	GCAAGTGTAAGAAGTGCGAA	SHC1_gRNA2	GGTGACTGACACTTTCAAAG	SynLethDB_gene_pair	1207
EGFR_gRNA5_N_SHC1_gRNA3_SL_oligo	CATGCGAGAAAAGCCTTGTTTGGGCAAGTGTAAGAAGTGCGAAGTTTGGGTCTTCGAGAAGACCTCACCGCACAGGGTCTTTGGCAACATGTTTTAGAGCTAGAAATAGC	EGFR_gRNA5	GCAAGTGTAAGAAGTGCGAA	SHC1_gRNA3	CACAGGGTCTTTGGCAACAT	SynLethDB_gene_pair	1208
EGFR_gRNA5_N_SHC1_gRNA4_SL_oligo	CATGCGAGAAAAGCCTTGTTTGGGCAAGTGTAAGAAGTGCGAAGTTTGGGTCTTCGAGAAGACCTCACCGCTTCGGGACACTCCAGAATGGTTTTAGAGCTAGAAATAGC	EGFR_gRNA5	GCAAGTGTAAGAAGTGCGAA	SHC1_gRNA4	CTTCGGGACACTCCAGAATG	SynLethDB_gene_pair	1209
EGFR_gRNA5_N_SHC1_gRNA5_SL_oligo	CATGCGAGAAAAGCCTTGTTTGGGCAAGTGTAAGAAGTGCGAAGTTTGGGTCTTCGAGAAGACCTCACCGACCAGACTGATGGCCTCCCTGTTTTAGAGCTAGAAATAGC	EGFR_gRNA5	GCAAGTGTAAGAAGTGCGAA	SHC1_gRNA5	ACCAGACTGATGGCCTCCCT	SynLethDB_gene_pair	1210
SHC1_gRNA1_N_Fluc_gRNA_1_SL_oligo	CATGCGAGAAAAGCCTTGTTTGGACCAACCTGTTTGCAGTCTGGTTTGGGTCTTCGAGAAGACCTCACCGGTGTTGGGCGCGTTATTTATGTTTTAGAGCTAGAAATAGC	SHC1_gRNA1	ACCAACCTGTTTGCAGTCTG	Fluc_gRNA_1	GTGTTGGGCGCGTTATTTAT	SynLethDB_gene_pair	1211
SHC1_gRNA2_N_Fluc_gRNA_1_SL_oligo	CATGCGAGAAAAGCCTTGTTTGGGGTGACTGACACTTTCAAAGGTTTGGGTCTTCGAGAAGACCTCACCGGTGTTGGGCGCGTTATTTATGTTTTAGAGCTAGAAATAGC	SHC1_gRNA2	GGTGACTGACACTTTCAAAG	Fluc_gRNA_1	GTGTTGGGCGCGTTATTTAT	SynLethDB_gene_pair	1212
SHC1_gRNA3_N_Fluc_gRNA_1_SL_oligo	CATGCGAGAAAAGCCTTGTTTGGCACAGGGTCTTTGGCAACATGTTTGGGTCTTCGAGAAGACCTCACCGGTGTTGGGCGCGTTATTTATGTTTTAGAGCTAGAAATAGC	SHC1_gRNA3	CACAGGGTCTTTGGCAACAT	Fluc_gRNA_1	GTGTTGGGCGCGTTATTTAT	SynLethDB_gene_pair	1213
SHC1_gRNA4_N_Fluc_gRNA_1_SL_oligo	CATGCGAGAAAAGCCTTGTTTGGCTTCGGGACACTCCAGAATGGTTTGGGTCTTCGAGAAGACCTCACCGGTGTTGGGCGCGTTATTTATGTTTTAGAGCTAGAAATAGC	SHC1_gRNA4	CTTCGGGACACTCCAGAATG	Fluc_gRNA_1	GTGTTGGGCGCGTTATTTAT	SynLethDB_gene_pair	1214
SHC1_gRNA5_N_Fluc_gRNA_1_SL_oligo	CATGCGAGAAAAGCCTTGTTTGGACCAGACTGATGGCCTCCCTGTTTGGGTCTTCGAGAAGACCTCACCGGTGTTGGGCGCGTTATTTATGTTTTAGAGCTAGAAATAGC	SHC1_gRNA5	ACCAGACTGATGGCCTCCCT	Fluc_gRNA_1	GTGTTGGGCGCGTTATTTAT	SynLethDB_gene_pair	1215
EGFR_gRNA1_N_FLNA_gRNA1_SL_oligo	CATGCGAGAAAAGCCTTGTTTGGGCTGCCCATGAGAAATTTACGTTTGGGTCTTCGAGAAGACCTCACCGGACCACATAAGCCACACCACGTTTTAGAGCTAGAAATAGC	EGFR_gRNA1	GCTGCCCATGAGAAATTTAC	FLNA_gRNA1	GACCACATAAGCCACACCAC	SynLethDB_gene_pair	1216
EGFR_gRNA1_N_FLNA_gRNA2_SL_oligo	CATGCGAGAAAAGCCTTGTTTGGGCTGCCCATGAGAAATTTACGTTTGGGTCTTCGAGAAGACCTCACCGGACGTATTTGCCCGGCTGGGGTTTTAGAGCTAGAAATAGC	EGFR_gRNA1	GCTGCCCATGAGAAATTTAC	FLNA_gRNA2	GACGTATTTGCCCGGCTGGG	SynLethDB_gene_pair	1217
EGFR_gRNA1_N_FLNA_gRNA3_SL_oligo	CATGCGAGAAAAGCCTTGTTTGGGCTGCCCATGAGAAATTTACGTTTGGGTCTTCGAGAAGACCTCACCGTCGCCAGACGGAGAAGCCACGTTTTAGAGCTAGAAATAGC	EGFR_gRNA1	GCTGCCCATGAGAAATTTAC	FLNA_gRNA3	TCGCCAGACGGAGAAGCCAC	SynLethDB_gene_pair	1218
EGFR_gRNA1_N_FLNA_gRNA4_SL_oligo	CATGCGAGAAAAGCCTTGTTTGGGCTGCCCATGAGAAATTTACGTTTGGGTCTTCGAGAAGACCTCACCGCAAAGGTGTGGCCTTCGTGAGTTTTAGAGCTAGAAATAGC	EGFR_gRNA1	GCTGCCCATGAGAAATTTAC	FLNA_gRNA4	CAAAGGTGTGGCCTTCGTGA	SynLethDB_gene_pair	1219
EGFR_gRNA1_N_FLNA_gRNA5_SL_oligo	CATGCGAGAAAAGCCTTGTTTGGGCTGCCCATGAGAAATTTACGTTTGGGTCTTCGAGAAGACCTCACCGCTTCCACGATCTCGGCCTCAGTTTTAGAGCTAGAAATAGC	EGFR_gRNA1	GCTGCCCATGAGAAATTTAC	FLNA_gRNA5	CTTCCACGATCTCGGCCTCA	SynLethDB_gene_pair	1220
EGFR_gRNA2_N_FLNA_gRNA1_SL_oligo	CATGCGAGAAAAGCCTTGTTTGGTTTCTCTTCTTAGACCATCCGTTTGGGTCTTCGAGAAGACCTCACCGGACCACATAAGCCACACCACGTTTTAGAGCTAGAAATAGC	EGFR_gRNA2	TTTCTCTTCTTAGACCATCC	FLNA_gRNA1	GACCACATAAGCCACACCAC	SynLethDB_gene_pair	1221
EGFR_gRNA2_N_FLNA_gRNA2_SL_oligo	CATGCGAGAAAAGCCTTGTTTGGTTTCTCTTCTTAGACCATCCGTTTGGGTCTTCGAGAAGACCTCACCGGACGTATTTGCCCGGCTGGGGTTTTAGAGCTAGAAATAGC	EGFR_gRNA2	TTTCTCTTCTTAGACCATCC	FLNA_gRNA2	GACGTATTTGCCCGGCTGGG	SynLethDB_gene_pair	1222
EGFR_gRNA2_N_FLNA_gRNA3_SL_oligo	CATGCGAGAAAAGCCTTGTTTGGTTTCTCTTCTTAGACCATCCGTTTGGGTCTTCGAGAAGACCTCACCGTCGCCAGACGGAGAAGCCACGTTTTAGAGCTAGAAATAGC	EGFR_gRNA2	TTTCTCTTCTTAGACCATCC	FLNA_gRNA3	TCGCCAGACGGAGAAGCCAC	SynLethDB_gene_pair	1223
EGFR_gRNA2_N_FLNA_gRNA4_SL_oligo	CATGCGAGAAAAGCCTTGTTTGGTTTCTCTTCTTAGACCATCCGTTTGGGTCTTCGAGAAGACCTCACCGCAAAGGTGTGGCCTTCGTGAGTTTTAGAGCTAGAAATAGC	EGFR_gRNA2	TTTCTCTTCTTAGACCATCC	FLNA_gRNA4	CAAAGGTGTGGCCTTCGTGA	SynLethDB_gene_pair	1224
EGFR_gRNA2_N_FLNA_gRNA5_SL_oligo	CATGCGAGAAAAGCCTTGTTTGGTTTCTCTTCTTAGACCATCCGTTTGGGTCTTCGAGAAGACCTCACCGCTTCCACGATCTCGGCCTCAGTTTTAGAGCTAGAAATAGC	EGFR_gRNA2	TTTCTCTTCTTAGACCATCC	FLNA_gRNA5	CTTCCACGATCTCGGCCTCA	SynLethDB_gene_pair	1225
EGFR_gRNA3_N_FLNA_gRNA1_SL_oligo	CATGCGAGAAAAGCCTTGTTTGGATCATTTTCTCAGCCTCCAGGTTTGGGTCTTCGAGAAGACCTCACCGGACCACATAAGCCACACCACGTTTTAGAGCTAGAAATAGC	EGFR_gRNA3	ATCATTTTCTCAGCCTCCAG	FLNA_gRNA1	GACCACATAAGCCACACCAC	SynLethDB_gene_pair	1226
EGFR_gRNA3_N_FLNA_gRNA2_SL_oligo	CATGCGAGAAAAGCCTTGTTTGGATCATTTTCTCAGCCTCCAGGTTTGGGTCTTCGAGAAGACCTCACCGGACGTATTTGCCCGGCTGGGGTTTTAGAGCTAGAAATAGC	EGFR_gRNA3	ATCATTTTCTCAGCCTCCAG	FLNA_gRNA2	GACGTATTTGCCCGGCTGGG	SynLethDB_gene_pair	1227
EGFR_gRNA3_N_FLNA_gRNA3_SL_oligo	CATGCGAGAAAAGCCTTGTTTGGATCATTTTCTCAGCCTCCAGGTTTGGGTCTTCGAGAAGACCTCACCGTCGCCAGACGGAGAAGCCACGTTTTAGAGCTAGAAATAGC	EGFR_gRNA3	ATCATTTTCTCAGCCTCCAG	FLNA_gRNA3	TCGCCAGACGGAGAAGCCAC	SynLethDB_gene_pair	1228
EGFR_gRNA3_N_FLNA_gRNA4_SL_oligo	CATGCGAGAAAAGCCTTGTTTGGATCATTTTCTCAGCCTCCAGGTTTGGGTCTTCGAGAAGACCTCACCGCAAAGGTGTGGCCTTCGTGAGTTTTAGAGCTAGAAATAGC	EGFR_gRNA3	ATCATTTTCTCAGCCTCCAG	FLNA_gRNA4	CAAAGGTGTGGCCTTCGTGA	SynLethDB_gene_pair	1229
EGFR_gRNA3_N_FLNA_gRNA5_SL_oligo	CATGCGAGAAAAGCCTTGTTTGGATCATTTTCTCAGCCTCCAGGTTTGGGTCTTCGAGAAGACCTCACCGCTTCCACGATCTCGGCCTCAGTTTTAGAGCTAGAAATAGC	EGFR_gRNA3	ATCATTTTCTCAGCCTCCAG	FLNA_gRNA5	CTTCCACGATCTCGGCCTCA	SynLethDB_gene_pair	1230
EGFR_gRNA4_N_FLNA_gRNA1_SL_oligo	CATGCGAGAAAAGCCTTGTTTGGAAAACCGTAAAGGAAATCACGTTTGGGTCTTCGAGAAGACCTCACCGGACCACATAAGCCACACCACGTTTTAGAGCTAGAAATAGC	EGFR_gRNA4	AAAACCGTAAAGGAAATCAC	FLNA_gRNA1	GACCACATAAGCCACACCAC	SynLethDB_gene_pair	1231
EGFR_gRNA4_N_FLNA_gRNA2_SL_oligo	CATGCGAGAAAAGCCTTGTTTGGAAAACCGTAAAGGAAATCACGTTTGGGTCTTCGAGAAGACCTCACCGGACGTATTTGCCCGGCTGGGGTTTTAGAGCTAGAAATAGC	EGFR_gRNA4	AAAACCGTAAAGGAAATCAC	FLNA_gRNA2	GACGTATTTGCCCGGCTGGG	SynLethDB_gene_pair	1232
EGFR_gRNA4_N_FLNA_gRNA3_SL_oligo	CATGCGAGAAAAGCCTTGTTTGGAAAACCGTAAAGGAAATCACGTTTGGGTCTTCGAGAAGACCTCACCGTCGCCAGACGGAGAAGCCACGTTTTAGAGCTAGAAATAGC	EGFR_gRNA4	AAAACCGTAAAGGAAATCAC	FLNA_gRNA3	TCGCCAGACGGAGAAGCCAC	SynLethDB_gene_pair	1233
EGFR_gRNA4_N_FLNA_gRNA4_SL_oligo	CATGCGAGAAAAGCCTTGTTTGGAAAACCGTAAAGGAAATCACGTTTGGGTCTTCGAGAAGACCTCACCGCAAAGGTGTGGCCTTCGTGAGTTTTAGAGCTAGAAATAGC	EGFR_gRNA4	AAAACCGTAAAGGAAATCAC	FLNA_gRNA4	CAAAGGTGTGGCCTTCGTGA	SynLethDB_gene_pair	1234
EGFR_gRNA4_N_FLNA_gRNA5_SL_oligo	CATGCGAGAAAAGCCTTGTTTGGAAAACCGTAAAGGAAATCACGTTTGGGTCTTCGAGAAGACCTCACCGCTTCCACGATCTCGGCCTCAGTTTTAGAGCTAGAAATAGC	EGFR_gRNA4	AAAACCGTAAAGGAAATCAC	FLNA_gRNA5	CTTCCACGATCTCGGCCTCA	SynLethDB_gene_pair	1235
EGFR_gRNA5_N_FLNA_gRNA1_SL_oligo	CATGCGAGAAAAGCCTTGTTTGGGCAAGTGTAAGAAGTGCGAAGTTTGGGTCTTCGAGAAGACCTCACCGGACCACATAAGCCACACCACGTTTTAGAGCTAGAAATAGC	EGFR_gRNA5	GCAAGTGTAAGAAGTGCGAA	FLNA_gRNA1	GACCACATAAGCCACACCAC	SynLethDB_gene_pair	1236
EGFR_gRNA5_N_FLNA_gRNA2_SL_oligo	CATGCGAGAAAAGCCTTGTTTGGGCAAGTGTAAGAAGTGCGAAGTTTGGGTCTTCGAGAAGACCTCACCGGACGTATTTGCCCGGCTGGGGTTTTAGAGCTAGAAATAGC	EGFR_gRNA5	GCAAGTGTAAGAAGTGCGAA	FLNA_gRNA2	GACGTATTTGCCCGGCTGGG	SynLethDB_gene_pair	1237
EGFR_gRNA5_N_FLNA_gRNA3_SL_oligo	CATGCGAGAAAAGCCTTGTTTGGGCAAGTGTAAGAAGTGCGAAGTTTGGGTCTTCGAGAAGACCTCACCGTCGCCAGACGGAGAAGCCACGTTTTAGAGCTAGAAATAGC	EGFR_gRNA5	GCAAGTGTAAGAAGTGCGAA	FLNA_gRNA3	TCGCCAGACGGAGAAGCCAC	SynLethDB_gene_pair	1238
EGFR_gRNA5_N_FLNA_gRNA4_SL_oligo	CATGCGAGAAAAGCCTTGTTTGGGCAAGTGTAAGAAGTGCGAAGTTTGGGTCTTCGAGAAGACCTCACCGCAAAGGTGTGGCCTTCGTGAGTTTTAGAGCTAGAAATAGC	EGFR_gRNA5	GCAAGTGTAAGAAGTGCGAA	FLNA_gRNA4	CAAAGGTGTGGCCTTCGTGA	SynLethDB_gene_pair	1239
EGFR_gRNA5_N_FLNA_gRNA5_SL_oligo	CATGCGAGAAAAGCCTTGTTTGGGCAAGTGTAAGAAGTGCGAAGTTTGGGTCTTCGAGAAGACCTCACCGCTTCCACGATCTCGGCCTCAGTTTTAGAGCTAGAAATAGC	EGFR_gRNA5	GCAAGTGTAAGAAGTGCGAA	FLNA_gRNA5	CTTCCACGATCTCGGCCTCA	SynLethDB_gene_pair	1240
FLNA_gRNA1_N_Fluc_gRNA_1_SL_oligo	CATGCGAGAAAAGCCTTGTTTGGGACCACATAAGCCACACCACGTTTGGGTCTTCGAGAAGACCTCACCGGTGTTGGGCGCGTTATTTATGTTTTAGAGCTAGAAATAGC	FLNA_gRNA1	GACCACATAAGCCACACCAC	Fluc_gRNA_1	GTGTTGGGCGCGTTATTTAT	SynLethDB_gene_pair	1241
FLNA_gRNA2_N_Fluc_gRNA_1_SL_oligo	CATGCGAGAAAAGCCTTGTTTGGGACGTATTTGCCCGGCTGGGGTTTGGGTCTTCGAGAAGACCTCACCGGTGTTGGGCGCGTTATTTATGTTTTAGAGCTAGAAATAGC	FLNA_gRNA2	GACGTATTTGCCCGGCTGGG	Fluc_gRNA_1	GTGTTGGGCGCGTTATTTAT	SynLethDB_gene_pair	1242
FLNA_gRNA3_N_Fluc_gRNA_1_SL_oligo	CATGCGAGAAAAGCCTTGTTTGGTCGCCAGACGGAGAAGCCACGTTTGGGTCTTCGAGAAGACCTCACCGGTGTTGGGCGCGTTATTTATGTTTTAGAGCTAGAAATAGC	FLNA_gRNA3	TCGCCAGACGGAGAAGCCAC	Fluc_gRNA_1	GTGTTGGGCGCGTTATTTAT	SynLethDB_gene_pair	1243
FLNA_gRNA4_N_Fluc_gRNA_1_SL_oligo	CATGCGAGAAAAGCCTTGTTTGGCAAAGGTGTGGCCTTCGTGAGTTTGGGTCTTCGAGAAGACCTCACCGGTGTTGGGCGCGTTATTTATGTTTTAGAGCTAGAAATAGC	FLNA_gRNA4	CAAAGGTGTGGCCTTCGTGA	Fluc_gRNA_1	GTGTTGGGCGCGTTATTTAT	SynLethDB_gene_pair	1244
FLNA_gRNA5_N_Fluc_gRNA_1_SL_oligo	CATGCGAGAAAAGCCTTGTTTGGCTTCCACGATCTCGGCCTCAGTTTGGGTCTTCGAGAAGACCTCACCGGTGTTGGGCGCGTTATTTATGTTTTAGAGCTAGAAATAGC	FLNA_gRNA5	CTTCCACGATCTCGGCCTCA	Fluc_gRNA_1	GTGTTGGGCGCGTTATTTAT	SynLethDB_gene_pair	1245
EGFR_gRNA1_N_NEDD9_gRNA1_SL_oligo	CATGCGAGAAAAGCCTTGTTTGGGCTGCCCATGAGAAATTTACGTTTGGGTCTTCGAGAAGACCTCACCGCTTGCGAAAGGCCAGTTCCTGTTTTAGAGCTAGAAATAGC	EGFR_gRNA1	GCTGCCCATGAGAAATTTAC	NEDD9_gRNA1	CTTGCGAAAGGCCAGTTCCT	SynLethDB_gene_pair	1246
EGFR_gRNA1_N_NEDD9_gRNA2_SL_oligo	CATGCGAGAAAAGCCTTGTTTGGGCTGCCCATGAGAAATTTACGTTTGGGTCTTCGAGAAGACCTCACCGAGAAGCTTCACCCGGTTGCCGTTTTAGAGCTAGAAATAGC	EGFR_gRNA1	GCTGCCCATGAGAAATTTAC	NEDD9_gRNA2	AGAAGCTTCACCCGGTTGCC	SynLethDB_gene_pair	1247
EGFR_gRNA1_N_NEDD9_gRNA3_SL_oligo	CATGCGAGAAAAGCCTTGTTTGGGCTGCCCATGAGAAATTTACGTTTGGGTCTTCGAGAAGACCTCACCGAGTCTCTCAATAGCTGTGTCGTTTTAGAGCTAGAAATAGC	EGFR_gRNA1	GCTGCCCATGAGAAATTTAC	NEDD9_gRNA3	AGTCTCTCAATAGCTGTGTC	SynLethDB_gene_pair	1248
EGFR_gRNA1_N_NEDD9_gRNA4_SL_oligo	CATGCGAGAAAAGCCTTGTTTGGGCTGCCCATGAGAAATTTACGTTTGGGTCTTCGAGAAGACCTCACCGCCGTGGTGCTGGGGTAATGGGTTTTAGAGCTAGAAATAGC	EGFR_gRNA1	GCTGCCCATGAGAAATTTAC	NEDD9_gRNA4	CCGTGGTGCTGGGGTAATGG	SynLethDB_gene_pair	1249
EGFR_gRNA1_N_NEDD9_gRNA5_SL_oligo	CATGCGAGAAAAGCCTTGTTTGGGCTGCCCATGAGAAATTTACGTTTGGGTCTTCGAGAAGACCTCACCGCTGGAGGCAGTCTCCTGCATGTTTTAGAGCTAGAAATAGC	EGFR_gRNA1	GCTGCCCATGAGAAATTTAC	NEDD9_gRNA5	CTGGAGGCAGTCTCCTGCAT	SynLethDB_gene_pair	1250
EGFR_gRNA2_N_NEDD9_gRNA1_SL_oligo	CATGCGAGAAAAGCCTTGTTTGGTTTCTCTTCTTAGACCATCCGTTTGGGTCTTCGAGAAGACCTCACCGCTTGCGAAAGGCCAGTTCCTGTTTTAGAGCTAGAAATAGC	EGFR_gRNA2	TTTCTCTTCTTAGACCATCC	NEDD9_gRNA1	CTTGCGAAAGGCCAGTTCCT	SynLethDB_gene_pair	1251
EGFR_gRNA2_N_NEDD9_gRNA2_SL_oligo	CATGCGAGAAAAGCCTTGTTTGGTTTCTCTTCTTAGACCATCCGTTTGGGTCTTCGAGAAGACCTCACCGAGAAGCTTCACCCGGTTGCCGTTTTAGAGCTAGAAATAGC	EGFR_gRNA2	TTTCTCTTCTTAGACCATCC	NEDD9_gRNA2	AGAAGCTTCACCCGGTTGCC	SynLethDB_gene_pair	1252
EGFR_gRNA2_N_NEDD9_gRNA3_SL_oligo	CATGCGAGAAAAGCCTTGTTTGGTTTCTCTTCTTAGACCATCCGTTTGGGTCTTCGAGAAGACCTCACCGAGTCTCTCAATAGCTGTGTCGTTTTAGAGCTAGAAATAGC	EGFR_gRNA2	TTTCTCTTCTTAGACCATCC	NEDD9_gRNA3	AGTCTCTCAATAGCTGTGTC	SynLethDB_gene_pair	1253
EGFR_gRNA2_N_NEDD9_gRNA4_SL_oligo	CATGCGAGAAAAGCCTTGTTTGGTTTCTCTTCTTAGACCATCCGTTTGGGTCTTCGAGAAGACCTCACCGCCGTGGTGCTGGGGTAATGGGTTTTAGAGCTAGAAATAGC	EGFR_gRNA2	TTTCTCTTCTTAGACCATCC	NEDD9_gRNA4	CCGTGGTGCTGGGGTAATGG	SynLethDB_gene_pair	1254
EGFR_gRNA2_N_NEDD9_gRNA5_SL_oligo	CATGCGAGAAAAGCCTTGTTTGGTTTCTCTTCTTAGACCATCCGTTTGGGTCTTCGAGAAGACCTCACCGCTGGAGGCAGTCTCCTGCATGTTTTAGAGCTAGAAATAGC	EGFR_gRNA2	TTTCTCTTCTTAGACCATCC	NEDD9_gRNA5	CTGGAGGCAGTCTCCTGCAT	SynLethDB_gene_pair	1255
EGFR_gRNA3_N_NEDD9_gRNA1_SL_oligo	CATGCGAGAAAAGCCTTGTTTGGATCATTTTCTCAGCCTCCAGGTTTGGGTCTTCGAGAAGACCTCACCGCTTGCGAAAGGCCAGTTCCTGTTTTAGAGCTAGAAATAGC	EGFR_gRNA3	ATCATTTTCTCAGCCTCCAG	NEDD9_gRNA1	CTTGCGAAAGGCCAGTTCCT	SynLethDB_gene_pair	1256
EGFR_gRNA3_N_NEDD9_gRNA2_SL_oligo	CATGCGAGAAAAGCCTTGTTTGGATCATTTTCTCAGCCTCCAGGTTTGGGTCTTCGAGAAGACCTCACCGAGAAGCTTCACCCGGTTGCCGTTTTAGAGCTAGAAATAGC	EGFR_gRNA3	ATCATTTTCTCAGCCTCCAG	NEDD9_gRNA2	AGAAGCTTCACCCGGTTGCC	SynLethDB_gene_pair	1257
EGFR_gRNA3_N_NEDD9_gRNA3_SL_oligo	CATGCGAGAAAAGCCTTGTTTGGATCATTTTCTCAGCCTCCAGGTTTGGGTCTTCGAGAAGACCTCACCGAGTCTCTCAATAGCTGTGTCGTTTTAGAGCTAGAAATAGC	EGFR_gRNA3	ATCATTTTCTCAGCCTCCAG	NEDD9_gRNA3	AGTCTCTCAATAGCTGTGTC	SynLethDB_gene_pair	1258
EGFR_gRNA3_N_NEDD9_gRNA4_SL_oligo	CATGCGAGAAAAGCCTTGTTTGGATCATTTTCTCAGCCTCCAGGTTTGGGTCTTCGAGAAGACCTCACCGCCGTGGTGCTGGGGTAATGGGTTTTAGAGCTAGAAATAGC	EGFR_gRNA3	ATCATTTTCTCAGCCTCCAG	NEDD9_gRNA4	CCGTGGTGCTGGGGTAATGG	SynLethDB_gene_pair	1259
EGFR_gRNA3_N_NEDD9_gRNA5_SL_oligo	CATGCGAGAAAAGCCTTGTTTGGATCATTTTCTCAGCCTCCAGGTTTGGGTCTTCGAGAAGACCTCACCGCTGGAGGCAGTCTCCTGCATGTTTTAGAGCTAGAAATAGC	EGFR_gRNA3	ATCATTTTCTCAGCCTCCAG	NEDD9_gRNA5	CTGGAGGCAGTCTCCTGCAT	SynLethDB_gene_pair	1260
EGFR_gRNA4_N_NEDD9_gRNA1_SL_oligo	CATGCGAGAAAAGCCTTGTTTGGAAAACCGTAAAGGAAATCACGTTTGGGTCTTCGAGAAGACCTCACCGCTTGCGAAAGGCCAGTTCCTGTTTTAGAGCTAGAAATAGC	EGFR_gRNA4	AAAACCGTAAAGGAAATCAC	NEDD9_gRNA1	CTTGCGAAAGGCCAGTTCCT	SynLethDB_gene_pair	1261
EGFR_gRNA4_N_NEDD9_gRNA2_SL_oligo	CATGCGAGAAAAGCCTTGTTTGGAAAACCGTAAAGGAAATCACGTTTGGGTCTTCGAGAAGACCTCACCGAGAAGCTTCACCCGGTTGCCGTTTTAGAGCTAGAAATAGC	EGFR_gRNA4	AAAACCGTAAAGGAAATCAC	NEDD9_gRNA2	AGAAGCTTCACCCGGTTGCC	SynLethDB_gene_pair	1262
EGFR_gRNA4_N_NEDD9_gRNA3_SL_oligo	CATGCGAGAAAAGCCTTGTTTGGAAAACCGTAAAGGAAATCACGTTTGGGTCTTCGAGAAGACCTCACCGAGTCTCTCAATAGCTGTGTCGTTTTAGAGCTAGAAATAGC	EGFR_gRNA4	AAAACCGTAAAGGAAATCAC	NEDD9_gRNA3	AGTCTCTCAATAGCTGTGTC	SynLethDB_gene_pair	1263
EGFR_gRNA4_N_NEDD9_gRNA4_SL_oligo	CATGCGAGAAAAGCCTTGTTTGGAAAACCGTAAAGGAAATCACGTTTGGGTCTTCGAGAAGACCTCACCGCCGTGGTGCTGGGGTAATGGGTTTTAGAGCTAGAAATAGC	EGFR_gRNA4	AAAACCGTAAAGGAAATCAC	NEDD9_gRNA4	CCGTGGTGCTGGGGTAATGG	SynLethDB_gene_pair	1264
EGFR_gRNA4_N_NEDD9_gRNA5_SL_oligo	CATGCGAGAAAAGCCTTGTTTGGAAAACCGTAAAGGAAATCACGTTTGGGTCTTCGAGAAGACCTCACCGCTGGAGGCAGTCTCCTGCATGTTTTAGAGCTAGAAATAGC	EGFR_gRNA4	AAAACCGTAAAGGAAATCAC	NEDD9_gRNA5	CTGGAGGCAGTCTCCTGCAT	SynLethDB_gene_pair	1265
EGFR_gRNA5_N_NEDD9_gRNA1_SL_oligo	CATGCGAGAAAAGCCTTGTTTGGGCAAGTGTAAGAAGTGCGAAGTTTGGGTCTTCGAGAAGACCTCACCGCTTGCGAAAGGCCAGTTCCTGTTTTAGAGCTAGAAATAGC	EGFR_gRNA5	GCAAGTGTAAGAAGTGCGAA	NEDD9_gRNA1	CTTGCGAAAGGCCAGTTCCT	SynLethDB_gene_pair	1266
EGFR_gRNA5_N_NEDD9_gRNA2_SL_oligo	CATGCGAGAAAAGCCTTGTTTGGGCAAGTGTAAGAAGTGCGAAGTTTGGGTCTTCGAGAAGACCTCACCGAGAAGCTTCACCCGGTTGCCGTTTTAGAGCTAGAAATAGC	EGFR_gRNA5	GCAAGTGTAAGAAGTGCGAA	NEDD9_gRNA2	AGAAGCTTCACCCGGTTGCC	SynLethDB_gene_pair	1267
EGFR_gRNA5_N_NEDD9_gRNA3_SL_oligo	CATGCGAGAAAAGCCTTGTTTGGGCAAGTGTAAGAAGTGCGAAGTTTGGGTCTTCGAGAAGACCTCACCGAGTCTCTCAATAGCTGTGTCGTTTTAGAGCTAGAAATAGC	EGFR_gRNA5	GCAAGTGTAAGAAGTGCGAA	NEDD9_gRNA3	AGTCTCTCAATAGCTGTGTC	SynLethDB_gene_pair	1268
EGFR_gRNA5_N_NEDD9_gRNA4_SL_oligo	CATGCGAGAAAAGCCTTGTTTGGGCAAGTGTAAGAAGTGCGAAGTTTGGGTCTTCGAGAAGACCTCACCGCCGTGGTGCTGGGGTAATGGGTTTTAGAGCTAGAAATAGC	EGFR_gRNA5	GCAAGTGTAAGAAGTGCGAA	NEDD9_gRNA4	CCGTGGTGCTGGGGTAATGG	SynLethDB_gene_pair	1269
EGFR_gRNA5_N_NEDD9_gRNA5_SL_oligo	CATGCGAGAAAAGCCTTGTTTGGGCAAGTGTAAGAAGTGCGAAGTTTGGGTCTTCGAGAAGACCTCACCGCTGGAGGCAGTCTCCTGCATGTTTTAGAGCTAGAAATAGC	EGFR_gRNA5	GCAAGTGTAAGAAGTGCGAA	NEDD9_gRNA5	CTGGAGGCAGTCTCCTGCAT	SynLethDB_gene_pair	1270
NEDD9_gRNA1_N_Fluc_gRNA_1_SL_oligo	CATGCGAGAAAAGCCTTGTTTGGCTTGCGAAAGGCCAGTTCCTGTTTGGGTCTTCGAGAAGACCTCACCGGTGTTGGGCGCGTTATTTATGTTTTAGAGCTAGAAATAGC	NEDD9_gRNA1	CTTGCGAAAGGCCAGTTCCT	Fluc_gRNA_1	GTGTTGGGCGCGTTATTTAT	SynLethDB_gene_pair	1271
NEDD9_gRNA2_N_Fluc_gRNA_1_SL_oligo	CATGCGAGAAAAGCCTTGTTTGGAGAAGCTTCACCCGGTTGCCGTTTGGGTCTTCGAGAAGACCTCACCGGTGTTGGGCGCGTTATTTATGTTTTAGAGCTAGAAATAGC	NEDD9_gRNA2	AGAAGCTTCACCCGGTTGCC	Fluc_gRNA_1	GTGTTGGGCGCGTTATTTAT	SynLethDB_gene_pair	1272
NEDD9_gRNA3_N_Fluc_gRNA_1_SL_oligo	CATGCGAGAAAAGCCTTGTTTGGAGTCTCTCAATAGCTGTGTCGTTTGGGTCTTCGAGAAGACCTCACCGGTGTTGGGCGCGTTATTTATGTTTTAGAGCTAGAAATAGC	NEDD9_gRNA3	AGTCTCTCAATAGCTGTGTC	Fluc_gRNA_1	GTGTTGGGCGCGTTATTTAT	SynLethDB_gene_pair	1273
NEDD9_gRNA4_N_Fluc_gRNA_1_SL_oligo	CATGCGAGAAAAGCCTTGTTTGGCCGTGGTGCTGGGGTAATGGGTTTGGGTCTTCGAGAAGACCTCACCGGTGTTGGGCGCGTTATTTATGTTTTAGAGCTAGAAATAGC	NEDD9_gRNA4	CCGTGGTGCTGGGGTAATGG	Fluc_gRNA_1	GTGTTGGGCGCGTTATTTAT	SynLethDB_gene_pair	1274
NEDD9_gRNA5_N_Fluc_gRNA_1_SL_oligo	CATGCGAGAAAAGCCTTGTTTGGCTGGAGGCAGTCTCCTGCATGTTTGGGTCTTCGAGAAGACCTCACCGGTGTTGGGCGCGTTATTTATGTTTTAGAGCTAGAAATAGC	NEDD9_gRNA5	CTGGAGGCAGTCTCCTGCAT	Fluc_gRNA_1	GTGTTGGGCGCGTTATTTAT	SynLethDB_gene_pair	1275
BCAR1_gRNA1_N_EGFR_gRNA1_SL_oligo	CATGCGAGAAAAGCCTTGTTTGGAAGATCTTGAGGCGGTTCCCGTTTGGGTCTTCGAGAAGACCTCACCGGCTGCCCATGAGAAATTTACGTTTTAGAGCTAGAAATAGC	BCAR1_gRNA1	AAGATCTTGAGGCGGTTCCC	EGFR_gRNA1	GCTGCCCATGAGAAATTTAC	SynLethDB_gene_pair	1276
BCAR1_gRNA1_N_EGFR_gRNA2_SL_oligo	CATGCGAGAAAAGCCTTGTTTGGAAGATCTTGAGGCGGTTCCCGTTTGGGTCTTCGAGAAGACCTCACCGTTTCTCTTCTTAGACCATCCGTTTTAGAGCTAGAAATAGC	BCAR1_gRNA1	AAGATCTTGAGGCGGTTCCC	EGFR_gRNA2	TTTCTCTTCTTAGACCATCC	SynLethDB_gene_pair	1277
BCAR1_gRNA1_N_EGFR_gRNA3_SL_oligo	CATGCGAGAAAAGCCTTGTTTGGAAGATCTTGAGGCGGTTCCCGTTTGGGTCTTCGAGAAGACCTCACCGATCATTTTCTCAGCCTCCAGGTTTTAGAGCTAGAAATAGC	BCAR1_gRNA1	AAGATCTTGAGGCGGTTCCC	EGFR_gRNA3	ATCATTTTCTCAGCCTCCAG	SynLethDB_gene_pair	1278
BCAR1_gRNA1_N_EGFR_gRNA4_SL_oligo	CATGCGAGAAAAGCCTTGTTTGGAAGATCTTGAGGCGGTTCCCGTTTGGGTCTTCGAGAAGACCTCACCGAAAACCGTAAAGGAAATCACGTTTTAGAGCTAGAAATAGC	BCAR1_gRNA1	AAGATCTTGAGGCGGTTCCC	EGFR_gRNA4	AAAACCGTAAAGGAAATCAC	SynLethDB_gene_pair	1279
BCAR1_gRNA1_N_EGFR_gRNA5_SL_oligo	CATGCGAGAAAAGCCTTGTTTGGAAGATCTTGAGGCGGTTCCCGTTTGGGTCTTCGAGAAGACCTCACCGGCAAGTGTAAGAAGTGCGAAGTTTTAGAGCTAGAAATAGC	BCAR1_gRNA1	AAGATCTTGAGGCGGTTCCC	EGFR_gRNA5	GCAAGTGTAAGAAGTGCGAA	SynLethDB_gene_pair	1280
BCAR1_gRNA2_N_EGFR_gRNA1_SL_oligo	CATGCGAGAAAAGCCTTGTTTGGCACATTGTCATAGAGCGCTTGTTTGGGTCTTCGAGAAGACCTCACCGGCTGCCCATGAGAAATTTACGTTTTAGAGCTAGAAATAGC	BCAR1_gRNA2	CACATTGTCATAGAGCGCTT	EGFR_gRNA1	GCTGCCCATGAGAAATTTAC	SynLethDB_gene_pair	1281
BCAR1_gRNA2_N_EGFR_gRNA2_SL_oligo	CATGCGAGAAAAGCCTTGTTTGGCACATTGTCATAGAGCGCTTGTTTGGGTCTTCGAGAAGACCTCACCGTTTCTCTTCTTAGACCATCCGTTTTAGAGCTAGAAATAGC	BCAR1_gRNA2	CACATTGTCATAGAGCGCTT	EGFR_gRNA2	TTTCTCTTCTTAGACCATCC	SynLethDB_gene_pair	1282
BCAR1_gRNA2_N_EGFR_gRNA3_SL_oligo	CATGCGAGAAAAGCCTTGTTTGGCACATTGTCATAGAGCGCTTGTTTGGGTCTTCGAGAAGACCTCACCGATCATTTTCTCAGCCTCCAGGTTTTAGAGCTAGAAATAGC	BCAR1_gRNA2	CACATTGTCATAGAGCGCTT	EGFR_gRNA3	ATCATTTTCTCAGCCTCCAG	SynLethDB_gene_pair	1283
BCAR1_gRNA2_N_EGFR_gRNA4_SL_oligo	CATGCGAGAAAAGCCTTGTTTGGCACATTGTCATAGAGCGCTTGTTTGGGTCTTCGAGAAGACCTCACCGAAAACCGTAAAGGAAATCACGTTTTAGAGCTAGAAATAGC	BCAR1_gRNA2	CACATTGTCATAGAGCGCTT	EGFR_gRNA4	AAAACCGTAAAGGAAATCAC	SynLethDB_gene_pair	1284
BCAR1_gRNA2_N_EGFR_gRNA5_SL_oligo	CATGCGAGAAAAGCCTTGTTTGGCACATTGTCATAGAGCGCTTGTTTGGGTCTTCGAGAAGACCTCACCGGCAAGTGTAAGAAGTGCGAAGTTTTAGAGCTAGAAATAGC	BCAR1_gRNA2	CACATTGTCATAGAGCGCTT	EGFR_gRNA5	GCAAGTGTAAGAAGTGCGAA	SynLethDB_gene_pair	1285
BCAR1_gRNA3_N_EGFR_gRNA1_SL_oligo	CATGCGAGAAAAGCCTTGTTTGGGACCATGTGCCACCAGCGTCGTTTGGGTCTTCGAGAAGACCTCACCGGCTGCCCATGAGAAATTTACGTTTTAGAGCTAGAAATAGC	BCAR1_gRNA3	GACCATGTGCCACCAGCGTC	EGFR_gRNA1	GCTGCCCATGAGAAATTTAC	SynLethDB_gene_pair	1286
BCAR1_gRNA3_N_EGFR_gRNA2_SL_oligo	CATGCGAGAAAAGCCTTGTTTGGGACCATGTGCCACCAGCGTCGTTTGGGTCTTCGAGAAGACCTCACCGTTTCTCTTCTTAGACCATCCGTTTTAGAGCTAGAAATAGC	BCAR1_gRNA3	GACCATGTGCCACCAGCGTC	EGFR_gRNA2	TTTCTCTTCTTAGACCATCC	SynLethDB_gene_pair	1287
BCAR1_gRNA3_N_EGFR_gRNA3_SL_oligo	CATGCGAGAAAAGCCTTGTTTGGGACCATGTGCCACCAGCGTCGTTTGGGTCTTCGAGAAGACCTCACCGATCATTTTCTCAGCCTCCAGGTTTTAGAGCTAGAAATAGC	BCAR1_gRNA3	GACCATGTGCCACCAGCGTC	EGFR_gRNA3	ATCATTTTCTCAGCCTCCAG	SynLethDB_gene_pair	1288
BCAR1_gRNA3_N_EGFR_gRNA4_SL_oligo	CATGCGAGAAAAGCCTTGTTTGGGACCATGTGCCACCAGCGTCGTTTGGGTCTTCGAGAAGACCTCACCGAAAACCGTAAAGGAAATCACGTTTTAGAGCTAGAAATAGC	BCAR1_gRNA3	GACCATGTGCCACCAGCGTC	EGFR_gRNA4	AAAACCGTAAAGGAAATCAC	SynLethDB_gene_pair	1289
BCAR1_gRNA3_N_EGFR_gRNA5_SL_oligo	CATGCGAGAAAAGCCTTGTTTGGGACCATGTGCCACCAGCGTCGTTTGGGTCTTCGAGAAGACCTCACCGGCAAGTGTAAGAAGTGCGAAGTTTTAGAGCTAGAAATAGC	BCAR1_gRNA3	GACCATGTGCCACCAGCGTC	EGFR_gRNA5	GCAAGTGTAAGAAGTGCGAA	SynLethDB_gene_pair	1290
BCAR1_gRNA4_N_EGFR_gRNA1_SL_oligo	CATGCGAGAAAAGCCTTGTTTGGACCATGTCCTGGGCCGCGGAGTTTGGGTCTTCGAGAAGACCTCACCGGCTGCCCATGAGAAATTTACGTTTTAGAGCTAGAAATAGC	BCAR1_gRNA4	ACCATGTCCTGGGCCGCGGA	EGFR_gRNA1	GCTGCCCATGAGAAATTTAC	SynLethDB_gene_pair	1291
BCAR1_gRNA4_N_EGFR_gRNA2_SL_oligo	CATGCGAGAAAAGCCTTGTTTGGACCATGTCCTGGGCCGCGGAGTTTGGGTCTTCGAGAAGACCTCACCGTTTCTCTTCTTAGACCATCCGTTTTAGAGCTAGAAATAGC	BCAR1_gRNA4	ACCATGTCCTGGGCCGCGGA	EGFR_gRNA2	TTTCTCTTCTTAGACCATCC	SynLethDB_gene_pair	1292
BCAR1_gRNA4_N_EGFR_gRNA3_SL_oligo	CATGCGAGAAAAGCCTTGTTTGGACCATGTCCTGGGCCGCGGAGTTTGGGTCTTCGAGAAGACCTCACCGATCATTTTCTCAGCCTCCAGGTTTTAGAGCTAGAAATAGC	BCAR1_gRNA4	ACCATGTCCTGGGCCGCGGA	EGFR_gRNA3	ATCATTTTCTCAGCCTCCAG	SynLethDB_gene_pair	1293
BCAR1_gRNA4_N_EGFR_gRNA4_SL_oligo	CATGCGAGAAAAGCCTTGTTTGGACCATGTCCTGGGCCGCGGAGTTTGGGTCTTCGAGAAGACCTCACCGAAAACCGTAAAGGAAATCACGTTTTAGAGCTAGAAATAGC	BCAR1_gRNA4	ACCATGTCCTGGGCCGCGGA	EGFR_gRNA4	AAAACCGTAAAGGAAATCAC	SynLethDB_gene_pair	1294
BCAR1_gRNA4_N_EGFR_gRNA5_SL_oligo	CATGCGAGAAAAGCCTTGTTTGGACCATGTCCTGGGCCGCGGAGTTTGGGTCTTCGAGAAGACCTCACCGGCAAGTGTAAGAAGTGCGAAGTTTTAGAGCTAGAAATAGC	BCAR1_gRNA4	ACCATGTCCTGGGCCGCGGA	EGFR_gRNA5	GCAAGTGTAAGAAGTGCGAA	SynLethDB_gene_pair	1295
BCAR1_gRNA5_N_EGFR_gRNA1_SL_oligo	CATGCGAGAAAAGCCTTGTTTGGGCGCTTTGGCCAGCACGTTCGTTTGGGTCTTCGAGAAGACCTCACCGGCTGCCCATGAGAAATTTACGTTTTAGAGCTAGAAATAGC	BCAR1_gRNA5	GCGCTTTGGCCAGCACGTTC	EGFR_gRNA1	GCTGCCCATGAGAAATTTAC	SynLethDB_gene_pair	1296
BCAR1_gRNA5_N_EGFR_gRNA2_SL_oligo	CATGCGAGAAAAGCCTTGTTTGGGCGCTTTGGCCAGCACGTTCGTTTGGGTCTTCGAGAAGACCTCACCGTTTCTCTTCTTAGACCATCCGTTTTAGAGCTAGAAATAGC	BCAR1_gRNA5	GCGCTTTGGCCAGCACGTTC	EGFR_gRNA2	TTTCTCTTCTTAGACCATCC	SynLethDB_gene_pair	1297
BCAR1_gRNA5_N_EGFR_gRNA3_SL_oligo	CATGCGAGAAAAGCCTTGTTTGGGCGCTTTGGCCAGCACGTTCGTTTGGGTCTTCGAGAAGACCTCACCGATCATTTTCTCAGCCTCCAGGTTTTAGAGCTAGAAATAGC	BCAR1_gRNA5	GCGCTTTGGCCAGCACGTTC	EGFR_gRNA3	ATCATTTTCTCAGCCTCCAG	SynLethDB_gene_pair	1298
BCAR1_gRNA5_N_EGFR_gRNA4_SL_oligo	CATGCGAGAAAAGCCTTGTTTGGGCGCTTTGGCCAGCACGTTCGTTTGGGTCTTCGAGAAGACCTCACCGAAAACCGTAAAGGAAATCACGTTTTAGAGCTAGAAATAGC	BCAR1_gRNA5	GCGCTTTGGCCAGCACGTTC	EGFR_gRNA4	AAAACCGTAAAGGAAATCAC	SynLethDB_gene_pair	1299
BCAR1_gRNA5_N_EGFR_gRNA5_SL_oligo	CATGCGAGAAAAGCCTTGTTTGGGCGCTTTGGCCAGCACGTTCGTTTGGGTCTTCGAGAAGACCTCACCGGCAAGTGTAAGAAGTGCGAAGTTTTAGAGCTAGAAATAGC	BCAR1_gRNA5	GCGCTTTGGCCAGCACGTTC	EGFR_gRNA5	GCAAGTGTAAGAAGTGCGAA	SynLethDB_gene_pair	1300
BCAR1_gRNA1_N_Fluc_gRNA_1_SL_oligo	CATGCGAGAAAAGCCTTGTTTGGAAGATCTTGAGGCGGTTCCCGTTTGGGTCTTCGAGAAGACCTCACCGGTGTTGGGCGCGTTATTTATGTTTTAGAGCTAGAAATAGC	BCAR1_gRNA1	AAGATCTTGAGGCGGTTCCC	Fluc_gRNA_1	GTGTTGGGCGCGTTATTTAT	SynLethDB_gene_pair	1301
BCAR1_gRNA2_N_Fluc_gRNA_1_SL_oligo	CATGCGAGAAAAGCCTTGTTTGGCACATTGTCATAGAGCGCTTGTTTGGGTCTTCGAGAAGACCTCACCGGTGTTGGGCGCGTTATTTATGTTTTAGAGCTAGAAATAGC	BCAR1_gRNA2	CACATTGTCATAGAGCGCTT	Fluc_gRNA_1	GTGTTGGGCGCGTTATTTAT	SynLethDB_gene_pair	1302
BCAR1_gRNA3_N_Fluc_gRNA_1_SL_oligo	CATGCGAGAAAAGCCTTGTTTGGGACCATGTGCCACCAGCGTCGTTTGGGTCTTCGAGAAGACCTCACCGGTGTTGGGCGCGTTATTTATGTTTTAGAGCTAGAAATAGC	BCAR1_gRNA3	GACCATGTGCCACCAGCGTC	Fluc_gRNA_1	GTGTTGGGCGCGTTATTTAT	SynLethDB_gene_pair	1303
BCAR1_gRNA4_N_Fluc_gRNA_1_SL_oligo	CATGCGAGAAAAGCCTTGTTTGGACCATGTCCTGGGCCGCGGAGTTTGGGTCTTCGAGAAGACCTCACCGGTGTTGGGCGCGTTATTTATGTTTTAGAGCTAGAAATAGC	BCAR1_gRNA4	ACCATGTCCTGGGCCGCGGA	Fluc_gRNA_1	GTGTTGGGCGCGTTATTTAT	SynLethDB_gene_pair	1304
BCAR1_gRNA5_N_Fluc_gRNA_1_SL_oligo	CATGCGAGAAAAGCCTTGTTTGGGCGCTTTGGCCAGCACGTTCGTTTGGGTCTTCGAGAAGACCTCACCGGTGTTGGGCGCGTTATTTATGTTTTAGAGCTAGAAATAGC	BCAR1_gRNA5	GCGCTTTGGCCAGCACGTTC	Fluc_gRNA_1	GTGTTGGGCGCGTTATTTAT	SynLethDB_gene_pair	1305
ATR_gRNA1_N_KRAS_gRNA1_SL_oligo	CATGCGAGAAAAGCCTTGTTTGGCATCAGTAGCTTCCTGTATAGTTTGGGTCTTCGAGAAGACCTCACCGACAAGATTTACCTCTATTGTGTTTTAGAGCTAGAAATAGC	ATR_gRNA1	CATCAGTAGCTTCCTGTATA	KRAS_gRNA1	ACAAGATTTACCTCTATTGT	SynLethDB_gene_pair	1306
ATR_gRNA1_N_KRAS_gRNA2_SL_oligo	CATGCGAGAAAAGCCTTGTTTGGCATCAGTAGCTTCCTGTATAGTTTGGGTCTTCGAGAAGACCTCACCGGATCAAAGAACTTATTGCACGTTTTAGAGCTAGAAATAGC	ATR_gRNA1	CATCAGTAGCTTCCTGTATA	KRAS_gRNA2	GATCAAAGAACTTATTGCAC	SynLethDB_gene_pair	1307
ATR_gRNA1_N_KRAS_gRNA3_SL_oligo	CATGCGAGAAAAGCCTTGTTTGGCATCAGTAGCTTCCTGTATAGTTTGGGTCTTCGAGAAGACCTCACCGATCAAAGAACTTATTGCACAGTTTTAGAGCTAGAAATAGC	ATR_gRNA1	CATCAGTAGCTTCCTGTATA	KRAS_gRNA3	ATCAAAGAACTTATTGCACA	SynLethDB_gene_pair	1308
ATR_gRNA1_N_KRAS_gRNA4_SL_oligo	CATGCGAGAAAAGCCTTGTTTGGCATCAGTAGCTTCCTGTATAGTTTGGGTCTTCGAGAAGACCTCACCGGTCGAGAATATCCAAGAGACGTTTTAGAGCTAGAAATAGC	ATR_gRNA1	CATCAGTAGCTTCCTGTATA	KRAS_gRNA4	GTCGAGAATATCCAAGAGAC	SynLethDB_gene_pair	1309
ATR_gRNA1_N_KRAS_gRNA5_SL_oligo	CATGCGAGAAAAGCCTTGTTTGGCATCAGTAGCTTCCTGTATAGTTTGGGTCTTCGAGAAGACCTCACCGTTCTCGAACTAATGTATAGAGTTTTAGAGCTAGAAATAGC	ATR_gRNA1	CATCAGTAGCTTCCTGTATA	KRAS_gRNA5	TTCTCGAACTAATGTATAGA	SynLethDB_gene_pair	1310
ATR_gRNA2_N_KRAS_gRNA1_SL_oligo	CATGCGAGAAAAGCCTTGTTTGGTCTCCCAACCTTATTAATCAGTTTGGGTCTTCGAGAAGACCTCACCGACAAGATTTACCTCTATTGTGTTTTAGAGCTAGAAATAGC	ATR_gRNA2	TCTCCCAACCTTATTAATCA	KRAS_gRNA1	ACAAGATTTACCTCTATTGT	SynLethDB_gene_pair	1311
ATR_gRNA2_N_KRAS_gRNA2_SL_oligo	CATGCGAGAAAAGCCTTGTTTGGTCTCCCAACCTTATTAATCAGTTTGGGTCTTCGAGAAGACCTCACCGGATCAAAGAACTTATTGCACGTTTTAGAGCTAGAAATAGC	ATR_gRNA2	TCTCCCAACCTTATTAATCA	KRAS_gRNA2	GATCAAAGAACTTATTGCAC	SynLethDB_gene_pair	1312
ATR_gRNA2_N_KRAS_gRNA3_SL_oligo	CATGCGAGAAAAGCCTTGTTTGGTCTCCCAACCTTATTAATCAGTTTGGGTCTTCGAGAAGACCTCACCGATCAAAGAACTTATTGCACAGTTTTAGAGCTAGAAATAGC	ATR_gRNA2	TCTCCCAACCTTATTAATCA	KRAS_gRNA3	ATCAAAGAACTTATTGCACA	SynLethDB_gene_pair	1313
ATR_gRNA2_N_KRAS_gRNA4_SL_oligo	CATGCGAGAAAAGCCTTGTTTGGTCTCCCAACCTTATTAATCAGTTTGGGTCTTCGAGAAGACCTCACCGGTCGAGAATATCCAAGAGACGTTTTAGAGCTAGAAATAGC	ATR_gRNA2	TCTCCCAACCTTATTAATCA	KRAS_gRNA4	GTCGAGAATATCCAAGAGAC	SynLethDB_gene_pair	1314
ATR_gRNA2_N_KRAS_gRNA5_SL_oligo	CATGCGAGAAAAGCCTTGTTTGGTCTCCCAACCTTATTAATCAGTTTGGGTCTTCGAGAAGACCTCACCGTTCTCGAACTAATGTATAGAGTTTTAGAGCTAGAAATAGC	ATR_gRNA2	TCTCCCAACCTTATTAATCA	KRAS_gRNA5	TTCTCGAACTAATGTATAGA	SynLethDB_gene_pair	1315
ATR_gRNA3_N_KRAS_gRNA1_SL_oligo	CATGCGAGAAAAGCCTTGTTTGGACCAGCCTTTCTAGCTACCCGTTTGGGTCTTCGAGAAGACCTCACCGACAAGATTTACCTCTATTGTGTTTTAGAGCTAGAAATAGC	ATR_gRNA3	ACCAGCCTTTCTAGCTACCC	KRAS_gRNA1	ACAAGATTTACCTCTATTGT	SynLethDB_gene_pair	1316
ATR_gRNA3_N_KRAS_gRNA2_SL_oligo	CATGCGAGAAAAGCCTTGTTTGGACCAGCCTTTCTAGCTACCCGTTTGGGTCTTCGAGAAGACCTCACCGGATCAAAGAACTTATTGCACGTTTTAGAGCTAGAAATAGC	ATR_gRNA3	ACCAGCCTTTCTAGCTACCC	KRAS_gRNA2	GATCAAAGAACTTATTGCAC	SynLethDB_gene_pair	1317
ATR_gRNA3_N_KRAS_gRNA3_SL_oligo	CATGCGAGAAAAGCCTTGTTTGGACCAGCCTTTCTAGCTACCCGTTTGGGTCTTCGAGAAGACCTCACCGATCAAAGAACTTATTGCACAGTTTTAGAGCTAGAAATAGC	ATR_gRNA3	ACCAGCCTTTCTAGCTACCC	KRAS_gRNA3	ATCAAAGAACTTATTGCACA	SynLethDB_gene_pair	1318
ATR_gRNA3_N_KRAS_gRNA4_SL_oligo	CATGCGAGAAAAGCCTTGTTTGGACCAGCCTTTCTAGCTACCCGTTTGGGTCTTCGAGAAGACCTCACCGGTCGAGAATATCCAAGAGACGTTTTAGAGCTAGAAATAGC	ATR_gRNA3	ACCAGCCTTTCTAGCTACCC	KRAS_gRNA4	GTCGAGAATATCCAAGAGAC	SynLethDB_gene_pair	1319
ATR_gRNA3_N_KRAS_gRNA5_SL_oligo	CATGCGAGAAAAGCCTTGTTTGGACCAGCCTTTCTAGCTACCCGTTTGGGTCTTCGAGAAGACCTCACCGTTCTCGAACTAATGTATAGAGTTTTAGAGCTAGAAATAGC	ATR_gRNA3	ACCAGCCTTTCTAGCTACCC	KRAS_gRNA5	TTCTCGAACTAATGTATAGA	SynLethDB_gene_pair	1320
ATR_gRNA4_N_KRAS_gRNA1_SL_oligo	CATGCGAGAAAAGCCTTGTTTGGCCTGGAGAATGCTGGAAAAGGTTTGGGTCTTCGAGAAGACCTCACCGACAAGATTTACCTCTATTGTGTTTTAGAGCTAGAAATAGC	ATR_gRNA4	CCTGGAGAATGCTGGAAAAG	KRAS_gRNA1	ACAAGATTTACCTCTATTGT	SynLethDB_gene_pair	1321
ATR_gRNA4_N_KRAS_gRNA2_SL_oligo	CATGCGAGAAAAGCCTTGTTTGGCCTGGAGAATGCTGGAAAAGGTTTGGGTCTTCGAGAAGACCTCACCGGATCAAAGAACTTATTGCACGTTTTAGAGCTAGAAATAGC	ATR_gRNA4	CCTGGAGAATGCTGGAAAAG	KRAS_gRNA2	GATCAAAGAACTTATTGCAC	SynLethDB_gene_pair	1322
ATR_gRNA4_N_KRAS_gRNA3_SL_oligo	CATGCGAGAAAAGCCTTGTTTGGCCTGGAGAATGCTGGAAAAGGTTTGGGTCTTCGAGAAGACCTCACCGATCAAAGAACTTATTGCACAGTTTTAGAGCTAGAAATAGC	ATR_gRNA4	CCTGGAGAATGCTGGAAAAG	KRAS_gRNA3	ATCAAAGAACTTATTGCACA	SynLethDB_gene_pair	1323
ATR_gRNA4_N_KRAS_gRNA4_SL_oligo	CATGCGAGAAAAGCCTTGTTTGGCCTGGAGAATGCTGGAAAAGGTTTGGGTCTTCGAGAAGACCTCACCGGTCGAGAATATCCAAGAGACGTTTTAGAGCTAGAAATAGC	ATR_gRNA4	CCTGGAGAATGCTGGAAAAG	KRAS_gRNA4	GTCGAGAATATCCAAGAGAC	SynLethDB_gene_pair	1324
ATR_gRNA4_N_KRAS_gRNA5_SL_oligo	CATGCGAGAAAAGCCTTGTTTGGCCTGGAGAATGCTGGAAAAGGTTTGGGTCTTCGAGAAGACCTCACCGTTCTCGAACTAATGTATAGAGTTTTAGAGCTAGAAATAGC	ATR_gRNA4	CCTGGAGAATGCTGGAAAAG	KRAS_gRNA5	TTCTCGAACTAATGTATAGA	SynLethDB_gene_pair	1325
ATR_gRNA5_N_KRAS_gRNA1_SL_oligo	CATGCGAGAAAAGCCTTGTTTGGAACTAGCCCGGATTACTTCAGTTTGGGTCTTCGAGAAGACCTCACCGACAAGATTTACCTCTATTGTGTTTTAGAGCTAGAAATAGC	ATR_gRNA5	AACTAGCCCGGATTACTTCA	KRAS_gRNA1	ACAAGATTTACCTCTATTGT	SynLethDB_gene_pair	1326
ATR_gRNA5_N_KRAS_gRNA2_SL_oligo	CATGCGAGAAAAGCCTTGTTTGGAACTAGCCCGGATTACTTCAGTTTGGGTCTTCGAGAAGACCTCACCGGATCAAAGAACTTATTGCACGTTTTAGAGCTAGAAATAGC	ATR_gRNA5	AACTAGCCCGGATTACTTCA	KRAS_gRNA2	GATCAAAGAACTTATTGCAC	SynLethDB_gene_pair	1327
ATR_gRNA5_N_KRAS_gRNA3_SL_oligo	CATGCGAGAAAAGCCTTGTTTGGAACTAGCCCGGATTACTTCAGTTTGGGTCTTCGAGAAGACCTCACCGATCAAAGAACTTATTGCACAGTTTTAGAGCTAGAAATAGC	ATR_gRNA5	AACTAGCCCGGATTACTTCA	KRAS_gRNA3	ATCAAAGAACTTATTGCACA	SynLethDB_gene_pair	1328
ATR_gRNA5_N_KRAS_gRNA4_SL_oligo	CATGCGAGAAAAGCCTTGTTTGGAACTAGCCCGGATTACTTCAGTTTGGGTCTTCGAGAAGACCTCACCGGTCGAGAATATCCAAGAGACGTTTTAGAGCTAGAAATAGC	ATR_gRNA5	AACTAGCCCGGATTACTTCA	KRAS_gRNA4	GTCGAGAATATCCAAGAGAC	SynLethDB_gene_pair	1329
ATR_gRNA5_N_KRAS_gRNA5_SL_oligo	CATGCGAGAAAAGCCTTGTTTGGAACTAGCCCGGATTACTTCAGTTTGGGTCTTCGAGAAGACCTCACCGTTCTCGAACTAATGTATAGAGTTTTAGAGCTAGAAATAGC	ATR_gRNA5	AACTAGCCCGGATTACTTCA	KRAS_gRNA5	TTCTCGAACTAATGTATAGA	SynLethDB_gene_pair	1330
MLH1_gRNA1_N_PINK1_gRNA1_SL_oligo	CATGCGAGAAAAGCCTTGTTTGGCTGATGGAAAGTGTGCATACGTTTGGGTCTTCGAGAAGACCTCACCGATAGGGCAGTCCATTGGTAAGTTTTAGAGCTAGAAATAGC	MLH1_gRNA1	CTGATGGAAAGTGTGCATAC	PINK1_gRNA1	ATAGGGCAGTCCATTGGTAA	SynLethDB_gene_pair	1331
MLH1_gRNA1_N_PINK1_gRNA2_SL_oligo	CATGCGAGAAAAGCCTTGTTTGGCTGATGGAAAGTGTGCATACGTTTGGGTCTTCGAGAAGACCTCACCGCCCCTCACCCCAACATCATCGTTTTAGAGCTAGAAATAGC	MLH1_gRNA1	CTGATGGAAAGTGTGCATAC	PINK1_gRNA2	CCCCTCACCCCAACATCATC	SynLethDB_gene_pair	1332
MLH1_gRNA1_N_PINK1_gRNA3_SL_oligo	CATGCGAGAAAAGCCTTGTTTGGCTGATGGAAAGTGTGCATACGTTTGGGTCTTCGAGAAGACCTCACCGGAAATCCGACAACATCCTTGGTTTTAGAGCTAGAAATAGC	MLH1_gRNA1	CTGATGGAAAGTGTGCATAC	PINK1_gRNA3	GAAATCCGACAACATCCTTG	SynLethDB_gene_pair	1333
MLH1_gRNA1_N_PINK1_gRNA4_SL_oligo	CATGCGAGAAAAGCCTTGTTTGGCTGATGGAAAGTGTGCATACGTTTGGGTCTTCGAGAAGACCTCACCGCACGGCCCGTCCTGGCCCCAGTTTTAGAGCTAGAAATAGC	MLH1_gRNA1	CTGATGGAAAGTGTGCATAC	PINK1_gRNA4	CACGGCCCGTCCTGGCCCCA	SynLethDB_gene_pair	1334
MLH1_gRNA1_N_PINK1_gRNA5_SL_oligo	CATGCGAGAAAAGCCTTGTTTGGCTGATGGAAAGTGTGCATACGTTTGGGTCTTCGAGAAGACCTCACCGTGTCAATCCCTTCTACGGCCGTTTTAGAGCTAGAAATAGC	MLH1_gRNA1	CTGATGGAAAGTGTGCATAC	PINK1_gRNA5	TGTCAATCCCTTCTACGGCC	SynLethDB_gene_pair	1335
MLH1_gRNA2_N_PINK1_gRNA1_SL_oligo	CATGCGAGAAAAGCCTTGTTTGGAACCATGTGCTGGCAATCAAGTTTGGGTCTTCGAGAAGACCTCACCGATAGGGCAGTCCATTGGTAAGTTTTAGAGCTAGAAATAGC	MLH1_gRNA2	AACCATGTGCTGGCAATCAA	PINK1_gRNA1	ATAGGGCAGTCCATTGGTAA	SynLethDB_gene_pair	1336
MLH1_gRNA2_N_PINK1_gRNA2_SL_oligo	CATGCGAGAAAAGCCTTGTTTGGAACCATGTGCTGGCAATCAAGTTTGGGTCTTCGAGAAGACCTCACCGCCCCTCACCCCAACATCATCGTTTTAGAGCTAGAAATAGC	MLH1_gRNA2	AACCATGTGCTGGCAATCAA	PINK1_gRNA2	CCCCTCACCCCAACATCATC	SynLethDB_gene_pair	1337
MLH1_gRNA2_N_PINK1_gRNA3_SL_oligo	CATGCGAGAAAAGCCTTGTTTGGAACCATGTGCTGGCAATCAAGTTTGGGTCTTCGAGAAGACCTCACCGGAAATCCGACAACATCCTTGGTTTTAGAGCTAGAAATAGC	MLH1_gRNA2	AACCATGTGCTGGCAATCAA	PINK1_gRNA3	GAAATCCGACAACATCCTTG	SynLethDB_gene_pair	1338
MLH1_gRNA2_N_PINK1_gRNA4_SL_oligo	CATGCGAGAAAAGCCTTGTTTGGAACCATGTGCTGGCAATCAAGTTTGGGTCTTCGAGAAGACCTCACCGCACGGCCCGTCCTGGCCCCAGTTTTAGAGCTAGAAATAGC	MLH1_gRNA2	AACCATGTGCTGGCAATCAA	PINK1_gRNA4	CACGGCCCGTCCTGGCCCCA	SynLethDB_gene_pair	1339
MLH1_gRNA2_N_PINK1_gRNA5_SL_oligo	CATGCGAGAAAAGCCTTGTTTGGAACCATGTGCTGGCAATCAAGTTTGGGTCTTCGAGAAGACCTCACCGTGTCAATCCCTTCTACGGCCGTTTTAGAGCTAGAAATAGC	MLH1_gRNA2	AACCATGTGCTGGCAATCAA	PINK1_gRNA5	TGTCAATCCCTTCTACGGCC	SynLethDB_gene_pair	1340
MLH1_gRNA3_N_PINK1_gRNA1_SL_oligo	CATGCGAGAAAAGCCTTGTTTGGAGACAATGGCACCGGGATCAGTTTGGGTCTTCGAGAAGACCTCACCGATAGGGCAGTCCATTGGTAAGTTTTAGAGCTAGAAATAGC	MLH1_gRNA3	AGACAATGGCACCGGGATCA	PINK1_gRNA1	ATAGGGCAGTCCATTGGTAA	SynLethDB_gene_pair	1341
MLH1_gRNA3_N_PINK1_gRNA2_SL_oligo	CATGCGAGAAAAGCCTTGTTTGGAGACAATGGCACCGGGATCAGTTTGGGTCTTCGAGAAGACCTCACCGCCCCTCACCCCAACATCATCGTTTTAGAGCTAGAAATAGC	MLH1_gRNA3	AGACAATGGCACCGGGATCA	PINK1_gRNA2	CCCCTCACCCCAACATCATC	SynLethDB_gene_pair	1342
MLH1_gRNA3_N_PINK1_gRNA3_SL_oligo	CATGCGAGAAAAGCCTTGTTTGGAGACAATGGCACCGGGATCAGTTTGGGTCTTCGAGAAGACCTCACCGGAAATCCGACAACATCCTTGGTTTTAGAGCTAGAAATAGC	MLH1_gRNA3	AGACAATGGCACCGGGATCA	PINK1_gRNA3	GAAATCCGACAACATCCTTG	SynLethDB_gene_pair	1343
MLH1_gRNA3_N_PINK1_gRNA4_SL_oligo	CATGCGAGAAAAGCCTTGTTTGGAGACAATGGCACCGGGATCAGTTTGGGTCTTCGAGAAGACCTCACCGCACGGCCCGTCCTGGCCCCAGTTTTAGAGCTAGAAATAGC	MLH1_gRNA3	AGACAATGGCACCGGGATCA	PINK1_gRNA4	CACGGCCCGTCCTGGCCCCA	SynLethDB_gene_pair	1344
MLH1_gRNA3_N_PINK1_gRNA5_SL_oligo	CATGCGAGAAAAGCCTTGTTTGGAGACAATGGCACCGGGATCAGTTTGGGTCTTCGAGAAGACCTCACCGTGTCAATCCCTTCTACGGCCGTTTTAGAGCTAGAAATAGC	MLH1_gRNA3	AGACAATGGCACCGGGATCA	PINK1_gRNA5	TGTCAATCCCTTCTACGGCC	SynLethDB_gene_pair	1345
MLH1_gRNA4_N_PINK1_gRNA1_SL_oligo	CATGCGAGAAAAGCCTTGTTTGGTCGGCGGCTGGACGAGACAGGTTTGGGTCTTCGAGAAGACCTCACCGATAGGGCAGTCCATTGGTAAGTTTTAGAGCTAGAAATAGC	MLH1_gRNA4	TCGGCGGCTGGACGAGACAG	PINK1_gRNA1	ATAGGGCAGTCCATTGGTAA	SynLethDB_gene_pair	1346
MLH1_gRNA4_N_PINK1_gRNA2_SL_oligo	CATGCGAGAAAAGCCTTGTTTGGTCGGCGGCTGGACGAGACAGGTTTGGGTCTTCGAGAAGACCTCACCGCCCCTCACCCCAACATCATCGTTTTAGAGCTAGAAATAGC	MLH1_gRNA4	TCGGCGGCTGGACGAGACAG	PINK1_gRNA2	CCCCTCACCCCAACATCATC	SynLethDB_gene_pair	1347
MLH1_gRNA4_N_PINK1_gRNA3_SL_oligo	CATGCGAGAAAAGCCTTGTTTGGTCGGCGGCTGGACGAGACAGGTTTGGGTCTTCGAGAAGACCTCACCGGAAATCCGACAACATCCTTGGTTTTAGAGCTAGAAATAGC	MLH1_gRNA4	TCGGCGGCTGGACGAGACAG	PINK1_gRNA3	GAAATCCGACAACATCCTTG	SynLethDB_gene_pair	1348
MLH1_gRNA4_N_PINK1_gRNA4_SL_oligo	CATGCGAGAAAAGCCTTGTTTGGTCGGCGGCTGGACGAGACAGGTTTGGGTCTTCGAGAAGACCTCACCGCACGGCCCGTCCTGGCCCCAGTTTTAGAGCTAGAAATAGC	MLH1_gRNA4	TCGGCGGCTGGACGAGACAG	PINK1_gRNA4	CACGGCCCGTCCTGGCCCCA	SynLethDB_gene_pair	1349
MLH1_gRNA4_N_PINK1_gRNA5_SL_oligo	CATGCGAGAAAAGCCTTGTTTGGTCGGCGGCTGGACGAGACAGGTTTGGGTCTTCGAGAAGACCTCACCGTGTCAATCCCTTCTACGGCCGTTTTAGAGCTAGAAATAGC	MLH1_gRNA4	TCGGCGGCTGGACGAGACAG	PINK1_gRNA5	TGTCAATCCCTTCTACGGCC	SynLethDB_gene_pair	1350
MLH1_gRNA5_N_PINK1_gRNA1_SL_oligo	CATGCGAGAAAAGCCTTGTTTGGGGCAGGGGTTATTCGGCGGCGTTTGGGTCTTCGAGAAGACCTCACCGATAGGGCAGTCCATTGGTAAGTTTTAGAGCTAGAAATAGC	MLH1_gRNA5	GGCAGGGGTTATTCGGCGGC	PINK1_gRNA1	ATAGGGCAGTCCATTGGTAA	SynLethDB_gene_pair	1351
MLH1_gRNA5_N_PINK1_gRNA2_SL_oligo	CATGCGAGAAAAGCCTTGTTTGGGGCAGGGGTTATTCGGCGGCGTTTGGGTCTTCGAGAAGACCTCACCGCCCCTCACCCCAACATCATCGTTTTAGAGCTAGAAATAGC	MLH1_gRNA5	GGCAGGGGTTATTCGGCGGC	PINK1_gRNA2	CCCCTCACCCCAACATCATC	SynLethDB_gene_pair	1352
MLH1_gRNA5_N_PINK1_gRNA3_SL_oligo	CATGCGAGAAAAGCCTTGTTTGGGGCAGGGGTTATTCGGCGGCGTTTGGGTCTTCGAGAAGACCTCACCGGAAATCCGACAACATCCTTGGTTTTAGAGCTAGAAATAGC	MLH1_gRNA5	GGCAGGGGTTATTCGGCGGC	PINK1_gRNA3	GAAATCCGACAACATCCTTG	SynLethDB_gene_pair	1353
MLH1_gRNA5_N_PINK1_gRNA4_SL_oligo	CATGCGAGAAAAGCCTTGTTTGGGGCAGGGGTTATTCGGCGGCGTTTGGGTCTTCGAGAAGACCTCACCGCACGGCCCGTCCTGGCCCCAGTTTTAGAGCTAGAAATAGC	MLH1_gRNA5	GGCAGGGGTTATTCGGCGGC	PINK1_gRNA4	CACGGCCCGTCCTGGCCCCA	SynLethDB_gene_pair	1354
MLH1_gRNA5_N_PINK1_gRNA5_SL_oligo	CATGCGAGAAAAGCCTTGTTTGGGGCAGGGGTTATTCGGCGGCGTTTGGGTCTTCGAGAAGACCTCACCGTGTCAATCCCTTCTACGGCCGTTTTAGAGCTAGAAATAGC	MLH1_gRNA5	GGCAGGGGTTATTCGGCGGC	PINK1_gRNA5	TGTCAATCCCTTCTACGGCC	SynLethDB_gene_pair	1355
PINK1_gRNA1_N_Fluc_gRNA_1_SL_oligo	CATGCGAGAAAAGCCTTGTTTGGATAGGGCAGTCCATTGGTAAGTTTGGGTCTTCGAGAAGACCTCACCGGTGTTGGGCGCGTTATTTATGTTTTAGAGCTAGAAATAGC	PINK1_gRNA1	ATAGGGCAGTCCATTGGTAA	Fluc_gRNA_1	GTGTTGGGCGCGTTATTTAT	SynLethDB_gene_pair	1356
PINK1_gRNA2_N_Fluc_gRNA_1_SL_oligo	CATGCGAGAAAAGCCTTGTTTGGCCCCTCACCCCAACATCATCGTTTGGGTCTTCGAGAAGACCTCACCGGTGTTGGGCGCGTTATTTATGTTTTAGAGCTAGAAATAGC	PINK1_gRNA2	CCCCTCACCCCAACATCATC	Fluc_gRNA_1	GTGTTGGGCGCGTTATTTAT	SynLethDB_gene_pair	1357
PINK1_gRNA3_N_Fluc_gRNA_1_SL_oligo	CATGCGAGAAAAGCCTTGTTTGGGAAATCCGACAACATCCTTGGTTTGGGTCTTCGAGAAGACCTCACCGGTGTTGGGCGCGTTATTTATGTTTTAGAGCTAGAAATAGC	PINK1_gRNA3	GAAATCCGACAACATCCTTG	Fluc_gRNA_1	GTGTTGGGCGCGTTATTTAT	SynLethDB_gene_pair	1358
PINK1_gRNA4_N_Fluc_gRNA_1_SL_oligo	CATGCGAGAAAAGCCTTGTTTGGCACGGCCCGTCCTGGCCCCAGTTTGGGTCTTCGAGAAGACCTCACCGGTGTTGGGCGCGTTATTTATGTTTTAGAGCTAGAAATAGC	PINK1_gRNA4	CACGGCCCGTCCTGGCCCCA	Fluc_gRNA_1	GTGTTGGGCGCGTTATTTAT	SynLethDB_gene_pair	1359
PINK1_gRNA5_N_Fluc_gRNA_1_SL_oligo	CATGCGAGAAAAGCCTTGTTTGGTGTCAATCCCTTCTACGGCCGTTTGGGTCTTCGAGAAGACCTCACCGGTGTTGGGCGCGTTATTTATGTTTTAGAGCTAGAAATAGC	PINK1_gRNA5	TGTCAATCCCTTCTACGGCC	Fluc_gRNA_1	GTGTTGGGCGCGTTATTTAT	SynLethDB_gene_pair	1360
MSH2_gRNA1_N_PINK1_gRNA1_SL_oligo	CATGCGAGAAAAGCCTTGTTTGGGGAGGTGTTCAAGACCCAGGGTTTGGGTCTTCGAGAAGACCTCACCGATAGGGCAGTCCATTGGTAAGTTTTAGAGCTAGAAATAGC	MSH2_gRNA1	GGAGGTGTTCAAGACCCAGG	PINK1_gRNA1	ATAGGGCAGTCCATTGGTAA	SynLethDB_gene_pair	1361
MSH2_gRNA1_N_PINK1_gRNA2_SL_oligo	CATGCGAGAAAAGCCTTGTTTGGGGAGGTGTTCAAGACCCAGGGTTTGGGTCTTCGAGAAGACCTCACCGCCCCTCACCCCAACATCATCGTTTTAGAGCTAGAAATAGC	MSH2_gRNA1	GGAGGTGTTCAAGACCCAGG	PINK1_gRNA2	CCCCTCACCCCAACATCATC	SynLethDB_gene_pair	1362
MSH2_gRNA1_N_PINK1_gRNA3_SL_oligo	CATGCGAGAAAAGCCTTGTTTGGGGAGGTGTTCAAGACCCAGGGTTTGGGTCTTCGAGAAGACCTCACCGGAAATCCGACAACATCCTTGGTTTTAGAGCTAGAAATAGC	MSH2_gRNA1	GGAGGTGTTCAAGACCCAGG	PINK1_gRNA3	GAAATCCGACAACATCCTTG	SynLethDB_gene_pair	1363
MSH2_gRNA1_N_PINK1_gRNA4_SL_oligo	CATGCGAGAAAAGCCTTGTTTGGGGAGGTGTTCAAGACCCAGGGTTTGGGTCTTCGAGAAGACCTCACCGCACGGCCCGTCCTGGCCCCAGTTTTAGAGCTAGAAATAGC	MSH2_gRNA1	GGAGGTGTTCAAGACCCAGG	PINK1_gRNA4	CACGGCCCGTCCTGGCCCCA	SynLethDB_gene_pair	1364
MSH2_gRNA1_N_PINK1_gRNA5_SL_oligo	CATGCGAGAAAAGCCTTGTTTGGGGAGGTGTTCAAGACCCAGGGTTTGGGTCTTCGAGAAGACCTCACCGTGTCAATCCCTTCTACGGCCGTTTTAGAGCTAGAAATAGC	MSH2_gRNA1	GGAGGTGTTCAAGACCCAGG	PINK1_gRNA5	TGTCAATCCCTTCTACGGCC	SynLethDB_gene_pair	1365
MSH2_gRNA2_N_PINK1_gRNA1_SL_oligo	CATGCGAGAAAAGCCTTGTTTGGTTACTTTCGTGTAACCTGTAGTTTGGGTCTTCGAGAAGACCTCACCGATAGGGCAGTCCATTGGTAAGTTTTAGAGCTAGAAATAGC	MSH2_gRNA2	TTACTTTCGTGTAACCTGTA	PINK1_gRNA1	ATAGGGCAGTCCATTGGTAA	SynLethDB_gene_pair	1366
MSH2_gRNA2_N_PINK1_gRNA2_SL_oligo	CATGCGAGAAAAGCCTTGTTTGGTTACTTTCGTGTAACCTGTAGTTTGGGTCTTCGAGAAGACCTCACCGCCCCTCACCCCAACATCATCGTTTTAGAGCTAGAAATAGC	MSH2_gRNA2	TTACTTTCGTGTAACCTGTA	PINK1_gRNA2	CCCCTCACCCCAACATCATC	SynLethDB_gene_pair	1367
MSH2_gRNA2_N_PINK1_gRNA3_SL_oligo	CATGCGAGAAAAGCCTTGTTTGGTTACTTTCGTGTAACCTGTAGTTTGGGTCTTCGAGAAGACCTCACCGGAAATCCGACAACATCCTTGGTTTTAGAGCTAGAAATAGC	MSH2_gRNA2	TTACTTTCGTGTAACCTGTA	PINK1_gRNA3	GAAATCCGACAACATCCTTG	SynLethDB_gene_pair	1368
MSH2_gRNA2_N_PINK1_gRNA4_SL_oligo	CATGCGAGAAAAGCCTTGTTTGGTTACTTTCGTGTAACCTGTAGTTTGGGTCTTCGAGAAGACCTCACCGCACGGCCCGTCCTGGCCCCAGTTTTAGAGCTAGAAATAGC	MSH2_gRNA2	TTACTTTCGTGTAACCTGTA	PINK1_gRNA4	CACGGCCCGTCCTGGCCCCA	SynLethDB_gene_pair	1369
MSH2_gRNA2_N_PINK1_gRNA5_SL_oligo	CATGCGAGAAAAGCCTTGTTTGGTTACTTTCGTGTAACCTGTAGTTTGGGTCTTCGAGAAGACCTCACCGTGTCAATCCCTTCTACGGCCGTTTTAGAGCTAGAAATAGC	MSH2_gRNA2	TTACTTTCGTGTAACCTGTA	PINK1_gRNA5	TGTCAATCCCTTCTACGGCC	SynLethDB_gene_pair	1370
MSH2_gRNA3_N_PINK1_gRNA1_SL_oligo	CATGCGAGAAAAGCCTTGTTTGGACTGTAGATATCCAGAAGAAGTTTGGGTCTTCGAGAAGACCTCACCGATAGGGCAGTCCATTGGTAAGTTTTAGAGCTAGAAATAGC	MSH2_gRNA3	ACTGTAGATATCCAGAAGAA	PINK1_gRNA1	ATAGGGCAGTCCATTGGTAA	SynLethDB_gene_pair	1371
MSH2_gRNA3_N_PINK1_gRNA2_SL_oligo	CATGCGAGAAAAGCCTTGTTTGGACTGTAGATATCCAGAAGAAGTTTGGGTCTTCGAGAAGACCTCACCGCCCCTCACCCCAACATCATCGTTTTAGAGCTAGAAATAGC	MSH2_gRNA3	ACTGTAGATATCCAGAAGAA	PINK1_gRNA2	CCCCTCACCCCAACATCATC	SynLethDB_gene_pair	1372
MSH2_gRNA3_N_PINK1_gRNA3_SL_oligo	CATGCGAGAAAAGCCTTGTTTGGACTGTAGATATCCAGAAGAAGTTTGGGTCTTCGAGAAGACCTCACCGGAAATCCGACAACATCCTTGGTTTTAGAGCTAGAAATAGC	MSH2_gRNA3	ACTGTAGATATCCAGAAGAA	PINK1_gRNA3	GAAATCCGACAACATCCTTG	SynLethDB_gene_pair	1373
MSH2_gRNA3_N_PINK1_gRNA4_SL_oligo	CATGCGAGAAAAGCCTTGTTTGGACTGTAGATATCCAGAAGAAGTTTGGGTCTTCGAGAAGACCTCACCGCACGGCCCGTCCTGGCCCCAGTTTTAGAGCTAGAAATAGC	MSH2_gRNA3	ACTGTAGATATCCAGAAGAA	PINK1_gRNA4	CACGGCCCGTCCTGGCCCCA	SynLethDB_gene_pair	1374
MSH2_gRNA3_N_PINK1_gRNA5_SL_oligo	CATGCGAGAAAAGCCTTGTTTGGACTGTAGATATCCAGAAGAAGTTTGGGTCTTCGAGAAGACCTCACCGTGTCAATCCCTTCTACGGCCGTTTTAGAGCTAGAAATAGC	MSH2_gRNA3	ACTGTAGATATCCAGAAGAA	PINK1_gRNA5	TGTCAATCCCTTCTACGGCC	SynLethDB_gene_pair	1375
MSH2_gRNA4_N_PINK1_gRNA1_SL_oligo	CATGCGAGAAAAGCCTTGTTTGGTTGTTTTGTAGGCCCCAATAGTTTGGGTCTTCGAGAAGACCTCACCGATAGGGCAGTCCATTGGTAAGTTTTAGAGCTAGAAATAGC	MSH2_gRNA4	TTGTTTTGTAGGCCCCAATA	PINK1_gRNA1	ATAGGGCAGTCCATTGGTAA	SynLethDB_gene_pair	1376
MSH2_gRNA4_N_PINK1_gRNA2_SL_oligo	CATGCGAGAAAAGCCTTGTTTGGTTGTTTTGTAGGCCCCAATAGTTTGGGTCTTCGAGAAGACCTCACCGCCCCTCACCCCAACATCATCGTTTTAGAGCTAGAAATAGC	MSH2_gRNA4	TTGTTTTGTAGGCCCCAATA	PINK1_gRNA2	CCCCTCACCCCAACATCATC	SynLethDB_gene_pair	1377
MSH2_gRNA4_N_PINK1_gRNA3_SL_oligo	CATGCGAGAAAAGCCTTGTTTGGTTGTTTTGTAGGCCCCAATAGTTTGGGTCTTCGAGAAGACCTCACCGGAAATCCGACAACATCCTTGGTTTTAGAGCTAGAAATAGC	MSH2_gRNA4	TTGTTTTGTAGGCCCCAATA	PINK1_gRNA3	GAAATCCGACAACATCCTTG	SynLethDB_gene_pair	1378
MSH2_gRNA4_N_PINK1_gRNA4_SL_oligo	CATGCGAGAAAAGCCTTGTTTGGTTGTTTTGTAGGCCCCAATAGTTTGGGTCTTCGAGAAGACCTCACCGCACGGCCCGTCCTGGCCCCAGTTTTAGAGCTAGAAATAGC	MSH2_gRNA4	TTGTTTTGTAGGCCCCAATA	PINK1_gRNA4	CACGGCCCGTCCTGGCCCCA	SynLethDB_gene_pair	1379
MSH2_gRNA4_N_PINK1_gRNA5_SL_oligo	CATGCGAGAAAAGCCTTGTTTGGTTGTTTTGTAGGCCCCAATAGTTTGGGTCTTCGAGAAGACCTCACCGTGTCAATCCCTTCTACGGCCGTTTTAGAGCTAGAAATAGC	MSH2_gRNA4	TTGTTTTGTAGGCCCCAATA	PINK1_gRNA5	TGTCAATCCCTTCTACGGCC	SynLethDB_gene_pair	1380
MSH2_gRNA5_N_PINK1_gRNA1_SL_oligo	CATGCGAGAAAAGCCTTGTTTGGTTTTCATGAACTTACTGCCTGTTTGGGTCTTCGAGAAGACCTCACCGATAGGGCAGTCCATTGGTAAGTTTTAGAGCTAGAAATAGC	MSH2_gRNA5	TTTTCATGAACTTACTGCCT	PINK1_gRNA1	ATAGGGCAGTCCATTGGTAA	SynLethDB_gene_pair	1381
MSH2_gRNA5_N_PINK1_gRNA2_SL_oligo	CATGCGAGAAAAGCCTTGTTTGGTTTTCATGAACTTACTGCCTGTTTGGGTCTTCGAGAAGACCTCACCGCCCCTCACCCCAACATCATCGTTTTAGAGCTAGAAATAGC	MSH2_gRNA5	TTTTCATGAACTTACTGCCT	PINK1_gRNA2	CCCCTCACCCCAACATCATC	SynLethDB_gene_pair	1382
MSH2_gRNA5_N_PINK1_gRNA3_SL_oligo	CATGCGAGAAAAGCCTTGTTTGGTTTTCATGAACTTACTGCCTGTTTGGGTCTTCGAGAAGACCTCACCGGAAATCCGACAACATCCTTGGTTTTAGAGCTAGAAATAGC	MSH2_gRNA5	TTTTCATGAACTTACTGCCT	PINK1_gRNA3	GAAATCCGACAACATCCTTG	SynLethDB_gene_pair	1383
MSH2_gRNA5_N_PINK1_gRNA4_SL_oligo	CATGCGAGAAAAGCCTTGTTTGGTTTTCATGAACTTACTGCCTGTTTGGGTCTTCGAGAAGACCTCACCGCACGGCCCGTCCTGGCCCCAGTTTTAGAGCTAGAAATAGC	MSH2_gRNA5	TTTTCATGAACTTACTGCCT	PINK1_gRNA4	CACGGCCCGTCCTGGCCCCA	SynLethDB_gene_pair	1384
MSH2_gRNA5_N_PINK1_gRNA5_SL_oligo	CATGCGAGAAAAGCCTTGTTTGGTTTTCATGAACTTACTGCCTGTTTGGGTCTTCGAGAAGACCTCACCGTGTCAATCCCTTCTACGGCCGTTTTAGAGCTAGAAATAGC	MSH2_gRNA5	TTTTCATGAACTTACTGCCT	PINK1_gRNA5	TGTCAATCCCTTCTACGGCC	SynLethDB_gene_pair	1385
MSH6_gRNA1_N_PINK1_gRNA1_SL_oligo	CATGCGAGAAAAGCCTTGTTTGGCTAAAAATAAGCCTCCAAACGTTTGGGTCTTCGAGAAGACCTCACCGATAGGGCAGTCCATTGGTAAGTTTTAGAGCTAGAAATAGC	MSH6_gRNA1	CTAAAAATAAGCCTCCAAAC	PINK1_gRNA1	ATAGGGCAGTCCATTGGTAA	SynLethDB_gene_pair	1386
MSH6_gRNA1_N_PINK1_gRNA2_SL_oligo	CATGCGAGAAAAGCCTTGTTTGGCTAAAAATAAGCCTCCAAACGTTTGGGTCTTCGAGAAGACCTCACCGCCCCTCACCCCAACATCATCGTTTTAGAGCTAGAAATAGC	MSH6_gRNA1	CTAAAAATAAGCCTCCAAAC	PINK1_gRNA2	CCCCTCACCCCAACATCATC	SynLethDB_gene_pair	1387
MSH6_gRNA1_N_PINK1_gRNA3_SL_oligo	CATGCGAGAAAAGCCTTGTTTGGCTAAAAATAAGCCTCCAAACGTTTGGGTCTTCGAGAAGACCTCACCGGAAATCCGACAACATCCTTGGTTTTAGAGCTAGAAATAGC	MSH6_gRNA1	CTAAAAATAAGCCTCCAAAC	PINK1_gRNA3	GAAATCCGACAACATCCTTG	SynLethDB_gene_pair	1388
MSH6_gRNA1_N_PINK1_gRNA4_SL_oligo	CATGCGAGAAAAGCCTTGTTTGGCTAAAAATAAGCCTCCAAACGTTTGGGTCTTCGAGAAGACCTCACCGCACGGCCCGTCCTGGCCCCAGTTTTAGAGCTAGAAATAGC	MSH6_gRNA1	CTAAAAATAAGCCTCCAAAC	PINK1_gRNA4	CACGGCCCGTCCTGGCCCCA	SynLethDB_gene_pair	1389
MSH6_gRNA1_N_PINK1_gRNA5_SL_oligo	CATGCGAGAAAAGCCTTGTTTGGCTAAAAATAAGCCTCCAAACGTTTGGGTCTTCGAGAAGACCTCACCGTGTCAATCCCTTCTACGGCCGTTTTAGAGCTAGAAATAGC	MSH6_gRNA1	CTAAAAATAAGCCTCCAAAC	PINK1_gRNA5	TGTCAATCCCTTCTACGGCC	SynLethDB_gene_pair	1390
MSH6_gRNA2_N_PINK1_gRNA1_SL_oligo	CATGCGAGAAAAGCCTTGTTTGGGAGAAACAGCGCAACAGAATGTTTGGGTCTTCGAGAAGACCTCACCGATAGGGCAGTCCATTGGTAAGTTTTAGAGCTAGAAATAGC	MSH6_gRNA2	GAGAAACAGCGCAACAGAAT	PINK1_gRNA1	ATAGGGCAGTCCATTGGTAA	SynLethDB_gene_pair	1391
MSH6_gRNA2_N_PINK1_gRNA2_SL_oligo	CATGCGAGAAAAGCCTTGTTTGGGAGAAACAGCGCAACAGAATGTTTGGGTCTTCGAGAAGACCTCACCGCCCCTCACCCCAACATCATCGTTTTAGAGCTAGAAATAGC	MSH6_gRNA2	GAGAAACAGCGCAACAGAAT	PINK1_gRNA2	CCCCTCACCCCAACATCATC	SynLethDB_gene_pair	1392
MSH6_gRNA2_N_PINK1_gRNA3_SL_oligo	CATGCGAGAAAAGCCTTGTTTGGGAGAAACAGCGCAACAGAATGTTTGGGTCTTCGAGAAGACCTCACCGGAAATCCGACAACATCCTTGGTTTTAGAGCTAGAAATAGC	MSH6_gRNA2	GAGAAACAGCGCAACAGAAT	PINK1_gRNA3	GAAATCCGACAACATCCTTG	SynLethDB_gene_pair	1393
MSH6_gRNA2_N_PINK1_gRNA4_SL_oligo	CATGCGAGAAAAGCCTTGTTTGGGAGAAACAGCGCAACAGAATGTTTGGGTCTTCGAGAAGACCTCACCGCACGGCCCGTCCTGGCCCCAGTTTTAGAGCTAGAAATAGC	MSH6_gRNA2	GAGAAACAGCGCAACAGAAT	PINK1_gRNA4	CACGGCCCGTCCTGGCCCCA	SynLethDB_gene_pair	1394
MSH6_gRNA2_N_PINK1_gRNA5_SL_oligo	CATGCGAGAAAAGCCTTGTTTGGGAGAAACAGCGCAACAGAATGTTTGGGTCTTCGAGAAGACCTCACCGTGTCAATCCCTTCTACGGCCGTTTTAGAGCTAGAAATAGC	MSH6_gRNA2	GAGAAACAGCGCAACAGAAT	PINK1_gRNA5	TGTCAATCCCTTCTACGGCC	SynLethDB_gene_pair	1395
MSH6_gRNA3_N_PINK1_gRNA1_SL_oligo	CATGCGAGAAAAGCCTTGTTTGGCCAAGATGGAGGGTTACCCCGTTTGGGTCTTCGAGAAGACCTCACCGATAGGGCAGTCCATTGGTAAGTTTTAGAGCTAGAAATAGC	MSH6_gRNA3	CCAAGATGGAGGGTTACCCC	PINK1_gRNA1	ATAGGGCAGTCCATTGGTAA	SynLethDB_gene_pair	1396
MSH6_gRNA3_N_PINK1_gRNA2_SL_oligo	CATGCGAGAAAAGCCTTGTTTGGCCAAGATGGAGGGTTACCCCGTTTGGGTCTTCGAGAAGACCTCACCGCCCCTCACCCCAACATCATCGTTTTAGAGCTAGAAATAGC	MSH6_gRNA3	CCAAGATGGAGGGTTACCCC	PINK1_gRNA2	CCCCTCACCCCAACATCATC	SynLethDB_gene_pair	1397
MSH6_gRNA3_N_PINK1_gRNA3_SL_oligo	CATGCGAGAAAAGCCTTGTTTGGCCAAGATGGAGGGTTACCCCGTTTGGGTCTTCGAGAAGACCTCACCGGAAATCCGACAACATCCTTGGTTTTAGAGCTAGAAATAGC	MSH6_gRNA3	CCAAGATGGAGGGTTACCCC	PINK1_gRNA3	GAAATCCGACAACATCCTTG	SynLethDB_gene_pair	1398
MSH6_gRNA3_N_PINK1_gRNA4_SL_oligo	CATGCGAGAAAAGCCTTGTTTGGCCAAGATGGAGGGTTACCCCGTTTGGGTCTTCGAGAAGACCTCACCGCACGGCCCGTCCTGGCCCCAGTTTTAGAGCTAGAAATAGC	MSH6_gRNA3	CCAAGATGGAGGGTTACCCC	PINK1_gRNA4	CACGGCCCGTCCTGGCCCCA	SynLethDB_gene_pair	1399
MSH6_gRNA3_N_PINK1_gRNA5_SL_oligo	CATGCGAGAAAAGCCTTGTTTGGCCAAGATGGAGGGTTACCCCGTTTGGGTCTTCGAGAAGACCTCACCGTGTCAATCCCTTCTACGGCCGTTTTAGAGCTAGAAATAGC	MSH6_gRNA3	CCAAGATGGAGGGTTACCCC	PINK1_gRNA5	TGTCAATCCCTTCTACGGCC	SynLethDB_gene_pair	1400
MSH6_gRNA4_N_PINK1_gRNA1_SL_oligo	CATGCGAGAAAAGCCTTGTTTGGCAAAATGTTGCTGTGCGCCTGTTTGGGTCTTCGAGAAGACCTCACCGATAGGGCAGTCCATTGGTAAGTTTTAGAGCTAGAAATAGC	MSH6_gRNA4	CAAAATGTTGCTGTGCGCCT	PINK1_gRNA1	ATAGGGCAGTCCATTGGTAA	SynLethDB_gene_pair	1401
MSH6_gRNA4_N_PINK1_gRNA2_SL_oligo	CATGCGAGAAAAGCCTTGTTTGGCAAAATGTTGCTGTGCGCCTGTTTGGGTCTTCGAGAAGACCTCACCGCCCCTCACCCCAACATCATCGTTTTAGAGCTAGAAATAGC	MSH6_gRNA4	CAAAATGTTGCTGTGCGCCT	PINK1_gRNA2	CCCCTCACCCCAACATCATC	SynLethDB_gene_pair	1402
MSH6_gRNA4_N_PINK1_gRNA3_SL_oligo	CATGCGAGAAAAGCCTTGTTTGGCAAAATGTTGCTGTGCGCCTGTTTGGGTCTTCGAGAAGACCTCACCGGAAATCCGACAACATCCTTGGTTTTAGAGCTAGAAATAGC	MSH6_gRNA4	CAAAATGTTGCTGTGCGCCT	PINK1_gRNA3	GAAATCCGACAACATCCTTG	SynLethDB_gene_pair	1403
MSH6_gRNA4_N_PINK1_gRNA4_SL_oligo	CATGCGAGAAAAGCCTTGTTTGGCAAAATGTTGCTGTGCGCCTGTTTGGGTCTTCGAGAAGACCTCACCGCACGGCCCGTCCTGGCCCCAGTTTTAGAGCTAGAAATAGC	MSH6_gRNA4	CAAAATGTTGCTGTGCGCCT	PINK1_gRNA4	CACGGCCCGTCCTGGCCCCA	SynLethDB_gene_pair	1404
MSH6_gRNA4_N_PINK1_gRNA5_SL_oligo	CATGCGAGAAAAGCCTTGTTTGGCAAAATGTTGCTGTGCGCCTGTTTGGGTCTTCGAGAAGACCTCACCGTGTCAATCCCTTCTACGGCCGTTTTAGAGCTAGAAATAGC	MSH6_gRNA4	CAAAATGTTGCTGTGCGCCT	PINK1_gRNA5	TGTCAATCCCTTCTACGGCC	SynLethDB_gene_pair	1405
MSH6_gRNA5_N_PINK1_gRNA1_SL_oligo	CATGCGAGAAAAGCCTTGTTTGGAAAATCAAAGGAAGCCCAGAGTTTGGGTCTTCGAGAAGACCTCACCGATAGGGCAGTCCATTGGTAAGTTTTAGAGCTAGAAATAGC	MSH6_gRNA5	AAAATCAAAGGAAGCCCAGA	PINK1_gRNA1	ATAGGGCAGTCCATTGGTAA	SynLethDB_gene_pair	1406
MSH6_gRNA5_N_PINK1_gRNA2_SL_oligo	CATGCGAGAAAAGCCTTGTTTGGAAAATCAAAGGAAGCCCAGAGTTTGGGTCTTCGAGAAGACCTCACCGCCCCTCACCCCAACATCATCGTTTTAGAGCTAGAAATAGC	MSH6_gRNA5	AAAATCAAAGGAAGCCCAGA	PINK1_gRNA2	CCCCTCACCCCAACATCATC	SynLethDB_gene_pair	1407
MSH6_gRNA5_N_PINK1_gRNA3_SL_oligo	CATGCGAGAAAAGCCTTGTTTGGAAAATCAAAGGAAGCCCAGAGTTTGGGTCTTCGAGAAGACCTCACCGGAAATCCGACAACATCCTTGGTTTTAGAGCTAGAAATAGC	MSH6_gRNA5	AAAATCAAAGGAAGCCCAGA	PINK1_gRNA3	GAAATCCGACAACATCCTTG	SynLethDB_gene_pair	1408
MSH6_gRNA5_N_PINK1_gRNA4_SL_oligo	CATGCGAGAAAAGCCTTGTTTGGAAAATCAAAGGAAGCCCAGAGTTTGGGTCTTCGAGAAGACCTCACCGCACGGCCCGTCCTGGCCCCAGTTTTAGAGCTAGAAATAGC	MSH6_gRNA5	AAAATCAAAGGAAGCCCAGA	PINK1_gRNA4	CACGGCCCGTCCTGGCCCCA	SynLethDB_gene_pair	1409
MSH6_gRNA5_N_PINK1_gRNA5_SL_oligo	CATGCGAGAAAAGCCTTGTTTGGAAAATCAAAGGAAGCCCAGAGTTTGGGTCTTCGAGAAGACCTCACCGTGTCAATCCCTTCTACGGCCGTTTTAGAGCTAGAAATAGC	MSH6_gRNA5	AAAATCAAAGGAAGCCCAGA	PINK1_gRNA5	TGTCAATCCCTTCTACGGCC	SynLethDB_gene_pair	1410
MSH6_gRNA1_N_Fluc_gRNA_1_SL_oligo	CATGCGAGAAAAGCCTTGTTTGGCTAAAAATAAGCCTCCAAACGTTTGGGTCTTCGAGAAGACCTCACCGGTGTTGGGCGCGTTATTTATGTTTTAGAGCTAGAAATAGC	MSH6_gRNA1	CTAAAAATAAGCCTCCAAAC	Fluc_gRNA_1	GTGTTGGGCGCGTTATTTAT	SynLethDB_gene_pair	1411
MSH6_gRNA2_N_Fluc_gRNA_1_SL_oligo	CATGCGAGAAAAGCCTTGTTTGGGAGAAACAGCGCAACAGAATGTTTGGGTCTTCGAGAAGACCTCACCGGTGTTGGGCGCGTTATTTATGTTTTAGAGCTAGAAATAGC	MSH6_gRNA2	GAGAAACAGCGCAACAGAAT	Fluc_gRNA_1	GTGTTGGGCGCGTTATTTAT	SynLethDB_gene_pair	1412
MSH6_gRNA3_N_Fluc_gRNA_1_SL_oligo	CATGCGAGAAAAGCCTTGTTTGGCCAAGATGGAGGGTTACCCCGTTTGGGTCTTCGAGAAGACCTCACCGGTGTTGGGCGCGTTATTTATGTTTTAGAGCTAGAAATAGC	MSH6_gRNA3	CCAAGATGGAGGGTTACCCC	Fluc_gRNA_1	GTGTTGGGCGCGTTATTTAT	SynLethDB_gene_pair	1413
MSH6_gRNA4_N_Fluc_gRNA_1_SL_oligo	CATGCGAGAAAAGCCTTGTTTGGCAAAATGTTGCTGTGCGCCTGTTTGGGTCTTCGAGAAGACCTCACCGGTGTTGGGCGCGTTATTTATGTTTTAGAGCTAGAAATAGC	MSH6_gRNA4	CAAAATGTTGCTGTGCGCCT	Fluc_gRNA_1	GTGTTGGGCGCGTTATTTAT	SynLethDB_gene_pair	1414
MSH6_gRNA5_N_Fluc_gRNA_1_SL_oligo	CATGCGAGAAAAGCCTTGTTTGGAAAATCAAAGGAAGCCCAGAGTTTGGGTCTTCGAGAAGACCTCACCGGTGTTGGGCGCGTTATTTATGTTTTAGAGCTAGAAATAGC	MSH6_gRNA5	AAAATCAAAGGAAGCCCAGA	Fluc_gRNA_1	GTGTTGGGCGCGTTATTTAT	SynLethDB_gene_pair	1415
KRAS_gRNA1_N_MAPK14_gRNA1_SL_oligo	CATGCGAGAAAAGCCTTGTTTGGACAAGATTTACCTCTATTGTGTTTGGGTCTTCGAGAAGACCTCACCGTAATTTTGCCAGTTGATATTGTTTTAGAGCTAGAAATAGC	KRAS_gRNA1	ACAAGATTTACCTCTATTGT	MAPK14_gRNA1	TAATTTTGCCAGTTGATATT	SynLethDB_gene_pair	1416
KRAS_gRNA1_N_MAPK14_gRNA2_SL_oligo	CATGCGAGAAAAGCCTTGTTTGGACAAGATTTACCTCTATTGTGTTTGGGTCTTCGAGAAGACCTCACCGATTCAGCTGACATAATTCACGTTTTAGAGCTAGAAATAGC	KRAS_gRNA1	ACAAGATTTACCTCTATTGT	MAPK14_gRNA2	ATTCAGCTGACATAATTCAC	SynLethDB_gene_pair	1417
KRAS_gRNA1_N_MAPK14_gRNA3_SL_oligo	CATGCGAGAAAAGCCTTGTTTGGACAAGATTTACCTCTATTGTGTTTGGGTCTTCGAGAAGACCTCACCGAACCTGTCTCCAGTGGGCTCGTTTTAGAGCTAGAAATAGC	KRAS_gRNA1	ACAAGATTTACCTCTATTGT	MAPK14_gRNA3	AACCTGTCTCCAGTGGGCTC	SynLethDB_gene_pair	1418
KRAS_gRNA1_N_MAPK14_gRNA4_SL_oligo	CATGCGAGAAAAGCCTTGTTTGGACAAGATTTACCTCTATTGTGTTTGGGTCTTCGAGAAGACCTCACCGACTGGAAGAACATTGTTTCCGTTTTAGAGCTAGAAATAGC	KRAS_gRNA1	ACAAGATTTACCTCTATTGT	MAPK14_gRNA4	ACTGGAAGAACATTGTTTCC	SynLethDB_gene_pair	1419
KRAS_gRNA1_N_MAPK14_gRNA5_SL_oligo	CATGCGAGAAAAGCCTTGTTTGGACAAGATTTACCTCTATTGTGTTTGGGTCTTCGAGAAGACCTCACCGGAGGCCCACGTTCTACCGGCGTTTTAGAGCTAGAAATAGC	KRAS_gRNA1	ACAAGATTTACCTCTATTGT	MAPK14_gRNA5	GAGGCCCACGTTCTACCGGC	SynLethDB_gene_pair	1420
KRAS_gRNA2_N_MAPK14_gRNA1_SL_oligo	CATGCGAGAAAAGCCTTGTTTGGGATCAAAGAACTTATTGCACGTTTGGGTCTTCGAGAAGACCTCACCGTAATTTTGCCAGTTGATATTGTTTTAGAGCTAGAAATAGC	KRAS_gRNA2	GATCAAAGAACTTATTGCAC	MAPK14_gRNA1	TAATTTTGCCAGTTGATATT	SynLethDB_gene_pair	1421
KRAS_gRNA2_N_MAPK14_gRNA2_SL_oligo	CATGCGAGAAAAGCCTTGTTTGGGATCAAAGAACTTATTGCACGTTTGGGTCTTCGAGAAGACCTCACCGATTCAGCTGACATAATTCACGTTTTAGAGCTAGAAATAGC	KRAS_gRNA2	GATCAAAGAACTTATTGCAC	MAPK14_gRNA2	ATTCAGCTGACATAATTCAC	SynLethDB_gene_pair	1422
KRAS_gRNA2_N_MAPK14_gRNA3_SL_oligo	CATGCGAGAAAAGCCTTGTTTGGGATCAAAGAACTTATTGCACGTTTGGGTCTTCGAGAAGACCTCACCGAACCTGTCTCCAGTGGGCTCGTTTTAGAGCTAGAAATAGC	KRAS_gRNA2	GATCAAAGAACTTATTGCAC	MAPK14_gRNA3	AACCTGTCTCCAGTGGGCTC	SynLethDB_gene_pair	1423
KRAS_gRNA2_N_MAPK14_gRNA4_SL_oligo	CATGCGAGAAAAGCCTTGTTTGGGATCAAAGAACTTATTGCACGTTTGGGTCTTCGAGAAGACCTCACCGACTGGAAGAACATTGTTTCCGTTTTAGAGCTAGAAATAGC	KRAS_gRNA2	GATCAAAGAACTTATTGCAC	MAPK14_gRNA4	ACTGGAAGAACATTGTTTCC	SynLethDB_gene_pair	1424
KRAS_gRNA2_N_MAPK14_gRNA5_SL_oligo	CATGCGAGAAAAGCCTTGTTTGGGATCAAAGAACTTATTGCACGTTTGGGTCTTCGAGAAGACCTCACCGGAGGCCCACGTTCTACCGGCGTTTTAGAGCTAGAAATAGC	KRAS_gRNA2	GATCAAAGAACTTATTGCAC	MAPK14_gRNA5	GAGGCCCACGTTCTACCGGC	SynLethDB_gene_pair	1425
KRAS_gRNA3_N_MAPK14_gRNA1_SL_oligo	CATGCGAGAAAAGCCTTGTTTGGATCAAAGAACTTATTGCACAGTTTGGGTCTTCGAGAAGACCTCACCGTAATTTTGCCAGTTGATATTGTTTTAGAGCTAGAAATAGC	KRAS_gRNA3	ATCAAAGAACTTATTGCACA	MAPK14_gRNA1	TAATTTTGCCAGTTGATATT	SynLethDB_gene_pair	1426
KRAS_gRNA3_N_MAPK14_gRNA2_SL_oligo	CATGCGAGAAAAGCCTTGTTTGGATCAAAGAACTTATTGCACAGTTTGGGTCTTCGAGAAGACCTCACCGATTCAGCTGACATAATTCACGTTTTAGAGCTAGAAATAGC	KRAS_gRNA3	ATCAAAGAACTTATTGCACA	MAPK14_gRNA2	ATTCAGCTGACATAATTCAC	SynLethDB_gene_pair	1427
KRAS_gRNA3_N_MAPK14_gRNA3_SL_oligo	CATGCGAGAAAAGCCTTGTTTGGATCAAAGAACTTATTGCACAGTTTGGGTCTTCGAGAAGACCTCACCGAACCTGTCTCCAGTGGGCTCGTTTTAGAGCTAGAAATAGC	KRAS_gRNA3	ATCAAAGAACTTATTGCACA	MAPK14_gRNA3	AACCTGTCTCCAGTGGGCTC	SynLethDB_gene_pair	1428
KRAS_gRNA3_N_MAPK14_gRNA4_SL_oligo	CATGCGAGAAAAGCCTTGTTTGGATCAAAGAACTTATTGCACAGTTTGGGTCTTCGAGAAGACCTCACCGACTGGAAGAACATTGTTTCCGTTTTAGAGCTAGAAATAGC	KRAS_gRNA3	ATCAAAGAACTTATTGCACA	MAPK14_gRNA4	ACTGGAAGAACATTGTTTCC	SynLethDB_gene_pair	1429
KRAS_gRNA3_N_MAPK14_gRNA5_SL_oligo	CATGCGAGAAAAGCCTTGTTTGGATCAAAGAACTTATTGCACAGTTTGGGTCTTCGAGAAGACCTCACCGGAGGCCCACGTTCTACCGGCGTTTTAGAGCTAGAAATAGC	KRAS_gRNA3	ATCAAAGAACTTATTGCACA	MAPK14_gRNA5	GAGGCCCACGTTCTACCGGC	SynLethDB_gene_pair	1430
KRAS_gRNA4_N_MAPK14_gRNA1_SL_oligo	CATGCGAGAAAAGCCTTGTTTGGGTCGAGAATATCCAAGAGACGTTTGGGTCTTCGAGAAGACCTCACCGTAATTTTGCCAGTTGATATTGTTTTAGAGCTAGAAATAGC	KRAS_gRNA4	GTCGAGAATATCCAAGAGAC	MAPK14_gRNA1	TAATTTTGCCAGTTGATATT	SynLethDB_gene_pair	1431
KRAS_gRNA4_N_MAPK14_gRNA2_SL_oligo	CATGCGAGAAAAGCCTTGTTTGGGTCGAGAATATCCAAGAGACGTTTGGGTCTTCGAGAAGACCTCACCGATTCAGCTGACATAATTCACGTTTTAGAGCTAGAAATAGC	KRAS_gRNA4	GTCGAGAATATCCAAGAGAC	MAPK14_gRNA2	ATTCAGCTGACATAATTCAC	SynLethDB_gene_pair	1432
KRAS_gRNA4_N_MAPK14_gRNA3_SL_oligo	CATGCGAGAAAAGCCTTGTTTGGGTCGAGAATATCCAAGAGACGTTTGGGTCTTCGAGAAGACCTCACCGAACCTGTCTCCAGTGGGCTCGTTTTAGAGCTAGAAATAGC	KRAS_gRNA4	GTCGAGAATATCCAAGAGAC	MAPK14_gRNA3	AACCTGTCTCCAGTGGGCTC	SynLethDB_gene_pair	1433
KRAS_gRNA4_N_MAPK14_gRNA4_SL_oligo	CATGCGAGAAAAGCCTTGTTTGGGTCGAGAATATCCAAGAGACGTTTGGGTCTTCGAGAAGACCTCACCGACTGGAAGAACATTGTTTCCGTTTTAGAGCTAGAAATAGC	KRAS_gRNA4	GTCGAGAATATCCAAGAGAC	MAPK14_gRNA4	ACTGGAAGAACATTGTTTCC	SynLethDB_gene_pair	1434
KRAS_gRNA4_N_MAPK14_gRNA5_SL_oligo	CATGCGAGAAAAGCCTTGTTTGGGTCGAGAATATCCAAGAGACGTTTGGGTCTTCGAGAAGACCTCACCGGAGGCCCACGTTCTACCGGCGTTTTAGAGCTAGAAATAGC	KRAS_gRNA4	GTCGAGAATATCCAAGAGAC	MAPK14_gRNA5	GAGGCCCACGTTCTACCGGC	SynLethDB_gene_pair	1435
KRAS_gRNA5_N_MAPK14_gRNA1_SL_oligo	CATGCGAGAAAAGCCTTGTTTGGTTCTCGAACTAATGTATAGAGTTTGGGTCTTCGAGAAGACCTCACCGTAATTTTGCCAGTTGATATTGTTTTAGAGCTAGAAATAGC	KRAS_gRNA5	TTCTCGAACTAATGTATAGA	MAPK14_gRNA1	TAATTTTGCCAGTTGATATT	SynLethDB_gene_pair	1436
KRAS_gRNA5_N_MAPK14_gRNA2_SL_oligo	CATGCGAGAAAAGCCTTGTTTGGTTCTCGAACTAATGTATAGAGTTTGGGTCTTCGAGAAGACCTCACCGATTCAGCTGACATAATTCACGTTTTAGAGCTAGAAATAGC	KRAS_gRNA5	TTCTCGAACTAATGTATAGA	MAPK14_gRNA2	ATTCAGCTGACATAATTCAC	SynLethDB_gene_pair	1437
KRAS_gRNA5_N_MAPK14_gRNA3_SL_oligo	CATGCGAGAAAAGCCTTGTTTGGTTCTCGAACTAATGTATAGAGTTTGGGTCTTCGAGAAGACCTCACCGAACCTGTCTCCAGTGGGCTCGTTTTAGAGCTAGAAATAGC	KRAS_gRNA5	TTCTCGAACTAATGTATAGA	MAPK14_gRNA3	AACCTGTCTCCAGTGGGCTC	SynLethDB_gene_pair	1438
KRAS_gRNA5_N_MAPK14_gRNA4_SL_oligo	CATGCGAGAAAAGCCTTGTTTGGTTCTCGAACTAATGTATAGAGTTTGGGTCTTCGAGAAGACCTCACCGACTGGAAGAACATTGTTTCCGTTTTAGAGCTAGAAATAGC	KRAS_gRNA5	TTCTCGAACTAATGTATAGA	MAPK14_gRNA4	ACTGGAAGAACATTGTTTCC	SynLethDB_gene_pair	1439
KRAS_gRNA5_N_MAPK14_gRNA5_SL_oligo	CATGCGAGAAAAGCCTTGTTTGGTTCTCGAACTAATGTATAGAGTTTGGGTCTTCGAGAAGACCTCACCGGAGGCCCACGTTCTACCGGCGTTTTAGAGCTAGAAATAGC	KRAS_gRNA5	TTCTCGAACTAATGTATAGA	MAPK14_gRNA5	GAGGCCCACGTTCTACCGGC	SynLethDB_gene_pair	1440
MAPK14_gRNA1_N_Fluc_gRNA_1_SL_oligo	CATGCGAGAAAAGCCTTGTTTGGTAATTTTGCCAGTTGATATTGTTTGGGTCTTCGAGAAGACCTCACCGGTGTTGGGCGCGTTATTTATGTTTTAGAGCTAGAAATAGC	MAPK14_gRNA1	TAATTTTGCCAGTTGATATT	Fluc_gRNA_1	GTGTTGGGCGCGTTATTTAT	SynLethDB_gene_pair	1441
MAPK14_gRNA2_N_Fluc_gRNA_1_SL_oligo	CATGCGAGAAAAGCCTTGTTTGGATTCAGCTGACATAATTCACGTTTGGGTCTTCGAGAAGACCTCACCGGTGTTGGGCGCGTTATTTATGTTTTAGAGCTAGAAATAGC	MAPK14_gRNA2	ATTCAGCTGACATAATTCAC	Fluc_gRNA_1	GTGTTGGGCGCGTTATTTAT	SynLethDB_gene_pair	1442
MAPK14_gRNA3_N_Fluc_gRNA_1_SL_oligo	CATGCGAGAAAAGCCTTGTTTGGAACCTGTCTCCAGTGGGCTCGTTTGGGTCTTCGAGAAGACCTCACCGGTGTTGGGCGCGTTATTTATGTTTTAGAGCTAGAAATAGC	MAPK14_gRNA3	AACCTGTCTCCAGTGGGCTC	Fluc_gRNA_1	GTGTTGGGCGCGTTATTTAT	SynLethDB_gene_pair	1443
MAPK14_gRNA4_N_Fluc_gRNA_1_SL_oligo	CATGCGAGAAAAGCCTTGTTTGGACTGGAAGAACATTGTTTCCGTTTGGGTCTTCGAGAAGACCTCACCGGTGTTGGGCGCGTTATTTATGTTTTAGAGCTAGAAATAGC	MAPK14_gRNA4	ACTGGAAGAACATTGTTTCC	Fluc_gRNA_1	GTGTTGGGCGCGTTATTTAT	SynLethDB_gene_pair	1444
MAPK14_gRNA5_N_Fluc_gRNA_1_SL_oligo	CATGCGAGAAAAGCCTTGTTTGGGAGGCCCACGTTCTACCGGCGTTTGGGTCTTCGAGAAGACCTCACCGGTGTTGGGCGCGTTATTTATGTTTTAGAGCTAGAAATAGC	MAPK14_gRNA5	GAGGCCCACGTTCTACCGGC	Fluc_gRNA_1	GTGTTGGGCGCGTTATTTAT	SynLethDB_gene_pair	1445
KRAS_gRNA1_N_MAP3K7_gRNA1_SL_oligo	CATGCGAGAAAAGCCTTGTTTGGACAAGATTTACCTCTATTGTGTTTGGGTCTTCGAGAAGACCTCACCGCCCACATGATTCGGAAAGCTGTTTTAGAGCTAGAAATAGC	KRAS_gRNA1	ACAAGATTTACCTCTATTGT	MAP3K7_gRNA1	CCCACATGATTCGGAAAGCT	SynLethDB_gene_pair	1446
KRAS_gRNA1_N_MAP3K7_gRNA2_SL_oligo	CATGCGAGAAAAGCCTTGTTTGGACAAGATTTACCTCTATTGTGTTTGGGTCTTCGAGAAGACCTCACCGTCCATTGAAGGGCGCTGGGAGTTTTAGAGCTAGAAATAGC	KRAS_gRNA1	ACAAGATTTACCTCTATTGT	MAP3K7_gRNA2	TCCATTGAAGGGCGCTGGGA	SynLethDB_gene_pair	1447
KRAS_gRNA1_N_MAP3K7_gRNA3_SL_oligo	CATGCGAGAAAAGCCTTGTTTGGACAAGATTTACCTCTATTGTGTTTGGGTCTTCGAGAAGACCTCACCGAAAGCTTTACAATATTAGGAGTTTTAGAGCTAGAAATAGC	KRAS_gRNA1	ACAAGATTTACCTCTATTGT	MAP3K7_gRNA3	AAAGCTTTACAATATTAGGA	SynLethDB_gene_pair	1448
KRAS_gRNA1_N_MAP3K7_gRNA4_SL_oligo	CATGCGAGAAAAGCCTTGTTTGGACAAGATTTACCTCTATTGTGTTTGGGTCTTCGAGAAGACCTCACCGGTCCCTGTGAATTAGCGCTTGTTTTAGAGCTAGAAATAGC	KRAS_gRNA1	ACAAGATTTACCTCTATTGT	MAP3K7_gRNA4	GTCCCTGTGAATTAGCGCTT	SynLethDB_gene_pair	1449
KRAS_gRNA1_N_MAP3K7_gRNA5_SL_oligo	CATGCGAGAAAAGCCTTGTTTGGACAAGATTTACCTCTATTGTGTTTGGGTCTTCGAGAAGACCTCACCGAGCAGCACTCCCCTTGTTATGTTTTAGAGCTAGAAATAGC	KRAS_gRNA1	ACAAGATTTACCTCTATTGT	MAP3K7_gRNA5	AGCAGCACTCCCCTTGTTAT	SynLethDB_gene_pair	1450
KRAS_gRNA2_N_MAP3K7_gRNA1_SL_oligo	CATGCGAGAAAAGCCTTGTTTGGGATCAAAGAACTTATTGCACGTTTGGGTCTTCGAGAAGACCTCACCGCCCACATGATTCGGAAAGCTGTTTTAGAGCTAGAAATAGC	KRAS_gRNA2	GATCAAAGAACTTATTGCAC	MAP3K7_gRNA1	CCCACATGATTCGGAAAGCT	SynLethDB_gene_pair	1451
KRAS_gRNA2_N_MAP3K7_gRNA2_SL_oligo	CATGCGAGAAAAGCCTTGTTTGGGATCAAAGAACTTATTGCACGTTTGGGTCTTCGAGAAGACCTCACCGTCCATTGAAGGGCGCTGGGAGTTTTAGAGCTAGAAATAGC	KRAS_gRNA2	GATCAAAGAACTTATTGCAC	MAP3K7_gRNA2	TCCATTGAAGGGCGCTGGGA	SynLethDB_gene_pair	1452
KRAS_gRNA2_N_MAP3K7_gRNA3_SL_oligo	CATGCGAGAAAAGCCTTGTTTGGGATCAAAGAACTTATTGCACGTTTGGGTCTTCGAGAAGACCTCACCGAAAGCTTTACAATATTAGGAGTTTTAGAGCTAGAAATAGC	KRAS_gRNA2	GATCAAAGAACTTATTGCAC	MAP3K7_gRNA3	AAAGCTTTACAATATTAGGA	SynLethDB_gene_pair	1453
KRAS_gRNA2_N_MAP3K7_gRNA4_SL_oligo	CATGCGAGAAAAGCCTTGTTTGGGATCAAAGAACTTATTGCACGTTTGGGTCTTCGAGAAGACCTCACCGGTCCCTGTGAATTAGCGCTTGTTTTAGAGCTAGAAATAGC	KRAS_gRNA2	GATCAAAGAACTTATTGCAC	MAP3K7_gRNA4	GTCCCTGTGAATTAGCGCTT	SynLethDB_gene_pair	1454
KRAS_gRNA2_N_MAP3K7_gRNA5_SL_oligo	CATGCGAGAAAAGCCTTGTTTGGGATCAAAGAACTTATTGCACGTTTGGGTCTTCGAGAAGACCTCACCGAGCAGCACTCCCCTTGTTATGTTTTAGAGCTAGAAATAGC	KRAS_gRNA2	GATCAAAGAACTTATTGCAC	MAP3K7_gRNA5	AGCAGCACTCCCCTTGTTAT	SynLethDB_gene_pair	1455
KRAS_gRNA3_N_MAP3K7_gRNA1_SL_oligo	CATGCGAGAAAAGCCTTGTTTGGATCAAAGAACTTATTGCACAGTTTGGGTCTTCGAGAAGACCTCACCGCCCACATGATTCGGAAAGCTGTTTTAGAGCTAGAAATAGC	KRAS_gRNA3	ATCAAAGAACTTATTGCACA	MAP3K7_gRNA1	CCCACATGATTCGGAAAGCT	SynLethDB_gene_pair	1456
KRAS_gRNA3_N_MAP3K7_gRNA2_SL_oligo	CATGCGAGAAAAGCCTTGTTTGGATCAAAGAACTTATTGCACAGTTTGGGTCTTCGAGAAGACCTCACCGTCCATTGAAGGGCGCTGGGAGTTTTAGAGCTAGAAATAGC	KRAS_gRNA3	ATCAAAGAACTTATTGCACA	MAP3K7_gRNA2	TCCATTGAAGGGCGCTGGGA	SynLethDB_gene_pair	1457
KRAS_gRNA3_N_MAP3K7_gRNA3_SL_oligo	CATGCGAGAAAAGCCTTGTTTGGATCAAAGAACTTATTGCACAGTTTGGGTCTTCGAGAAGACCTCACCGAAAGCTTTACAATATTAGGAGTTTTAGAGCTAGAAATAGC	KRAS_gRNA3	ATCAAAGAACTTATTGCACA	MAP3K7_gRNA3	AAAGCTTTACAATATTAGGA	SynLethDB_gene_pair	1458
KRAS_gRNA3_N_MAP3K7_gRNA4_SL_oligo	CATGCGAGAAAAGCCTTGTTTGGATCAAAGAACTTATTGCACAGTTTGGGTCTTCGAGAAGACCTCACCGGTCCCTGTGAATTAGCGCTTGTTTTAGAGCTAGAAATAGC	KRAS_gRNA3	ATCAAAGAACTTATTGCACA	MAP3K7_gRNA4	GTCCCTGTGAATTAGCGCTT	SynLethDB_gene_pair	1459
KRAS_gRNA3_N_MAP3K7_gRNA5_SL_oligo	CATGCGAGAAAAGCCTTGTTTGGATCAAAGAACTTATTGCACAGTTTGGGTCTTCGAGAAGACCTCACCGAGCAGCACTCCCCTTGTTATGTTTTAGAGCTAGAAATAGC	KRAS_gRNA3	ATCAAAGAACTTATTGCACA	MAP3K7_gRNA5	AGCAGCACTCCCCTTGTTAT	SynLethDB_gene_pair	1460
KRAS_gRNA4_N_MAP3K7_gRNA1_SL_oligo	CATGCGAGAAAAGCCTTGTTTGGGTCGAGAATATCCAAGAGACGTTTGGGTCTTCGAGAAGACCTCACCGCCCACATGATTCGGAAAGCTGTTTTAGAGCTAGAAATAGC	KRAS_gRNA4	GTCGAGAATATCCAAGAGAC	MAP3K7_gRNA1	CCCACATGATTCGGAAAGCT	SynLethDB_gene_pair	1461
KRAS_gRNA4_N_MAP3K7_gRNA2_SL_oligo	CATGCGAGAAAAGCCTTGTTTGGGTCGAGAATATCCAAGAGACGTTTGGGTCTTCGAGAAGACCTCACCGTCCATTGAAGGGCGCTGGGAGTTTTAGAGCTAGAAATAGC	KRAS_gRNA4	GTCGAGAATATCCAAGAGAC	MAP3K7_gRNA2	TCCATTGAAGGGCGCTGGGA	SynLethDB_gene_pair	1462
KRAS_gRNA4_N_MAP3K7_gRNA3_SL_oligo	CATGCGAGAAAAGCCTTGTTTGGGTCGAGAATATCCAAGAGACGTTTGGGTCTTCGAGAAGACCTCACCGAAAGCTTTACAATATTAGGAGTTTTAGAGCTAGAAATAGC	KRAS_gRNA4	GTCGAGAATATCCAAGAGAC	MAP3K7_gRNA3	AAAGCTTTACAATATTAGGA	SynLethDB_gene_pair	1463
KRAS_gRNA4_N_MAP3K7_gRNA4_SL_oligo	CATGCGAGAAAAGCCTTGTTTGGGTCGAGAATATCCAAGAGACGTTTGGGTCTTCGAGAAGACCTCACCGGTCCCTGTGAATTAGCGCTTGTTTTAGAGCTAGAAATAGC	KRAS_gRNA4	GTCGAGAATATCCAAGAGAC	MAP3K7_gRNA4	GTCCCTGTGAATTAGCGCTT	SynLethDB_gene_pair	1464
KRAS_gRNA4_N_MAP3K7_gRNA5_SL_oligo	CATGCGAGAAAAGCCTTGTTTGGGTCGAGAATATCCAAGAGACGTTTGGGTCTTCGAGAAGACCTCACCGAGCAGCACTCCCCTTGTTATGTTTTAGAGCTAGAAATAGC	KRAS_gRNA4	GTCGAGAATATCCAAGAGAC	MAP3K7_gRNA5	AGCAGCACTCCCCTTGTTAT	SynLethDB_gene_pair	1465
KRAS_gRNA5_N_MAP3K7_gRNA1_SL_oligo	CATGCGAGAAAAGCCTTGTTTGGTTCTCGAACTAATGTATAGAGTTTGGGTCTTCGAGAAGACCTCACCGCCCACATGATTCGGAAAGCTGTTTTAGAGCTAGAAATAGC	KRAS_gRNA5	TTCTCGAACTAATGTATAGA	MAP3K7_gRNA1	CCCACATGATTCGGAAAGCT	SynLethDB_gene_pair	1466
KRAS_gRNA5_N_MAP3K7_gRNA2_SL_oligo	CATGCGAGAAAAGCCTTGTTTGGTTCTCGAACTAATGTATAGAGTTTGGGTCTTCGAGAAGACCTCACCGTCCATTGAAGGGCGCTGGGAGTTTTAGAGCTAGAAATAGC	KRAS_gRNA5	TTCTCGAACTAATGTATAGA	MAP3K7_gRNA2	TCCATTGAAGGGCGCTGGGA	SynLethDB_gene_pair	1467
KRAS_gRNA5_N_MAP3K7_gRNA3_SL_oligo	CATGCGAGAAAAGCCTTGTTTGGTTCTCGAACTAATGTATAGAGTTTGGGTCTTCGAGAAGACCTCACCGAAAGCTTTACAATATTAGGAGTTTTAGAGCTAGAAATAGC	KRAS_gRNA5	TTCTCGAACTAATGTATAGA	MAP3K7_gRNA3	AAAGCTTTACAATATTAGGA	SynLethDB_gene_pair	1468
KRAS_gRNA5_N_MAP3K7_gRNA4_SL_oligo	CATGCGAGAAAAGCCTTGTTTGGTTCTCGAACTAATGTATAGAGTTTGGGTCTTCGAGAAGACCTCACCGGTCCCTGTGAATTAGCGCTTGTTTTAGAGCTAGAAATAGC	KRAS_gRNA5	TTCTCGAACTAATGTATAGA	MAP3K7_gRNA4	GTCCCTGTGAATTAGCGCTT	SynLethDB_gene_pair	1469
KRAS_gRNA5_N_MAP3K7_gRNA5_SL_oligo	CATGCGAGAAAAGCCTTGTTTGGTTCTCGAACTAATGTATAGAGTTTGGGTCTTCGAGAAGACCTCACCGAGCAGCACTCCCCTTGTTATGTTTTAGAGCTAGAAATAGC	KRAS_gRNA5	TTCTCGAACTAATGTATAGA	MAP3K7_gRNA5	AGCAGCACTCCCCTTGTTAT	SynLethDB_gene_pair	1470
MAP3K7_gRNA1_N_Fluc_gRNA_1_SL_oligo	CATGCGAGAAAAGCCTTGTTTGGCCCACATGATTCGGAAAGCTGTTTGGGTCTTCGAGAAGACCTCACCGGTGTTGGGCGCGTTATTTATGTTTTAGAGCTAGAAATAGC	MAP3K7_gRNA1	CCCACATGATTCGGAAAGCT	Fluc_gRNA_1	GTGTTGGGCGCGTTATTTAT	SynLethDB_gene_pair	1471
MAP3K7_gRNA2_N_Fluc_gRNA_1_SL_oligo	CATGCGAGAAAAGCCTTGTTTGGTCCATTGAAGGGCGCTGGGAGTTTGGGTCTTCGAGAAGACCTCACCGGTGTTGGGCGCGTTATTTATGTTTTAGAGCTAGAAATAGC	MAP3K7_gRNA2	TCCATTGAAGGGCGCTGGGA	Fluc_gRNA_1	GTGTTGGGCGCGTTATTTAT	SynLethDB_gene_pair	1472
MAP3K7_gRNA3_N_Fluc_gRNA_1_SL_oligo	CATGCGAGAAAAGCCTTGTTTGGAAAGCTTTACAATATTAGGAGTTTGGGTCTTCGAGAAGACCTCACCGGTGTTGGGCGCGTTATTTATGTTTTAGAGCTAGAAATAGC	MAP3K7_gRNA3	AAAGCTTTACAATATTAGGA	Fluc_gRNA_1	GTGTTGGGCGCGTTATTTAT	SynLethDB_gene_pair	1473
MAP3K7_gRNA4_N_Fluc_gRNA_1_SL_oligo	CATGCGAGAAAAGCCTTGTTTGGGTCCCTGTGAATTAGCGCTTGTTTGGGTCTTCGAGAAGACCTCACCGGTGTTGGGCGCGTTATTTATGTTTTAGAGCTAGAAATAGC	MAP3K7_gRNA4	GTCCCTGTGAATTAGCGCTT	Fluc_gRNA_1	GTGTTGGGCGCGTTATTTAT	SynLethDB_gene_pair	1474
MAP3K7_gRNA5_N_Fluc_gRNA_1_SL_oligo	CATGCGAGAAAAGCCTTGTTTGGAGCAGCACTCCCCTTGTTATGTTTGGGTCTTCGAGAAGACCTCACCGGTGTTGGGCGCGTTATTTATGTTTTAGAGCTAGAAATAGC	MAP3K7_gRNA5	AGCAGCACTCCCCTTGTTAT	Fluc_gRNA_1	GTGTTGGGCGCGTTATTTAT	SynLethDB_gene_pair	1475
NIPBL_gRNA1_N_PARP1_gRNA1_SL_oligo	CATGCGAGAAAAGCCTTGTTTGGAGCCATGAAGTGTTTGTCTGGTTTGGGTCTTCGAGAAGACCTCACCGTTACCTGCTGGACCTCACTGGTTTTAGAGCTAGAAATAGC	NIPBL_gRNA1	AGCCATGAAGTGTTTGTCTG	PARP1_gRNA1	TTACCTGCTGGACCTCACTG	SynLethDB_gene_pair	1476
NIPBL_gRNA1_N_PARP1_gRNA2_SL_oligo	CATGCGAGAAAAGCCTTGTTTGGAGCCATGAAGTGTTTGTCTGGTTTGGGTCTTCGAGAAGACCTCACCGACCCGTGCCACAGCAATCTTGTTTTAGAGCTAGAAATAGC	NIPBL_gRNA1	AGCCATGAAGTGTTTGTCTG	PARP1_gRNA2	ACCCGTGCCACAGCAATCTT	SynLethDB_gene_pair	1477
NIPBL_gRNA1_N_PARP1_gRNA3_SL_oligo	CATGCGAGAAAAGCCTTGTTTGGAGCCATGAAGTGTTTGTCTGGTTTGGGTCTTCGAGAAGACCTCACCGGCCATCCGGAGCGAGTCCTTGTTTTAGAGCTAGAAATAGC	NIPBL_gRNA1	AGCCATGAAGTGTTTGTCTG	PARP1_gRNA3	GCCATCCGGAGCGAGTCCTT	SynLethDB_gene_pair	1478
NIPBL_gRNA1_N_PARP1_gRNA4_SL_oligo	CATGCGAGAAAAGCCTTGTTTGGAGCCATGAAGTGTTTGTCTGGTTTGGGTCTTCGAGAAGACCTCACCGGTGTACATACTGGGGCAGCAGTTTTAGAGCTAGAAATAGC	NIPBL_gRNA1	AGCCATGAAGTGTTTGTCTG	PARP1_gRNA4	GTGTACATACTGGGGCAGCA	SynLethDB_gene_pair	1479
NIPBL_gRNA1_N_PARP1_gRNA5_SL_oligo	CATGCGAGAAAAGCCTTGTTTGGAGCCATGAAGTGTTTGTCTGGTTTGGGTCTTCGAGAAGACCTCACCGCGGTCAATCATGCCTAGCTGGTTTTAGAGCTAGAAATAGC	NIPBL_gRNA1	AGCCATGAAGTGTTTGTCTG	PARP1_gRNA5	CGGTCAATCATGCCTAGCTG	SynLethDB_gene_pair	1480
NIPBL_gRNA2_N_PARP1_gRNA1_SL_oligo	CATGCGAGAAAAGCCTTGTTTGGGATATGCAACGAGGTGTTCAGTTTGGGTCTTCGAGAAGACCTCACCGTTACCTGCTGGACCTCACTGGTTTTAGAGCTAGAAATAGC	NIPBL_gRNA2	GATATGCAACGAGGTGTTCA	PARP1_gRNA1	TTACCTGCTGGACCTCACTG	SynLethDB_gene_pair	1481
NIPBL_gRNA2_N_PARP1_gRNA2_SL_oligo	CATGCGAGAAAAGCCTTGTTTGGGATATGCAACGAGGTGTTCAGTTTGGGTCTTCGAGAAGACCTCACCGACCCGTGCCACAGCAATCTTGTTTTAGAGCTAGAAATAGC	NIPBL_gRNA2	GATATGCAACGAGGTGTTCA	PARP1_gRNA2	ACCCGTGCCACAGCAATCTT	SynLethDB_gene_pair	1482
NIPBL_gRNA2_N_PARP1_gRNA3_SL_oligo	CATGCGAGAAAAGCCTTGTTTGGGATATGCAACGAGGTGTTCAGTTTGGGTCTTCGAGAAGACCTCACCGGCCATCCGGAGCGAGTCCTTGTTTTAGAGCTAGAAATAGC	NIPBL_gRNA2	GATATGCAACGAGGTGTTCA	PARP1_gRNA3	GCCATCCGGAGCGAGTCCTT	SynLethDB_gene_pair	1483
NIPBL_gRNA2_N_PARP1_gRNA4_SL_oligo	CATGCGAGAAAAGCCTTGTTTGGGATATGCAACGAGGTGTTCAGTTTGGGTCTTCGAGAAGACCTCACCGGTGTACATACTGGGGCAGCAGTTTTAGAGCTAGAAATAGC	NIPBL_gRNA2	GATATGCAACGAGGTGTTCA	PARP1_gRNA4	GTGTACATACTGGGGCAGCA	SynLethDB_gene_pair	1484
NIPBL_gRNA2_N_PARP1_gRNA5_SL_oligo	CATGCGAGAAAAGCCTTGTTTGGGATATGCAACGAGGTGTTCAGTTTGGGTCTTCGAGAAGACCTCACCGCGGTCAATCATGCCTAGCTGGTTTTAGAGCTAGAAATAGC	NIPBL_gRNA2	GATATGCAACGAGGTGTTCA	PARP1_gRNA5	CGGTCAATCATGCCTAGCTG	SynLethDB_gene_pair	1485
NIPBL_gRNA3_N_PARP1_gRNA1_SL_oligo	CATGCGAGAAAAGCCTTGTTTGGGTGCCATATTTAATTGCTATGTTTGGGTCTTCGAGAAGACCTCACCGTTACCTGCTGGACCTCACTGGTTTTAGAGCTAGAAATAGC	NIPBL_gRNA3	GTGCCATATTTAATTGCTAT	PARP1_gRNA1	TTACCTGCTGGACCTCACTG	SynLethDB_gene_pair	1486
NIPBL_gRNA3_N_PARP1_gRNA2_SL_oligo	CATGCGAGAAAAGCCTTGTTTGGGTGCCATATTTAATTGCTATGTTTGGGTCTTCGAGAAGACCTCACCGACCCGTGCCACAGCAATCTTGTTTTAGAGCTAGAAATAGC	NIPBL_gRNA3	GTGCCATATTTAATTGCTAT	PARP1_gRNA2	ACCCGTGCCACAGCAATCTT	SynLethDB_gene_pair	1487
NIPBL_gRNA3_N_PARP1_gRNA3_SL_oligo	CATGCGAGAAAAGCCTTGTTTGGGTGCCATATTTAATTGCTATGTTTGGGTCTTCGAGAAGACCTCACCGGCCATCCGGAGCGAGTCCTTGTTTTAGAGCTAGAAATAGC	NIPBL_gRNA3	GTGCCATATTTAATTGCTAT	PARP1_gRNA3	GCCATCCGGAGCGAGTCCTT	SynLethDB_gene_pair	1488
NIPBL_gRNA3_N_PARP1_gRNA4_SL_oligo	CATGCGAGAAAAGCCTTGTTTGGGTGCCATATTTAATTGCTATGTTTGGGTCTTCGAGAAGACCTCACCGGTGTACATACTGGGGCAGCAGTTTTAGAGCTAGAAATAGC	NIPBL_gRNA3	GTGCCATATTTAATTGCTAT	PARP1_gRNA4	GTGTACATACTGGGGCAGCA	SynLethDB_gene_pair	1489
NIPBL_gRNA3_N_PARP1_gRNA5_SL_oligo	CATGCGAGAAAAGCCTTGTTTGGGTGCCATATTTAATTGCTATGTTTGGGTCTTCGAGAAGACCTCACCGCGGTCAATCATGCCTAGCTGGTTTTAGAGCTAGAAATAGC	NIPBL_gRNA3	GTGCCATATTTAATTGCTAT	PARP1_gRNA5	CGGTCAATCATGCCTAGCTG	SynLethDB_gene_pair	1490
NIPBL_gRNA4_N_PARP1_gRNA1_SL_oligo	CATGCGAGAAAAGCCTTGTTTGGCACCTTTACTCCATGATCCGGTTTGGGTCTTCGAGAAGACCTCACCGTTACCTGCTGGACCTCACTGGTTTTAGAGCTAGAAATAGC	NIPBL_gRNA4	CACCTTTACTCCATGATCCG	PARP1_gRNA1	TTACCTGCTGGACCTCACTG	SynLethDB_gene_pair	1491
NIPBL_gRNA4_N_PARP1_gRNA2_SL_oligo	CATGCGAGAAAAGCCTTGTTTGGCACCTTTACTCCATGATCCGGTTTGGGTCTTCGAGAAGACCTCACCGACCCGTGCCACAGCAATCTTGTTTTAGAGCTAGAAATAGC	NIPBL_gRNA4	CACCTTTACTCCATGATCCG	PARP1_gRNA2	ACCCGTGCCACAGCAATCTT	SynLethDB_gene_pair	1492
NIPBL_gRNA4_N_PARP1_gRNA3_SL_oligo	CATGCGAGAAAAGCCTTGTTTGGCACCTTTACTCCATGATCCGGTTTGGGTCTTCGAGAAGACCTCACCGGCCATCCGGAGCGAGTCCTTGTTTTAGAGCTAGAAATAGC	NIPBL_gRNA4	CACCTTTACTCCATGATCCG	PARP1_gRNA3	GCCATCCGGAGCGAGTCCTT	SynLethDB_gene_pair	1493
NIPBL_gRNA4_N_PARP1_gRNA4_SL_oligo	CATGCGAGAAAAGCCTTGTTTGGCACCTTTACTCCATGATCCGGTTTGGGTCTTCGAGAAGACCTCACCGGTGTACATACTGGGGCAGCAGTTTTAGAGCTAGAAATAGC	NIPBL_gRNA4	CACCTTTACTCCATGATCCG	PARP1_gRNA4	GTGTACATACTGGGGCAGCA	SynLethDB_gene_pair	1494
NIPBL_gRNA4_N_PARP1_gRNA5_SL_oligo	CATGCGAGAAAAGCCTTGTTTGGCACCTTTACTCCATGATCCGGTTTGGGTCTTCGAGAAGACCTCACCGCGGTCAATCATGCCTAGCTGGTTTTAGAGCTAGAAATAGC	NIPBL_gRNA4	CACCTTTACTCCATGATCCG	PARP1_gRNA5	CGGTCAATCATGCCTAGCTG	SynLethDB_gene_pair	1495
NIPBL_gRNA5_N_PARP1_gRNA1_SL_oligo	CATGCGAGAAAAGCCTTGTTTGGCTGTTTTCCATACCAGACACGTTTGGGTCTTCGAGAAGACCTCACCGTTACCTGCTGGACCTCACTGGTTTTAGAGCTAGAAATAGC	NIPBL_gRNA5	CTGTTTTCCATACCAGACAC	PARP1_gRNA1	TTACCTGCTGGACCTCACTG	SynLethDB_gene_pair	1496
NIPBL_gRNA5_N_PARP1_gRNA2_SL_oligo	CATGCGAGAAAAGCCTTGTTTGGCTGTTTTCCATACCAGACACGTTTGGGTCTTCGAGAAGACCTCACCGACCCGTGCCACAGCAATCTTGTTTTAGAGCTAGAAATAGC	NIPBL_gRNA5	CTGTTTTCCATACCAGACAC	PARP1_gRNA2	ACCCGTGCCACAGCAATCTT	SynLethDB_gene_pair	1497
NIPBL_gRNA5_N_PARP1_gRNA3_SL_oligo	CATGCGAGAAAAGCCTTGTTTGGCTGTTTTCCATACCAGACACGTTTGGGTCTTCGAGAAGACCTCACCGGCCATCCGGAGCGAGTCCTTGTTTTAGAGCTAGAAATAGC	NIPBL_gRNA5	CTGTTTTCCATACCAGACAC	PARP1_gRNA3	GCCATCCGGAGCGAGTCCTT	SynLethDB_gene_pair	1498
NIPBL_gRNA5_N_PARP1_gRNA4_SL_oligo	CATGCGAGAAAAGCCTTGTTTGGCTGTTTTCCATACCAGACACGTTTGGGTCTTCGAGAAGACCTCACCGGTGTACATACTGGGGCAGCAGTTTTAGAGCTAGAAATAGC	NIPBL_gRNA5	CTGTTTTCCATACCAGACAC	PARP1_gRNA4	GTGTACATACTGGGGCAGCA	SynLethDB_gene_pair	1499
NIPBL_gRNA5_N_PARP1_gRNA5_SL_oligo	CATGCGAGAAAAGCCTTGTTTGGCTGTTTTCCATACCAGACACGTTTGGGTCTTCGAGAAGACCTCACCGCGGTCAATCATGCCTAGCTGGTTTTAGAGCTAGAAATAGC	NIPBL_gRNA5	CTGTTTTCCATACCAGACAC	PARP1_gRNA5	CGGTCAATCATGCCTAGCTG	SynLethDB_gene_pair	1500
NIPBL_gRNA1_N_Fluc_gRNA_1_SL_oligo	CATGCGAGAAAAGCCTTGTTTGGAGCCATGAAGTGTTTGTCTGGTTTGGGTCTTCGAGAAGACCTCACCGGTGTTGGGCGCGTTATTTATGTTTTAGAGCTAGAAATAGC	NIPBL_gRNA1	AGCCATGAAGTGTTTGTCTG	Fluc_gRNA_1	GTGTTGGGCGCGTTATTTAT	SynLethDB_gene_pair	1501
NIPBL_gRNA2_N_Fluc_gRNA_1_SL_oligo	CATGCGAGAAAAGCCTTGTTTGGGATATGCAACGAGGTGTTCAGTTTGGGTCTTCGAGAAGACCTCACCGGTGTTGGGCGCGTTATTTATGTTTTAGAGCTAGAAATAGC	NIPBL_gRNA2	GATATGCAACGAGGTGTTCA	Fluc_gRNA_1	GTGTTGGGCGCGTTATTTAT	SynLethDB_gene_pair	1502
NIPBL_gRNA3_N_Fluc_gRNA_1_SL_oligo	CATGCGAGAAAAGCCTTGTTTGGGTGCCATATTTAATTGCTATGTTTGGGTCTTCGAGAAGACCTCACCGGTGTTGGGCGCGTTATTTATGTTTTAGAGCTAGAAATAGC	NIPBL_gRNA3	GTGCCATATTTAATTGCTAT	Fluc_gRNA_1	GTGTTGGGCGCGTTATTTAT	SynLethDB_gene_pair	1503
NIPBL_gRNA4_N_Fluc_gRNA_1_SL_oligo	CATGCGAGAAAAGCCTTGTTTGGCACCTTTACTCCATGATCCGGTTTGGGTCTTCGAGAAGACCTCACCGGTGTTGGGCGCGTTATTTATGTTTTAGAGCTAGAAATAGC	NIPBL_gRNA4	CACCTTTACTCCATGATCCG	Fluc_gRNA_1	GTGTTGGGCGCGTTATTTAT	SynLethDB_gene_pair	1504
NIPBL_gRNA5_N_Fluc_gRNA_1_SL_oligo	CATGCGAGAAAAGCCTTGTTTGGCTGTTTTCCATACCAGACACGTTTGGGTCTTCGAGAAGACCTCACCGGTGTTGGGCGCGTTATTTATGTTTTAGAGCTAGAAATAGC	NIPBL_gRNA5	CTGTTTTCCATACCAGACAC	Fluc_gRNA_1	GTGTTGGGCGCGTTATTTAT	SynLethDB_gene_pair	1505
PARP1_gRNA1_N_RAD21_gRNA1_SL_oligo	CATGCGAGAAAAGCCTTGTTTGGTTACCTGCTGGACCTCACTGGTTTGGGTCTTCGAGAAGACCTCACCGGTTGCGATGATGTCACTGTAGTTTTAGAGCTAGAAATAGC	PARP1_gRNA1	TTACCTGCTGGACCTCACTG	RAD21_gRNA1	GTTGCGATGATGTCACTGTA	SynLethDB_gene_pair	1506
PARP1_gRNA1_N_RAD21_gRNA2_SL_oligo	CATGCGAGAAAAGCCTTGTTTGGTTACCTGCTGGACCTCACTGGTTTGGGTCTTCGAGAAGACCTCACCGCTAAATTACACTCGAACACAGTTTTAGAGCTAGAAATAGC	PARP1_gRNA1	TTACCTGCTGGACCTCACTG	RAD21_gRNA2	CTAAATTACACTCGAACACA	SynLethDB_gene_pair	1507
PARP1_gRNA1_N_RAD21_gRNA3_SL_oligo	CATGCGAGAAAAGCCTTGTTTGGTTACCTGCTGGACCTCACTGGTTTGGGTCTTCGAGAAGACCTCACCGTAAATTACACTCGAACACATGTTTTAGAGCTAGAAATAGC	PARP1_gRNA1	TTACCTGCTGGACCTCACTG	RAD21_gRNA3	TAAATTACACTCGAACACAT	SynLethDB_gene_pair	1508
PARP1_gRNA1_N_RAD21_gRNA4_SL_oligo	CATGCGAGAAAAGCCTTGTTTGGTTACCTGCTGGACCTCACTGGTTTGGGTCTTCGAGAAGACCTCACCGCTTCATTACAGTCTGCAAGAGTTTTAGAGCTAGAAATAGC	PARP1_gRNA1	TTACCTGCTGGACCTCACTG	RAD21_gRNA4	CTTCATTACAGTCTGCAAGA	SynLethDB_gene_pair	1509
PARP1_gRNA1_N_RAD21_gRNA5_SL_oligo	CATGCGAGAAAAGCCTTGTTTGGTTACCTGCTGGACCTCACTGGTTTGGGTCTTCGAGAAGACCTCACCGCTTCCCGATTTTCCTCAGGCGTTTTAGAGCTAGAAATAGC	PARP1_gRNA1	TTACCTGCTGGACCTCACTG	RAD21_gRNA5	CTTCCCGATTTTCCTCAGGC	SynLethDB_gene_pair	1510
PARP1_gRNA2_N_RAD21_gRNA1_SL_oligo	CATGCGAGAAAAGCCTTGTTTGGACCCGTGCCACAGCAATCTTGTTTGGGTCTTCGAGAAGACCTCACCGGTTGCGATGATGTCACTGTAGTTTTAGAGCTAGAAATAGC	PARP1_gRNA2	ACCCGTGCCACAGCAATCTT	RAD21_gRNA1	GTTGCGATGATGTCACTGTA	SynLethDB_gene_pair	1511
PARP1_gRNA2_N_RAD21_gRNA2_SL_oligo	CATGCGAGAAAAGCCTTGTTTGGACCCGTGCCACAGCAATCTTGTTTGGGTCTTCGAGAAGACCTCACCGCTAAATTACACTCGAACACAGTTTTAGAGCTAGAAATAGC	PARP1_gRNA2	ACCCGTGCCACAGCAATCTT	RAD21_gRNA2	CTAAATTACACTCGAACACA	SynLethDB_gene_pair	1512
PARP1_gRNA2_N_RAD21_gRNA3_SL_oligo	CATGCGAGAAAAGCCTTGTTTGGACCCGTGCCACAGCAATCTTGTTTGGGTCTTCGAGAAGACCTCACCGTAAATTACACTCGAACACATGTTTTAGAGCTAGAAATAGC	PARP1_gRNA2	ACCCGTGCCACAGCAATCTT	RAD21_gRNA3	TAAATTACACTCGAACACAT	SynLethDB_gene_pair	1513
PARP1_gRNA2_N_RAD21_gRNA4_SL_oligo	CATGCGAGAAAAGCCTTGTTTGGACCCGTGCCACAGCAATCTTGTTTGGGTCTTCGAGAAGACCTCACCGCTTCATTACAGTCTGCAAGAGTTTTAGAGCTAGAAATAGC	PARP1_gRNA2	ACCCGTGCCACAGCAATCTT	RAD21_gRNA4	CTTCATTACAGTCTGCAAGA	SynLethDB_gene_pair	1514
PARP1_gRNA2_N_RAD21_gRNA5_SL_oligo	CATGCGAGAAAAGCCTTGTTTGGACCCGTGCCACAGCAATCTTGTTTGGGTCTTCGAGAAGACCTCACCGCTTCCCGATTTTCCTCAGGCGTTTTAGAGCTAGAAATAGC	PARP1_gRNA2	ACCCGTGCCACAGCAATCTT	RAD21_gRNA5	CTTCCCGATTTTCCTCAGGC	SynLethDB_gene_pair	1515
PARP1_gRNA3_N_RAD21_gRNA1_SL_oligo	CATGCGAGAAAAGCCTTGTTTGGGCCATCCGGAGCGAGTCCTTGTTTGGGTCTTCGAGAAGACCTCACCGGTTGCGATGATGTCACTGTAGTTTTAGAGCTAGAAATAGC	PARP1_gRNA3	GCCATCCGGAGCGAGTCCTT	RAD21_gRNA1	GTTGCGATGATGTCACTGTA	SynLethDB_gene_pair	1516
PARP1_gRNA3_N_RAD21_gRNA2_SL_oligo	CATGCGAGAAAAGCCTTGTTTGGGCCATCCGGAGCGAGTCCTTGTTTGGGTCTTCGAGAAGACCTCACCGCTAAATTACACTCGAACACAGTTTTAGAGCTAGAAATAGC	PARP1_gRNA3	GCCATCCGGAGCGAGTCCTT	RAD21_gRNA2	CTAAATTACACTCGAACACA	SynLethDB_gene_pair	1517
PARP1_gRNA3_N_RAD21_gRNA3_SL_oligo	CATGCGAGAAAAGCCTTGTTTGGGCCATCCGGAGCGAGTCCTTGTTTGGGTCTTCGAGAAGACCTCACCGTAAATTACACTCGAACACATGTTTTAGAGCTAGAAATAGC	PARP1_gRNA3	GCCATCCGGAGCGAGTCCTT	RAD21_gRNA3	TAAATTACACTCGAACACAT	SynLethDB_gene_pair	1518
PARP1_gRNA3_N_RAD21_gRNA4_SL_oligo	CATGCGAGAAAAGCCTTGTTTGGGCCATCCGGAGCGAGTCCTTGTTTGGGTCTTCGAGAAGACCTCACCGCTTCATTACAGTCTGCAAGAGTTTTAGAGCTAGAAATAGC	PARP1_gRNA3	GCCATCCGGAGCGAGTCCTT	RAD21_gRNA4	CTTCATTACAGTCTGCAAGA	SynLethDB_gene_pair	1519
PARP1_gRNA3_N_RAD21_gRNA5_SL_oligo	CATGCGAGAAAAGCCTTGTTTGGGCCATCCGGAGCGAGTCCTTGTTTGGGTCTTCGAGAAGACCTCACCGCTTCCCGATTTTCCTCAGGCGTTTTAGAGCTAGAAATAGC	PARP1_gRNA3	GCCATCCGGAGCGAGTCCTT	RAD21_gRNA5	CTTCCCGATTTTCCTCAGGC	SynLethDB_gene_pair	1520
PARP1_gRNA4_N_RAD21_gRNA1_SL_oligo	CATGCGAGAAAAGCCTTGTTTGGGTGTACATACTGGGGCAGCAGTTTGGGTCTTCGAGAAGACCTCACCGGTTGCGATGATGTCACTGTAGTTTTAGAGCTAGAAATAGC	PARP1_gRNA4	GTGTACATACTGGGGCAGCA	RAD21_gRNA1	GTTGCGATGATGTCACTGTA	SynLethDB_gene_pair	1521
PARP1_gRNA4_N_RAD21_gRNA2_SL_oligo	CATGCGAGAAAAGCCTTGTTTGGGTGTACATACTGGGGCAGCAGTTTGGGTCTTCGAGAAGACCTCACCGCTAAATTACACTCGAACACAGTTTTAGAGCTAGAAATAGC	PARP1_gRNA4	GTGTACATACTGGGGCAGCA	RAD21_gRNA2	CTAAATTACACTCGAACACA	SynLethDB_gene_pair	1522
PARP1_gRNA4_N_RAD21_gRNA3_SL_oligo	CATGCGAGAAAAGCCTTGTTTGGGTGTACATACTGGGGCAGCAGTTTGGGTCTTCGAGAAGACCTCACCGTAAATTACACTCGAACACATGTTTTAGAGCTAGAAATAGC	PARP1_gRNA4	GTGTACATACTGGGGCAGCA	RAD21_gRNA3	TAAATTACACTCGAACACAT	SynLethDB_gene_pair	1523
PARP1_gRNA4_N_RAD21_gRNA4_SL_oligo	CATGCGAGAAAAGCCTTGTTTGGGTGTACATACTGGGGCAGCAGTTTGGGTCTTCGAGAAGACCTCACCGCTTCATTACAGTCTGCAAGAGTTTTAGAGCTAGAAATAGC	PARP1_gRNA4	GTGTACATACTGGGGCAGCA	RAD21_gRNA4	CTTCATTACAGTCTGCAAGA	SynLethDB_gene_pair	1524
PARP1_gRNA4_N_RAD21_gRNA5_SL_oligo	CATGCGAGAAAAGCCTTGTTTGGGTGTACATACTGGGGCAGCAGTTTGGGTCTTCGAGAAGACCTCACCGCTTCCCGATTTTCCTCAGGCGTTTTAGAGCTAGAAATAGC	PARP1_gRNA4	GTGTACATACTGGGGCAGCA	RAD21_gRNA5	CTTCCCGATTTTCCTCAGGC	SynLethDB_gene_pair	1525
PARP1_gRNA5_N_RAD21_gRNA1_SL_oligo	CATGCGAGAAAAGCCTTGTTTGGCGGTCAATCATGCCTAGCTGGTTTGGGTCTTCGAGAAGACCTCACCGGTTGCGATGATGTCACTGTAGTTTTAGAGCTAGAAATAGC	PARP1_gRNA5	CGGTCAATCATGCCTAGCTG	RAD21_gRNA1	GTTGCGATGATGTCACTGTA	SynLethDB_gene_pair	1526
PARP1_gRNA5_N_RAD21_gRNA2_SL_oligo	CATGCGAGAAAAGCCTTGTTTGGCGGTCAATCATGCCTAGCTGGTTTGGGTCTTCGAGAAGACCTCACCGCTAAATTACACTCGAACACAGTTTTAGAGCTAGAAATAGC	PARP1_gRNA5	CGGTCAATCATGCCTAGCTG	RAD21_gRNA2	CTAAATTACACTCGAACACA	SynLethDB_gene_pair	1527
PARP1_gRNA5_N_RAD21_gRNA3_SL_oligo	CATGCGAGAAAAGCCTTGTTTGGCGGTCAATCATGCCTAGCTGGTTTGGGTCTTCGAGAAGACCTCACCGTAAATTACACTCGAACACATGTTTTAGAGCTAGAAATAGC	PARP1_gRNA5	CGGTCAATCATGCCTAGCTG	RAD21_gRNA3	TAAATTACACTCGAACACAT	SynLethDB_gene_pair	1528
PARP1_gRNA5_N_RAD21_gRNA4_SL_oligo	CATGCGAGAAAAGCCTTGTTTGGCGGTCAATCATGCCTAGCTGGTTTGGGTCTTCGAGAAGACCTCACCGCTTCATTACAGTCTGCAAGAGTTTTAGAGCTAGAAATAGC	PARP1_gRNA5	CGGTCAATCATGCCTAGCTG	RAD21_gRNA4	CTTCATTACAGTCTGCAAGA	SynLethDB_gene_pair	1529
PARP1_gRNA5_N_RAD21_gRNA5_SL_oligo	CATGCGAGAAAAGCCTTGTTTGGCGGTCAATCATGCCTAGCTGGTTTGGGTCTTCGAGAAGACCTCACCGCTTCCCGATTTTCCTCAGGCGTTTTAGAGCTAGAAATAGC	PARP1_gRNA5	CGGTCAATCATGCCTAGCTG	RAD21_gRNA5	CTTCCCGATTTTCCTCAGGC	SynLethDB_gene_pair	1530
RAD21_gRNA1_N_Fluc_gRNA_1_SL_oligo	CATGCGAGAAAAGCCTTGTTTGGGTTGCGATGATGTCACTGTAGTTTGGGTCTTCGAGAAGACCTCACCGGTGTTGGGCGCGTTATTTATGTTTTAGAGCTAGAAATAGC	RAD21_gRNA1	GTTGCGATGATGTCACTGTA	Fluc_gRNA_1	GTGTTGGGCGCGTTATTTAT	SynLethDB_gene_pair	1531
RAD21_gRNA2_N_Fluc_gRNA_1_SL_oligo	CATGCGAGAAAAGCCTTGTTTGGCTAAATTACACTCGAACACAGTTTGGGTCTTCGAGAAGACCTCACCGGTGTTGGGCGCGTTATTTATGTTTTAGAGCTAGAAATAGC	RAD21_gRNA2	CTAAATTACACTCGAACACA	Fluc_gRNA_1	GTGTTGGGCGCGTTATTTAT	SynLethDB_gene_pair	1532
RAD21_gRNA3_N_Fluc_gRNA_1_SL_oligo	CATGCGAGAAAAGCCTTGTTTGGTAAATTACACTCGAACACATGTTTGGGTCTTCGAGAAGACCTCACCGGTGTTGGGCGCGTTATTTATGTTTTAGAGCTAGAAATAGC	RAD21_gRNA3	TAAATTACACTCGAACACAT	Fluc_gRNA_1	GTGTTGGGCGCGTTATTTAT	SynLethDB_gene_pair	1533
RAD21_gRNA4_N_Fluc_gRNA_1_SL_oligo	CATGCGAGAAAAGCCTTGTTTGGCTTCATTACAGTCTGCAAGAGTTTGGGTCTTCGAGAAGACCTCACCGGTGTTGGGCGCGTTATTTATGTTTTAGAGCTAGAAATAGC	RAD21_gRNA4	CTTCATTACAGTCTGCAAGA	Fluc_gRNA_1	GTGTTGGGCGCGTTATTTAT	SynLethDB_gene_pair	1534
RAD21_gRNA5_N_Fluc_gRNA_1_SL_oligo	CATGCGAGAAAAGCCTTGTTTGGCTTCCCGATTTTCCTCAGGCGTTTGGGTCTTCGAGAAGACCTCACCGGTGTTGGGCGCGTTATTTATGTTTTAGAGCTAGAAATAGC	RAD21_gRNA5	CTTCCCGATTTTCCTCAGGC	Fluc_gRNA_1	GTGTTGGGCGCGTTATTTAT	SynLethDB_gene_pair	1535
PARP1_gRNA1_N_SMC1A_gRNA1_SL_oligo	CATGCGAGAAAAGCCTTGTTTGGTTACCTGCTGGACCTCACTGGTTTGGGTCTTCGAGAAGACCTCACCGAGAGCCATTGGGTCCAATGAGTTTTAGAGCTAGAAATAGC	PARP1_gRNA1	TTACCTGCTGGACCTCACTG	SMC1A_gRNA1	AGAGCCATTGGGTCCAATGA	SynLethDB_gene_pair	1536
PARP1_gRNA1_N_SMC1A_gRNA2_SL_oligo	CATGCGAGAAAAGCCTTGTTTGGTTACCTGCTGGACCTCACTGGTTTGGGTCTTCGAGAAGACCTCACCGTCTCAATCTCAATCAGTTTCGTTTTAGAGCTAGAAATAGC	PARP1_gRNA1	TTACCTGCTGGACCTCACTG	SMC1A_gRNA2	TCTCAATCTCAATCAGTTTC	SynLethDB_gene_pair	1537
PARP1_gRNA1_N_SMC1A_gRNA3_SL_oligo	CATGCGAGAAAAGCCTTGTTTGGTTACCTGCTGGACCTCACTGGTTTGGGTCTTCGAGAAGACCTCACCGCTGACAAGTTGTCCATAGGCGTTTTAGAGCTAGAAATAGC	PARP1_gRNA1	TTACCTGCTGGACCTCACTG	SMC1A_gRNA3	CTGACAAGTTGTCCATAGGC	SynLethDB_gene_pair	1538
PARP1_gRNA1_N_SMC1A_gRNA4_SL_oligo	CATGCGAGAAAAGCCTTGTTTGGTTACCTGCTGGACCTCACTGGTTTGGGTCTTCGAGAAGACCTCACCGATTCAAAACAAGCATTGAAGGTTTTAGAGCTAGAAATAGC	PARP1_gRNA1	TTACCTGCTGGACCTCACTG	SMC1A_gRNA4	ATTCAAAACAAGCATTGAAG	SynLethDB_gene_pair	1539
PARP1_gRNA1_N_SMC1A_gRNA5_SL_oligo	CATGCGAGAAAAGCCTTGTTTGGTTACCTGCTGGACCTCACTGGTTTGGGTCTTCGAGAAGACCTCACCGATAGAGCTGTCCTCTCTTTGGTTTTAGAGCTAGAAATAGC	PARP1_gRNA1	TTACCTGCTGGACCTCACTG	SMC1A_gRNA5	ATAGAGCTGTCCTCTCTTTG	SynLethDB_gene_pair	1540
PARP1_gRNA2_N_SMC1A_gRNA1_SL_oligo	CATGCGAGAAAAGCCTTGTTTGGACCCGTGCCACAGCAATCTTGTTTGGGTCTTCGAGAAGACCTCACCGAGAGCCATTGGGTCCAATGAGTTTTAGAGCTAGAAATAGC	PARP1_gRNA2	ACCCGTGCCACAGCAATCTT	SMC1A_gRNA1	AGAGCCATTGGGTCCAATGA	SynLethDB_gene_pair	1541
PARP1_gRNA2_N_SMC1A_gRNA2_SL_oligo	CATGCGAGAAAAGCCTTGTTTGGACCCGTGCCACAGCAATCTTGTTTGGGTCTTCGAGAAGACCTCACCGTCTCAATCTCAATCAGTTTCGTTTTAGAGCTAGAAATAGC	PARP1_gRNA2	ACCCGTGCCACAGCAATCTT	SMC1A_gRNA2	TCTCAATCTCAATCAGTTTC	SynLethDB_gene_pair	1542
PARP1_gRNA2_N_SMC1A_gRNA3_SL_oligo	CATGCGAGAAAAGCCTTGTTTGGACCCGTGCCACAGCAATCTTGTTTGGGTCTTCGAGAAGACCTCACCGCTGACAAGTTGTCCATAGGCGTTTTAGAGCTAGAAATAGC	PARP1_gRNA2	ACCCGTGCCACAGCAATCTT	SMC1A_gRNA3	CTGACAAGTTGTCCATAGGC	SynLethDB_gene_pair	1543
PARP1_gRNA2_N_SMC1A_gRNA4_SL_oligo	CATGCGAGAAAAGCCTTGTTTGGACCCGTGCCACAGCAATCTTGTTTGGGTCTTCGAGAAGACCTCACCGATTCAAAACAAGCATTGAAGGTTTTAGAGCTAGAAATAGC	PARP1_gRNA2	ACCCGTGCCACAGCAATCTT	SMC1A_gRNA4	ATTCAAAACAAGCATTGAAG	SynLethDB_gene_pair	1544
PARP1_gRNA2_N_SMC1A_gRNA5_SL_oligo	CATGCGAGAAAAGCCTTGTTTGGACCCGTGCCACAGCAATCTTGTTTGGGTCTTCGAGAAGACCTCACCGATAGAGCTGTCCTCTCTTTGGTTTTAGAGCTAGAAATAGC	PARP1_gRNA2	ACCCGTGCCACAGCAATCTT	SMC1A_gRNA5	ATAGAGCTGTCCTCTCTTTG	SynLethDB_gene_pair	1545
PARP1_gRNA3_N_SMC1A_gRNA1_SL_oligo	CATGCGAGAAAAGCCTTGTTTGGGCCATCCGGAGCGAGTCCTTGTTTGGGTCTTCGAGAAGACCTCACCGAGAGCCATTGGGTCCAATGAGTTTTAGAGCTAGAAATAGC	PARP1_gRNA3	GCCATCCGGAGCGAGTCCTT	SMC1A_gRNA1	AGAGCCATTGGGTCCAATGA	SynLethDB_gene_pair	1546
PARP1_gRNA3_N_SMC1A_gRNA2_SL_oligo	CATGCGAGAAAAGCCTTGTTTGGGCCATCCGGAGCGAGTCCTTGTTTGGGTCTTCGAGAAGACCTCACCGTCTCAATCTCAATCAGTTTCGTTTTAGAGCTAGAAATAGC	PARP1_gRNA3	GCCATCCGGAGCGAGTCCTT	SMC1A_gRNA2	TCTCAATCTCAATCAGTTTC	SynLethDB_gene_pair	1547
PARP1_gRNA3_N_SMC1A_gRNA3_SL_oligo	CATGCGAGAAAAGCCTTGTTTGGGCCATCCGGAGCGAGTCCTTGTTTGGGTCTTCGAGAAGACCTCACCGCTGACAAGTTGTCCATAGGCGTTTTAGAGCTAGAAATAGC	PARP1_gRNA3	GCCATCCGGAGCGAGTCCTT	SMC1A_gRNA3	CTGACAAGTTGTCCATAGGC	SynLethDB_gene_pair	1548
PARP1_gRNA3_N_SMC1A_gRNA4_SL_oligo	CATGCGAGAAAAGCCTTGTTTGGGCCATCCGGAGCGAGTCCTTGTTTGGGTCTTCGAGAAGACCTCACCGATTCAAAACAAGCATTGAAGGTTTTAGAGCTAGAAATAGC	PARP1_gRNA3	GCCATCCGGAGCGAGTCCTT	SMC1A_gRNA4	ATTCAAAACAAGCATTGAAG	SynLethDB_gene_pair	1549
PARP1_gRNA3_N_SMC1A_gRNA5_SL_oligo	CATGCGAGAAAAGCCTTGTTTGGGCCATCCGGAGCGAGTCCTTGTTTGGGTCTTCGAGAAGACCTCACCGATAGAGCTGTCCTCTCTTTGGTTTTAGAGCTAGAAATAGC	PARP1_gRNA3	GCCATCCGGAGCGAGTCCTT	SMC1A_gRNA5	ATAGAGCTGTCCTCTCTTTG	SynLethDB_gene_pair	1550
PARP1_gRNA4_N_SMC1A_gRNA1_SL_oligo	CATGCGAGAAAAGCCTTGTTTGGGTGTACATACTGGGGCAGCAGTTTGGGTCTTCGAGAAGACCTCACCGAGAGCCATTGGGTCCAATGAGTTTTAGAGCTAGAAATAGC	PARP1_gRNA4	GTGTACATACTGGGGCAGCA	SMC1A_gRNA1	AGAGCCATTGGGTCCAATGA	SynLethDB_gene_pair	1551
PARP1_gRNA4_N_SMC1A_gRNA2_SL_oligo	CATGCGAGAAAAGCCTTGTTTGGGTGTACATACTGGGGCAGCAGTTTGGGTCTTCGAGAAGACCTCACCGTCTCAATCTCAATCAGTTTCGTTTTAGAGCTAGAAATAGC	PARP1_gRNA4	GTGTACATACTGGGGCAGCA	SMC1A_gRNA2	TCTCAATCTCAATCAGTTTC	SynLethDB_gene_pair	1552
PARP1_gRNA4_N_SMC1A_gRNA3_SL_oligo	CATGCGAGAAAAGCCTTGTTTGGGTGTACATACTGGGGCAGCAGTTTGGGTCTTCGAGAAGACCTCACCGCTGACAAGTTGTCCATAGGCGTTTTAGAGCTAGAAATAGC	PARP1_gRNA4	GTGTACATACTGGGGCAGCA	SMC1A_gRNA3	CTGACAAGTTGTCCATAGGC	SynLethDB_gene_pair	1553
PARP1_gRNA4_N_SMC1A_gRNA4_SL_oligo	CATGCGAGAAAAGCCTTGTTTGGGTGTACATACTGGGGCAGCAGTTTGGGTCTTCGAGAAGACCTCACCGATTCAAAACAAGCATTGAAGGTTTTAGAGCTAGAAATAGC	PARP1_gRNA4	GTGTACATACTGGGGCAGCA	SMC1A_gRNA4	ATTCAAAACAAGCATTGAAG	SynLethDB_gene_pair	1554
PARP1_gRNA4_N_SMC1A_gRNA5_SL_oligo	CATGCGAGAAAAGCCTTGTTTGGGTGTACATACTGGGGCAGCAGTTTGGGTCTTCGAGAAGACCTCACCGATAGAGCTGTCCTCTCTTTGGTTTTAGAGCTAGAAATAGC	PARP1_gRNA4	GTGTACATACTGGGGCAGCA	SMC1A_gRNA5	ATAGAGCTGTCCTCTCTTTG	SynLethDB_gene_pair	1555
PARP1_gRNA5_N_SMC1A_gRNA1_SL_oligo	CATGCGAGAAAAGCCTTGTTTGGCGGTCAATCATGCCTAGCTGGTTTGGGTCTTCGAGAAGACCTCACCGAGAGCCATTGGGTCCAATGAGTTTTAGAGCTAGAAATAGC	PARP1_gRNA5	CGGTCAATCATGCCTAGCTG	SMC1A_gRNA1	AGAGCCATTGGGTCCAATGA	SynLethDB_gene_pair	1556
PARP1_gRNA5_N_SMC1A_gRNA2_SL_oligo	CATGCGAGAAAAGCCTTGTTTGGCGGTCAATCATGCCTAGCTGGTTTGGGTCTTCGAGAAGACCTCACCGTCTCAATCTCAATCAGTTTCGTTTTAGAGCTAGAAATAGC	PARP1_gRNA5	CGGTCAATCATGCCTAGCTG	SMC1A_gRNA2	TCTCAATCTCAATCAGTTTC	SynLethDB_gene_pair	1557
PARP1_gRNA5_N_SMC1A_gRNA3_SL_oligo	CATGCGAGAAAAGCCTTGTTTGGCGGTCAATCATGCCTAGCTGGTTTGGGTCTTCGAGAAGACCTCACCGCTGACAAGTTGTCCATAGGCGTTTTAGAGCTAGAAATAGC	PARP1_gRNA5	CGGTCAATCATGCCTAGCTG	SMC1A_gRNA3	CTGACAAGTTGTCCATAGGC	SynLethDB_gene_pair	1558
PARP1_gRNA5_N_SMC1A_gRNA4_SL_oligo	CATGCGAGAAAAGCCTTGTTTGGCGGTCAATCATGCCTAGCTGGTTTGGGTCTTCGAGAAGACCTCACCGATTCAAAACAAGCATTGAAGGTTTTAGAGCTAGAAATAGC	PARP1_gRNA5	CGGTCAATCATGCCTAGCTG	SMC1A_gRNA4	ATTCAAAACAAGCATTGAAG	SynLethDB_gene_pair	1559
PARP1_gRNA5_N_SMC1A_gRNA5_SL_oligo	CATGCGAGAAAAGCCTTGTTTGGCGGTCAATCATGCCTAGCTGGTTTGGGTCTTCGAGAAGACCTCACCGATAGAGCTGTCCTCTCTTTGGTTTTAGAGCTAGAAATAGC	PARP1_gRNA5	CGGTCAATCATGCCTAGCTG	SMC1A_gRNA5	ATAGAGCTGTCCTCTCTTTG	SynLethDB_gene_pair	1560
SMC1A_gRNA1_N_Fluc_gRNA_1_SL_oligo	CATGCGAGAAAAGCCTTGTTTGGAGAGCCATTGGGTCCAATGAGTTTGGGTCTTCGAGAAGACCTCACCGGTGTTGGGCGCGTTATTTATGTTTTAGAGCTAGAAATAGC	SMC1A_gRNA1	AGAGCCATTGGGTCCAATGA	Fluc_gRNA_1	GTGTTGGGCGCGTTATTTAT	SynLethDB_gene_pair	1561
SMC1A_gRNA2_N_Fluc_gRNA_1_SL_oligo	CATGCGAGAAAAGCCTTGTTTGGTCTCAATCTCAATCAGTTTCGTTTGGGTCTTCGAGAAGACCTCACCGGTGTTGGGCGCGTTATTTATGTTTTAGAGCTAGAAATAGC	SMC1A_gRNA2	TCTCAATCTCAATCAGTTTC	Fluc_gRNA_1	GTGTTGGGCGCGTTATTTAT	SynLethDB_gene_pair	1562
SMC1A_gRNA3_N_Fluc_gRNA_1_SL_oligo	CATGCGAGAAAAGCCTTGTTTGGCTGACAAGTTGTCCATAGGCGTTTGGGTCTTCGAGAAGACCTCACCGGTGTTGGGCGCGTTATTTATGTTTTAGAGCTAGAAATAGC	SMC1A_gRNA3	CTGACAAGTTGTCCATAGGC	Fluc_gRNA_1	GTGTTGGGCGCGTTATTTAT	SynLethDB_gene_pair	1563
SMC1A_gRNA4_N_Fluc_gRNA_1_SL_oligo	CATGCGAGAAAAGCCTTGTTTGGATTCAAAACAAGCATTGAAGGTTTGGGTCTTCGAGAAGACCTCACCGGTGTTGGGCGCGTTATTTATGTTTTAGAGCTAGAAATAGC	SMC1A_gRNA4	ATTCAAAACAAGCATTGAAG	Fluc_gRNA_1	GTGTTGGGCGCGTTATTTAT	SynLethDB_gene_pair	1564
SMC1A_gRNA5_N_Fluc_gRNA_1_SL_oligo	CATGCGAGAAAAGCCTTGTTTGGATAGAGCTGTCCTCTCTTTGGTTTGGGTCTTCGAGAAGACCTCACCGGTGTTGGGCGCGTTATTTATGTTTTAGAGCTAGAAATAGC	SMC1A_gRNA5	ATAGAGCTGTCCTCTCTTTG	Fluc_gRNA_1	GTGTTGGGCGCGTTATTTAT	SynLethDB_gene_pair	1565
PARP1_gRNA1_N_SMC3_gRNA1_SL_oligo	CATGCGAGAAAAGCCTTGTTTGGTTACCTGCTGGACCTCACTGGTTTGGGTCTTCGAGAAGACCTCACCGATTTACTAGGTGATTATCCAGTTTTAGAGCTAGAAATAGC	PARP1_gRNA1	TTACCTGCTGGACCTCACTG	SMC3_gRNA1	ATTTACTAGGTGATTATCCA	SynLethDB_gene_pair	1566
PARP1_gRNA1_N_SMC3_gRNA2_SL_oligo	CATGCGAGAAAAGCCTTGTTTGGTTACCTGCTGGACCTCACTGGTTTGGGTCTTCGAGAAGACCTCACCGCCAGTGGGCAGAAATGGATCGTTTTAGAGCTAGAAATAGC	PARP1_gRNA1	TTACCTGCTGGACCTCACTG	SMC3_gRNA2	CCAGTGGGCAGAAATGGATC	SynLethDB_gene_pair	1567
PARP1_gRNA1_N_SMC3_gRNA3_SL_oligo	CATGCGAGAAAAGCCTTGTTTGGTTACCTGCTGGACCTCACTGGTTTGGGTCTTCGAGAAGACCTCACCGTCTTCGTCCAGAACAGCGGTGTTTTAGAGCTAGAAATAGC	PARP1_gRNA1	TTACCTGCTGGACCTCACTG	SMC3_gRNA3	TCTTCGTCCAGAACAGCGGT	SynLethDB_gene_pair	1568
PARP1_gRNA1_N_SMC3_gRNA4_SL_oligo	CATGCGAGAAAAGCCTTGTTTGGTTACCTGCTGGACCTCACTGGTTTGGGTCTTCGAGAAGACCTCACCGTTTTTGATAATTCAGACAACGTTTTAGAGCTAGAAATAGC	PARP1_gRNA1	TTACCTGCTGGACCTCACTG	SMC3_gRNA4	TTTTTGATAATTCAGACAAC	SynLethDB_gene_pair	1569
PARP1_gRNA1_N_SMC3_gRNA5_SL_oligo	CATGCGAGAAAAGCCTTGTTTGGTTACCTGCTGGACCTCACTGGTTTGGGTCTTCGAGAAGACCTCACCGAAGCTATTAAGAGAAGTAGCGTTTTAGAGCTAGAAATAGC	PARP1_gRNA1	TTACCTGCTGGACCTCACTG	SMC3_gRNA5	AAGCTATTAAGAGAAGTAGC	SynLethDB_gene_pair	1570
PARP1_gRNA2_N_SMC3_gRNA1_SL_oligo	CATGCGAGAAAAGCCTTGTTTGGACCCGTGCCACAGCAATCTTGTTTGGGTCTTCGAGAAGACCTCACCGATTTACTAGGTGATTATCCAGTTTTAGAGCTAGAAATAGC	PARP1_gRNA2	ACCCGTGCCACAGCAATCTT	SMC3_gRNA1	ATTTACTAGGTGATTATCCA	SynLethDB_gene_pair	1571
PARP1_gRNA2_N_SMC3_gRNA2_SL_oligo	CATGCGAGAAAAGCCTTGTTTGGACCCGTGCCACAGCAATCTTGTTTGGGTCTTCGAGAAGACCTCACCGCCAGTGGGCAGAAATGGATCGTTTTAGAGCTAGAAATAGC	PARP1_gRNA2	ACCCGTGCCACAGCAATCTT	SMC3_gRNA2	CCAGTGGGCAGAAATGGATC	SynLethDB_gene_pair	1572
PARP1_gRNA2_N_SMC3_gRNA3_SL_oligo	CATGCGAGAAAAGCCTTGTTTGGACCCGTGCCACAGCAATCTTGTTTGGGTCTTCGAGAAGACCTCACCGTCTTCGTCCAGAACAGCGGTGTTTTAGAGCTAGAAATAGC	PARP1_gRNA2	ACCCGTGCCACAGCAATCTT	SMC3_gRNA3	TCTTCGTCCAGAACAGCGGT	SynLethDB_gene_pair	1573
PARP1_gRNA2_N_SMC3_gRNA4_SL_oligo	CATGCGAGAAAAGCCTTGTTTGGACCCGTGCCACAGCAATCTTGTTTGGGTCTTCGAGAAGACCTCACCGTTTTTGATAATTCAGACAACGTTTTAGAGCTAGAAATAGC	PARP1_gRNA2	ACCCGTGCCACAGCAATCTT	SMC3_gRNA4	TTTTTGATAATTCAGACAAC	SynLethDB_gene_pair	1574
PARP1_gRNA2_N_SMC3_gRNA5_SL_oligo	CATGCGAGAAAAGCCTTGTTTGGACCCGTGCCACAGCAATCTTGTTTGGGTCTTCGAGAAGACCTCACCGAAGCTATTAAGAGAAGTAGCGTTTTAGAGCTAGAAATAGC	PARP1_gRNA2	ACCCGTGCCACAGCAATCTT	SMC3_gRNA5	AAGCTATTAAGAGAAGTAGC	SynLethDB_gene_pair	1575
PARP1_gRNA3_N_SMC3_gRNA1_SL_oligo	CATGCGAGAAAAGCCTTGTTTGGGCCATCCGGAGCGAGTCCTTGTTTGGGTCTTCGAGAAGACCTCACCGATTTACTAGGTGATTATCCAGTTTTAGAGCTAGAAATAGC	PARP1_gRNA3	GCCATCCGGAGCGAGTCCTT	SMC3_gRNA1	ATTTACTAGGTGATTATCCA	SynLethDB_gene_pair	1576
PARP1_gRNA3_N_SMC3_gRNA2_SL_oligo	CATGCGAGAAAAGCCTTGTTTGGGCCATCCGGAGCGAGTCCTTGTTTGGGTCTTCGAGAAGACCTCACCGCCAGTGGGCAGAAATGGATCGTTTTAGAGCTAGAAATAGC	PARP1_gRNA3	GCCATCCGGAGCGAGTCCTT	SMC3_gRNA2	CCAGTGGGCAGAAATGGATC	SynLethDB_gene_pair	1577
PARP1_gRNA3_N_SMC3_gRNA3_SL_oligo	CATGCGAGAAAAGCCTTGTTTGGGCCATCCGGAGCGAGTCCTTGTTTGGGTCTTCGAGAAGACCTCACCGTCTTCGTCCAGAACAGCGGTGTTTTAGAGCTAGAAATAGC	PARP1_gRNA3	GCCATCCGGAGCGAGTCCTT	SMC3_gRNA3	TCTTCGTCCAGAACAGCGGT	SynLethDB_gene_pair	1578
PARP1_gRNA3_N_SMC3_gRNA4_SL_oligo	CATGCGAGAAAAGCCTTGTTTGGGCCATCCGGAGCGAGTCCTTGTTTGGGTCTTCGAGAAGACCTCACCGTTTTTGATAATTCAGACAACGTTTTAGAGCTAGAAATAGC	PARP1_gRNA3	GCCATCCGGAGCGAGTCCTT	SMC3_gRNA4	TTTTTGATAATTCAGACAAC	SynLethDB_gene_pair	1579
PARP1_gRNA3_N_SMC3_gRNA5_SL_oligo	CATGCGAGAAAAGCCTTGTTTGGGCCATCCGGAGCGAGTCCTTGTTTGGGTCTTCGAGAAGACCTCACCGAAGCTATTAAGAGAAGTAGCGTTTTAGAGCTAGAAATAGC	PARP1_gRNA3	GCCATCCGGAGCGAGTCCTT	SMC3_gRNA5	AAGCTATTAAGAGAAGTAGC	SynLethDB_gene_pair	1580
PARP1_gRNA4_N_SMC3_gRNA1_SL_oligo	CATGCGAGAAAAGCCTTGTTTGGGTGTACATACTGGGGCAGCAGTTTGGGTCTTCGAGAAGACCTCACCGATTTACTAGGTGATTATCCAGTTTTAGAGCTAGAAATAGC	PARP1_gRNA4	GTGTACATACTGGGGCAGCA	SMC3_gRNA1	ATTTACTAGGTGATTATCCA	SynLethDB_gene_pair	1581
PARP1_gRNA4_N_SMC3_gRNA2_SL_oligo	CATGCGAGAAAAGCCTTGTTTGGGTGTACATACTGGGGCAGCAGTTTGGGTCTTCGAGAAGACCTCACCGCCAGTGGGCAGAAATGGATCGTTTTAGAGCTAGAAATAGC	PARP1_gRNA4	GTGTACATACTGGGGCAGCA	SMC3_gRNA2	CCAGTGGGCAGAAATGGATC	SynLethDB_gene_pair	1582
PARP1_gRNA4_N_SMC3_gRNA3_SL_oligo	CATGCGAGAAAAGCCTTGTTTGGGTGTACATACTGGGGCAGCAGTTTGGGTCTTCGAGAAGACCTCACCGTCTTCGTCCAGAACAGCGGTGTTTTAGAGCTAGAAATAGC	PARP1_gRNA4	GTGTACATACTGGGGCAGCA	SMC3_gRNA3	TCTTCGTCCAGAACAGCGGT	SynLethDB_gene_pair	1583
PARP1_gRNA4_N_SMC3_gRNA4_SL_oligo	CATGCGAGAAAAGCCTTGTTTGGGTGTACATACTGGGGCAGCAGTTTGGGTCTTCGAGAAGACCTCACCGTTTTTGATAATTCAGACAACGTTTTAGAGCTAGAAATAGC	PARP1_gRNA4	GTGTACATACTGGGGCAGCA	SMC3_gRNA4	TTTTTGATAATTCAGACAAC	SynLethDB_gene_pair	1584
PARP1_gRNA4_N_SMC3_gRNA5_SL_oligo	CATGCGAGAAAAGCCTTGTTTGGGTGTACATACTGGGGCAGCAGTTTGGGTCTTCGAGAAGACCTCACCGAAGCTATTAAGAGAAGTAGCGTTTTAGAGCTAGAAATAGC	PARP1_gRNA4	GTGTACATACTGGGGCAGCA	SMC3_gRNA5	AAGCTATTAAGAGAAGTAGC	SynLethDB_gene_pair	1585
PARP1_gRNA5_N_SMC3_gRNA1_SL_oligo	CATGCGAGAAAAGCCTTGTTTGGCGGTCAATCATGCCTAGCTGGTTTGGGTCTTCGAGAAGACCTCACCGATTTACTAGGTGATTATCCAGTTTTAGAGCTAGAAATAGC	PARP1_gRNA5	CGGTCAATCATGCCTAGCTG	SMC3_gRNA1	ATTTACTAGGTGATTATCCA	SynLethDB_gene_pair	1586
PARP1_gRNA5_N_SMC3_gRNA2_SL_oligo	CATGCGAGAAAAGCCTTGTTTGGCGGTCAATCATGCCTAGCTGGTTTGGGTCTTCGAGAAGACCTCACCGCCAGTGGGCAGAAATGGATCGTTTTAGAGCTAGAAATAGC	PARP1_gRNA5	CGGTCAATCATGCCTAGCTG	SMC3_gRNA2	CCAGTGGGCAGAAATGGATC	SynLethDB_gene_pair	1587
PARP1_gRNA5_N_SMC3_gRNA3_SL_oligo	CATGCGAGAAAAGCCTTGTTTGGCGGTCAATCATGCCTAGCTGGTTTGGGTCTTCGAGAAGACCTCACCGTCTTCGTCCAGAACAGCGGTGTTTTAGAGCTAGAAATAGC	PARP1_gRNA5	CGGTCAATCATGCCTAGCTG	SMC3_gRNA3	TCTTCGTCCAGAACAGCGGT	SynLethDB_gene_pair	1588
PARP1_gRNA5_N_SMC3_gRNA4_SL_oligo	CATGCGAGAAAAGCCTTGTTTGGCGGTCAATCATGCCTAGCTGGTTTGGGTCTTCGAGAAGACCTCACCGTTTTTGATAATTCAGACAACGTTTTAGAGCTAGAAATAGC	PARP1_gRNA5	CGGTCAATCATGCCTAGCTG	SMC3_gRNA4	TTTTTGATAATTCAGACAAC	SynLethDB_gene_pair	1589
PARP1_gRNA5_N_SMC3_gRNA5_SL_oligo	CATGCGAGAAAAGCCTTGTTTGGCGGTCAATCATGCCTAGCTGGTTTGGGTCTTCGAGAAGACCTCACCGAAGCTATTAAGAGAAGTAGCGTTTTAGAGCTAGAAATAGC	PARP1_gRNA5	CGGTCAATCATGCCTAGCTG	SMC3_gRNA5	AAGCTATTAAGAGAAGTAGC	SynLethDB_gene_pair	1590
SMC3_gRNA1_N_Fluc_gRNA_1_SL_oligo	CATGCGAGAAAAGCCTTGTTTGGATTTACTAGGTGATTATCCAGTTTGGGTCTTCGAGAAGACCTCACCGGTGTTGGGCGCGTTATTTATGTTTTAGAGCTAGAAATAGC	SMC3_gRNA1	ATTTACTAGGTGATTATCCA	Fluc_gRNA_1	GTGTTGGGCGCGTTATTTAT	SynLethDB_gene_pair	1591
SMC3_gRNA2_N_Fluc_gRNA_1_SL_oligo	CATGCGAGAAAAGCCTTGTTTGGCCAGTGGGCAGAAATGGATCGTTTGGGTCTTCGAGAAGACCTCACCGGTGTTGGGCGCGTTATTTATGTTTTAGAGCTAGAAATAGC	SMC3_gRNA2	CCAGTGGGCAGAAATGGATC	Fluc_gRNA_1	GTGTTGGGCGCGTTATTTAT	SynLethDB_gene_pair	1592
SMC3_gRNA3_N_Fluc_gRNA_1_SL_oligo	CATGCGAGAAAAGCCTTGTTTGGTCTTCGTCCAGAACAGCGGTGTTTGGGTCTTCGAGAAGACCTCACCGGTGTTGGGCGCGTTATTTATGTTTTAGAGCTAGAAATAGC	SMC3_gRNA3	TCTTCGTCCAGAACAGCGGT	Fluc_gRNA_1	GTGTTGGGCGCGTTATTTAT	SynLethDB_gene_pair	1593
SMC3_gRNA4_N_Fluc_gRNA_1_SL_oligo	CATGCGAGAAAAGCCTTGTTTGGTTTTTGATAATTCAGACAACGTTTGGGTCTTCGAGAAGACCTCACCGGTGTTGGGCGCGTTATTTATGTTTTAGAGCTAGAAATAGC	SMC3_gRNA4	TTTTTGATAATTCAGACAAC	Fluc_gRNA_1	GTGTTGGGCGCGTTATTTAT	SynLethDB_gene_pair	1594
SMC3_gRNA5_N_Fluc_gRNA_1_SL_oligo	CATGCGAGAAAAGCCTTGTTTGGAAGCTATTAAGAGAAGTAGCGTTTGGGTCTTCGAGAAGACCTCACCGGTGTTGGGCGCGTTATTTATGTTTTAGAGCTAGAAATAGC	SMC3_gRNA5	AAGCTATTAAGAGAAGTAGC	Fluc_gRNA_1	GTGTTGGGCGCGTTATTTAT	SynLethDB_gene_pair	1595
PARP1_gRNA1_N_STAG1_gRNA1_SL_oligo	CATGCGAGAAAAGCCTTGTTTGGTTACCTGCTGGACCTCACTGGTTTGGGTCTTCGAGAAGACCTCACCGAGTCTGACAAACCCGTCAAAGTTTTAGAGCTAGAAATAGC	PARP1_gRNA1	TTACCTGCTGGACCTCACTG	STAG1_gRNA1	AGTCTGACAAACCCGTCAAA	SynLethDB_gene_pair	1596
PARP1_gRNA1_N_STAG1_gRNA2_SL_oligo	CATGCGAGAAAAGCCTTGTTTGGTTACCTGCTGGACCTCACTGGTTTGGGTCTTCGAGAAGACCTCACCGGAACGAAATTTTTTCCACTGGTTTTAGAGCTAGAAATAGC	PARP1_gRNA1	TTACCTGCTGGACCTCACTG	STAG1_gRNA2	GAACGAAATTTTTTCCACTG	SynLethDB_gene_pair	1597
PARP1_gRNA1_N_STAG1_gRNA3_SL_oligo	CATGCGAGAAAAGCCTTGTTTGGTTACCTGCTGGACCTCACTGGTTTGGGTCTTCGAGAAGACCTCACCGCTGGAGTATTAACATTAGACGTTTTAGAGCTAGAAATAGC	PARP1_gRNA1	TTACCTGCTGGACCTCACTG	STAG1_gRNA3	CTGGAGTATTAACATTAGAC	SynLethDB_gene_pair	1598
PARP1_gRNA1_N_STAG1_gRNA4_SL_oligo	CATGCGAGAAAAGCCTTGTTTGGTTACCTGCTGGACCTCACTGGTTTGGGTCTTCGAGAAGACCTCACCGCAACCTGGTGAAACACTTCTGTTTTAGAGCTAGAAATAGC	PARP1_gRNA1	TTACCTGCTGGACCTCACTG	STAG1_gRNA4	CAACCTGGTGAAACACTTCT	SynLethDB_gene_pair	1599
PARP1_gRNA1_N_STAG1_gRNA5_SL_oligo	CATGCGAGAAAAGCCTTGTTTGGTTACCTGCTGGACCTCACTGGTTTGGGTCTTCGAGAAGACCTCACCGTATTATCCTGATGAATACTGGTTTTAGAGCTAGAAATAGC	PARP1_gRNA1	TTACCTGCTGGACCTCACTG	STAG1_gRNA5	TATTATCCTGATGAATACTG	SynLethDB_gene_pair	1600
PARP1_gRNA2_N_STAG1_gRNA1_SL_oligo	CATGCGAGAAAAGCCTTGTTTGGACCCGTGCCACAGCAATCTTGTTTGGGTCTTCGAGAAGACCTCACCGAGTCTGACAAACCCGTCAAAGTTTTAGAGCTAGAAATAGC	PARP1_gRNA2	ACCCGTGCCACAGCAATCTT	STAG1_gRNA1	AGTCTGACAAACCCGTCAAA	SynLethDB_gene_pair	1601
PARP1_gRNA2_N_STAG1_gRNA2_SL_oligo	CATGCGAGAAAAGCCTTGTTTGGACCCGTGCCACAGCAATCTTGTTTGGGTCTTCGAGAAGACCTCACCGGAACGAAATTTTTTCCACTGGTTTTAGAGCTAGAAATAGC	PARP1_gRNA2	ACCCGTGCCACAGCAATCTT	STAG1_gRNA2	GAACGAAATTTTTTCCACTG	SynLethDB_gene_pair	1602
PARP1_gRNA2_N_STAG1_gRNA3_SL_oligo	CATGCGAGAAAAGCCTTGTTTGGACCCGTGCCACAGCAATCTTGTTTGGGTCTTCGAGAAGACCTCACCGCTGGAGTATTAACATTAGACGTTTTAGAGCTAGAAATAGC	PARP1_gRNA2	ACCCGTGCCACAGCAATCTT	STAG1_gRNA3	CTGGAGTATTAACATTAGAC	SynLethDB_gene_pair	1603
PARP1_gRNA2_N_STAG1_gRNA4_SL_oligo	CATGCGAGAAAAGCCTTGTTTGGACCCGTGCCACAGCAATCTTGTTTGGGTCTTCGAGAAGACCTCACCGCAACCTGGTGAAACACTTCTGTTTTAGAGCTAGAAATAGC	PARP1_gRNA2	ACCCGTGCCACAGCAATCTT	STAG1_gRNA4	CAACCTGGTGAAACACTTCT	SynLethDB_gene_pair	1604
PARP1_gRNA2_N_STAG1_gRNA5_SL_oligo	CATGCGAGAAAAGCCTTGTTTGGACCCGTGCCACAGCAATCTTGTTTGGGTCTTCGAGAAGACCTCACCGTATTATCCTGATGAATACTGGTTTTAGAGCTAGAAATAGC	PARP1_gRNA2	ACCCGTGCCACAGCAATCTT	STAG1_gRNA5	TATTATCCTGATGAATACTG	SynLethDB_gene_pair	1605
PARP1_gRNA3_N_STAG1_gRNA1_SL_oligo	CATGCGAGAAAAGCCTTGTTTGGGCCATCCGGAGCGAGTCCTTGTTTGGGTCTTCGAGAAGACCTCACCGAGTCTGACAAACCCGTCAAAGTTTTAGAGCTAGAAATAGC	PARP1_gRNA3	GCCATCCGGAGCGAGTCCTT	STAG1_gRNA1	AGTCTGACAAACCCGTCAAA	SynLethDB_gene_pair	1606
PARP1_gRNA3_N_STAG1_gRNA2_SL_oligo	CATGCGAGAAAAGCCTTGTTTGGGCCATCCGGAGCGAGTCCTTGTTTGGGTCTTCGAGAAGACCTCACCGGAACGAAATTTTTTCCACTGGTTTTAGAGCTAGAAATAGC	PARP1_gRNA3	GCCATCCGGAGCGAGTCCTT	STAG1_gRNA2	GAACGAAATTTTTTCCACTG	SynLethDB_gene_pair	1607
PARP1_gRNA3_N_STAG1_gRNA3_SL_oligo	CATGCGAGAAAAGCCTTGTTTGGGCCATCCGGAGCGAGTCCTTGTTTGGGTCTTCGAGAAGACCTCACCGCTGGAGTATTAACATTAGACGTTTTAGAGCTAGAAATAGC	PARP1_gRNA3	GCCATCCGGAGCGAGTCCTT	STAG1_gRNA3	CTGGAGTATTAACATTAGAC	SynLethDB_gene_pair	1608
PARP1_gRNA3_N_STAG1_gRNA4_SL_oligo	CATGCGAGAAAAGCCTTGTTTGGGCCATCCGGAGCGAGTCCTTGTTTGGGTCTTCGAGAAGACCTCACCGCAACCTGGTGAAACACTTCTGTTTTAGAGCTAGAAATAGC	PARP1_gRNA3	GCCATCCGGAGCGAGTCCTT	STAG1_gRNA4	CAACCTGGTGAAACACTTCT	SynLethDB_gene_pair	1609
PARP1_gRNA3_N_STAG1_gRNA5_SL_oligo	CATGCGAGAAAAGCCTTGTTTGGGCCATCCGGAGCGAGTCCTTGTTTGGGTCTTCGAGAAGACCTCACCGTATTATCCTGATGAATACTGGTTTTAGAGCTAGAAATAGC	PARP1_gRNA3	GCCATCCGGAGCGAGTCCTT	STAG1_gRNA5	TATTATCCTGATGAATACTG	SynLethDB_gene_pair	1610
PARP1_gRNA4_N_STAG1_gRNA1_SL_oligo	CATGCGAGAAAAGCCTTGTTTGGGTGTACATACTGGGGCAGCAGTTTGGGTCTTCGAGAAGACCTCACCGAGTCTGACAAACCCGTCAAAGTTTTAGAGCTAGAAATAGC	PARP1_gRNA4	GTGTACATACTGGGGCAGCA	STAG1_gRNA1	AGTCTGACAAACCCGTCAAA	SynLethDB_gene_pair	1611
PARP1_gRNA4_N_STAG1_gRNA2_SL_oligo	CATGCGAGAAAAGCCTTGTTTGGGTGTACATACTGGGGCAGCAGTTTGGGTCTTCGAGAAGACCTCACCGGAACGAAATTTTTTCCACTGGTTTTAGAGCTAGAAATAGC	PARP1_gRNA4	GTGTACATACTGGGGCAGCA	STAG1_gRNA2	GAACGAAATTTTTTCCACTG	SynLethDB_gene_pair	1612
PARP1_gRNA4_N_STAG1_gRNA3_SL_oligo	CATGCGAGAAAAGCCTTGTTTGGGTGTACATACTGGGGCAGCAGTTTGGGTCTTCGAGAAGACCTCACCGCTGGAGTATTAACATTAGACGTTTTAGAGCTAGAAATAGC	PARP1_gRNA4	GTGTACATACTGGGGCAGCA	STAG1_gRNA3	CTGGAGTATTAACATTAGAC	SynLethDB_gene_pair	1613
PARP1_gRNA4_N_STAG1_gRNA4_SL_oligo	CATGCGAGAAAAGCCTTGTTTGGGTGTACATACTGGGGCAGCAGTTTGGGTCTTCGAGAAGACCTCACCGCAACCTGGTGAAACACTTCTGTTTTAGAGCTAGAAATAGC	PARP1_gRNA4	GTGTACATACTGGGGCAGCA	STAG1_gRNA4	CAACCTGGTGAAACACTTCT	SynLethDB_gene_pair	1614
PARP1_gRNA4_N_STAG1_gRNA5_SL_oligo	CATGCGAGAAAAGCCTTGTTTGGGTGTACATACTGGGGCAGCAGTTTGGGTCTTCGAGAAGACCTCACCGTATTATCCTGATGAATACTGGTTTTAGAGCTAGAAATAGC	PARP1_gRNA4	GTGTACATACTGGGGCAGCA	STAG1_gRNA5	TATTATCCTGATGAATACTG	SynLethDB_gene_pair	1615
PARP1_gRNA5_N_STAG1_gRNA1_SL_oligo	CATGCGAGAAAAGCCTTGTTTGGCGGTCAATCATGCCTAGCTGGTTTGGGTCTTCGAGAAGACCTCACCGAGTCTGACAAACCCGTCAAAGTTTTAGAGCTAGAAATAGC	PARP1_gRNA5	CGGTCAATCATGCCTAGCTG	STAG1_gRNA1	AGTCTGACAAACCCGTCAAA	SynLethDB_gene_pair	1616
PARP1_gRNA5_N_STAG1_gRNA2_SL_oligo	CATGCGAGAAAAGCCTTGTTTGGCGGTCAATCATGCCTAGCTGGTTTGGGTCTTCGAGAAGACCTCACCGGAACGAAATTTTTTCCACTGGTTTTAGAGCTAGAAATAGC	PARP1_gRNA5	CGGTCAATCATGCCTAGCTG	STAG1_gRNA2	GAACGAAATTTTTTCCACTG	SynLethDB_gene_pair	1617
PARP1_gRNA5_N_STAG1_gRNA3_SL_oligo	CATGCGAGAAAAGCCTTGTTTGGCGGTCAATCATGCCTAGCTGGTTTGGGTCTTCGAGAAGACCTCACCGCTGGAGTATTAACATTAGACGTTTTAGAGCTAGAAATAGC	PARP1_gRNA5	CGGTCAATCATGCCTAGCTG	STAG1_gRNA3	CTGGAGTATTAACATTAGAC	SynLethDB_gene_pair	1618
PARP1_gRNA5_N_STAG1_gRNA4_SL_oligo	CATGCGAGAAAAGCCTTGTTTGGCGGTCAATCATGCCTAGCTGGTTTGGGTCTTCGAGAAGACCTCACCGCAACCTGGTGAAACACTTCTGTTTTAGAGCTAGAAATAGC	PARP1_gRNA5	CGGTCAATCATGCCTAGCTG	STAG1_gRNA4	CAACCTGGTGAAACACTTCT	SynLethDB_gene_pair	1619
PARP1_gRNA5_N_STAG1_gRNA5_SL_oligo	CATGCGAGAAAAGCCTTGTTTGGCGGTCAATCATGCCTAGCTGGTTTGGGTCTTCGAGAAGACCTCACCGTATTATCCTGATGAATACTGGTTTTAGAGCTAGAAATAGC	PARP1_gRNA5	CGGTCAATCATGCCTAGCTG	STAG1_gRNA5	TATTATCCTGATGAATACTG	SynLethDB_gene_pair	1620
STAG1_gRNA1_N_Fluc_gRNA_1_SL_oligo	CATGCGAGAAAAGCCTTGTTTGGAGTCTGACAAACCCGTCAAAGTTTGGGTCTTCGAGAAGACCTCACCGGTGTTGGGCGCGTTATTTATGTTTTAGAGCTAGAAATAGC	STAG1_gRNA1	AGTCTGACAAACCCGTCAAA	Fluc_gRNA_1	GTGTTGGGCGCGTTATTTAT	SynLethDB_gene_pair	1621
STAG1_gRNA2_N_Fluc_gRNA_1_SL_oligo	CATGCGAGAAAAGCCTTGTTTGGGAACGAAATTTTTTCCACTGGTTTGGGTCTTCGAGAAGACCTCACCGGTGTTGGGCGCGTTATTTATGTTTTAGAGCTAGAAATAGC	STAG1_gRNA2	GAACGAAATTTTTTCCACTG	Fluc_gRNA_1	GTGTTGGGCGCGTTATTTAT	SynLethDB_gene_pair	1622
STAG1_gRNA3_N_Fluc_gRNA_1_SL_oligo	CATGCGAGAAAAGCCTTGTTTGGCTGGAGTATTAACATTAGACGTTTGGGTCTTCGAGAAGACCTCACCGGTGTTGGGCGCGTTATTTATGTTTTAGAGCTAGAAATAGC	STAG1_gRNA3	CTGGAGTATTAACATTAGAC	Fluc_gRNA_1	GTGTTGGGCGCGTTATTTAT	SynLethDB_gene_pair	1623
STAG1_gRNA4_N_Fluc_gRNA_1_SL_oligo	CATGCGAGAAAAGCCTTGTTTGGCAACCTGGTGAAACACTTCTGTTTGGGTCTTCGAGAAGACCTCACCGGTGTTGGGCGCGTTATTTATGTTTTAGAGCTAGAAATAGC	STAG1_gRNA4	CAACCTGGTGAAACACTTCT	Fluc_gRNA_1	GTGTTGGGCGCGTTATTTAT	SynLethDB_gene_pair	1624
STAG1_gRNA5_N_Fluc_gRNA_1_SL_oligo	CATGCGAGAAAAGCCTTGTTTGGTATTATCCTGATGAATACTGGTTTGGGTCTTCGAGAAGACCTCACCGGTGTTGGGCGCGTTATTTATGTTTTAGAGCTAGAAATAGC	STAG1_gRNA5	TATTATCCTGATGAATACTG	Fluc_gRNA_1	GTGTTGGGCGCGTTATTTAT	SynLethDB_gene_pair	1625
PARP1_gRNA1_N_STAG3_gRNA1_SL_oligo	CATGCGAGAAAAGCCTTGTTTGGTTACCTGCTGGACCTCACTGGTTTGGGTCTTCGAGAAGACCTCACCGCCGGGACCTGACCACACGCCGTTTTAGAGCTAGAAATAGC	PARP1_gRNA1	TTACCTGCTGGACCTCACTG	STAG3_gRNA1	CCGGGACCTGACCACACGCC	SynLethDB_gene_pair	1626
PARP1_gRNA1_N_STAG3_gRNA2_SL_oligo	CATGCGAGAAAAGCCTTGTTTGGTTACCTGCTGGACCTCACTGGTTTGGGTCTTCGAGAAGACCTCACCGCCGGATGGTTTCCATGGTCAGTTTTAGAGCTAGAAATAGC	PARP1_gRNA1	TTACCTGCTGGACCTCACTG	STAG3_gRNA2	CCGGATGGTTTCCATGGTCA	SynLethDB_gene_pair	1627
PARP1_gRNA1_N_STAG3_gRNA3_SL_oligo	CATGCGAGAAAAGCCTTGTTTGGTTACCTGCTGGACCTCACTGGTTTGGGTCTTCGAGAAGACCTCACCGTGAGGATGAGGTATATAATCGTTTTAGAGCTAGAAATAGC	PARP1_gRNA1	TTACCTGCTGGACCTCACTG	STAG3_gRNA3	TGAGGATGAGGTATATAATC	SynLethDB_gene_pair	1628
PARP1_gRNA1_N_STAG3_gRNA4_SL_oligo	CATGCGAGAAAAGCCTTGTTTGGTTACCTGCTGGACCTCACTGGTTTGGGTCTTCGAGAAGACCTCACCGGACTACCCTCTCATAGCTCCGTTTTAGAGCTAGAAATAGC	PARP1_gRNA1	TTACCTGCTGGACCTCACTG	STAG3_gRNA4	GACTACCCTCTCATAGCTCC	SynLethDB_gene_pair	1629
PARP1_gRNA1_N_STAG3_gRNA5_SL_oligo	CATGCGAGAAAAGCCTTGTTTGGTTACCTGCTGGACCTCACTGGTTTGGGTCTTCGAGAAGACCTCACCGCCTGTTGGAGAAACGCAAAGGTTTTAGAGCTAGAAATAGC	PARP1_gRNA1	TTACCTGCTGGACCTCACTG	STAG3_gRNA5	CCTGTTGGAGAAACGCAAAG	SynLethDB_gene_pair	1630
PARP1_gRNA2_N_STAG3_gRNA1_SL_oligo	CATGCGAGAAAAGCCTTGTTTGGACCCGTGCCACAGCAATCTTGTTTGGGTCTTCGAGAAGACCTCACCGCCGGGACCTGACCACACGCCGTTTTAGAGCTAGAAATAGC	PARP1_gRNA2	ACCCGTGCCACAGCAATCTT	STAG3_gRNA1	CCGGGACCTGACCACACGCC	SynLethDB_gene_pair	1631
PARP1_gRNA2_N_STAG3_gRNA2_SL_oligo	CATGCGAGAAAAGCCTTGTTTGGACCCGTGCCACAGCAATCTTGTTTGGGTCTTCGAGAAGACCTCACCGCCGGATGGTTTCCATGGTCAGTTTTAGAGCTAGAAATAGC	PARP1_gRNA2	ACCCGTGCCACAGCAATCTT	STAG3_gRNA2	CCGGATGGTTTCCATGGTCA	SynLethDB_gene_pair	1632
PARP1_gRNA2_N_STAG3_gRNA3_SL_oligo	CATGCGAGAAAAGCCTTGTTTGGACCCGTGCCACAGCAATCTTGTTTGGGTCTTCGAGAAGACCTCACCGTGAGGATGAGGTATATAATCGTTTTAGAGCTAGAAATAGC	PARP1_gRNA2	ACCCGTGCCACAGCAATCTT	STAG3_gRNA3	TGAGGATGAGGTATATAATC	SynLethDB_gene_pair	1633
PARP1_gRNA2_N_STAG3_gRNA4_SL_oligo	CATGCGAGAAAAGCCTTGTTTGGACCCGTGCCACAGCAATCTTGTTTGGGTCTTCGAGAAGACCTCACCGGACTACCCTCTCATAGCTCCGTTTTAGAGCTAGAAATAGC	PARP1_gRNA2	ACCCGTGCCACAGCAATCTT	STAG3_gRNA4	GACTACCCTCTCATAGCTCC	SynLethDB_gene_pair	1634
PARP1_gRNA2_N_STAG3_gRNA5_SL_oligo	CATGCGAGAAAAGCCTTGTTTGGACCCGTGCCACAGCAATCTTGTTTGGGTCTTCGAGAAGACCTCACCGCCTGTTGGAGAAACGCAAAGGTTTTAGAGCTAGAAATAGC	PARP1_gRNA2	ACCCGTGCCACAGCAATCTT	STAG3_gRNA5	CCTGTTGGAGAAACGCAAAG	SynLethDB_gene_pair	1635
PARP1_gRNA3_N_STAG3_gRNA1_SL_oligo	CATGCGAGAAAAGCCTTGTTTGGGCCATCCGGAGCGAGTCCTTGTTTGGGTCTTCGAGAAGACCTCACCGCCGGGACCTGACCACACGCCGTTTTAGAGCTAGAAATAGC	PARP1_gRNA3	GCCATCCGGAGCGAGTCCTT	STAG3_gRNA1	CCGGGACCTGACCACACGCC	SynLethDB_gene_pair	1636
PARP1_gRNA3_N_STAG3_gRNA2_SL_oligo	CATGCGAGAAAAGCCTTGTTTGGGCCATCCGGAGCGAGTCCTTGTTTGGGTCTTCGAGAAGACCTCACCGCCGGATGGTTTCCATGGTCAGTTTTAGAGCTAGAAATAGC	PARP1_gRNA3	GCCATCCGGAGCGAGTCCTT	STAG3_gRNA2	CCGGATGGTTTCCATGGTCA	SynLethDB_gene_pair	1637
PARP1_gRNA3_N_STAG3_gRNA3_SL_oligo	CATGCGAGAAAAGCCTTGTTTGGGCCATCCGGAGCGAGTCCTTGTTTGGGTCTTCGAGAAGACCTCACCGTGAGGATGAGGTATATAATCGTTTTAGAGCTAGAAATAGC	PARP1_gRNA3	GCCATCCGGAGCGAGTCCTT	STAG3_gRNA3	TGAGGATGAGGTATATAATC	SynLethDB_gene_pair	1638
PARP1_gRNA3_N_STAG3_gRNA4_SL_oligo	CATGCGAGAAAAGCCTTGTTTGGGCCATCCGGAGCGAGTCCTTGTTTGGGTCTTCGAGAAGACCTCACCGGACTACCCTCTCATAGCTCCGTTTTAGAGCTAGAAATAGC	PARP1_gRNA3	GCCATCCGGAGCGAGTCCTT	STAG3_gRNA4	GACTACCCTCTCATAGCTCC	SynLethDB_gene_pair	1639
PARP1_gRNA3_N_STAG3_gRNA5_SL_oligo	CATGCGAGAAAAGCCTTGTTTGGGCCATCCGGAGCGAGTCCTTGTTTGGGTCTTCGAGAAGACCTCACCGCCTGTTGGAGAAACGCAAAGGTTTTAGAGCTAGAAATAGC	PARP1_gRNA3	GCCATCCGGAGCGAGTCCTT	STAG3_gRNA5	CCTGTTGGAGAAACGCAAAG	SynLethDB_gene_pair	1640
PARP1_gRNA4_N_STAG3_gRNA1_SL_oligo	CATGCGAGAAAAGCCTTGTTTGGGTGTACATACTGGGGCAGCAGTTTGGGTCTTCGAGAAGACCTCACCGCCGGGACCTGACCACACGCCGTTTTAGAGCTAGAAATAGC	PARP1_gRNA4	GTGTACATACTGGGGCAGCA	STAG3_gRNA1	CCGGGACCTGACCACACGCC	SynLethDB_gene_pair	1641
PARP1_gRNA4_N_STAG3_gRNA2_SL_oligo	CATGCGAGAAAAGCCTTGTTTGGGTGTACATACTGGGGCAGCAGTTTGGGTCTTCGAGAAGACCTCACCGCCGGATGGTTTCCATGGTCAGTTTTAGAGCTAGAAATAGC	PARP1_gRNA4	GTGTACATACTGGGGCAGCA	STAG3_gRNA2	CCGGATGGTTTCCATGGTCA	SynLethDB_gene_pair	1642
PARP1_gRNA4_N_STAG3_gRNA3_SL_oligo	CATGCGAGAAAAGCCTTGTTTGGGTGTACATACTGGGGCAGCAGTTTGGGTCTTCGAGAAGACCTCACCGTGAGGATGAGGTATATAATCGTTTTAGAGCTAGAAATAGC	PARP1_gRNA4	GTGTACATACTGGGGCAGCA	STAG3_gRNA3	TGAGGATGAGGTATATAATC	SynLethDB_gene_pair	1643
PARP1_gRNA4_N_STAG3_gRNA4_SL_oligo	CATGCGAGAAAAGCCTTGTTTGGGTGTACATACTGGGGCAGCAGTTTGGGTCTTCGAGAAGACCTCACCGGACTACCCTCTCATAGCTCCGTTTTAGAGCTAGAAATAGC	PARP1_gRNA4	GTGTACATACTGGGGCAGCA	STAG3_gRNA4	GACTACCCTCTCATAGCTCC	SynLethDB_gene_pair	1644
PARP1_gRNA4_N_STAG3_gRNA5_SL_oligo	CATGCGAGAAAAGCCTTGTTTGGGTGTACATACTGGGGCAGCAGTTTGGGTCTTCGAGAAGACCTCACCGCCTGTTGGAGAAACGCAAAGGTTTTAGAGCTAGAAATAGC	PARP1_gRNA4	GTGTACATACTGGGGCAGCA	STAG3_gRNA5	CCTGTTGGAGAAACGCAAAG	SynLethDB_gene_pair	1645
PARP1_gRNA5_N_STAG3_gRNA1_SL_oligo	CATGCGAGAAAAGCCTTGTTTGGCGGTCAATCATGCCTAGCTGGTTTGGGTCTTCGAGAAGACCTCACCGCCGGGACCTGACCACACGCCGTTTTAGAGCTAGAAATAGC	PARP1_gRNA5	CGGTCAATCATGCCTAGCTG	STAG3_gRNA1	CCGGGACCTGACCACACGCC	SynLethDB_gene_pair	1646
PARP1_gRNA5_N_STAG3_gRNA2_SL_oligo	CATGCGAGAAAAGCCTTGTTTGGCGGTCAATCATGCCTAGCTGGTTTGGGTCTTCGAGAAGACCTCACCGCCGGATGGTTTCCATGGTCAGTTTTAGAGCTAGAAATAGC	PARP1_gRNA5	CGGTCAATCATGCCTAGCTG	STAG3_gRNA2	CCGGATGGTTTCCATGGTCA	SynLethDB_gene_pair	1647
PARP1_gRNA5_N_STAG3_gRNA3_SL_oligo	CATGCGAGAAAAGCCTTGTTTGGCGGTCAATCATGCCTAGCTGGTTTGGGTCTTCGAGAAGACCTCACCGTGAGGATGAGGTATATAATCGTTTTAGAGCTAGAAATAGC	PARP1_gRNA5	CGGTCAATCATGCCTAGCTG	STAG3_gRNA3	TGAGGATGAGGTATATAATC	SynLethDB_gene_pair	1648
PARP1_gRNA5_N_STAG3_gRNA4_SL_oligo	CATGCGAGAAAAGCCTTGTTTGGCGGTCAATCATGCCTAGCTGGTTTGGGTCTTCGAGAAGACCTCACCGGACTACCCTCTCATAGCTCCGTTTTAGAGCTAGAAATAGC	PARP1_gRNA5	CGGTCAATCATGCCTAGCTG	STAG3_gRNA4	GACTACCCTCTCATAGCTCC	SynLethDB_gene_pair	1649
PARP1_gRNA5_N_STAG3_gRNA5_SL_oligo	CATGCGAGAAAAGCCTTGTTTGGCGGTCAATCATGCCTAGCTGGTTTGGGTCTTCGAGAAGACCTCACCGCCTGTTGGAGAAACGCAAAGGTTTTAGAGCTAGAAATAGC	PARP1_gRNA5	CGGTCAATCATGCCTAGCTG	STAG3_gRNA5	CCTGTTGGAGAAACGCAAAG	SynLethDB_gene_pair	1650
STAG3_gRNA1_N_Fluc_gRNA_1_SL_oligo	CATGCGAGAAAAGCCTTGTTTGGCCGGGACCTGACCACACGCCGTTTGGGTCTTCGAGAAGACCTCACCGGTGTTGGGCGCGTTATTTATGTTTTAGAGCTAGAAATAGC	STAG3_gRNA1	CCGGGACCTGACCACACGCC	Fluc_gRNA_1	GTGTTGGGCGCGTTATTTAT	SynLethDB_gene_pair	1651
STAG3_gRNA2_N_Fluc_gRNA_1_SL_oligo	CATGCGAGAAAAGCCTTGTTTGGCCGGATGGTTTCCATGGTCAGTTTGGGTCTTCGAGAAGACCTCACCGGTGTTGGGCGCGTTATTTATGTTTTAGAGCTAGAAATAGC	STAG3_gRNA2	CCGGATGGTTTCCATGGTCA	Fluc_gRNA_1	GTGTTGGGCGCGTTATTTAT	SynLethDB_gene_pair	1652
STAG3_gRNA3_N_Fluc_gRNA_1_SL_oligo	CATGCGAGAAAAGCCTTGTTTGGTGAGGATGAGGTATATAATCGTTTGGGTCTTCGAGAAGACCTCACCGGTGTTGGGCGCGTTATTTATGTTTTAGAGCTAGAAATAGC	STAG3_gRNA3	TGAGGATGAGGTATATAATC	Fluc_gRNA_1	GTGTTGGGCGCGTTATTTAT	SynLethDB_gene_pair	1653
STAG3_gRNA4_N_Fluc_gRNA_1_SL_oligo	CATGCGAGAAAAGCCTTGTTTGGGACTACCCTCTCATAGCTCCGTTTGGGTCTTCGAGAAGACCTCACCGGTGTTGGGCGCGTTATTTATGTTTTAGAGCTAGAAATAGC	STAG3_gRNA4	GACTACCCTCTCATAGCTCC	Fluc_gRNA_1	GTGTTGGGCGCGTTATTTAT	SynLethDB_gene_pair	1654
STAG3_gRNA5_N_Fluc_gRNA_1_SL_oligo	CATGCGAGAAAAGCCTTGTTTGGCCTGTTGGAGAAACGCAAAGGTTTGGGTCTTCGAGAAGACCTCACCGGTGTTGGGCGCGTTATTTATGTTTTAGAGCTAGAAATAGC	STAG3_gRNA5	CCTGTTGGAGAAACGCAAAG	Fluc_gRNA_1	GTGTTGGGCGCGTTATTTAT	SynLethDB_gene_pair	1655
KRAS_gRNA1_N_TOP1_gRNA1_SL_oligo	CATGCGAGAAAAGCCTTGTTTGGACAAGATTTACCTCTATTGTGTTTGGGTCTTCGAGAAGACCTCACCGATACTACCAAGGAAATATTTGTTTTAGAGCTAGAAATAGC	KRAS_gRNA1	ACAAGATTTACCTCTATTGT	TOP1_gRNA1	ATACTACCAAGGAAATATTT	SynLethDB_gene_pair	1656
KRAS_gRNA1_N_TOP1_gRNA2_SL_oligo	CATGCGAGAAAAGCCTTGTTTGGACAAGATTTACCTCTATTGTGTTTGGGTCTTCGAGAAGACCTCACCGGGCAGAAATACGAGACTGCTGTTTTAGAGCTAGAAATAGC	KRAS_gRNA1	ACAAGATTTACCTCTATTGT	TOP1_gRNA2	GGCAGAAATACGAGACTGCT	SynLethDB_gene_pair	1657
KRAS_gRNA1_N_TOP1_gRNA3_SL_oligo	CATGCGAGAAAAGCCTTGTTTGGACAAGATTTACCTCTATTGTGTTTGGGTCTTCGAGAAGACCTCACCGGAAAATAAACAGATTGCCCTGTTTTAGAGCTAGAAATAGC	KRAS_gRNA1	ACAAGATTTACCTCTATTGT	TOP1_gRNA3	GAAAATAAACAGATTGCCCT	SynLethDB_gene_pair	1658
KRAS_gRNA1_N_TOP1_gRNA4_SL_oligo	CATGCGAGAAAAGCCTTGTTTGGACAAGATTTACCTCTATTGTGTTTGGGTCTTCGAGAAGACCTCACCGTATGATGAACTTGCAAACTAGTTTTAGAGCTAGAAATAGC	KRAS_gRNA1	ACAAGATTTACCTCTATTGT	TOP1_gRNA4	TATGATGAACTTGCAAACTA	SynLethDB_gene_pair	1659
KRAS_gRNA1_N_TOP1_gRNA5_SL_oligo	CATGCGAGAAAAGCCTTGTTTGGACAAGATTTACCTCTATTGTGTTTGGGTCTTCGAGAAGACCTCACCGGAAGAAGAGCGCTATCCTGAGTTTTAGAGCTAGAAATAGC	KRAS_gRNA1	ACAAGATTTACCTCTATTGT	TOP1_gRNA5	GAAGAAGAGCGCTATCCTGA	SynLethDB_gene_pair	1660
KRAS_gRNA2_N_TOP1_gRNA1_SL_oligo	CATGCGAGAAAAGCCTTGTTTGGGATCAAAGAACTTATTGCACGTTTGGGTCTTCGAGAAGACCTCACCGATACTACCAAGGAAATATTTGTTTTAGAGCTAGAAATAGC	KRAS_gRNA2	GATCAAAGAACTTATTGCAC	TOP1_gRNA1	ATACTACCAAGGAAATATTT	SynLethDB_gene_pair	1661
KRAS_gRNA2_N_TOP1_gRNA2_SL_oligo	CATGCGAGAAAAGCCTTGTTTGGGATCAAAGAACTTATTGCACGTTTGGGTCTTCGAGAAGACCTCACCGGGCAGAAATACGAGACTGCTGTTTTAGAGCTAGAAATAGC	KRAS_gRNA2	GATCAAAGAACTTATTGCAC	TOP1_gRNA2	GGCAGAAATACGAGACTGCT	SynLethDB_gene_pair	1662
KRAS_gRNA2_N_TOP1_gRNA3_SL_oligo	CATGCGAGAAAAGCCTTGTTTGGGATCAAAGAACTTATTGCACGTTTGGGTCTTCGAGAAGACCTCACCGGAAAATAAACAGATTGCCCTGTTTTAGAGCTAGAAATAGC	KRAS_gRNA2	GATCAAAGAACTTATTGCAC	TOP1_gRNA3	GAAAATAAACAGATTGCCCT	SynLethDB_gene_pair	1663
KRAS_gRNA2_N_TOP1_gRNA4_SL_oligo	CATGCGAGAAAAGCCTTGTTTGGGATCAAAGAACTTATTGCACGTTTGGGTCTTCGAGAAGACCTCACCGTATGATGAACTTGCAAACTAGTTTTAGAGCTAGAAATAGC	KRAS_gRNA2	GATCAAAGAACTTATTGCAC	TOP1_gRNA4	TATGATGAACTTGCAAACTA	SynLethDB_gene_pair	1664
KRAS_gRNA2_N_TOP1_gRNA5_SL_oligo	CATGCGAGAAAAGCCTTGTTTGGGATCAAAGAACTTATTGCACGTTTGGGTCTTCGAGAAGACCTCACCGGAAGAAGAGCGCTATCCTGAGTTTTAGAGCTAGAAATAGC	KRAS_gRNA2	GATCAAAGAACTTATTGCAC	TOP1_gRNA5	GAAGAAGAGCGCTATCCTGA	SynLethDB_gene_pair	1665
KRAS_gRNA3_N_TOP1_gRNA1_SL_oligo	CATGCGAGAAAAGCCTTGTTTGGATCAAAGAACTTATTGCACAGTTTGGGTCTTCGAGAAGACCTCACCGATACTACCAAGGAAATATTTGTTTTAGAGCTAGAAATAGC	KRAS_gRNA3	ATCAAAGAACTTATTGCACA	TOP1_gRNA1	ATACTACCAAGGAAATATTT	SynLethDB_gene_pair	1666
KRAS_gRNA3_N_TOP1_gRNA2_SL_oligo	CATGCGAGAAAAGCCTTGTTTGGATCAAAGAACTTATTGCACAGTTTGGGTCTTCGAGAAGACCTCACCGGGCAGAAATACGAGACTGCTGTTTTAGAGCTAGAAATAGC	KRAS_gRNA3	ATCAAAGAACTTATTGCACA	TOP1_gRNA2	GGCAGAAATACGAGACTGCT	SynLethDB_gene_pair	1667
KRAS_gRNA3_N_TOP1_gRNA3_SL_oligo	CATGCGAGAAAAGCCTTGTTTGGATCAAAGAACTTATTGCACAGTTTGGGTCTTCGAGAAGACCTCACCGGAAAATAAACAGATTGCCCTGTTTTAGAGCTAGAAATAGC	KRAS_gRNA3	ATCAAAGAACTTATTGCACA	TOP1_gRNA3	GAAAATAAACAGATTGCCCT	SynLethDB_gene_pair	1668
KRAS_gRNA3_N_TOP1_gRNA4_SL_oligo	CATGCGAGAAAAGCCTTGTTTGGATCAAAGAACTTATTGCACAGTTTGGGTCTTCGAGAAGACCTCACCGTATGATGAACTTGCAAACTAGTTTTAGAGCTAGAAATAGC	KRAS_gRNA3	ATCAAAGAACTTATTGCACA	TOP1_gRNA4	TATGATGAACTTGCAAACTA	SynLethDB_gene_pair	1669
KRAS_gRNA3_N_TOP1_gRNA5_SL_oligo	CATGCGAGAAAAGCCTTGTTTGGATCAAAGAACTTATTGCACAGTTTGGGTCTTCGAGAAGACCTCACCGGAAGAAGAGCGCTATCCTGAGTTTTAGAGCTAGAAATAGC	KRAS_gRNA3	ATCAAAGAACTTATTGCACA	TOP1_gRNA5	GAAGAAGAGCGCTATCCTGA	SynLethDB_gene_pair	1670
KRAS_gRNA4_N_TOP1_gRNA1_SL_oligo	CATGCGAGAAAAGCCTTGTTTGGGTCGAGAATATCCAAGAGACGTTTGGGTCTTCGAGAAGACCTCACCGATACTACCAAGGAAATATTTGTTTTAGAGCTAGAAATAGC	KRAS_gRNA4	GTCGAGAATATCCAAGAGAC	TOP1_gRNA1	ATACTACCAAGGAAATATTT	SynLethDB_gene_pair	1671
KRAS_gRNA4_N_TOP1_gRNA2_SL_oligo	CATGCGAGAAAAGCCTTGTTTGGGTCGAGAATATCCAAGAGACGTTTGGGTCTTCGAGAAGACCTCACCGGGCAGAAATACGAGACTGCTGTTTTAGAGCTAGAAATAGC	KRAS_gRNA4	GTCGAGAATATCCAAGAGAC	TOP1_gRNA2	GGCAGAAATACGAGACTGCT	SynLethDB_gene_pair	1672
KRAS_gRNA4_N_TOP1_gRNA3_SL_oligo	CATGCGAGAAAAGCCTTGTTTGGGTCGAGAATATCCAAGAGACGTTTGGGTCTTCGAGAAGACCTCACCGGAAAATAAACAGATTGCCCTGTTTTAGAGCTAGAAATAGC	KRAS_gRNA4	GTCGAGAATATCCAAGAGAC	TOP1_gRNA3	GAAAATAAACAGATTGCCCT	SynLethDB_gene_pair	1673
KRAS_gRNA4_N_TOP1_gRNA4_SL_oligo	CATGCGAGAAAAGCCTTGTTTGGGTCGAGAATATCCAAGAGACGTTTGGGTCTTCGAGAAGACCTCACCGTATGATGAACTTGCAAACTAGTTTTAGAGCTAGAAATAGC	KRAS_gRNA4	GTCGAGAATATCCAAGAGAC	TOP1_gRNA4	TATGATGAACTTGCAAACTA	SynLethDB_gene_pair	1674
KRAS_gRNA4_N_TOP1_gRNA5_SL_oligo	CATGCGAGAAAAGCCTTGTTTGGGTCGAGAATATCCAAGAGACGTTTGGGTCTTCGAGAAGACCTCACCGGAAGAAGAGCGCTATCCTGAGTTTTAGAGCTAGAAATAGC	KRAS_gRNA4	GTCGAGAATATCCAAGAGAC	TOP1_gRNA5	GAAGAAGAGCGCTATCCTGA	SynLethDB_gene_pair	1675
KRAS_gRNA5_N_TOP1_gRNA1_SL_oligo	CATGCGAGAAAAGCCTTGTTTGGTTCTCGAACTAATGTATAGAGTTTGGGTCTTCGAGAAGACCTCACCGATACTACCAAGGAAATATTTGTTTTAGAGCTAGAAATAGC	KRAS_gRNA5	TTCTCGAACTAATGTATAGA	TOP1_gRNA1	ATACTACCAAGGAAATATTT	SynLethDB_gene_pair	1676
KRAS_gRNA5_N_TOP1_gRNA2_SL_oligo	CATGCGAGAAAAGCCTTGTTTGGTTCTCGAACTAATGTATAGAGTTTGGGTCTTCGAGAAGACCTCACCGGGCAGAAATACGAGACTGCTGTTTTAGAGCTAGAAATAGC	KRAS_gRNA5	TTCTCGAACTAATGTATAGA	TOP1_gRNA2	GGCAGAAATACGAGACTGCT	SynLethDB_gene_pair	1677
KRAS_gRNA5_N_TOP1_gRNA3_SL_oligo	CATGCGAGAAAAGCCTTGTTTGGTTCTCGAACTAATGTATAGAGTTTGGGTCTTCGAGAAGACCTCACCGGAAAATAAACAGATTGCCCTGTTTTAGAGCTAGAAATAGC	KRAS_gRNA5	TTCTCGAACTAATGTATAGA	TOP1_gRNA3	GAAAATAAACAGATTGCCCT	SynLethDB_gene_pair	1678
KRAS_gRNA5_N_TOP1_gRNA4_SL_oligo	CATGCGAGAAAAGCCTTGTTTGGTTCTCGAACTAATGTATAGAGTTTGGGTCTTCGAGAAGACCTCACCGTATGATGAACTTGCAAACTAGTTTTAGAGCTAGAAATAGC	KRAS_gRNA5	TTCTCGAACTAATGTATAGA	TOP1_gRNA4	TATGATGAACTTGCAAACTA	SynLethDB_gene_pair	1679
KRAS_gRNA5_N_TOP1_gRNA5_SL_oligo	CATGCGAGAAAAGCCTTGTTTGGTTCTCGAACTAATGTATAGAGTTTGGGTCTTCGAGAAGACCTCACCGGAAGAAGAGCGCTATCCTGAGTTTTAGAGCTAGAAATAGC	KRAS_gRNA5	TTCTCGAACTAATGTATAGA	TOP1_gRNA5	GAAGAAGAGCGCTATCCTGA	SynLethDB_gene_pair	1680
TOP1_gRNA1_N_Fluc_gRNA_1_SL_oligo	CATGCGAGAAAAGCCTTGTTTGGATACTACCAAGGAAATATTTGTTTGGGTCTTCGAGAAGACCTCACCGGTGTTGGGCGCGTTATTTATGTTTTAGAGCTAGAAATAGC	TOP1_gRNA1	ATACTACCAAGGAAATATTT	Fluc_gRNA_1	GTGTTGGGCGCGTTATTTAT	SynLethDB_gene_pair	1681
TOP1_gRNA2_N_Fluc_gRNA_1_SL_oligo	CATGCGAGAAAAGCCTTGTTTGGGGCAGAAATACGAGACTGCTGTTTGGGTCTTCGAGAAGACCTCACCGGTGTTGGGCGCGTTATTTATGTTTTAGAGCTAGAAATAGC	TOP1_gRNA2	GGCAGAAATACGAGACTGCT	Fluc_gRNA_1	GTGTTGGGCGCGTTATTTAT	SynLethDB_gene_pair	1682
TOP1_gRNA3_N_Fluc_gRNA_1_SL_oligo	CATGCGAGAAAAGCCTTGTTTGGGAAAATAAACAGATTGCCCTGTTTGGGTCTTCGAGAAGACCTCACCGGTGTTGGGCGCGTTATTTATGTTTTAGAGCTAGAAATAGC	TOP1_gRNA3	GAAAATAAACAGATTGCCCT	Fluc_gRNA_1	GTGTTGGGCGCGTTATTTAT	SynLethDB_gene_pair	1683
TOP1_gRNA4_N_Fluc_gRNA_1_SL_oligo	CATGCGAGAAAAGCCTTGTTTGGTATGATGAACTTGCAAACTAGTTTGGGTCTTCGAGAAGACCTCACCGGTGTTGGGCGCGTTATTTATGTTTTAGAGCTAGAAATAGC	TOP1_gRNA4	TATGATGAACTTGCAAACTA	Fluc_gRNA_1	GTGTTGGGCGCGTTATTTAT	SynLethDB_gene_pair	1684
TOP1_gRNA5_N_Fluc_gRNA_1_SL_oligo	CATGCGAGAAAAGCCTTGTTTGGGAAGAAGAGCGCTATCCTGAGTTTGGGTCTTCGAGAAGACCTCACCGGTGTTGGGCGCGTTATTTATGTTTTAGAGCTAGAAATAGC	TOP1_gRNA5	GAAGAAGAGCGCTATCCTGA	Fluc_gRNA_1	GTGTTGGGCGCGTTATTTAT	SynLethDB_gene_pair	1685
CDC6_gRNA1_N_KRAS_gRNA1_SL_oligo	CATGCGAGAAAAGCCTTGTTTGGCAAAGAGGTCACTCTGGGGAGTTTGGGTCTTCGAGAAGACCTCACCGACAAGATTTACCTCTATTGTGTTTTAGAGCTAGAAATAGC	CDC6_gRNA1	CAAAGAGGTCACTCTGGGGA	KRAS_gRNA1	ACAAGATTTACCTCTATTGT	SynLethDB_gene_pair	1686
CDC6_gRNA1_N_KRAS_gRNA2_SL_oligo	CATGCGAGAAAAGCCTTGTTTGGCAAAGAGGTCACTCTGGGGAGTTTGGGTCTTCGAGAAGACCTCACCGGATCAAAGAACTTATTGCACGTTTTAGAGCTAGAAATAGC	CDC6_gRNA1	CAAAGAGGTCACTCTGGGGA	KRAS_gRNA2	GATCAAAGAACTTATTGCAC	SynLethDB_gene_pair	1687
CDC6_gRNA1_N_KRAS_gRNA3_SL_oligo	CATGCGAGAAAAGCCTTGTTTGGCAAAGAGGTCACTCTGGGGAGTTTGGGTCTTCGAGAAGACCTCACCGATCAAAGAACTTATTGCACAGTTTTAGAGCTAGAAATAGC	CDC6_gRNA1	CAAAGAGGTCACTCTGGGGA	KRAS_gRNA3	ATCAAAGAACTTATTGCACA	SynLethDB_gene_pair	1688
[truncated: 40,150 more rows]
