# Supplementary material for: Combinatorial CRISPR screen identifies fitness effects of gene paralogues
Source: Nat Commun. 2021 Feb 26;12:1302. doi: 10.1038/s41467-021-21478-9 (PMC7910459; doi:10.1038/s41467-021-21478-9)
Supplement: Supplementary file 8 — Supplementary Data_5 [file 41467_2021_21478_MOESM8_ESM.xlsx]

## Sheet: 5
Supplementary Data 5: Statistically significant gene pairs after filtering.
Statistically significant genetic interactions in each cell line.
A375	Mewo	RPE
AP2A2_AP2A1	ARID1A_ARID1B	ALAS1_ALAS2
ARID4B_ARID4A	EAF1_EAF2	ALKBH4_ATR
ASF1A_ASF1B	ARPC5_ARPC5L	ARFGEF1_ARFGEF2
CCNL2_CCNL1	SRRM3_SRRM2	ARPC1A_ARPC1B
CDS1_CDS2	CCNT2_CCNT1	ASF1A_ASF1B
CHMP1B_CHMP1A	CHML_CHM	ATP6V1C2_ATP6V1C1
CLASP1_CLASP2	UAP1_UAP1L1	CCNI2_CCNI
CNOT8_CNOT7	CPPED1_ASPM	CCNT2_CCNT1
CSTF2T_CSTF2	CRK_CRKL	CDK13_CDK12
DNAJC6_GAK	FAM50B_FAM50A	CDS1_CDS2
DYNC1LI1_DYNC1LI2	DDX39B_DDX39A	CHML_CHM
DYNLT1_DYNLT3	DSN1_HTT	CLASP1_CLASP2
EAF1_EAF2	DSN1_SRRM2	CNOT8_CNOT7
EXOC3L1_EXOC3	SAR1B_SAR1A	CPPED1_ASPM
FAM50B_FAM50A	EPC2_EPC1	CSTF2T_CSTF2
FKBP5_FKBP4	FAH_EXO1	DAGLA_DAGLB
FNIP2_FNIP1	G3BP2_G3BP1	DCP1A_DCP1B
G3BP2_G3BP1	TTC7A_TTC7B	EGFR_PRKCE
GNB5_ASPM	IDH3B_IDH3G	ELL2_ELL
HOMER3_HNRNPA2B1	GNPDA2_DSN1	FAM50B_FAM50A
IDE_NRDC	HOMER3_DSN1	FBXW7_FEN1
IDH3B_IDH3G	LARP1B_LARP1	G3BP2_G3BP1
KAT2B_KAT2A	INPP5K_ASPM	GCFC2_PAXBP1
LARP1B_LARP1	KMT2A_KMT2B	GRB10_CCNB1
PARP2_RAD21	MLKL_EXO1	HOMER3_HNRNPA2B1
PTPRS_ASPM	ASF1A_ASF1B	IDE_NRDC
RANBP17_XPO7	RAD54L_NDUFA9	LARP1B_LARP1
RANBP6_IPO5	RAD54L_PFDN5	LIMK2_LIMK1
SAR1B_SAR1A	RIN2_EXO1	MET_VHL
SCO1_SCO2	RNF135_ASPM	NAV1_CCNB1
SEC23A_SEC23B	RPP25L_RPP25	NCK2_NCK1
SEC24B_SEC24A	RRAGC_RRAGD	PARP1_RAD21
SEPHS1_SEPHS2	RRAS_ASPM	PARP1_STAG3
SLC25A37_SLC25A28	CLASP1_CLASP2	PARP2_RAD21
SMARCA2_SMARCA4	SLC25A37_SLC25A28	PARP2_STAG3
SNRPB2_SNRPA	CNOT8_CNOT7	PEX5L_PEX5
SRRM3_SRRM2	TMEM101_DSN1	PLEKHO1_CCNB1
TASP1_ASRGL1	UPF3A_UPF3B	PPA2_PPA1
TNFRSF1A_HNRNPA2B1	CSTF2T_CSTF2	PSENEN_AC002398.9
TTC7A_TTC7B	CHMP1B_CHMP1A	RANBP6_IPO5
UAP1_UAP1L1		RB1_SKP2
XRCC1_PARG		RHPN1_RHPN2
YIF1A_YIF1B		SAR1B_SAR1A
ZC3H6_ZC3H4		SMARCA2_SMARCA4
		SMUG1_SMG1
		STXBP6_EXOC1
		TAF5L_TAF5
		TLK1_TLK2
		TMEM185B_TMEM185A
		TNFRSF1A_HNRNPA2B1
		TTC7A_TTC7B
		USP38_USP35
		USP42_USP36
		XYLT1_XYLT2
		YIF1A_YIF1B
		ZC3H6_ZC3H4
		ZNF175_EXO1
