# Supplementary material for: Combinatorial CRISPR screen identifies fitness effects of gene paralogues
Source: Nat Commun. 2021 Feb 26;12:1302. doi: 10.1038/s41467-021-21478-9 (PMC7910459; doi:10.1038/s41467-021-21478-9)
Supplement: Supplementary file 9 — Supplementary Data_6 [file 41467_2021_21478_MOESM9_ESM.xlsx]

## Sheet: 6
Supplementary Data 6: TCGA tumour expression levels for FAM50B.
	X1	variable	value	logged	tumour_type
1	FAM50B	TCGA-06-0675-11A-32R-A36H-07	56.9097	1.75519	Normal
2	FAM50B	TCGA-06-0678-11A-32R-A36H-07	45.3644	1.65672	Normal
3	FAM50B	TCGA-06-0680-11A-32R-A36H-07	61.674	1.7901	Normal
4	FAM50B	TCGA-06-0681-11A-41R-A36H-07	67.0436	1.82636	Normal
5	FAM50B	TCGA-06-AABW-11A-31R-A36H-07	70.1701	1.84615	Normal
6	FAM50B	TCGA-22-4593-11A-01R-1820-07	12.1726	1.08538	Normal
7	FAM50B	TCGA-22-4609-11A-01R-2125-07	11.9271	1.07654	Normal
8	FAM50B	TCGA-22-5471-11A-01R-1635-07	17.6543	1.24685	Normal
9	FAM50B	TCGA-22-5472-11A-11R-1635-07	18.6881	1.27157	Normal
10	FAM50B	TCGA-22-5478-11A-11R-1635-07	18.2674	1.26168	Normal
11	FAM50B	TCGA-22-5481-11A-01R-1949-07	20.1395	1.30405	Normal
12	FAM50B	TCGA-22-5482-11A-01R-1635-07	17.4787	1.24251	Normal
13	FAM50B	TCGA-22-5483-11A-11R-1820-07	12.4474	1.09508	Normal
14	FAM50B	TCGA-22-5489-11A-01R-1635-07	21.9093	1.34063	Normal
15	FAM50B	TCGA-22-5491-11A-01R-1858-07	18.5784	1.26901	Normal
16	FAM50B	TCGA-33-4587-11A-01R-2125-07	11.6014	1.06451	Normal
17	FAM50B	TCGA-33-6737-11A-01R-1820-07	18.6518	1.27072	Normal
18	FAM50B	TCGA-34-7107-11A-01R-1949-07	8.68252	0.938646	Normal
19	FAM50B	TCGA-34-8454-11A-01R-2326-07	19.3981	1.28776	Normal
20	FAM50B	TCGA-38-4625-11A-01R-1758-07	17.5196	1.24352	Normal
21	FAM50B	TCGA-38-4626-11A-01R-1758-07	9.83603	0.99282	Normal
22	FAM50B	TCGA-38-4627-11A-01R-1758-07	12.1669	1.08518	Normal
23	FAM50B	TCGA-38-4632-11A-01R-1755-07	8.92555	0.950635	Normal
24	FAM50B	TCGA-39-5040-11A-01R-2125-07	5.06461	0.704546	Normal
25	FAM50B	TCGA-43-3394-11A-01R-1758-07	15.3102	1.18498	Normal
26	FAM50B	TCGA-43-5670-11A-01R-2125-07	19.2041	1.28339	Normal
27	FAM50B	TCGA-43-6143-11A-01R-1820-07	16.2489	1.21082	Normal
28	FAM50B	TCGA-43-6647-11A-01R-1820-07	16.023	1.20474	Normal
29	FAM50B	TCGA-43-6771-11A-01R-1820-07	5.80982	0.764163	Normal
30	FAM50B	TCGA-43-6773-11A-01R-1949-07	14.3174	1.15587	Normal
31	FAM50B	TCGA-43-7657-11A-01R-2125-07	20.1652	1.3046	Normal
32	FAM50B	TCGA-43-7658-11A-01R-2125-07	22.0651	1.34371	Normal
33	FAM50B	TCGA-44-2655-11A-01R-1758-07	23.9719	1.3797	Normal
34	FAM50B	TCGA-44-2657-11A-01R-1758-07	16.7653	1.22441	Normal
35	FAM50B	TCGA-44-2661-11A-01R-1758-07	23.255	1.36652	Normal
36	FAM50B	TCGA-44-2662-11A-01R-1758-07	13.3596	1.12579	Normal
37	FAM50B	TCGA-44-2665-11A-01R-1758-07	13.0113	1.11432	Normal
38	FAM50B	TCGA-44-2668-11A-01R-1758-07	11.8019	1.07195	Normal
39	FAM50B	TCGA-44-3396-11A-01R-1758-07	19.0378	1.27962	Normal
40	FAM50B	TCGA-44-3398-11B-01R-1758-07	20.6906	1.31577	Normal
41	FAM50B	TCGA-44-5645-11A-01R-1628-07	24.573	1.39046	Normal
42	FAM50B	TCGA-44-6144-11A-01R-1755-07	15.1959	1.18173	Normal
43	FAM50B	TCGA-44-6145-11A-01R-1858-07	12.2586	1.08844	Normal
44	FAM50B	TCGA-44-6146-11A-01R-1858-07	15.3304	1.18555	Normal
45	FAM50B	TCGA-44-6147-11A-01R-1858-07	6.58702	0.818689	Normal
46	FAM50B	TCGA-44-6148-11A-01R-1858-07	19.6762	1.29394	Normal
47	FAM50B	TCGA-44-6776-11A-01R-1858-07	17.1113	1.23328	Normal
48	FAM50B	TCGA-44-6777-11A-01R-1858-07	17.1996	1.23552	Normal
49	FAM50B	TCGA-44-6778-11A-01R-1858-07	8.8661	0.947732	Normal
50	FAM50B	TCGA-49-4490-11A-01R-1858-07	12.0941	1.08257	Normal
51	FAM50B	TCGA-49-4512-11A-01R-1858-07	16.0784	1.20624	Normal
52	FAM50B	TCGA-49-6742-11A-01R-1858-07	15.9572	1.20296	Normal
53	FAM50B	TCGA-49-6743-11A-01R-1858-07	13.2454	1.12206	Normal
54	FAM50B	TCGA-49-6744-11A-01R-1858-07	16.638	1.2211	Normal
55	FAM50B	TCGA-49-6745-11A-01R-1858-07	17.0854	1.23263	Normal
56	FAM50B	TCGA-49-6761-11A-01R-1949-07	17.5152	1.24342	Normal
57	FAM50B	TCGA-50-5930-11A-01R-1755-07	17.7051	1.2481	Normal
58	FAM50B	TCGA-50-5931-11A-01R-1858-07	13.2279	1.12149	Normal
59	FAM50B	TCGA-50-5932-11A-01R-1755-07	17.0412	1.2315	Normal
60	FAM50B	TCGA-50-5933-11A-01R-1755-07	7.59423	0.880484	Normal
61	FAM50B	TCGA-50-5935-11A-01R-1858-07	19.1703	1.28263	Normal
62	FAM50B	TCGA-50-5936-11A-01R-1628-07	15.2387	1.18295	Normal
63	FAM50B	TCGA-50-5939-11A-01R-1628-07	13.6782	1.13603	Normal
64	FAM50B	TCGA-50-6595-11A-01R-1858-07	22.1036	1.34446	Normal
65	FAM50B	TCGA-51-4079-11A-01R-1758-07	16.3367	1.21316	Normal
66	FAM50B	TCGA-51-4080-11A-01R-1758-07	17.8609	1.2519	Normal
67	FAM50B	TCGA-51-4081-11A-01R-1758-07	11.8444	1.07351	Normal
68	FAM50B	TCGA-55-6968-11A-01R-1949-07	17.3778	1.24	Normal
69	FAM50B	TCGA-55-6969-11A-01R-1949-07	14.9087	1.17344	Normal
70	FAM50B	TCGA-55-6970-11A-01R-1949-07	9.08337	0.958247	Normal
71	FAM50B	TCGA-55-6971-11A-01R-1949-07	16.4349	1.21577	Normal
72	FAM50B	TCGA-55-6972-11A-01R-1949-07	13.8144	1.14033	Normal
73	FAM50B	TCGA-55-6975-11A-01R-1949-07	12.254	1.08828	Normal
74	FAM50B	TCGA-55-6978-11A-01R-1949-07	21.0634	1.32353	Normal
75	FAM50B	TCGA-55-6979-11A-01R-1949-07	11.2652	1.05174	Normal
76	FAM50B	TCGA-55-6980-11A-01R-1949-07	20.5851	1.31355	Normal
77	FAM50B	TCGA-55-6981-11A-01R-1949-07	17.2804	1.23755	Normal
78	FAM50B	TCGA-55-6982-11A-01R-1949-07	24.9171	1.3965	Normal
79	FAM50B	TCGA-55-6983-11A-01R-1949-07	14.5293	1.16224	Normal
80	FAM50B	TCGA-55-6984-11A-01R-1949-07	21.8812	1.34007	Normal
81	FAM50B	TCGA-55-6985-11A-01R-1949-07	17.2601	1.23704	Normal
82	FAM50B	TCGA-55-6986-11A-01R-1949-07	27.454	1.43861	Normal
83	FAM50B	TCGA-56-7222-11A-01R-2045-07	10.0714	1.00309	Normal
84	FAM50B	TCGA-56-7579-11A-01R-2045-07	13.2515	1.12226	Normal
85	FAM50B	TCGA-56-7580-11A-01R-2045-07	12.8743	1.10972	Normal
86	FAM50B	TCGA-56-7582-11A-01R-2045-07	13.8196	1.1405	Normal
87	FAM50B	TCGA-56-7730-11A-01R-2125-07	16.268	1.21133	Normal
88	FAM50B	TCGA-56-7731-11A-01R-2125-07	8.44752	0.926729	Normal
89	FAM50B	TCGA-56-7823-11A-01R-2247-07	12.1396	1.0842	Normal
90	FAM50B	TCGA-56-8082-11A-01R-2247-07	7.18995	0.856726	Normal
91	FAM50B	TCGA-56-8083-11A-01R-2247-07	22.9761	1.36128	Normal
92	FAM50B	TCGA-56-8201-11A-01R-2247-07	14.249	1.15378	Normal
93	FAM50B	TCGA-56-8309-11A-01R-2296-07	20.1491	1.30426	Normal
94	FAM50B	TCGA-56-8623-11A-01R-A28V-07	18.3885	1.26455	Normal
95	FAM50B	TCGA-58-8386-11A-01R-2296-07	13.1315	1.11831	Normal
96	FAM50B	TCGA-60-2709-11A-01R-1820-07	4.61218	0.663906	Normal
97	FAM50B	TCGA-73-4676-11A-01R-1755-07	10.4055	1.01726	Normal
98	FAM50B	TCGA-77-7138-11A-01R-2045-07	17.6686	1.2472	Normal
99	FAM50B	TCGA-77-7142-11A-01R-2045-07	11.5139	1.06122	Normal
100	FAM50B	TCGA-77-7335-11A-01R-2045-07	8.35521	0.921957	Normal
101	FAM50B	TCGA-77-7337-11A-01R-2045-07	11.6456	1.06616	Normal
102	FAM50B	TCGA-77-7338-11A-01R-2045-07	11.673	1.06718	Normal
103	FAM50B	TCGA-77-8007-11A-01R-2187-07	9.3075	0.968833	Normal
104	FAM50B	TCGA-77-8008-11A-01R-2187-07	13.4611	1.12908	Normal
105	FAM50B	TCGA-85-7710-11A-01R-2125-07	21.7311	1.33708	Normal
106	FAM50B	TCGA-90-6837-11A-01R-1949-07	17.9636	1.25439	Normal
107	FAM50B	TCGA-90-7767-11A-01R-2125-07	15.0046	1.17622	Normal
108	FAM50B	TCGA-91-6828-11A-01R-1858-07	12.7767	1.10642	Normal
109	FAM50B	TCGA-91-6829-11A-01R-1858-07	14.9679	1.17516	Normal
110	FAM50B	TCGA-91-6831-11A-02R-1858-07	11.3308	1.05426	Normal
111	FAM50B	TCGA-91-6835-11A-01R-1858-07	20.5475	1.31276	Normal
112	FAM50B	TCGA-91-6836-11A-01R-1858-07	16.7732	1.22462	Normal
113	FAM50B	TCGA-91-6847-11A-01R-1949-07	24.7066	1.39281	Normal
114	FAM50B	TCGA-91-6849-11A-01R-1949-07	16.885	1.2275	Normal
115	FAM50B	TCGA-92-7340-11A-01R-2045-07	13.1969	1.12047	Normal
116	FAM50B	TCGA-A3-3358-11A-01R-1541-07	28.1593	1.44962	Normal
117	FAM50B	TCGA-A3-3387-11A-01R-1541-07	20.5715	1.31327	Normal
118	FAM50B	TCGA-A4-A4ZT-11A-11R-A26U-07	47.1281	1.67328	Normal
119	FAM50B	TCGA-A4-A57E-11A-11R-A26U-07	34.4889	1.53768	Normal
120	FAM50B	TCGA-A6-2671-11A-01R-A32Z-07	17.3585	1.23951	Normal
121	FAM50B	TCGA-A6-2675-11A-01R-1723-07	17.7548	1.24932	Normal
122	FAM50B	TCGA-A6-2678-11A-01R-A32Z-07	10.3586	1.0153	Normal
123	FAM50B	TCGA-A6-2679-11A-01R-A32Z-07	10.5628	1.02378	Normal
124	FAM50B	TCGA-A6-2680-11A-01R-A32Z-07	10.6394	1.02692	Normal
125	FAM50B	TCGA-A6-2682-11A-01R-A32Z-07	9.06198	0.957223	Normal
126	FAM50B	TCGA-A6-2683-11A-01R-A32Z-07	8.67618	0.938329	Normal
127	FAM50B	TCGA-A6-2684-11A-01R-A32Z-07	5.84981	0.767142	Normal
128	FAM50B	TCGA-A6-2685-11A-01R-A32Z-07	7.11575	0.852221	Normal
129	FAM50B	TCGA-A6-2686-11A-01R-A32Z-07	7.44071	0.871614	Normal
130	FAM50B	TCGA-A6-5659-11A-01R-1653-07	6.53193	0.815042	Normal
131	FAM50B	TCGA-A6-5662-11A-01R-1653-07	12.3758	1.09258	Normal
132	FAM50B	TCGA-A6-5665-11A-01R-1653-07	6.07663	0.783663	Normal
133	FAM50B	TCGA-A6-5667-11A-01R-1723-07	11.0654	1.04397	Normal
134	FAM50B	TCGA-A7-A0CE-11A-21R-A089-07	27.3662	1.43721	Normal
135	FAM50B	TCGA-A7-A0CH-11A-32R-A089-07	24.9754	1.39751	Normal
136	FAM50B	TCGA-A7-A0D9-11A-53R-A089-07	16.7959	1.2252	Normal
137	FAM50B	TCGA-A7-A0DB-11A-33R-A089-07	17.2869	1.23772	Normal
138	FAM50B	TCGA-A7-A0DC-11A-41R-A089-07	18.694	1.2717	Normal
139	FAM50B	TCGA-A7-A13E-11A-61R-A12P-07	18.0585	1.25668	Normal
140	FAM50B	TCGA-A7-A13F-11A-42R-A12P-07	19.5729	1.29166	Normal
141	FAM50B	TCGA-A7-A13G-11A-51R-A13Q-07	10.7095	1.02977	Normal
142	FAM50B	TCGA-AA-3489-11A-01R-1839-07	8.47859	0.928324	Normal
143	FAM50B	TCGA-AA-3496-11A-01R-1839-07	18.8923	1.27629	Normal
144	FAM50B	TCGA-AA-3511-11A-01R-1839-07	8.53154	0.931027	Normal
145	FAM50B	TCGA-AA-3514-11A-01R-A32Z-07	5.38113	0.730873	Normal
146	FAM50B	TCGA-AA-3516-11A-01R-A32Z-07	8.98328	0.953435	Normal
147	FAM50B	TCGA-AA-3517-11A-01R-A32Z-07	10.5476	1.02315	Normal
148	FAM50B	TCGA-AA-3518-11A-01R-1672-07	11.872	1.07452	Normal
149	FAM50B	TCGA-AA-3520-11A-01R-A32Z-07	10.2066	1.00888	Normal
150	FAM50B	TCGA-AA-3522-11A-01R-A32Z-07	12.2409	1.08781	Normal
151	FAM50B	TCGA-AA-3525-11A-01R-A32Z-07	6.41538	0.807222	Normal
152	FAM50B	TCGA-AA-3527-11A-01R-A32Z-07	8.55942	0.932444	Normal
153	FAM50B	TCGA-AA-3531-11A-01R-A32Z-07	6.46486	0.810559	Normal
154	FAM50B	TCGA-AA-3534-11A-01R-A32Z-07	14.8641	1.17214	Normal
155	FAM50B	TCGA-AA-3655-11A-01R-1723-07	12.8083	1.10749	Normal
156	FAM50B	TCGA-AA-3660-11A-01R-1723-07	6.48955	0.812214	Normal
157	FAM50B	TCGA-AA-3662-11A-01R-1723-07	12.2266	1.08731	Normal
158	FAM50B	TCGA-AA-3663-11A-01R-1723-07	15.1529	1.18049	Normal
159	FAM50B	TCGA-AA-3697-11A-01R-1723-07	9.11489	0.959751	Normal
160	FAM50B	TCGA-AA-3712-11A-01R-1723-07	7.2242	0.85879	Normal
161	FAM50B	TCGA-AA-3713-11A-01R-1723-07	4.13774	0.616764	Normal
162	FAM50B	TCGA-AC-A23H-11A-12R-A157-07	14.0467	1.14757	Normal
163	FAM50B	TCGA-AC-A2FB-11A-13R-A17B-07	20.7908	1.31787	Normal
164	FAM50B	TCGA-AC-A2FF-11A-13R-A17B-07	17.586	1.24517	Normal
165	FAM50B	TCGA-AC-A2FM-11B-32R-A19W-07	31.8328	1.50288	Normal
166	FAM50B	TCGA-AF-2689-11A-01R-A32Z-07	13.3045	1.124	Normal
167	FAM50B	TCGA-AF-2691-11A-01R-A32Z-07	7.25258	0.860492	Normal
168	FAM50B	TCGA-AF-2692-11A-01R-A32Z-07	13.6908	1.13643	Normal
169	FAM50B	TCGA-AF-3400-11A-01R-A32Z-07	7.66234	0.884361	Normal
170	FAM50B	TCGA-AF-5654-11A-11R-1660-07	7.64598	0.883433	Normal
171	FAM50B	TCGA-AG-3725-11A-01R-1736-07	5.41518	0.733613	Normal
172	FAM50B	TCGA-AG-3731-11A-01R-1736-07	10.3659	1.01561	Normal
173	FAM50B	TCGA-AG-3732-11A-01R-1660-07	21.4992	1.33242	Normal
174	FAM50B	TCGA-AG-3742-11A-01R-1660-07	14.3166	1.15584	Normal
175	FAM50B	TCGA-AH-6643-11A-01R-1830-07	14.6421	1.1656	Normal
176	FAM50B	TCGA-AJ-A2QL-11A-11R-A18M-07	32.0268	1.50551	Normal
177	FAM50B	TCGA-AJ-A3NC-11A-11R-A22K-07	33.5245	1.52536	Normal
178	FAM50B	TCGA-AJ-A3NE-11A-11R-A22K-07	10.8235	1.03437	Normal
179	FAM50B	TCGA-AJ-A3NH-11A-11R-A22K-07	38.8919	1.58986	Normal
180	FAM50B	TCGA-AX-A05Y-11A-11R-A27V-07	29.9675	1.47665	Normal
181	FAM50B	TCGA-AX-A0IZ-11A-11R-A27V-07	35.708	1.55277	Normal
182	FAM50B	TCGA-AX-A0J0-11A-11R-A27V-07	30.4369	1.4834	Normal
183	FAM50B	TCGA-AX-A1CF-11A-11R-A137-07	54.625	1.73739	Normal
184	FAM50B	TCGA-AX-A1CI-11A-11R-A137-07	50.9635	1.70726	Normal
185	FAM50B	TCGA-AX-A1CK-11A-11R-A137-07	35.5604	1.55097	Normal
186	FAM50B	TCGA-AX-A2H8-11A-11R-A17B-07	29.7022	1.47279	Normal
187	FAM50B	TCGA-AX-A2HA-11A-11R-A18M-07	21.2212	1.32677	Normal
188	FAM50B	TCGA-AX-A2HC-11A-11R-A32Y-07	27.2521	1.4354	Normal
189	FAM50B	TCGA-AX-A2HD-11A-11R-A32Y-07	41.3386	1.61636	Normal
190	FAM50B	TCGA-AZ-6598-11A-01R-1774-07	10.0013	1.00006	Normal
191	FAM50B	TCGA-AZ-6599-11A-01R-1774-07	7.78505	0.891261	Normal
192	FAM50B	TCGA-AZ-6600-11A-01R-1774-07	7.75639	0.889659	Normal
193	FAM50B	TCGA-AZ-6601-11A-01R-1774-07	12.7716	1.10624	Normal
194	FAM50B	TCGA-AZ-6603-11A-02R-1839-07	15.7277	1.19667	Normal
195	FAM50B	TCGA-AZ-6605-11A-01R-1839-07	23.7811	1.37623	Normal
196	FAM50B	TCGA-B0-4700-11A-01R-1541-07	24.6028	1.39098	Normal
197	FAM50B	TCGA-B0-4712-11A-02R-1503-07	39.7402	1.59923	Normal
198	FAM50B	TCGA-B0-5402-11A-01R-1503-07	26.334	1.42052	Normal
199	FAM50B	TCGA-B0-5690-11A-01R-1541-07	43.0806	1.63428	Normal
200	FAM50B	TCGA-B0-5691-11A-01R-1541-07	27.7987	1.44402	Normal
201	FAM50B	TCGA-B0-5694-11A-01R-1541-07	29.3483	1.46758	Normal
202	FAM50B	TCGA-B0-5696-11A-01R-1541-07	36.9268	1.56734	Normal
203	FAM50B	TCGA-B0-5697-11A-01R-1541-07	40.1937	1.60416	Normal
204	FAM50B	TCGA-B0-5699-11A-01R-1541-07	36.0367	1.55675	Normal
205	FAM50B	TCGA-B0-5701-11A-01R-1541-07	31.8487	1.50309	Normal
206	FAM50B	TCGA-B0-5703-11A-01R-1541-07	28.487	1.45465	Normal
207	FAM50B	TCGA-B0-5705-11A-01R-1541-07	30.9564	1.49075	Normal
208	FAM50B	TCGA-B0-5706-11A-01R-1541-07	31.8474	1.50307	Normal
209	FAM50B	TCGA-B0-5709-11A-01R-1541-07	30.3745	1.48251	Normal
210	FAM50B	TCGA-B0-5711-11A-01R-1672-07	32.6547	1.51395	Normal
211	FAM50B	TCGA-B0-5712-11A-01R-1672-07	24.6918	1.39255	Normal
212	FAM50B	TCGA-B2-5636-11A-01R-1541-07	37.7782	1.57724	Normal
213	FAM50B	TCGA-B2-5641-11A-01R-1541-07	36.7397	1.56514	Normal
214	FAM50B	TCGA-B8-4619-11A-01R-1758-07	28.4175	1.45359	Normal
215	FAM50B	TCGA-B8-4620-11A-01R-1758-07	24.6422	1.39168	Normal
216	FAM50B	TCGA-B8-4622-11A-01R-1758-07	26.4485	1.4224	Normal
217	FAM50B	TCGA-B8-5549-11A-01R-1541-07	44.8508	1.65177	Normal
218	FAM50B	TCGA-B8-5552-11A-01R-1672-07	10.1184	1.00511	Normal
219	FAM50B	TCGA-B9-4115-11A-01R-1758-07	35.7835	1.55368	Normal
220	FAM50B	TCGA-BC-A10Q-11A-11R-A131-07	6.98277	0.844027	Normal
221	FAM50B	TCGA-BC-A10R-11A-11R-A131-07	6.28592	0.798369	Normal
222	FAM50B	TCGA-BC-A10T-11A-11R-A131-07	8.21697	0.914712	Normal
223	FAM50B	TCGA-BC-A10U-11A-11R-A131-07	5.75762	0.760243	Normal
224	FAM50B	TCGA-BC-A10W-11A-11R-A131-07	14.5015	1.16141	Normal
225	FAM50B	TCGA-BC-A10X-11A-11R-A131-07	13.1004	1.11728	Normal
226	FAM50B	TCGA-BC-A10Y-11A-11R-A131-07	16.9718	1.22973	Normal
227	FAM50B	TCGA-BC-A10Z-11A-11R-A131-07	13.0086	1.11423	Normal
228	FAM50B	TCGA-BC-A110-11A-11R-A131-07	8.88284	0.948552	Normal
229	FAM50B	TCGA-BC-A216-11A-11R-A155-07	11.0801	1.04454	Normal
230	FAM50B	TCGA-BD-A2L6-11A-21R-A213-07	16.1908	1.20927	Normal
231	FAM50B	TCGA-BD-A3EP-11A-12R-A22L-07	8.1932	0.913454	Normal
232	FAM50B	TCGA-BG-A2AD-11A-11R-A16F-07	27.6646	1.44192	Normal
233	FAM50B	TCGA-BG-A3EW-11A-22R-A22K-07	31.7323	1.5015	Normal
234	FAM50B	TCGA-BG-A3PP-11A-11R-A22K-07	39.6268	1.59799	Normal
235	FAM50B	TCGA-BH-A0AU-11A-11R-A12P-07	28.6031	1.45641	Normal
236	FAM50B	TCGA-BH-A0AY-11A-23R-A089-07	21.3253	1.32889	Normal
237	FAM50B	TCGA-BH-A0AZ-11A-22R-A12P-07	19.0685	1.28032	Normal
238	FAM50B	TCGA-BH-A0B3-11B-21R-A089-07	26.4321	1.42213	Normal
239	FAM50B	TCGA-BH-A0B5-11A-23R-A12P-07	14.3329	1.15633	Normal
240	FAM50B	TCGA-BH-A0B7-11A-34R-A115-07	24.1618	1.38313	Normal
241	FAM50B	TCGA-BH-A0B8-11A-41R-A089-07	19.9995	1.30102	Normal
242	FAM50B	TCGA-BH-A0BA-11A-22R-A19E-07	23.8905	1.37823	Normal
243	FAM50B	TCGA-BH-A0BC-11A-22R-A089-07	24.3709	1.38687	Normal
244	FAM50B	TCGA-BH-A0BJ-11A-23R-A089-07	21.4117	1.33065	Normal
245	FAM50B	TCGA-BH-A0BM-11A-12R-A089-07	34.533	1.53823	Normal
246	FAM50B	TCGA-BH-A0BQ-11A-33R-A115-07	16.7823	1.22485	Normal
247	FAM50B	TCGA-BH-A0BS-11A-11R-A12P-07	26.461	1.42261	Normal
248	FAM50B	TCGA-BH-A0BT-11A-21R-A12P-07	21.1183	1.32466	Normal
249	FAM50B	TCGA-BH-A0BV-11A-31R-A089-07	20.159	1.30447	Normal
250	FAM50B	TCGA-BH-A0BW-11A-12R-A115-07	18.4273	1.26546	Normal
251	FAM50B	TCGA-BH-A0BZ-11A-61R-A12P-07	12.7512	1.10555	Normal
252	FAM50B	TCGA-BH-A0C0-11A-21R-A089-07	30.6477	1.4864	Normal
253	FAM50B	TCGA-BH-A0C3-11A-23R-A12P-07	17.4303	1.2413	Normal
254	FAM50B	TCGA-BH-A0DD-11A-23R-A12P-07	16.7321	1.22355	Normal
255	FAM50B	TCGA-BH-A0DG-11A-43R-A12P-07	17.2815	1.23758	Normal
256	FAM50B	TCGA-BH-A0DH-11A-31R-A089-07	30.2718	1.48104	Normal
257	FAM50B	TCGA-BH-A0DK-11A-13R-A089-07	18.129	1.25837	Normal
258	FAM50B	TCGA-BH-A0DL-11A-13R-A115-07	26.0847	1.41639	Normal
259	FAM50B	TCGA-BH-A0DO-11A-22R-A12D-07	23.214	1.36575	Normal
260	FAM50B	TCGA-BH-A0DP-11A-12R-A089-07	33.1328	1.52026	Normal
261	FAM50B	TCGA-BH-A0DQ-11A-12R-A089-07	24.8933	1.39608	Normal
262	FAM50B	TCGA-BH-A0DT-11A-12R-A12D-07	21.0314	1.32287	Normal
263	FAM50B	TCGA-BH-A0DV-11A-22R-A12P-07	17.5669	1.2447	Normal
264	FAM50B	TCGA-BH-A0DZ-11A-22R-A089-07	28.8644	1.46036	Normal
265	FAM50B	TCGA-BH-A0E0-11A-13R-A089-07	26.0858	1.4164	Normal
266	FAM50B	TCGA-BH-A0E1-11A-13R-A089-07	25.5885	1.40804	Normal
267	FAM50B	TCGA-BH-A0H5-11A-62R-A115-07	29.8653	1.47517	Normal
268	FAM50B	TCGA-BH-A0H7-11A-13R-A089-07	30.5513	1.48503	Normal
269	FAM50B	TCGA-BH-A0H9-11A-22R-A466-07	22.4065	1.35037	Normal
270	FAM50B	TCGA-BH-A0HA-11A-31R-A12P-07	18.0785	1.25716	Normal
271	FAM50B	TCGA-BH-A0HK-11A-11R-A089-07	17.4166	1.24096	Normal
272	FAM50B	TCGA-BH-A18J-11A-31R-A12D-07	21.8989	1.34042	Normal
273	FAM50B	TCGA-BH-A18K-11A-13R-A12D-07	22.8449	1.35879	Normal
274	FAM50B	TCGA-BH-A18L-11A-42R-A12D-07	20.1188	1.3036	Normal
275	FAM50B	TCGA-BH-A18M-11A-33R-A12D-07	18.7607	1.27325	Normal
276	FAM50B	TCGA-BH-A18N-11A-43R-A12D-07	18.8824	1.27606	Normal
277	FAM50B	TCGA-BH-A18P-11A-43R-A12D-07	15.8603	1.20031	Normal
278	FAM50B	TCGA-BH-A18Q-11A-34R-A12D-07	17.1368	1.23393	Normal
279	FAM50B	TCGA-BH-A18R-11A-42R-A12D-07	19.3857	1.28748	Normal
280	FAM50B	TCGA-BH-A18S-11A-43R-A12D-07	13.9667	1.14509	Normal
281	FAM50B	TCGA-BH-A18U-11A-23R-A12D-07	15.7354	1.19688	Normal
282	FAM50B	TCGA-BH-A18V-11A-52R-A12D-07	25.3916	1.40469	Normal
283	FAM50B	TCGA-BH-A1EN-11A-23R-A13Q-07	17.7315	1.24875	Normal
284	FAM50B	TCGA-BH-A1EO-11A-31R-A137-07	12.5721	1.09941	Normal
285	FAM50B	TCGA-BH-A1ET-11B-23R-A137-07	19.0694	1.28034	Normal
286	FAM50B	TCGA-BH-A1EU-11A-23R-A137-07	11.8227	1.07272	Normal
287	FAM50B	TCGA-BH-A1EV-11A-24R-A137-07	10.0319	1.00138	Normal
288	FAM50B	TCGA-BH-A1EW-11B-33R-A137-07	10.6551	1.02756	Normal
289	FAM50B	TCGA-BH-A1F0-11B-23R-A137-07	18.9992	1.27874	Normal
290	FAM50B	TCGA-BH-A1F2-11A-32R-A13Q-07	15.1105	1.17928	Normal
291	FAM50B	TCGA-BH-A1F6-11B-94R-A13Q-07	9.05838	0.957051	Normal
292	FAM50B	TCGA-BH-A1F8-11B-21R-A13Q-07	15.8321	1.19954	Normal
293	FAM50B	TCGA-BH-A1FB-11A-33R-A13Q-07	18.5382	1.26807	Normal
294	FAM50B	TCGA-BH-A1FC-11A-32R-A13Q-07	12.8399	1.10856	Normal
295	FAM50B	TCGA-BH-A1FD-11B-21R-A13Q-07	12.267	1.08874	Normal
296	FAM50B	TCGA-BH-A1FE-11B-14R-A13Q-07	12.4584	1.09546	Normal
297	FAM50B	TCGA-BH-A1FG-11B-12R-A13Q-07	14.122	1.1499	Normal
298	FAM50B	TCGA-BH-A1FH-11B-42R-A13Q-07	12.5036	1.09703	Normal
299	FAM50B	TCGA-BH-A1FJ-11B-42R-A13Q-07	8.19272	0.913428	Normal
300	FAM50B	TCGA-BH-A1FM-11B-23R-A13Q-07	16.5292	1.21825	Normal
301	FAM50B	TCGA-BH-A1FN-11A-34R-A13Q-07	14.3892	1.15804	Normal
302	FAM50B	TCGA-BH-A1FR-11B-42R-A13Q-07	12.8232	1.108	Normal
303	FAM50B	TCGA-BH-A1FU-11A-23R-A14D-07	25.0396	1.39863	Normal
304	FAM50B	TCGA-BH-A203-11A-42R-A169-07	14.71	1.16761	Normal
305	FAM50B	TCGA-BH-A204-11A-53R-A157-07	13.0431	1.11538	Normal
306	FAM50B	TCGA-BH-A208-11A-51R-A157-07	15.2031	1.18193	Normal
307	FAM50B	TCGA-BH-A209-11A-42R-A157-07	13.1823	1.11999	Normal
308	FAM50B	TCGA-BJ-A28R-11A-11R-A16R-07	46.5313	1.66775	Normal
309	FAM50B	TCGA-BJ-A28W-11A-11R-A32Y-07	38.4889	1.58533	Normal
310	FAM50B	TCGA-BJ-A28X-11A-11R-A22L-07	34.5252	1.53814	Normal
311	FAM50B	TCGA-BJ-A290-11A-11R-A180-07	52.1524	1.71727	Normal
312	FAM50B	TCGA-BJ-A2N7-11A-11R-A18C-07	31.1951	1.49409	Normal
313	FAM50B	TCGA-BJ-A2N8-11A-11R-A18C-07	44.5643	1.64899	Normal
314	FAM50B	TCGA-BJ-A2N9-11A-11R-A18C-07	33.8792	1.52993	Normal
315	FAM50B	TCGA-BJ-A2NA-11A-11R-A19O-07	48.375	1.68462	Normal
316	FAM50B	TCGA-BJ-A3PR-11A-11R-A220-07	35.3116	1.54792	Normal
317	FAM50B	TCGA-BJ-A3PU-11A-11R-A220-07	49.663	1.69603	Normal
318	FAM50B	TCGA-BK-A0CB-11A-33R-A104-07	35.3307	1.54815	Normal
319	FAM50B	TCGA-BK-A13C-11A-11R-A118-07	40.7993	1.61065	Normal
320	FAM50B	TCGA-BK-A4ZD-11A-12R-A27V-07	24.1696	1.38327	Normal
321	FAM50B	TCGA-BL-A13J-11A-13R-A10U-07	23.0818	1.36327	Normal
322	FAM50B	TCGA-BQ-5875-11A-01R-1592-07	29.7101	1.4729	Normal
323	FAM50B	TCGA-BQ-5877-11A-01R-1592-07	37.8587	1.57817	Normal
324	FAM50B	TCGA-BQ-5878-11A-01R-1592-07	42.3188	1.62653	Normal
325	FAM50B	TCGA-BQ-5879-11A-01R-1592-07	38.4315	1.58469	Normal
326	FAM50B	TCGA-BQ-5882-11A-01R-1592-07	35.187	1.54638	Normal
327	FAM50B	TCGA-BQ-5884-11A-01R-1592-07	42.8984	1.63244	Normal
328	FAM50B	TCGA-BQ-5887-11A-01R-1965-07	25.8065	1.41173	Normal
329	FAM50B	TCGA-BQ-5888-11A-01R-1592-07	32.0946	1.50643	Normal
330	FAM50B	TCGA-BQ-5890-11A-01R-1592-07	31.0871	1.49258	Normal
331	FAM50B	TCGA-BQ-5891-11A-01R-1592-07	43.686	1.64034	Normal
332	FAM50B	TCGA-BQ-5894-11A-01R-1592-07	32.1048	1.50657	Normal
333	FAM50B	TCGA-BQ-7044-11A-01R-1965-07	37.8599	1.57818	Normal
334	FAM50B	TCGA-BQ-7045-11A-01R-1965-07	30.384	1.48264	Normal
335	FAM50B	TCGA-BQ-7046-11A-01R-1965-07	34.9601	1.54357	Normal
336	FAM50B	TCGA-BQ-7051-11A-02R-1965-07	31.3857	1.49673	Normal
337	FAM50B	TCGA-BQ-7055-11A-01R-1965-07	34.2284	1.53439	Normal
338	FAM50B	TCGA-BQ-7059-11A-01R-1965-07	41.5283	1.61834	Normal
339	FAM50B	TCGA-BQ-7061-11A-01R-1965-07	30.7903	1.48841	Normal
340	FAM50B	TCGA-BR-6453-11A-01R-1802-13	10.074	1.0032	Normal
341	FAM50B	TCGA-BR-6454-11A-01R-1802-13	18.2949	1.26233	Normal
342	FAM50B	TCGA-BR-6457-11A-01R-1802-13	24.0921	1.38188	Normal
343	FAM50B	TCGA-BR-6458-11A-01R-1802-13	9.95633	0.998099	Normal
344	FAM50B	TCGA-BR-6564-11A-01R-1884-13	21.5203	1.33285	Normal
345	FAM50B	TCGA-BR-6802-11A-01R-1884-13	6.40055	0.806217	Normal
346	FAM50B	TCGA-BR-6852-11A-01R-1884-13	11.7287	1.06925	Normal
347	FAM50B	TCGA-BR-7703-11A-01R-2055-13	13.9406	1.14428	Normal
348	FAM50B	TCGA-BR-7704-11A-01R-2055-13	20.9255	1.32068	Normal
349	FAM50B	TCGA-BR-7715-11A-01R-2055-13	16.9457	1.22906	Normal
350	FAM50B	TCGA-BR-7716-11A-01R-2055-13	22.5595	1.35333	Normal
351	FAM50B	TCGA-BR-7717-11A-01R-2055-13	15.7785	1.19807	Normal
352	FAM50B	TCGA-BR-7851-11A-01R-2203-13	20.6726	1.31539	Normal
353	FAM50B	TCGA-BR-8060-11A-01R-2343-13	12.8884	1.1102	Normal
354	FAM50B	TCGA-BT-A20N-11A-11R-A14Y-07	17.9245	1.25345	Normal
355	FAM50B	TCGA-BT-A20Q-11A-11R-A14Y-07	36.0324	1.55669	Normal
356	FAM50B	TCGA-BT-A20R-11A-11R-A16R-07	15.4836	1.18987	Normal
357	FAM50B	TCGA-BT-A20U-11A-11R-A14Y-07	16.8599	1.22685	Normal
358	FAM50B	TCGA-BT-A20W-11A-11R-A14Y-07	12.6379	1.10167	Normal
359	FAM50B	TCGA-BT-A2LA-11A-11R-A18C-07	10.8968	1.0373	Normal
360	FAM50B	TCGA-BT-A2LB-11A-11R-A18C-07	6.74838	0.829199	Normal
361	FAM50B	TCGA-CG-5720-11A-01R-1602-13	16.5939	1.21995	Normal
362	FAM50B	TCGA-CG-5721-11A-01R-1602-13	9.51927	0.978604	Normal
363	FAM50B	TCGA-CG-5722-11A-02R-1602-13	20.5574	1.31297	Normal
364	FAM50B	TCGA-CG-5728-11A-01R-1602-13	9.35715	0.971143	Normal
365	FAM50B	TCGA-CG-5730-11A-01R-1602-13	12.944	1.11207	Normal
366	FAM50B	TCGA-CG-5733-11A-01R-1602-13	17.2512	1.23682	Normal
367	FAM50B	TCGA-CG-5734-11A-01R-1602-13	11.264	1.05169	Normal
368	FAM50B	TCGA-CH-5761-11A-01R-1580-07	23.1609	1.36476	Normal
369	FAM50B	TCGA-CH-5767-11B-01R-1789-07	13.8779	1.14232	Normal
370	FAM50B	TCGA-CH-5768-11A-01R-1580-07	22.3959	1.35017	Normal
371	FAM50B	TCGA-CH-5769-11A-01R-1580-07	7.57165	0.879191	Normal
372	FAM50B	TCGA-CJ-5672-11A-01R-1541-07	38.7268	1.58801	Normal
373	FAM50B	TCGA-CJ-5676-11A-01R-1541-07	23.4072	1.36935	Normal
374	FAM50B	TCGA-CJ-5677-11A-01R-1541-07	32.1666	1.5074	Normal
375	FAM50B	TCGA-CJ-5678-11A-01R-1541-07	31.8469	1.50307	Normal
376	FAM50B	TCGA-CJ-5679-11A-01R-1541-07	26.5416	1.42393	Normal
377	FAM50B	TCGA-CJ-5680-11A-01R-1541-07	23.2549	1.36651	Normal
378	FAM50B	TCGA-CJ-5681-11A-01R-1541-07	28.7726	1.45898	Normal
379	FAM50B	TCGA-CJ-5689-11A-01R-1541-07	21.4064	1.33054	Normal
380	FAM50B	TCGA-CJ-6030-11A-01R-1672-07	29.6232	1.47163	Normal
381	FAM50B	TCGA-CJ-6033-11A-01R-1858-07	37.3741	1.57257	Normal
382	FAM50B	TCGA-CU-A0YN-11A-11R-A10U-07	21.8163	1.33878	Normal
383	FAM50B	TCGA-CU-A0YR-11A-13R-A10U-07	27.2266	1.43499	Normal
384	FAM50B	TCGA-CV-6933-11A-01R-1915-07	5.65657	0.752554	Normal
385	FAM50B	TCGA-CV-6934-11A-01R-1915-07	12.9255	1.11145	Normal
386	FAM50B	TCGA-CV-6935-11A-01R-1915-07	6.87218	0.837095	Normal
387	FAM50B	TCGA-CV-6936-11A-01R-1915-07	7.28769	0.86259	Normal
388	FAM50B	TCGA-CV-6938-11A-01R-1915-07	12.6401	1.10175	Normal
389	FAM50B	TCGA-CV-6939-11A-01R-1915-07	26.6475	1.42566	Normal
390	FAM50B	TCGA-CV-6943-11A-01R-1915-07	5.84437	0.766737	Normal
391	FAM50B	TCGA-CV-6955-11A-01R-2016-07	14.6698	1.16642	Normal
392	FAM50B	TCGA-CV-6956-11A-01R-2016-07	9.7888	0.99073	Normal
393	FAM50B	TCGA-CV-6959-11A-01R-1915-07	7.14701	0.854125	Normal
394	FAM50B	TCGA-CV-6960-11A-01R-2016-07	12.1466	1.08446	Normal
395	FAM50B	TCGA-CV-6961-11A-01R-1915-07	3.70555	0.568853	Normal
396	FAM50B	TCGA-CV-6962-11A-01R-1915-07	10.1892	1.00814	Normal
397	FAM50B	TCGA-CV-7091-11A-01R-2016-07	25.9934	1.41486	Normal
398	FAM50B	TCGA-CV-7097-11A-01R-2016-07	19.8351	1.29743	Normal
399	FAM50B	TCGA-CV-7101-11A-01R-2016-07	11.6518	1.06639	Normal
400	FAM50B	TCGA-CV-7103-11A-01R-2016-07	12.8676	1.1095	Normal
401	FAM50B	TCGA-CV-7177-11A-01R-2016-07	5.91979	0.772306	Normal
402	FAM50B	TCGA-CV-7178-11A-01R-2016-07	16.7871	1.22498	Normal
403	FAM50B	TCGA-CV-7183-11A-01R-2016-07	4.98115	0.69733	Normal
404	FAM50B	TCGA-CV-7235-11A-01R-2016-07	17.1544	1.23438	Normal
405	FAM50B	TCGA-CV-7238-11A-01R-2016-07	10.1038	1.00449	Normal
406	FAM50B	TCGA-CV-7242-11A-01R-2016-07	8.04864	0.905723	Normal
407	FAM50B	TCGA-CV-7245-11A-01R-2016-07	15.283	1.18421	Normal
408	FAM50B	TCGA-CV-7250-11A-01R-2016-07	13.0269	1.11484	Normal
409	FAM50B	TCGA-CV-7252-11A-01R-2016-07	4.0719	0.609797	Normal
410	FAM50B	TCGA-CV-7255-11A-01R-2016-07	14.074	1.14842	Normal
411	FAM50B	TCGA-CV-7261-11A-01R-2016-07	5.82526	0.765316	Normal
412	FAM50B	TCGA-CV-7406-11A-01R-2081-07	13.8339	1.14094	Normal
413	FAM50B	TCGA-CV-7416-11A-01R-2081-07	3.62456	0.559256	Normal
414	FAM50B	TCGA-CV-7423-11A-01R-2081-07	9.35556	0.97107	Normal
415	FAM50B	TCGA-CV-7424-11A-01R-2081-07	9.41609	0.973871	Normal
416	FAM50B	TCGA-CV-7425-11A-01R-2081-07	6.82371	0.834021	Normal
417	FAM50B	TCGA-CV-7432-11A-01R-2132-07	26.3144	1.42019	Normal
418	FAM50B	TCGA-CV-7434-11A-01R-2132-07	21.2601	1.32757	Normal
419	FAM50B	TCGA-CV-7437-11A-01R-2132-07	10.3605	1.01538	Normal
420	FAM50B	TCGA-CV-7438-11A-01R-2132-07	9.51871	0.978578	Normal
421	FAM50B	TCGA-CV-7440-11A-01R-2187-07	7.91738	0.898581	Normal
422	FAM50B	TCGA-CW-5580-11A-02R-1672-07	34.3585	1.53603	Normal
423	FAM50B	TCGA-CW-5581-11A-01R-1541-07	40.8848	1.61156	Normal
424	FAM50B	TCGA-CW-5584-11A-01R-1541-07	24.4283	1.38789	Normal
425	FAM50B	TCGA-CW-5585-11A-01R-1541-07	37.3391	1.57216	Normal
426	FAM50B	TCGA-CW-5587-11A-01R-1541-07	35.3444	1.54832	Normal
427	FAM50B	TCGA-CW-5589-11A-01R-1541-07	34.3607	1.53606	Normal
428	FAM50B	TCGA-CW-5591-11A-01R-1541-07	23.2812	1.36701	Normal
429	FAM50B	TCGA-CW-6087-11A-01R-1672-07	26.3062	1.42006	Normal
430	FAM50B	TCGA-CW-6088-11A-01R-1672-07	38.3443	1.5837	Normal
431	FAM50B	TCGA-CW-6090-11A-01R-1672-07	24.1297	1.38255	Normal
432	FAM50B	TCGA-CZ-4863-11A-01R-1503-07	29.6914	1.47263	Normal
433	FAM50B	TCGA-CZ-4864-11A-01R-1503-07	29.1834	1.46514	Normal
434	FAM50B	TCGA-CZ-4865-11A-01R-1503-07	34.4596	1.53731	Normal
435	FAM50B	TCGA-CZ-5451-11A-01R-1503-07	33.5096	1.52517	Normal
436	FAM50B	TCGA-CZ-5452-11A-01R-1503-07	33.9065	1.53028	Normal
437	FAM50B	TCGA-CZ-5453-11A-01R-1503-07	36.2361	1.55914	Normal
438	FAM50B	TCGA-CZ-5454-11A-01R-1503-07	32.2422	1.50842	Normal
439	FAM50B	TCGA-CZ-5455-11A-01R-1503-07	31.9598	1.5046	Normal
440	FAM50B	TCGA-CZ-5456-11A-02R-1503-07	32.9942	1.51844	Normal
441	FAM50B	TCGA-CZ-5457-11A-01R-1503-07	39.6318	1.59804	Normal
442	FAM50B	TCGA-CZ-5458-11A-01R-1503-07	26.8301	1.42862	Normal
443	FAM50B	TCGA-CZ-5461-11A-01R-1503-07	34.0543	1.53217	Normal
444	FAM50B	TCGA-CZ-5462-11A-01R-1503-07	34.8646	1.54238	Normal
445	FAM50B	TCGA-CZ-5463-11A-01R-1503-07	29.6521	1.47206	Normal
446	FAM50B	TCGA-CZ-5465-11A-01R-1503-07	29.51	1.46997	Normal
447	FAM50B	TCGA-CZ-5466-11A-01R-1503-07	26.2096	1.41846	Normal
448	FAM50B	TCGA-CZ-5467-11A-01R-1503-07	21.6579	1.33562	Normal
449	FAM50B	TCGA-CZ-5468-11A-01R-1503-07	30.4254	1.48324	Normal
450	FAM50B	TCGA-CZ-5469-11A-01R-1503-07	41.8581	1.62178	Normal
451	FAM50B	TCGA-CZ-5470-11A-01R-1503-07	39.0709	1.59185	Normal
452	FAM50B	TCGA-CZ-5982-11A-01R-1672-07	38.734	1.58809	Normal
453	FAM50B	TCGA-CZ-5984-11A-01R-1672-07	31.8943	1.50371	Normal
454	FAM50B	TCGA-CZ-5985-11A-01R-1672-07	26.1436	1.41737	Normal
455	FAM50B	TCGA-CZ-5986-11A-01R-1672-07	26.7715	1.42767	Normal
456	FAM50B	TCGA-CZ-5987-11A-01R-1672-07	15.0971	1.17889	Normal
457	FAM50B	TCGA-CZ-5988-11A-01R-1672-07	26.4751	1.42284	Normal
458	FAM50B	TCGA-CZ-5989-11A-01R-1672-07	29.9198	1.47596	Normal
459	FAM50B	TCGA-DD-A113-11A-12R-A131-07	12.4353	1.09466	Normal
460	FAM50B	TCGA-DD-A114-11A-12R-A131-07	14.0057	1.1463	Normal
461	FAM50B	TCGA-DD-A116-11A-12R-A26B-07	10.2661	1.01141	Normal
462	FAM50B	TCGA-DD-A118-11A-11R-A131-07	14.6308	1.16527	Normal
463	FAM50B	TCGA-DD-A119-11A-11R-A131-07	14.2853	1.15489	Normal
464	FAM50B	TCGA-DD-A11A-11A-11R-A131-07	15.8292	1.19946	Normal
465	FAM50B	TCGA-DD-A11B-11A-11R-A131-07	16.601	1.22014	Normal
466	FAM50B	TCGA-DD-A11C-11A-11R-A131-07	12.7637	1.10598	Normal
467	FAM50B	TCGA-DD-A11D-11A-12R-A131-07	18.4719	1.26651	Normal
468	FAM50B	TCGA-DD-A1EB-11A-11R-A131-07	13.2633	1.12265	Normal
469	FAM50B	TCGA-DD-A1EC-11A-11R-A131-07	15.5539	1.19184	Normal
470	FAM50B	TCGA-DD-A1EE-11A-11R-A131-07	15.8347	1.19961	Normal
471	FAM50B	TCGA-DD-A1EG-11A-11R-A213-07	9.82843	0.992484	Normal
472	FAM50B	TCGA-DD-A1EH-11A-11R-A131-07	17.5106	1.2433	Normal
473	FAM50B	TCGA-DD-A1EI-11A-11R-A131-07	5.98196	0.776844	Normal
474	FAM50B	TCGA-DD-A1EJ-11A-11R-A155-07	18.3328	1.26323	Normal
475	FAM50B	TCGA-DD-A1EL-11A-11R-A155-07	11.3943	1.05669	Normal
476	FAM50B	TCGA-DD-A39V-11A-11R-A213-07	10.0755	1.00327	Normal
477	FAM50B	TCGA-DD-A39W-11A-11R-A213-07	20.5828	1.3135	Normal
478	FAM50B	TCGA-DD-A39X-11A-11R-A213-07	8.66526	0.937781	Normal
479	FAM50B	TCGA-DD-A39Z-11A-21R-A213-07	10.4672	1.01983	Normal
480	FAM50B	TCGA-DD-A3A1-11A-11R-A213-07	11.4698	1.05955	Normal
481	FAM50B	TCGA-DD-A3A2-11A-11R-A213-07	9.51342	0.978337	Normal
482	FAM50B	TCGA-DD-A3A3-11A-11R-A22L-07	19.7266	1.29505	Normal
483	FAM50B	TCGA-DD-A3A4-11A-11R-A22L-07	43.1818	1.6353	Normal
484	FAM50B	TCGA-DD-A3A5-11A-11R-A22L-07	14.4621	1.16023	Normal
485	FAM50B	TCGA-DD-A3A6-11A-11R-A22L-07	7.31583	0.864264	Normal
486	FAM50B	TCGA-DD-A3A8-11A-11R-A22L-07	18.3363	1.26331	Normal
487	FAM50B	TCGA-DI-A2QU-11A-11R-A18M-07	32.9691	1.51811	Normal
488	FAM50B	TCGA-DI-A2QY-11A-11R-A19W-07	53.0563	1.72474	Normal
489	FAM50B	TCGA-DO-A1JZ-11A-11R-A13Y-07	24.1833	1.38352	Normal
490	FAM50B	TCGA-DZ-6131-11A-01R-1965-07	38.1329	1.5813	Normal
491	FAM50B	TCGA-DZ-6132-11A-01R-1965-07	26.5991	1.42487	Normal
492	FAM50B	TCGA-DZ-6133-11A-01R-1965-07	38.7643	1.58843	Normal
493	FAM50B	TCGA-DZ-6134-11A-01R-1965-07	33.916	1.5304	Normal
494	FAM50B	TCGA-E2-A153-11A-31R-A12D-07	20.2323	1.30605	Normal
495	FAM50B	TCGA-E2-A158-11A-22R-A12D-07	17.3457	1.23919	Normal
496	FAM50B	TCGA-E2-A15I-11A-32R-A137-07	13.0017	1.114	Normal
497	FAM50B	TCGA-E2-A15K-11A-13R-A12P-07	23.9603	1.37949	Normal
498	FAM50B	TCGA-E2-A15M-11A-22R-A12D-07	13.0561	1.11581	Normal
499	FAM50B	TCGA-E2-A1BC-11A-32R-A12P-07	19.1668	1.28255	Normal
500	FAM50B	TCGA-E2-A1IG-11A-22R-A144-07	19.7812	1.29625	Normal
501	FAM50B	TCGA-E2-A1L7-11A-33R-A144-07	22.8429	1.35875	Normal
502	FAM50B	TCGA-E2-A1LB-11A-22R-A144-07	23.6639	1.37409	Normal
503	FAM50B	TCGA-E2-A1LH-11A-22R-A14D-07	27.0715	1.43251	Normal
504	FAM50B	TCGA-E2-A1LS-11A-32R-A157-07	11.0281	1.0425	Normal
505	FAM50B	TCGA-E6-A1M0-11A-11R-A144-07	38.2842	1.58302	Normal
506	FAM50B	TCGA-E8-A2JQ-11A-11R-A180-07	32.4386	1.51106	Normal
507	FAM50B	TCGA-E9-A1N4-11A-33R-A14M-07	23.2586	1.36658	Normal
508	FAM50B	TCGA-E9-A1N5-11A-41R-A14D-07	12.6303	1.10141	Normal
509	FAM50B	TCGA-E9-A1N6-11A-32R-A144-07	19.7471	1.2955	Normal
510	FAM50B	TCGA-E9-A1N9-11A-71R-A14D-07	20.0368	1.30183	Normal
511	FAM50B	TCGA-E9-A1NA-11A-33R-A144-07	23.7484	1.37563	Normal
512	FAM50B	TCGA-E9-A1ND-11A-43R-A144-07	25.3227	1.40351	Normal
513	FAM50B	TCGA-E9-A1NF-11A-73R-A14D-07	13.6867	1.1363	Normal
514	FAM50B	TCGA-E9-A1NG-11A-52R-A14M-07	16.6568	1.22159	Normal
515	FAM50B	TCGA-E9-A1R7-11A-42R-A14M-07	17.4008	1.24057	Normal
516	FAM50B	TCGA-E9-A1RB-11A-33R-A157-07	13.9023	1.14309	Normal
517	FAM50B	TCGA-E9-A1RC-11A-33R-A157-07	16.5776	1.21952	Normal
518	FAM50B	TCGA-E9-A1RD-11A-33R-A157-07	13.9643	1.14502	Normal
519	FAM50B	TCGA-E9-A1RF-11A-32R-A157-07	9.52491	0.978861	Normal
520	FAM50B	TCGA-E9-A1RH-11A-34R-A169-07	16.7219	1.22329	Normal
521	FAM50B	TCGA-E9-A1RI-11A-41R-A169-07	14.6535	1.16594	Normal
522	FAM50B	TCGA-EJ-7115-11A-01R-2118-07	19.4709	1.28939	Normal
523	FAM50B	TCGA-EJ-7123-11A-01R-1965-07	35.1182	1.54553	Normal
524	FAM50B	TCGA-EJ-7125-11A-01R-1965-07	11.8027	1.07198	Normal
525	FAM50B	TCGA-EJ-7314-11A-01R-2118-07	21.466	1.33175	Normal
526	FAM50B	TCGA-EJ-7315-11A-01R-2118-07	22.7833	1.35762	Normal
527	FAM50B	TCGA-EJ-7317-11A-01R-2118-07	20.4671	1.31106	Normal
528	FAM50B	TCGA-EJ-7321-11A-01R-2263-07	20.9188	1.32054	Normal
529	FAM50B	TCGA-EJ-7327-11A-01R-2118-07	19.62	1.2927	Normal
530	FAM50B	TCGA-EJ-7328-11A-01R-2118-07	27.3998	1.43775	Normal
531	FAM50B	TCGA-EJ-7330-11A-01R-2118-07	27.288	1.43597	Normal
532	FAM50B	TCGA-EJ-7331-11A-01R-2118-07	16.3861	1.21447	Normal
533	FAM50B	TCGA-EJ-7781-11A-01R-2118-07	32.6484	1.51386	Normal
534	FAM50B	TCGA-EJ-7782-11A-01R-2118-07	14.3568	1.15706	Normal
535	FAM50B	TCGA-EJ-7783-11A-01R-2118-07	28.2742	1.45139	Normal
536	FAM50B	TCGA-EJ-7784-11A-01R-2118-07	19.8538	1.29784	Normal
537	FAM50B	TCGA-EJ-7785-11A-01R-2118-07	25.3248	1.40355	Normal
538	FAM50B	TCGA-EJ-7786-11A-01R-2118-07	22.9252	1.36031	Normal
539	FAM50B	TCGA-EJ-7789-11A-01R-2118-07	18.8004	1.27417	Normal
540	FAM50B	TCGA-EJ-7792-11A-01R-2118-07	27.2582	1.4355	Normal
541	FAM50B	TCGA-EJ-7793-11A-01R-2263-07	21.6534	1.33553	Normal
542	FAM50B	TCGA-EJ-7794-11A-01R-2118-07	22.7107	1.35623	Normal
543	FAM50B	TCGA-EJ-7797-11A-01R-2263-07	23.3445	1.36818	Normal
544	FAM50B	TCGA-EJ-A8FO-11A-11R-A36G-07	32.1193	1.50677	Normal
545	FAM50B	TCGA-EL-A3GZ-11A-11R-A20F-07	38.9312	1.5903	Normal
546	FAM50B	TCGA-EL-A3H1-11A-11R-A21D-07	40.9511	1.61227	Normal
547	FAM50B	TCGA-EL-A3H2-11A-11R-A20F-07	33.6962	1.52758	Normal
548	FAM50B	TCGA-EL-A3H7-11A-11R-A21D-07	28.181	1.44996	Normal
549	FAM50B	TCGA-EL-A3MW-11A-11R-A20F-07	36.5856	1.56331	Normal
550	FAM50B	TCGA-EL-A3MX-11A-11R-A21D-07	49.7074	1.69642	Normal
551	FAM50B	TCGA-EL-A3MY-11A-12R-A21D-07	52.199	1.71766	Normal
552	FAM50B	TCGA-EL-A3N2-11A-11R-A20F-07	55.1441	1.7415	Normal
553	FAM50B	TCGA-EL-A3N3-11A-11R-A20F-07	16.7667	1.22445	Normal
554	FAM50B	TCGA-EL-A3T0-11A-12R-A22L-07	29.8108	1.47437	Normal
555	FAM50B	TCGA-EL-A3T1-11A-11R-A22L-07	19.5206	1.29049	Normal
556	FAM50B	TCGA-EL-A3T2-11A-11R-A22L-07	26.1728	1.41785	Normal
557	FAM50B	TCGA-EL-A3T3-11A-11R-A22L-07	43.6467	1.63995	Normal
558	FAM50B	TCGA-EL-A3T6-11A-11R-A220-07	29.782	1.47395	Normal
559	FAM50B	TCGA-EL-A3T7-11A-21R-A22L-07	45.2445	1.65557	Normal
560	FAM50B	TCGA-EL-A3T8-11A-11R-A22L-07	57.7992	1.76192	Normal
561	FAM50B	TCGA-EL-A3TA-11A-12R-A22L-07	32.2474	1.50849	Normal
562	FAM50B	TCGA-EL-A3TB-11A-11R-A22L-07	33.0754	1.51951	Normal
563	FAM50B	TCGA-EL-A3ZG-11A-13R-A23N-07	29.9248	1.47603	Normal
564	FAM50B	TCGA-EL-A3ZH-11A-11R-A23N-07	33.2803	1.52219	Normal
565	FAM50B	TCGA-EL-A3ZK-11A-11R-A23N-07	34.9952	1.54401	Normal
566	FAM50B	TCGA-EL-A3ZL-11A-11R-A23N-07	27.6273	1.44134	Normal
567	FAM50B	TCGA-EL-A3ZM-11A-12R-A23N-07	39.5138	1.59675	Normal
568	FAM50B	TCGA-EL-A3ZO-11A-12R-A23N-07	32.1577	1.50728	Normal
569	FAM50B	TCGA-EL-A3ZP-11A-11R-A23N-07	28.5403	1.45546	Normal
570	FAM50B	TCGA-EL-A3ZQ-11A-11R-A23N-07	24.5238	1.38959	Normal
571	FAM50B	TCGA-EL-A3ZR-11A-11R-A23N-07	37.3703	1.57253	Normal
572	FAM50B	TCGA-EL-A3ZS-11A-11R-A23N-07	12.8681	1.10951	Normal
573	FAM50B	TCGA-EL-A3ZT-11A-13R-A23N-07	60.3151	1.78043	Normal
574	FAM50B	TCGA-EM-A1CS-11A-21R-A13Y-07	31.5007	1.49832	Normal
575	FAM50B	TCGA-EM-A1CT-11A-11R-A13Y-07	31.0426	1.49196	Normal
576	FAM50B	TCGA-EM-A1CU-11A-11R-A13Y-07	36.4055	1.56117	Normal
577	FAM50B	TCGA-EM-A1CV-11A-11R-A13Y-07	44.9136	1.65238	Normal
578	FAM50B	TCGA-EM-A1CW-11A-12R-A13Y-07	44.6755	1.65007	Normal
579	FAM50B	TCGA-EM-A1YC-11A-11R-A14Y-07	17.9214	1.25337	Normal
580	FAM50B	TCGA-EM-A3ST-11A-11R-A22U-07	50.7526	1.70546	Normal
581	FAM50B	TCGA-EP-A12J-11A-11R-A131-07	20.3751	1.3091	Normal
582	FAM50B	TCGA-EP-A26S-11A-12R-A16W-07	15.2053	1.182	Normal
583	FAM50B	TCGA-EP-A3RK-11A-11R-A22L-07	21.0105	1.32244	Normal
584	FAM50B	TCGA-ES-A2HT-11A-11R-A180-07	20.9229	1.32062	Normal
585	FAM50B	TCGA-ET-A2MX-11C-11R-A23N-07	38.4733	1.58516	Normal
586	FAM50B	TCGA-ET-A2N5-11B-11R-A18C-07	51.5558	1.71228	Normal
587	FAM50B	TCGA-ET-A3DP-11A-22R-A21D-07	29.2143	1.4656	Normal
588	FAM50B	TCGA-ET-A3DW-11A-11R-A19O-07	32.5139	1.51207	Normal
589	FAM50B	TCGA-F4-6704-11A-01R-1839-07	6.08669	0.784381	Normal
590	FAM50B	TCGA-FL-A1YF-11A-12R-A16F-07	14.9419	1.17441	Normal
591	FAM50B	TCGA-FL-A1YG-11A-12R-A16F-07	40.9744	1.61251	Normal
592	FAM50B	TCGA-FL-A1YH-11A-11R-A16F-07	8.61866	0.93544	Normal
593	FAM50B	TCGA-FL-A1YI-11A-11R-A16F-07	13.5496	1.13193	Normal
594	FAM50B	TCGA-FL-A1YL-11A-11R-A16F-07	42.339	1.62674	Normal
595	FAM50B	TCGA-FL-A1YM-11A-12R-A17B-07	22.5934	1.35398	Normal
596	FAM50B	TCGA-FL-A1YN-11A-11R-A32Y-07	44.8421	1.65169	Normal
597	FAM50B	TCGA-FL-A1YQ-11A-11R-A32Y-07	20.1002	1.3032	Normal
598	FAM50B	TCGA-FL-A1YT-11A-12R-A32Y-07	43.6159	1.63964	Normal
599	FAM50B	TCGA-FL-A1YU-11A-11R-A32Y-07	17.4731	1.24237	Normal
600	FAM50B	TCGA-FL-A1YV-11A-12R-A32Y-07	57.3822	1.75878	Normal
601	FAM50B	TCGA-FL-A3WE-11A-11R-A22K-07	17.6763	1.24739	Normal
602	FAM50B	TCGA-FP-7735-11A-01R-2055-13	24.8893	1.39601	Normal
603	FAM50B	TCGA-FP-7829-11A-01R-2055-13	32.7399	1.51508	Normal
604	FAM50B	TCGA-FU-A3EO-11A-13R-A213-07	43.1027	1.6345	Normal
605	FAM50B	TCGA-FV-A23B-11A-11R-A16W-07	12.2972	1.0898	Normal
606	FAM50B	TCGA-FV-A2QR-11A-11R-A213-07	20.0885	1.30295	Normal
607	FAM50B	TCGA-FV-A3I0-11A-11R-A22L-07	8.45826	0.927281	Normal
608	FAM50B	TCGA-FV-A3I1-11A-11R-A22L-07	10.8655	1.03605	Normal
609	FAM50B	TCGA-FV-A3R2-11A-11R-A22L-07	21.455	1.33153	Normal
610	FAM50B	TCGA-FX-A2QS-11A-11R-A21T-07	30.4651	1.4838	Normal
611	FAM50B	TCGA-FY-A3TY-11A-12R-A22U-07	45.1123	1.6543	Normal
612	FAM50B	TCGA-G3-A3CH-11A-11R-A22L-07	7.07952	0.850004	Normal
613	FAM50B	TCGA-G9-6333-11A-01R-1965-07	19.7734	1.29608	Normal
614	FAM50B	TCGA-G9-6342-11A-02R-1965-07	15.363	1.18648	Normal
615	FAM50B	TCGA-G9-6348-11A-01R-1789-07	17.757	1.24937	Normal
616	FAM50B	TCGA-G9-6351-11A-01R-1965-07	25.2166	1.40169	Normal
617	FAM50B	TCGA-G9-6356-11A-01R-1789-07	16.3807	1.21433	Normal
618	FAM50B	TCGA-G9-6362-11A-01R-1789-07	2.81511	0.449496	Normal
619	FAM50B	TCGA-G9-6363-11A-01R-1789-07	21.4272	1.33097	Normal
620	FAM50B	TCGA-G9-6365-11A-01R-1789-07	14.089	1.14888	Normal
621	FAM50B	TCGA-G9-6384-11A-01R-1858-07	16.5342	1.21838	Normal
622	FAM50B	TCGA-G9-6496-11A-01R-1789-07	17.2692	1.23727	Normal
623	FAM50B	TCGA-G9-6499-11A-02R-1965-07	35.277	1.54749	Normal
624	FAM50B	TCGA-GC-A3BM-11A-11R-A22U-07	8.77627	0.94331	Normal
625	FAM50B	TCGA-GC-A3WC-11A-11R-A22U-07	24.1579	1.38306	Normal
626	FAM50B	TCGA-GC-A6I3-11A-11R-A31N-07	7.61062	0.88142	Normal
627	FAM50B	TCGA-GD-A2C5-11A-11R-A180-07	24.2485	1.38469	Normal
628	FAM50B	TCGA-GD-A3OP-11A-11R-A220-07	14.3593	1.15713	Normal
629	FAM50B	TCGA-GD-A3OQ-11A-21R-A220-07	16.0735	1.20611	Normal
630	FAM50B	TCGA-GE-A2C6-11A-11R-A16R-07	36.4943	1.56222	Normal
631	FAM50B	TCGA-GI-A2C8-11A-22R-A16F-07	30.3216	1.48175	Normal
632	FAM50B	TCGA-GI-A2C9-11A-22R-A21T-07	15.1827	1.18135	Normal
633	FAM50B	TCGA-GL-6846-11A-01R-1965-07	39.4442	1.59598	Normal
634	FAM50B	TCGA-GL-7966-11A-01R-2204-07	24.7841	1.39417	Normal
635	FAM50B	TCGA-GL-A59R-11A-11R-A26U-07	30.0671	1.47809	Normal
636	FAM50B	TCGA-GL-A9DE-11A-11R-A37K-07	50.9389	1.70705	Normal
637	FAM50B	TCGA-GN-A4U8-11A-11R-A32P-07	22.2346	1.34703	Normal
638	FAM50B	TCGA-H2-A2K9-11A-11R-A180-07	54.7992	1.73877	Normal
639	FAM50B	TCGA-H2-A3RI-11A-11R-A220-07	48.8761	1.6891	Normal
640	FAM50B	TCGA-H6-8124-11A-01R-2404-07	23.1091	1.36378	Normal
641	FAM50B	TCGA-H6-A45N-11A-12R-A26U-07	25.9304	1.41381	Normal
642	FAM50B	TCGA-H7-A6C4-11A-21R-A466-07	15.3446	1.18596	Normal
643	FAM50B	TCGA-H7-A6C5-11A-11R-A30B-07	17.4483	1.24175	Normal
644	FAM50B	TCGA-HC-7211-11A-01R-2118-07	11.4416	1.05849	Normal
645	FAM50B	TCGA-HC-7737-11A-02R-2118-07	18.041	1.25626	Normal
646	FAM50B	TCGA-HC-7738-11A-01R-2118-07	12.6457	1.10194	Normal
647	FAM50B	TCGA-HC-7740-11A-01R-2118-07	15.598	1.19307	Normal
648	FAM50B	TCGA-HC-7742-11A-01R-2118-07	23.2554	1.36652	Normal
649	FAM50B	TCGA-HC-7745-11A-01R-2118-07	23.1763	1.36504	Normal
650	FAM50B	TCGA-HC-7747-11A-01R-2118-07	14.5247	1.16211	Normal
651	FAM50B	TCGA-HC-7752-11A-01R-2118-07	24.8123	1.39467	Normal
652	FAM50B	TCGA-HC-7819-11A-01R-2118-07	24.5431	1.38993	Normal
653	FAM50B	TCGA-HC-8258-11A-01R-2263-07	10.0403	1.00175	Normal
654	FAM50B	TCGA-HC-8259-11A-01R-2263-07	14.9633	1.17503	Normal
655	FAM50B	TCGA-HC-8260-11A-01R-2263-07	20.1787	1.30489	Normal
656	FAM50B	TCGA-HC-8262-11A-01R-2263-07	11.7605	1.07043	Normal
657	FAM50B	TCGA-HD-8635-11A-01R-2403-07	9.32274	0.969544	Normal
658	FAM50B	TCGA-HD-A6HZ-11A-11R-A31N-07	7.72825	0.888081	Normal
659	FAM50B	TCGA-HD-A6I0-11A-11R-A31N-07	7.00049	0.845129	Normal
660	FAM50B	TCGA-HM-A3JJ-11A-12R-A21T-07	17.6858	1.24762	Normal
661	FAM50B	TCGA-HU-8238-11A-01R-2343-13	26.186	1.41807	Normal
662	FAM50B	TCGA-HU-A4G3-11A-11R-A24K-31	31.9294	1.50419	Normal
663	FAM50B	TCGA-HU-A4GC-11A-11R-A251-31	22.1899	1.34616	Normal
664	FAM50B	TCGA-HU-A4GH-11A-11R-A36D-31	26.4119	1.4218	Normal
665	FAM50B	TCGA-HU-A4GN-11A-12R-A251-31	22.3001	1.34831	Normal
666	FAM50B	TCGA-HU-A4GP-11A-21R-A251-31	38.7526	1.5883	Normal
667	FAM50B	TCGA-HU-A4GY-11A-11R-A36D-31	28.0025	1.4472	Normal
668	FAM50B	TCGA-HU-A4HB-11A-11R-A251-31	24.4845	1.38889	Normal
669	FAM50B	TCGA-HV-A5A3-11A-11R-A26U-07	20.1378	1.30401	Normal
670	FAM50B	TCGA-IC-A6RE-11A-12R-A336-31	6.22191	0.793924	Normal
671	FAM50B	TCGA-IC-A6RF-11A-21R-A336-31	3.06092	0.485852	Normal
672	FAM50B	TCGA-IG-A3I8-11A-11R-A24K-31	20.7823	1.31769	Normal
673	FAM50B	TCGA-IN-7806-11A-01R-2055-13	10.7931	1.03315	Normal
674	FAM50B	TCGA-IN-8462-11A-01R-2343-13	9.15776	0.961789	Normal
675	FAM50B	TCGA-IN-8663-11A-01R-2402-13	6.06353	0.782726	Normal
676	FAM50B	TCGA-IN-AB1V-11A-11R-A414-31	13.4666	1.12926	Normal
677	FAM50B	TCGA-IN-AB1X-11A-21R-A39E-31	8.36104	0.92226	Normal
678	FAM50B	TCGA-IP-7968-11A-01R-2203-13	7.04761	0.848042	Normal
679	FAM50B	TCGA-J4-A83J-11A-11R-A36G-07	21.343	1.32925	Normal
680	FAM50B	TCGA-K1-A3PO-11A-12R-A21T-07	30.2827	1.48119	Normal
681	FAM50B	TCGA-K4-A3WV-11A-21R-A22U-07	22.1018	1.34443	Normal
682	FAM50B	TCGA-K4-A54R-11A-11R-A26T-07	5.01582	0.700342	Normal
683	FAM50B	TCGA-K4-A5RI-11A-11R-A28M-07	14.0425	1.14744	Normal
684	FAM50B	TCGA-KL-8324-11A-01R-2315-07	31.2035	1.4942	Normal
685	FAM50B	TCGA-KL-8326-11A-01R-2315-07	27.4018	1.43778	Normal
686	FAM50B	TCGA-KL-8329-11A-01R-2315-07	32.2496	1.50852	Normal
687	FAM50B	TCGA-KL-8332-11A-01R-2315-07	25.6096	1.4084	Normal
688	FAM50B	TCGA-KL-8336-11A-01R-2315-07	24.7444	1.39348	Normal
689	FAM50B	TCGA-KL-8339-11A-01R-2315-07	27.7211	1.44281	Normal
690	FAM50B	TCGA-KN-8419-11A-01R-2315-07	21.9691	1.34181	Normal
691	FAM50B	TCGA-KN-8422-11A-01R-2315-07	46.6644	1.66899	Normal
692	FAM50B	TCGA-KN-8423-11A-01R-2315-07	44.0852	1.64429	Normal
693	FAM50B	TCGA-KN-8424-11A-01R-2315-07	32.8168	1.5161	Normal
694	FAM50B	TCGA-KN-8425-11A-01R-2315-07	50.4513	1.70287	Normal
695	FAM50B	TCGA-KN-8426-11A-01R-2315-07	32.0554	1.5059	Normal
696	FAM50B	TCGA-KN-8427-11A-01R-2315-07	26.7098	1.42667	Normal
697	FAM50B	TCGA-KN-8428-11A-01R-2315-07	32.6346	1.51368	Normal
698	FAM50B	TCGA-KN-8429-11A-01R-2315-07	19.5651	1.29148	Normal
699	FAM50B	TCGA-KN-8430-11A-01R-2315-07	38.7241	1.58798	Normal
700	FAM50B	TCGA-KN-8431-11A-01R-2315-07	45.3481	1.65656	Normal
701	FAM50B	TCGA-KN-8432-11A-01R-2315-07	24.8615	1.39553	Normal
702	FAM50B	TCGA-KN-8433-11A-01R-2315-07	29.1036	1.46395	Normal
703	FAM50B	TCGA-KN-8434-11A-01R-2315-07	48.4693	1.68547	Normal
704	FAM50B	TCGA-KN-8435-11A-01R-2315-07	36.3301	1.56027	Normal
705	FAM50B	TCGA-KN-8436-11A-01R-2315-07	45.8562	1.6614	Normal
706	FAM50B	TCGA-KN-8437-11A-01R-2315-07	29.8031	1.47426	Normal
707	FAM50B	TCGA-KO-8403-11A-01R-2315-07	48.2364	1.68337	Normal
708	FAM50B	TCGA-KO-8415-11A-01R-2315-07	37.5618	1.57475	Normal
709	FAM50B	TCGA-KS-A41I-11A-11R-A23N-07	38.2667	1.58282	Normal
710	FAM50B	TCGA-KS-A41J-11A-12R-A23N-07	52.4436	1.71969	Normal
711	FAM50B	TCGA-KS-A41L-11A-11R-A23N-07	55.462	1.744	Normal
712	FAM50B	TCGA-L5-A43C-11A-11R-A24K-31	6.79491	0.832184	Normal
713	FAM50B	TCGA-L5-A4OF-11A-12R-A260-31	11.4897	1.06031	Normal
714	FAM50B	TCGA-L5-A4OG-11A-12R-A260-31	9.59787	0.982175	Normal
715	FAM50B	TCGA-L5-A4OJ-11A-12R-A260-31	8.6285	0.935935	Normal
716	FAM50B	TCGA-L5-A4OM-11A-11R-A260-31	11.3384	1.05455	Normal
717	FAM50B	TCGA-L5-A4OO-11A-12R-A260-31	9.17431	0.962574	Normal
718	FAM50B	TCGA-L5-A4OQ-11A-12R-A260-31	14.6152	1.16481	Normal
719	FAM50B	TCGA-L5-A4OR-11A-11R-A260-31	5.72374	0.75768	Normal
720	FAM50B	TCGA-MY-A5BF-11A-11R-A26T-07	12.9971	1.11385	Normal
721	FAM50B	TCGA-P4-A5E8-11A-12R-A28H-07	34.9734	1.54374	Normal
722	FAM50B	TCGA-P4-A5ED-11A-11R-A28H-07	40.6418	1.60897	Normal
723	FAM50B	TCGA-P8-A5KC-11A-11R-A35K-07	18.8891	1.27621	Normal
724	FAM50B	TCGA-P8-A5KD-11A-11R-A35K-07	28.2659	1.45126	Normal
725	FAM50B	TCGA-SQ-A6I4-11A-11R-A35L-07	17.5968	1.24543	Normal
726	FAM50B	TCGA-V5-A7RE-11A-11R-A354-31	23.3754	1.36876	Normal
727	FAM50B	TCGA-V5-AASX-11A-11R-A38D-31	22.1397	1.34517	Normal
728	FAM50B	TCGA-W5-AA2I-11A-11R-A41I-07	18.404	1.26491	Normal
729	FAM50B	TCGA-W5-AA2Q-11A-11R-A41I-07	12.4981	1.09685	Normal
730	FAM50B	TCGA-W5-AA2R-11A-11R-A41I-07	20.4356	1.31039	Normal
731	FAM50B	TCGA-W5-AA2U-11A-11R-A41I-07	11.3207	1.05387	Normal
732	FAM50B	TCGA-W5-AA2X-11A-11R-A41I-07	12.565	1.09916	Normal
733	FAM50B	TCGA-W5-AA30-11A-11R-A41I-07	8.77762	0.943377	Normal
734	FAM50B	TCGA-W5-AA31-11A-11R-A41I-07	17.9373	1.25376	Normal
735	FAM50B	TCGA-W5-AA34-11A-11R-A41I-07	17.6154	1.24589	Normal
736	FAM50B	TCGA-WA-A7GZ-11A-11R-A34R-07	17.5697	1.24476	Normal
737	FAM50B	TCGA-X7-A8D6-11A-22R-A42C-07	30.9855	1.49116	Normal
738	FAM50B	TCGA-X7-A8D7-11A-11R-A42C-07	17.6503	1.24675	Normal
739	FAM50B	TCGA-Y8-A8RY-11A-11R-A37K-07	48.3223	1.68415	Normal
740	FAM50B	TCGA-YB-A89D-11A-11R-A36G-07	10.434	1.01845	Normal
741	FAM50B	TCGA-ZU-A8S4-11A-11R-A41I-07	9.80187	0.991309	Normal
742	FAM50B	TCGA-02-0047-01A-01R-1849-01	4.24767	0.628151	GBM
743	FAM50B	TCGA-02-0055-01A-01R-1849-01	11.5897	1.06407	GBM
744	FAM50B	TCGA-02-2483-01A-01R-1849-01	3.44191	0.5368	GBM
745	FAM50B	TCGA-02-2485-01A-01R-1849-01	11.9302	1.07665	GBM
746	FAM50B	TCGA-02-2486-01A-01R-1849-01	18.1369	1.25856	GBM
747	FAM50B	TCGA-04-1331-01A-01R-1569-13	26.5222	1.42361	OV
748	FAM50B	TCGA-04-1332-01A-01R-1564-13	14.9159	1.17365	OV
749	FAM50B	TCGA-04-1337-01A-01R-1564-13	22.9472	1.36073	OV
750	FAM50B	TCGA-04-1338-01A-01R-1564-13	17.3658	1.2397	OV
751	FAM50B	TCGA-04-1341-01A-01R-1564-13	23.8842	1.37811	OV
752	FAM50B	TCGA-04-1343-01A-01R-1564-13	15.8852	1.20099	OV
753	FAM50B	TCGA-04-1347-01A-01R-1564-13	58.9888	1.77077	OV
754	FAM50B	TCGA-04-1348-01A-01R-1565-13	1.69135	0.228235	OV
755	FAM50B	TCGA-04-1350-01A-01R-1565-13	0.145237	-0.837923	OV
756	FAM50B	TCGA-04-1356-01A-01R-1569-13	16.7897	1.22504	OV
757	FAM50B	TCGA-04-1357-01A-01R-1565-13	18.3619	1.26392	OV
758	FAM50B	TCGA-04-1361-01A-01R-1565-13	19.8914	1.29867	OV
759	FAM50B	TCGA-04-1362-01A-01R-1565-13	63.3449	1.80171	OV
760	FAM50B	TCGA-04-1364-01A-01R-1565-13	28.7387	1.45847	OV
761	FAM50B	TCGA-04-1365-01A-01R-1565-13	11.6528	1.06643	OV
762	FAM50B	TCGA-04-1514-01A-01R-1566-13	25.8434	1.41235	OV
763	FAM50B	TCGA-04-1517-01A-01R-1565-13	10.3031	1.01297	OV
764	FAM50B	TCGA-04-1519-01A-01R-1565-13	26.0598	1.41597	OV
765	FAM50B	TCGA-04-1530-01A-02R-1569-13	59.2983	1.77304	OV
766	FAM50B	TCGA-04-1536-01A-01R-1566-13	20.6571	1.31507	OV
767	FAM50B	TCGA-04-1542-01A-01R-1566-13	16.1685	1.20867	OV
768	FAM50B	TCGA-04-1648-01A-01R-1567-13	29.3962	1.46829	OV
769	FAM50B	TCGA-04-1651-01A-01R-1567-13	0.347782	-0.458693	OV
770	FAM50B	TCGA-04-1655-01A-01R-1566-13	19.8017	1.2967	OV
771	FAM50B	TCGA-05-4244-01A-01R-1107-07	11.5746	1.06351	LUAD
772	FAM50B	TCGA-05-4249-01A-01R-1107-07	20.0336	1.30176	LUAD
773	FAM50B	TCGA-05-4250-01A-01R-1107-07	11.2538	1.0513	LUAD
774	FAM50B	TCGA-05-4382-01A-01R-1206-07	40.5241	1.60771	LUAD
775	FAM50B	TCGA-05-4384-01A-01R-1755-07	22.8253	1.35842	LUAD
776	FAM50B	TCGA-05-4389-01A-01R-1206-07	37.8589	1.57817	LUAD
777	FAM50B	TCGA-05-4390-01A-02R-1755-07	40.334	1.60567	LUAD
778	FAM50B	TCGA-05-4395-01A-01R-1206-07	0.766167	-0.115676	LUAD
779	FAM50B	TCGA-05-4396-01A-21R-1858-07	7.98277	0.902154	LUAD
780	FAM50B	TCGA-05-4397-01A-01R-1206-07	40.352	1.60586	LUAD
781	FAM50B	TCGA-05-4398-01A-01R-1206-07	9.42215	0.97415	LUAD
782	FAM50B	TCGA-05-4402-01A-01R-1206-07	26.8986	1.42973	LUAD
783	FAM50B	TCGA-05-4403-01A-01R-1206-07	15.5526	1.1918	LUAD
784	FAM50B	TCGA-05-4405-01A-21R-1858-07	5.80998	0.764175	LUAD
785	FAM50B	TCGA-05-4410-01A-21R-1858-07	5.54144	0.743622	LUAD
786	FAM50B	TCGA-05-4415-01A-22R-1858-07	0.962584	-0.0165614	LUAD
787	FAM50B	TCGA-05-4417-01A-22R-1858-07	9.69884	0.98672	LUAD
788	FAM50B	TCGA-05-4418-01A-01R-1206-07	31.2977	1.49551	LUAD
789	FAM50B	TCGA-05-4420-01A-01R-1206-07	17.1828	1.23509	LUAD
790	FAM50B	TCGA-05-4422-01A-01R-1206-07	26.1551	1.41756	LUAD
791	FAM50B	TCGA-05-4424-01A-22R-1858-07	29.1164	1.46414	LUAD
792	FAM50B	TCGA-05-4425-01A-01R-1755-07	64.2556	1.80791	LUAD
793	FAM50B	TCGA-05-4426-01A-01R-1206-07	16.3148	1.21258	LUAD
794	FAM50B	TCGA-05-4427-01A-21R-1858-07	1.98294	0.297309	LUAD
795	FAM50B	TCGA-05-4430-01A-02R-1206-07	12.7424	1.10525	LUAD
796	FAM50B	TCGA-05-4432-01A-01R-1206-07	28.2692	1.45131	LUAD
797	FAM50B	TCGA-05-4433-01A-22R-1858-07	18.9051	1.27658	LUAD
798	FAM50B	TCGA-05-4434-01A-01R-1206-07	17.1987	1.2355	LUAD
799	FAM50B	TCGA-05-5420-01A-01R-1628-07	14.2337	1.15332	LUAD
800	FAM50B	TCGA-05-5423-01A-01R-1628-07	17.1269	1.23368	LUAD
801	FAM50B	TCGA-05-5425-01A-02R-1628-07	28.678	1.45755	LUAD
802	FAM50B	TCGA-05-5428-01A-01R-1628-07	20.8294	1.31868	LUAD
803	FAM50B	TCGA-05-5429-01A-01R-1628-07	11.6393	1.06593	LUAD
804	FAM50B	TCGA-05-5715-01A-01R-1628-07	2.73768	0.437383	LUAD
805	FAM50B	TCGA-06-0125-01A-01R-1849-01	11.5138	1.06122	GBM
806	FAM50B	TCGA-06-0125-02A-11R-2005-01	6.02803	0.780175	GBM
807	FAM50B	TCGA-06-0129-01A-01R-1849-01	5.73627	0.758629	GBM
808	FAM50B	TCGA-06-0130-01A-01R-1849-01	18.1883	1.25979	GBM
809	FAM50B	TCGA-06-0132-01A-02R-1849-01	24.0642	1.38137	GBM
810	FAM50B	TCGA-06-0138-01A-02R-1849-01	6.00345	0.778401	GBM
811	FAM50B	TCGA-06-0139-01A-01R-1849-01	13.3407	1.12518	GBM
812	FAM50B	TCGA-06-0141-01A-01R-1849-01	4.79718	0.680986	GBM
813	FAM50B	TCGA-06-0152-02A-01R-2005-01	10.233	1.01	GBM
814	FAM50B	TCGA-06-0156-01A-02R-1849-01	14.7539	1.16891	GBM
815	FAM50B	TCGA-06-0156-01A-03R-1849-01	12.3447	1.09148	GBM
816	FAM50B	TCGA-06-0157-01A-01R-1849-01	15.6614	1.19483	GBM
817	FAM50B	TCGA-06-0158-01A-01R-1849-01	20.145	1.30417	GBM
818	FAM50B	TCGA-06-0168-01A-01R-1849-01	25.3693	1.40431	GBM
819	FAM50B	TCGA-06-0171-02A-11R-2005-01	21.7939	1.33834	GBM
820	FAM50B	TCGA-06-0174-01A-01R-1849-01	16.6021	1.22016	GBM
821	FAM50B	TCGA-06-0178-01A-01R-1849-01	2.77667	0.443525	GBM
822	FAM50B	TCGA-06-0184-01A-01R-1849-01	13.7121	1.1371	GBM
823	FAM50B	TCGA-06-0187-01A-01R-1849-01	3.23968	0.510503	GBM
824	FAM50B	TCGA-06-0190-01A-01R-1849-01	18.6185	1.26994	GBM
825	FAM50B	TCGA-06-0190-02A-01R-2005-01	14.3005	1.15535	GBM
826	FAM50B	TCGA-06-0210-01A-01R-1849-01	6.56799	0.817433	GBM
827	FAM50B	TCGA-06-0210-02A-01R-2005-01	16.3427	1.21332	GBM
828	FAM50B	TCGA-06-0211-01A-01R-1849-01	17.8647	1.25199	GBM
829	FAM50B	TCGA-06-0211-01B-01R-1849-01	21.053	1.32331	GBM
830	FAM50B	TCGA-06-0211-02A-02R-2005-01	16.3877	1.21452	GBM
831	FAM50B	TCGA-06-0219-01A-01R-1849-01	10.6157	1.02595	GBM
832	FAM50B	TCGA-06-0221-02A-11R-2005-01	20.3552	1.30868	GBM
833	FAM50B	TCGA-06-0238-01A-02R-1849-01	15.5416	1.19149	GBM
834	FAM50B	TCGA-06-0644-01A-02R-1849-01	20.9615	1.32142	GBM
835	FAM50B	TCGA-06-0645-01A-01R-1849-01	14.3769	1.15767	GBM
836	FAM50B	TCGA-06-0646-01A-01R-1849-01	11.5387	1.06216	GBM
837	FAM50B	TCGA-06-0649-01B-01R-1849-01	13.1942	1.12038	GBM
838	FAM50B	TCGA-06-0686-01A-01R-1849-01	26.3866	1.42138	GBM
839	FAM50B	TCGA-06-0743-01A-01R-1849-01	31.624	1.50002	GBM
840	FAM50B	TCGA-06-0744-01A-01R-1849-01	7.51607	0.875991	GBM
841	FAM50B	TCGA-06-0745-01A-01R-1849-01	18.2202	1.26055	GBM
842	FAM50B	TCGA-06-0747-01A-01R-1849-01	2.71577	0.433892	GBM
843	FAM50B	TCGA-06-0749-01A-01R-1849-01	33.968	1.53107	GBM
844	FAM50B	TCGA-06-0750-01A-01R-1849-01	14.5897	1.16405	GBM
845	FAM50B	TCGA-06-0878-01A-01R-1849-01	20.9602	1.3214	GBM
846	FAM50B	TCGA-06-0882-01A-01R-1849-01	25.7627	1.41099	GBM
847	FAM50B	TCGA-06-1804-01A-01R-1849-01	39.8766	1.60072	GBM
848	FAM50B	TCGA-06-2557-01A-01R-1849-01	13.4447	1.12855	GBM
849	FAM50B	TCGA-06-2558-01A-01R-1849-01	14.7466	1.16869	GBM
850	FAM50B	TCGA-06-2559-01A-01R-1849-01	6.4552	0.80991	GBM
851	FAM50B	TCGA-06-2561-01A-02R-1849-01	7.77672	0.890797	GBM
852	FAM50B	TCGA-06-2562-01A-01R-1849-01	19.9605	1.30017	GBM
853	FAM50B	TCGA-06-2563-01A-01R-1849-01	17.1036	1.23309	GBM
854	FAM50B	TCGA-06-2564-01A-01R-1849-01	14.0712	1.14833	GBM
855	FAM50B	TCGA-06-2565-01A-01R-1849-01	2.4785	0.394189	GBM
856	FAM50B	TCGA-06-2567-01A-01R-1849-01	31.6063	1.49977	GBM
857	FAM50B	TCGA-06-2569-01A-01R-1849-01	1.19804	0.0784725	GBM
858	FAM50B	TCGA-06-2570-01A-01R-1849-01	8.34694	0.921527	GBM
859	FAM50B	TCGA-06-5408-01A-01R-1849-01	17.0005	1.23046	GBM
860	FAM50B	TCGA-06-5410-01A-01R-1849-01	20.4579	1.31086	GBM
861	FAM50B	TCGA-06-5411-01A-01R-1849-01	26.6914	1.42637	GBM
862	FAM50B	TCGA-06-5412-01A-01R-1849-01	14.2579	1.15405	GBM
863	FAM50B	TCGA-06-5413-01A-01R-1849-01	3.05292	0.484716	GBM
864	FAM50B	TCGA-06-5414-01A-01R-1849-01	14.7656	1.16925	GBM
865	FAM50B	TCGA-06-5415-01A-01R-1849-01	26.8872	1.42955	GBM
866	FAM50B	TCGA-06-5416-01A-01R-1849-01	21.3312	1.32902	GBM
867	FAM50B	TCGA-06-5417-01A-01R-1849-01	2.23769	0.349801	GBM
868	FAM50B	TCGA-06-5418-01A-01R-1849-01	19.2748	1.28499	GBM
869	FAM50B	TCGA-06-5856-01A-01R-1849-01	17.1659	1.23467	GBM
870	FAM50B	TCGA-06-5858-01A-01R-1849-01	37.7347	1.57674	GBM
871	FAM50B	TCGA-06-5859-01A-01R-1849-01	12.142	1.08429	GBM
872	FAM50B	TCGA-08-0386-01A-01R-1849-01	37.2456	1.57107	GBM
873	FAM50B	TCGA-09-0364-01A-02R-1564-13	10.39	1.01662	OV
874	FAM50B	TCGA-09-0366-01A-01R-1564-13	37.1303	1.56973	OV
875	FAM50B	TCGA-09-0367-01A-01R-1564-13	12.7053	1.10398	OV
876	FAM50B	TCGA-09-0369-01A-01R-1564-13	29.7021	1.47279	OV
877	FAM50B	TCGA-09-1659-01B-01R-1564-13	16.0218	1.20471	OV
878	FAM50B	TCGA-09-1661-01B-01R-1566-13	38.0286	1.58011	OV
879	FAM50B	TCGA-09-1662-01A-01R-1566-13	48.3732	1.6846	OV
880	FAM50B	TCGA-09-1665-01B-01R-1566-13	25.2004	1.40141	OV
881	FAM50B	TCGA-09-1666-01A-01R-1566-13	23.92	1.37876	OV
882	FAM50B	TCGA-09-1667-01C-01R-1566-13	6.44825	0.809442	OV
883	FAM50B	TCGA-09-1668-01B-01R-1566-13	18.5317	1.26791	OV
884	FAM50B	TCGA-09-1669-01A-01R-1566-13	56.9613	1.75558	OV
885	FAM50B	TCGA-09-1670-01A-01R-1566-13	6.76154	0.830046	OV
886	FAM50B	TCGA-09-1673-01A-01R-1566-13	31.6578	1.50048	OV
887	FAM50B	TCGA-09-1674-01A-01R-1566-13	15.5774	1.19249	OV
888	FAM50B	TCGA-09-2044-01B-01R-1568-13	1.52768	0.184031	OV
889	FAM50B	TCGA-09-2045-01A-01R-1568-13	30.9335	1.49043	OV
890	FAM50B	TCGA-09-2048-01A-01R-1568-13	0.678969	-0.16815	OV
891	FAM50B	TCGA-09-2051-01A-01R-1568-13	14.9995	1.17608	OV
892	FAM50B	TCGA-09-2053-01C-01R-1568-13	25.5662	1.40767	OV
893	FAM50B	TCGA-09-2054-01A-01R-1568-13	13.3432	1.12526	OV
894	FAM50B	TCGA-09-2056-01B-01R-1568-13	13.7747	1.13908	OV
895	FAM50B	TCGA-10-0926-01A-01R-1564-13	0.69961	-0.155144	OV
896	FAM50B	TCGA-10-0927-01A-02R-1564-13	32.5994	1.51321	OV
897	FAM50B	TCGA-10-0928-01A-02R-1564-13	22.3757	1.34978	OV
898	FAM50B	TCGA-10-0931-01A-01R-1564-13	12.0716	1.08177	OV
899	FAM50B	TCGA-10-0933-01A-01R-1569-13	16.7637	1.22437	OV
900	FAM50B	TCGA-10-0934-01A-02R-1564-13	13.4787	1.12965	OV
901	FAM50B	TCGA-10-0936-01A-01R-1564-13	24.5217	1.38955	OV
902	FAM50B	TCGA-10-0937-01A-02R-1564-13	43.784	1.64132	OV
903	FAM50B	TCGA-10-0938-01A-02R-1564-13	13.5731	1.13268	OV
904	FAM50B	TCGA-12-0616-01A-01R-1849-01	5.91359	0.771851	GBM
905	FAM50B	TCGA-12-0618-01A-01R-1849-01	8.51827	0.930352	GBM
906	FAM50B	TCGA-12-0619-01A-01R-1849-01	16.748	1.22396	GBM
907	FAM50B	TCGA-12-0821-01A-01R-1849-01	25.9661	1.41441	GBM
908	FAM50B	TCGA-12-1597-01B-01R-1849-01	10.5936	1.02504	GBM
909	FAM50B	TCGA-12-3650-01A-01R-1849-01	11.7663	1.07064	GBM
910	FAM50B	TCGA-12-3652-01A-01R-1849-01	22.3579	1.34943	GBM
911	FAM50B	TCGA-12-3653-01A-01R-1849-01	32.1731	1.50749	GBM
912	FAM50B	TCGA-12-5295-01A-01R-1849-01	8.3124	0.919726	GBM
913	FAM50B	TCGA-12-5299-01A-02R-1849-01	16.1061	1.20699	GBM
914	FAM50B	TCGA-13-0714-01A-01R-1564-13	15.4919	1.1901	OV
915	FAM50B	TCGA-13-0720-01A-01R-1564-13	14.9715	1.17527	OV
916	FAM50B	TCGA-13-0724-01A-01R-1564-13	0.863348	-0.0638139	OV
917	FAM50B	TCGA-13-0725-01A-01R-1564-13	23.6037	1.37298	OV
918	FAM50B	TCGA-13-0726-01A-01R-1564-13	17.6009	1.24553	OV
919	FAM50B	TCGA-13-0727-01A-01R-1564-13	15.4291	1.18834	OV
920	FAM50B	TCGA-13-0730-01A-01R-1564-13	25.13	1.40019	OV
921	FAM50B	TCGA-13-0760-01A-01R-1564-13	31.5748	1.49934	OV
922	FAM50B	TCGA-13-0762-01A-01R-1564-13	36.1431	1.55803	OV
923	FAM50B	TCGA-13-0765-01A-01R-1564-13	24.7064	1.39281	OV
924	FAM50B	TCGA-13-0766-01A-02R-1564-13	0.492067	-0.307976	OV
925	FAM50B	TCGA-13-0768-01A-01R-1569-13	15.9241	1.20206	OV
926	FAM50B	TCGA-13-0795-01A-01R-1564-13	11.888	1.07511	OV
927	FAM50B	TCGA-13-0797-01A-01R-1564-13	16.1017	1.20687	OV
928	FAM50B	TCGA-13-0799-01A-01R-1564-13	35.0561	1.54476	OV
929	FAM50B	TCGA-13-0800-01A-01R-1564-13	22.1746	1.34586	OV
930	FAM50B	TCGA-13-0801-01A-01R-1564-13	21.3933	1.33028	OV
931	FAM50B	TCGA-13-0804-01A-01R-1564-13	20.5081	1.31192	OV
932	FAM50B	TCGA-13-0883-01A-02R-1569-13	24.4911	1.38901	OV
933	FAM50B	TCGA-13-0884-01B-01R-1565-13	1.41317	0.150194	OV
934	FAM50B	TCGA-13-0885-01A-02R-1569-13	30.6442	1.48635	OV
935	FAM50B	TCGA-13-0886-01A-01R-1569-13	9.91008	0.996077	OV
936	FAM50B	TCGA-13-0887-01A-01R-1564-13	8.67405	0.938222	OV
937	FAM50B	TCGA-13-0888-01A-01R-1564-13	7.18961	0.856705	OV
938	FAM50B	TCGA-13-0890-01A-01R-1564-13	19.7988	1.29664	OV
939	FAM50B	TCGA-13-0891-01A-01R-1564-13	49.5833	1.69534	OV
940	FAM50B	TCGA-13-0893-01B-01R-1565-13	28.2351	1.45079	OV
941	FAM50B	TCGA-13-0897-01A-01R-1564-13	8.05549	0.906092	OV
942	FAM50B	TCGA-13-0899-01A-01R-1564-13	20.4449	1.31058	OV
943	FAM50B	TCGA-13-0900-01B-01R-1565-13	27.3319	1.43667	OV
944	FAM50B	TCGA-13-0901-01B-01R-1565-13	11.1206	1.04613	OV
945	FAM50B	TCGA-13-0905-01B-01R-1565-13	0.402778	-0.394934	OV
946	FAM50B	TCGA-13-0906-01A-01R-1564-13	23.9826	1.3799	OV
947	FAM50B	TCGA-13-0908-01B-01R-1565-13	20.3172	1.30786	OV
948	FAM50B	TCGA-13-0911-01A-01R-1564-13	14.7118	1.16767	OV
949	FAM50B	TCGA-13-0913-01A-01R-1564-13	48.3784	1.68465	OV
950	FAM50B	TCGA-13-0913-02A-01R-1564-13	31.306	1.49563	OV
951	FAM50B	TCGA-13-0916-01A-01R-1564-13	12.9199	1.11126	OV
952	FAM50B	TCGA-13-0919-01A-01R-1564-13	16.3113	1.21249	OV
953	FAM50B	TCGA-13-0920-01A-01R-1564-13	1.39791	0.145479	OV
954	FAM50B	TCGA-13-0923-01A-01R-1564-13	0.661452	-0.179502	OV
955	FAM50B	TCGA-13-0924-01A-01R-1564-13	22.3451	1.34918	OV
956	FAM50B	TCGA-13-1403-01A-01R-1565-13	16.8634	1.22695	OV
957	FAM50B	TCGA-13-1404-01A-01R-1565-13	18.7908	1.27395	OV
958	FAM50B	TCGA-13-1405-01A-01R-1565-13	3.50684	0.544916	OV
959	FAM50B	TCGA-13-1407-01A-01R-1565-13	16.3576	1.21372	OV
960	FAM50B	TCGA-13-1408-01A-01R-1565-13	39.9405	1.60141	OV
961	FAM50B	TCGA-13-1409-01A-01R-1565-13	46.5706	1.66811	OV
962	FAM50B	TCGA-13-1410-01A-01R-1565-13	12.4886	1.09651	OV
963	FAM50B	TCGA-13-1411-01A-01R-1565-13	10.0442	1.00192	OV
964	FAM50B	TCGA-13-1477-01A-01R-1565-13	37.0283	1.56853	OV
965	FAM50B	TCGA-13-1481-01A-01R-1565-13	6.7641	0.83021	OV
966	FAM50B	TCGA-13-1482-01A-01R-1565-13	1.53818	0.187006	OV
967	FAM50B	TCGA-13-1483-01A-01R-1565-13	30.5633	1.4852	OV
968	FAM50B	TCGA-13-1485-01A-02R-1565-13	17.4224	1.24111	OV
969	FAM50B	TCGA-13-1487-01A-01R-1565-13	26.621	1.42522	OV
970	FAM50B	TCGA-13-1488-01A-01R-1565-13	19.9216	1.29932	OV
971	FAM50B	TCGA-13-1489-01A-01R-1565-13	36.7054	1.56473	OV
972	FAM50B	TCGA-13-1489-02A-01R-1565-13	22.0214	1.34285	OV
973	FAM50B	TCGA-13-1492-01A-01R-1565-13	37.0242	1.56849	OV
974	FAM50B	TCGA-13-1495-01A-01R-1565-13	8.00959	0.90361	OV
975	FAM50B	TCGA-13-1496-01A-01R-1565-13	10.2954	1.01264	OV
976	FAM50B	TCGA-13-1497-01A-01R-1565-13	75.3506	1.87709	OV
977	FAM50B	TCGA-13-1498-01A-01R-1565-13	9.21724	0.964601	OV
978	FAM50B	TCGA-13-1499-01A-01R-1565-13	9.47641	0.976644	OV
979	FAM50B	TCGA-13-1501-01A-01R-1565-13	1.47204	0.16792	OV
980	FAM50B	TCGA-13-1505-01A-01R-1565-13	9.53076	0.979127	OV
981	FAM50B	TCGA-13-1506-01A-01R-1565-13	12.5534	1.09876	OV
982	FAM50B	TCGA-13-1507-01A-01R-1565-13	9.3078	0.968847	OV
983	FAM50B	TCGA-13-1509-01A-01R-1565-13	10.1658	1.00714	OV
984	FAM50B	TCGA-13-1510-01A-02R-1565-13	7.17845	0.856031	OV
985	FAM50B	TCGA-13-1511-01A-01R-1565-13	29.9841	1.47689	OV
986	FAM50B	TCGA-13-1512-01A-01R-1565-13	1.11529	0.0473872	OV
987	FAM50B	TCGA-13-2060-01A-01R-1568-13	9.46884	0.976297	OV
988	FAM50B	TCGA-13-A5FT-01A-11R-A406-31	0.58136	-0.235555	OV
989	FAM50B	TCGA-14-0736-02A-01R-2005-01	5.28505	0.723049	GBM
990	FAM50B	TCGA-14-0781-01B-01R-1849-01	17.6735	1.24732	GBM
991	FAM50B	TCGA-14-0787-01A-01R-1849-01	8.33288	0.920795	GBM
992	FAM50B	TCGA-14-0789-01A-01R-1849-01	4.48053	0.651329	GBM
993	FAM50B	TCGA-14-0790-01B-01R-1849-01	1.15362	0.0620617	GBM
994	FAM50B	TCGA-14-0817-01A-01R-1849-01	6.43106	0.808283	GBM
995	FAM50B	TCGA-14-0871-01A-01R-1849-01	1.9053	0.279964	GBM
996	FAM50B	TCGA-14-1034-01A-01R-1849-01	30.4331	1.48335	GBM
997	FAM50B	TCGA-14-1034-02B-01R-2005-01	26.389	1.42142	GBM
998	FAM50B	TCGA-14-1402-02A-01R-2005-01	5.97685	0.776473	GBM
999	FAM50B	TCGA-14-1823-01A-01R-1849-01	6.03322	0.780549	GBM
1000	FAM50B	TCGA-14-1825-01A-01R-1850-01	6.95756	0.842457	GBM
1001	FAM50B	TCGA-14-1829-01A-01R-1850-01	8.73142	0.941085	GBM
1002	FAM50B	TCGA-14-2554-01A-01R-1850-01	16.6478	1.22136	GBM
1003	FAM50B	TCGA-15-0742-01A-01R-1850-01	26.3407	1.42063	GBM
1004	FAM50B	TCGA-15-1444-01A-02R-1850-01	9.59405	0.982002	GBM
1005	FAM50B	TCGA-16-0846-01A-01R-1850-01	17.7666	1.2496	GBM
1006	FAM50B	TCGA-16-1045-01B-01R-1850-01	18.8508	1.27533	GBM
1007	FAM50B	TCGA-18-3406-01A-01R-0980-07	5.3397	0.727517	LUSC
1008	FAM50B	TCGA-18-3407-01A-01R-0980-07	14.1869	1.15189	LUSC
1009	FAM50B	TCGA-18-3408-01A-01R-0980-07	6.32496	0.801057	LUSC
1010	FAM50B	TCGA-18-3409-01A-01R-0980-07	8.16119	0.911753	LUSC
1011	FAM50B	TCGA-18-3410-01A-01R-0980-07	20.0308	1.3017	LUSC
1012	FAM50B	TCGA-18-3411-01A-01R-0980-07	11.4437	1.05857	LUSC
1013	FAM50B	TCGA-18-3412-01A-01R-0980-07	1.16467	0.0662046	LUSC
1014	FAM50B	TCGA-18-3414-01A-01R-0980-07	18.0918	1.25748	LUSC
1015	FAM50B	TCGA-18-3415-01A-01R-0980-07	27.7489	1.44325	LUSC
1016	FAM50B	TCGA-18-3416-01A-01R-0980-07	32.2852	1.509	LUSC
1017	FAM50B	TCGA-18-3417-01A-01R-1443-07	5.99441	0.777746	LUSC
1018	FAM50B	TCGA-18-3419-01A-01R-0980-07	29.6579	1.47214	LUSC
1019	FAM50B	TCGA-18-3421-01A-01R-0980-07	4.87052	0.687575	LUSC
1020	FAM50B	TCGA-18-4083-01A-01R-1100-07	7.803	0.892262	LUSC
1021	FAM50B	TCGA-18-4086-01A-01R-1100-07	2.91568	0.46474	LUSC
1022	FAM50B	TCGA-18-4721-01A-01R-1443-07	1.6302	0.212241	LUSC
1023	FAM50B	TCGA-18-5592-01A-01R-1635-07	26.809	1.42828	LUSC
1024	FAM50B	TCGA-18-5595-01A-01R-1635-07	18.4644	1.26634	LUSC
1025	FAM50B	TCGA-19-0957-02A-11R-2005-01	18.0136	1.2556	GBM
1026	FAM50B	TCGA-19-1389-02A-21R-2005-01	11.5819	1.06378	GBM
1027	FAM50B	TCGA-19-1390-01A-01R-1850-01	19.9854	1.30071	GBM
1028	FAM50B	TCGA-19-1787-01B-01R-1850-01	40.0285	1.60237	GBM
1029	FAM50B	TCGA-19-2619-01A-01R-1850-01	30.9962	1.49131	GBM
1030	FAM50B	TCGA-19-2620-01A-01R-1850-01	19.5473	1.29109	GBM
1031	FAM50B	TCGA-19-2624-01A-01R-1850-01	14.0047	1.14627	GBM
1032	FAM50B	TCGA-19-2625-01A-01R-1850-01	22.0745	1.34389	GBM
1033	FAM50B	TCGA-19-2629-01A-01R-1850-01	6.75279	0.829483	GBM
1034	FAM50B	TCGA-19-4065-01A-01R-2005-01	10.2597	1.01113	GBM
1035	FAM50B	TCGA-19-4065-02A-11R-2005-01	18.1841	1.25969	GBM
1036	FAM50B	TCGA-19-5960-01A-11R-1850-01	6.12585	0.787166	GBM
1037	FAM50B	TCGA-20-0987-01A-02R-1564-13	23.2198	1.36586	OV
1038	FAM50B	TCGA-20-0991-01A-01R-1564-13	17.8895	1.2526	OV
1039	FAM50B	TCGA-20-1682-01A-01R-1564-13	10.4536	1.01927	OV
1040	FAM50B	TCGA-20-1683-01A-01R-1566-13	77.1783	1.8875	OV
1041	FAM50B	TCGA-20-1684-01A-01R-1566-13	18.8119	1.27443	OV
1042	FAM50B	TCGA-20-1685-01A-01R-1566-13	44.6086	1.64942	OV
1043	FAM50B	TCGA-20-1686-01A-01R-1566-13	4.04307	0.606711	OV
1044	FAM50B	TCGA-20-1687-01A-01R-1566-13	14.6355	1.16541	OV
1045	FAM50B	TCGA-21-1070-01A-01R-0692-07	19.2743	1.28498	LUSC
1046	FAM50B	TCGA-21-1071-01A-01R-0692-07	33.8809	1.52995	LUSC
1047	FAM50B	TCGA-21-1072-01A-01R-0692-07	17.4565	1.24196	LUSC
1048	FAM50B	TCGA-21-1075-01A-01R-0692-07	9.27908	0.967505	LUSC
1049	FAM50B	TCGA-21-1076-01A-01R-0692-07	7.05868	0.848723	LUSC
1050	FAM50B	TCGA-21-1076-01A-02R-0692-07	7.29139	0.86281	LUSC
1051	FAM50B	TCGA-21-1077-01A-01R-0692-07	43.7965	1.64144	LUSC
1052	FAM50B	TCGA-21-1078-01A-01R-0692-07	12.1819	1.08572	LUSC
1053	FAM50B	TCGA-21-1079-01A-01R-0692-07	19.9726	1.30043	LUSC
1054	FAM50B	TCGA-21-1080-01A-01R-0692-07	24.8446	1.39523	LUSC
1055	FAM50B	TCGA-21-1081-01A-01R-0692-07	10.4298	1.01828	LUSC
1056	FAM50B	TCGA-21-1082-01A-01R-0692-07	13.0279	1.11488	LUSC
1057	FAM50B	TCGA-21-1083-01A-01R-0692-07	100.048	2.00021	LUSC
1058	FAM50B	TCGA-21-5782-01A-01R-1635-07	28.7333	1.45838	LUSC
1059	FAM50B	TCGA-21-5783-01A-41R-2187-07	20.6777	1.3155	LUSC
1060	FAM50B	TCGA-21-5784-01A-01R-1635-07	14.4324	1.15934	LUSC
1061	FAM50B	TCGA-21-5786-01A-01R-1635-07	30.0902	1.47843	LUSC
1062	FAM50B	TCGA-21-5787-01A-01R-1635-07	18.6563	1.27083	LUSC
1063	FAM50B	TCGA-21-A5DI-01A-31R-A26W-07	11.9134	1.07604	LUSC
1064	FAM50B	TCGA-22-0940-01A-01R-0692-07	3.27148	0.514745	LUSC
1065	FAM50B	TCGA-22-0944-01A-01R-0692-07	15.2402	1.18299	LUSC
1066	FAM50B	TCGA-22-1000-01A-01R-A32Z-07	12.834	1.10836	LUSC
1067	FAM50B	TCGA-22-1002-01A-01R-0692-07	16.6038	1.22021	LUSC
1068	FAM50B	TCGA-22-1005-01A-01R-0692-07	14.4277	1.1592	LUSC
1069	FAM50B	TCGA-22-1011-01A-01R-0692-07	13.9883	1.14577	LUSC
1070	FAM50B	TCGA-22-1012-01A-01R-0692-07	18.0366	1.25615	LUSC
1071	FAM50B	TCGA-22-1016-01A-01R-0692-07	13.507	1.13056	LUSC
1072	FAM50B	TCGA-22-1017-01A-01R-0692-07	36.0031	1.55634	LUSC
1073	FAM50B	TCGA-22-4591-01A-01R-1201-07	14.442	1.15963	LUSC
1074	FAM50B	TCGA-22-4593-01A-21R-1820-07	16.2347	1.21044	LUSC
1075	FAM50B	TCGA-22-4594-01A-01R-1201-07	51.7958	1.71429	LUSC
1076	FAM50B	TCGA-22-4595-01A-01R-1201-07	23.8677	1.37781	LUSC
1077	FAM50B	TCGA-22-4596-01A-01R-1201-07	18.3627	1.26394	LUSC
1078	FAM50B	TCGA-22-4599-01A-01R-1443-07	13.4853	1.12986	LUSC
1079	FAM50B	TCGA-22-4601-01A-01R-1443-07	41.292	1.61587	LUSC
1080	FAM50B	TCGA-22-4604-01A-01R-1201-07	32.8192	1.51613	LUSC
1081	FAM50B	TCGA-22-4605-01A-21R-2125-07	23.2931	1.36723	LUSC
1082	FAM50B	TCGA-22-4607-01A-01R-1201-07	32.9215	1.51748	LUSC
1083	FAM50B	TCGA-22-4609-01A-21R-2125-07	5.70247	0.756063	LUSC
1084	FAM50B	TCGA-22-4613-01A-01R-1443-07	36.0801	1.55727	LUSC
1085	FAM50B	TCGA-22-5471-01A-01R-1635-07	24.9843	1.39767	LUSC
1086	FAM50B	TCGA-22-5472-01A-01R-1635-07	20.532	1.31243	LUSC
1087	FAM50B	TCGA-22-5473-01A-01R-1635-07	17.3668	1.23972	LUSC
1088	FAM50B	TCGA-22-5474-01A-01R-1635-07	37.7748	1.5772	LUSC
1089	FAM50B	TCGA-22-5477-01A-01R-1635-07	25.4618	1.40589	LUSC
1090	FAM50B	TCGA-22-5478-01A-01R-1635-07	23.2622	1.36665	LUSC
1091	FAM50B	TCGA-22-5479-01A-31R-1949-07	19.1579	1.28235	LUSC
1092	FAM50B	TCGA-22-5480-01A-01R-1635-07	20.1555	1.30439	LUSC
1093	FAM50B	TCGA-22-5481-01A-31R-1949-07	68.179	1.83365	LUSC
1094	FAM50B	TCGA-22-5482-01A-01R-1635-07	1.70812	0.232517	LUSC
1095	FAM50B	TCGA-22-5483-01A-01R-1820-07	3.86768	0.587451	LUSC
1096	FAM50B	TCGA-22-5485-01A-01R-1635-07	42.8021	1.63147	LUSC
1097	FAM50B	TCGA-22-5489-01A-01R-1635-07	20.2733	1.30692	LUSC
1098	FAM50B	TCGA-22-5491-01A-01R-1635-07	19.8384	1.29751	LUSC
1099	FAM50B	TCGA-22-5492-01A-01R-1635-07	5.43708	0.735365	LUSC
1100	FAM50B	TCGA-22-A5C4-01A-12R-A27Q-07	10.0787	1.0034	LUSC
1101	FAM50B	TCGA-23-1021-01B-01R-1564-13	24.1336	1.38262	OV
1102	FAM50B	TCGA-23-1022-01A-01R-1564-13	70.1958	1.84631	OV
1103	FAM50B	TCGA-23-1023-01A-02R-1564-13	44.4524	1.64789	OV
1104	FAM50B	TCGA-23-1023-01R-01R-1564-13	1.76353	0.246383	OV
1105	FAM50B	TCGA-23-1024-01A-02R-1564-13	58.87	1.76989	OV
1106	FAM50B	TCGA-23-1026-01B-01R-1569-13	11.3972	1.0568	OV
1107	FAM50B	TCGA-23-1027-01A-02R-1564-13	45.672	1.65965	OV
1108	FAM50B	TCGA-23-1028-01A-01R-1564-13	42.531	1.62871	OV
1109	FAM50B	TCGA-23-1029-01B-01R-1567-13	26.8818	1.42946	OV
1110	FAM50B	TCGA-23-1030-01A-02R-1564-13	34.8232	1.54187	OV
1111	FAM50B	TCGA-23-1032-01A-02R-1564-13	31.5298	1.49872	OV
1112	FAM50B	TCGA-23-1107-01A-01R-1564-13	10.1646	1.00709	OV
1113	FAM50B	TCGA-23-1109-01A-01R-1564-13	57.9195	1.76282	OV
1114	FAM50B	TCGA-23-1110-01A-01R-1564-13	32.4935	1.5118	OV
1115	FAM50B	TCGA-23-1111-01A-01R-1567-13	27.0407	1.43202	OV
1116	FAM50B	TCGA-23-1113-01A-01R-1564-13	1.24034	0.0935418	OV
1117	FAM50B	TCGA-23-1114-01B-01R-1566-13	16.3985	1.2148	OV
1118	FAM50B	TCGA-23-1116-01A-01R-1564-13	14.7931	1.17006	OV
1119	FAM50B	TCGA-23-1118-01A-01R-1564-13	36.8224	1.56611	OV
1120	FAM50B	TCGA-23-1119-01A-02R-1565-13	18.3397	1.26339	OV
1121	FAM50B	TCGA-23-1120-01A-02R-1565-13	26.8577	1.42907	OV
1122	FAM50B	TCGA-23-1122-01A-01R-1565-13	35.0304	1.54445	OV
1123	FAM50B	TCGA-23-1123-01A-01R-1565-13	4.00767	0.602892	OV
1124	FAM50B	TCGA-23-1809-01A-01R-1566-13	2.08521	0.31915	OV
1125	FAM50B	TCGA-23-2077-01A-01R-1568-13	42.3046	1.62639	OV
1126	FAM50B	TCGA-23-2078-01A-01R-1568-13	17.3877	1.24024	OV
1127	FAM50B	TCGA-23-2081-01A-01R-1568-13	19.2207	1.28377	OV
1128	FAM50B	TCGA-23-2084-01A-02R-1568-13	19.3531	1.28675	OV
1129	FAM50B	TCGA-24-0966-01A-01R-1564-13	39.1818	1.59308	OV
1130	FAM50B	TCGA-24-0968-01A-01R-1569-13	31.2905	1.49541	OV
1131	FAM50B	TCGA-24-0970-01B-01R-1565-13	45.6734	1.65966	OV
1132	FAM50B	TCGA-24-0975-01A-02R-1565-13	34.2762	1.53499	OV
1133	FAM50B	TCGA-24-0979-01A-01R-1565-13	17.4556	1.24194	OV
1134	FAM50B	TCGA-24-0982-01A-01R-1565-13	17.9578	1.25425	OV
1135	FAM50B	TCGA-24-1103-01A-01R-1565-13	0.497822	-0.302926	OV
1136	FAM50B	TCGA-24-1104-01A-01R-1565-13	2.32734	0.36686	OV
1137	FAM50B	TCGA-24-1105-01A-01R-1565-13	22.4255	1.35074	OV
1138	FAM50B	TCGA-24-1413-01A-01R-1565-13	51.4048	1.711	OV
1139	FAM50B	TCGA-24-1416-01A-01R-1565-13	26.4079	1.42173	OV
1140	FAM50B	TCGA-24-1417-01A-01R-1565-13	29.5778	1.47097	OV
1141	FAM50B	TCGA-24-1418-01A-01R-1565-13	28.5833	1.45611	OV
1142	FAM50B	TCGA-24-1419-01A-01R-1565-13	11.9831	1.07857	OV
1143	FAM50B	TCGA-24-1422-01A-01R-1565-13	29.7606	1.47364	OV
1144	FAM50B	TCGA-24-1423-01A-01R-1565-13	13.6993	1.1367	OV
1145	FAM50B	TCGA-24-1424-01A-01R-1565-13	18.3304	1.26317	OV
1146	FAM50B	TCGA-24-1425-01A-02R-1566-13	5.69399	0.755416	OV
1147	FAM50B	TCGA-24-1426-01A-01R-1565-13	1.11107	0.045741	OV
1148	FAM50B	TCGA-24-1427-01A-01R-1565-13	10.1266	1.00547	OV
1149	FAM50B	TCGA-24-1428-01A-01R-1564-13	28.2328	1.45075	OV
1150	FAM50B	TCGA-24-1430-01A-01R-1566-13	28.5746	1.45598	OV
1151	FAM50B	TCGA-24-1431-01A-01R-1566-13	5.44341	0.735871	OV
1152	FAM50B	TCGA-24-1434-01A-01R-1566-13	3.31209	0.520102	OV
1153	FAM50B	TCGA-24-1435-01A-01R-1566-13	27.0116	1.43155	OV
1154	FAM50B	TCGA-24-1436-01A-01R-1566-13	9.21831	0.964651	OV
1155	FAM50B	TCGA-24-1463-01A-01R-1566-13	23.4241	1.36966	OV
1156	FAM50B	TCGA-24-1464-01A-01R-1566-13	22.3291	1.34887	OV
1157	FAM50B	TCGA-24-1467-01A-01R-1566-13	20.8882	1.3199	OV
1158	FAM50B	TCGA-24-1469-01A-01R-1566-13	16.241	1.21061	OV
1159	FAM50B	TCGA-24-1470-01A-01R-1566-13	2.78012	0.444063	OV
1160	FAM50B	TCGA-24-1471-01A-01R-1566-13	0.443043	-0.353554	OV
1161	FAM50B	TCGA-24-1474-01A-01R-1566-13	40.6583	1.60915	OV
1162	FAM50B	TCGA-24-1544-01A-01R-1566-13	25.8484	1.41243	OV
1163	FAM50B	TCGA-24-1545-01A-01R-1566-13	37.6891	1.57622	OV
1164	FAM50B	TCGA-24-1546-01A-01R-1566-13	23.0625	1.36291	OV
1165	FAM50B	TCGA-24-1548-01A-01R-1566-13	63.7661	1.80459	OV
1166	FAM50B	TCGA-24-1549-01A-01R-1566-13	20.7516	1.31705	OV
1167	FAM50B	TCGA-24-1550-01A-01R-1566-13	22.6262	1.35461	OV
1168	FAM50B	TCGA-24-1551-01A-01R-1566-13	47.0369	1.67244	OV
1169	FAM50B	TCGA-24-1552-01A-01R-1566-13	10.0255	1.00111	OV
1170	FAM50B	TCGA-24-1553-01A-01R-1566-13	96.0689	1.98258	OV
1171	FAM50B	TCGA-24-1555-01A-01R-1566-13	23.3029	1.36741	OV
1172	FAM50B	TCGA-24-1556-01A-01R-1566-13	38.9301	1.59029	OV
1173	FAM50B	TCGA-24-1557-01A-01R-1566-13	7.55539	0.878257	OV
1174	FAM50B	TCGA-24-1558-01A-01R-1566-13	56.4638	1.75177	OV
1175	FAM50B	TCGA-24-1560-01A-01R-1566-13	14.2304	1.15322	OV
1176	FAM50B	TCGA-24-1562-01A-01R-1566-13	32.0962	1.50645	OV
1177	FAM50B	TCGA-24-1563-01A-01R-1566-13	16.0816	1.20633	OV
1178	FAM50B	TCGA-24-1564-01A-01R-1566-13	21.0589	1.32344	OV
1179	FAM50B	TCGA-24-1565-01A-01R-1566-13	27.0567	1.43228	OV
1180	FAM50B	TCGA-24-1567-01A-01R-1566-13	8.26485	0.917235	OV
1181	FAM50B	TCGA-24-1603-01A-01R-1566-13	17.7074	1.24816	OV
1182	FAM50B	TCGA-24-1604-01A-01R-1566-13	30.9407	1.49053	OV
1183	FAM50B	TCGA-24-1616-01A-01R-1566-13	10.9893	1.04097	OV
1184	FAM50B	TCGA-24-1842-01A-01R-1567-13	44.3788	1.64718	OV
1185	FAM50B	TCGA-24-1843-01A-01R-1567-13	59.6889	1.77589	OV
1186	FAM50B	TCGA-24-1844-01A-01R-1567-13	26.42	1.42193	OV
1187	FAM50B	TCGA-24-1845-01A-01R-1567-13	34.1806	1.53378	OV
1188	FAM50B	TCGA-24-1846-01A-01R-1567-13	23.3397	1.3681	OV
1189	FAM50B	TCGA-24-1847-01A-01R-1566-13	17.6333	1.24633	OV
1190	FAM50B	TCGA-24-1849-01A-01R-1567-13	6.21457	0.793411	OV
1191	FAM50B	TCGA-24-1850-01A-01R-1567-13	18.3049	1.26257	OV
1192	FAM50B	TCGA-24-1923-01A-01R-1567-13	17.3239	1.23865	OV
1193	FAM50B	TCGA-24-1924-01A-01R-1567-13	8.42156	0.925392	OV
1194	FAM50B	TCGA-24-1928-01A-01R-1567-13	8.61368	0.935189	OV
1195	FAM50B	TCGA-24-1930-01A-01R-1567-13	22.3338	1.34896	OV
1196	FAM50B	TCGA-24-2019-01A-02R-1568-13	13.4752	1.12954	OV
1197	FAM50B	TCGA-24-2020-01A-01R-1567-13	12.4375	1.09473	OV
1198	FAM50B	TCGA-24-2023-01A-01R-1567-13	19.3446	1.28656	OV
1199	FAM50B	TCGA-24-2024-01A-02R-1568-13	29.9112	1.47583	OV
1200	FAM50B	TCGA-24-2026-01A-01R-1567-13	37.615	1.57536	OV
1201	FAM50B	TCGA-24-2027-01A-01R-1567-13	1.59313	0.202252	OV
1202	FAM50B	TCGA-24-2033-01A-01R-1568-13	16.1982	1.20947	OV
1203	FAM50B	TCGA-24-2035-01A-01R-1568-13	12.128	1.08379	OV
1204	FAM50B	TCGA-24-2036-01A-01R-1568-13	45.4479	1.65751	OV
1205	FAM50B	TCGA-24-2038-01A-01R-1568-13	22.2478	1.34729	OV
1206	FAM50B	TCGA-24-2254-01A-01R-1568-13	17.9008	1.25287	OV
1207	FAM50B	TCGA-24-2261-01A-01R-1568-13	38.9075	1.59003	OV
1208	FAM50B	TCGA-24-2262-01A-01R-1568-13	30.7036	1.48719	OV
1209	FAM50B	TCGA-24-2267-01A-01R-1568-13	52.9024	1.72348	OV
1210	FAM50B	TCGA-24-2271-01A-01R-1568-13	2.16494	0.335446	OV
1211	FAM50B	TCGA-24-2280-01A-01R-1568-13	17.0679	1.23218	OV
1212	FAM50B	TCGA-24-2281-01A-01R-1568-13	24.5068	1.38929	OV
1213	FAM50B	TCGA-24-2288-01A-01R-1568-13	16.7773	1.22472	OV
1214	FAM50B	TCGA-24-2289-01A-01R-1568-13	15.3562	1.18628	OV
1215	FAM50B	TCGA-24-2290-01A-01R-1568-13	29.9007	1.47568	OV
1216	FAM50B	TCGA-24-2293-01A-01R-1568-13	46.1816	1.66447	OV
1217	FAM50B	TCGA-24-2297-01A-01R-1568-13	1.59802	0.203582	OV
1218	FAM50B	TCGA-24-2298-01A-01R-1569-13	1.79785	0.254754	OV
1219	FAM50B	TCGA-25-1312-01A-01R-1565-13	20.9673	1.32154	OV
1220	FAM50B	TCGA-25-1313-01A-01R-1565-13	20.5123	1.31201	OV
1221	FAM50B	TCGA-25-1314-01A-01R-1565-13	1.51421	0.180186	OV
1222	FAM50B	TCGA-25-1315-01A-01R-1565-13	11.3064	1.05332	OV
1223	FAM50B	TCGA-25-1316-01A-01R-1565-13	24.7642	1.39382	OV
1224	FAM50B	TCGA-25-1317-01A-01R-1565-13	49.3102	1.69294	OV
1225	FAM50B	TCGA-25-1318-01A-01R-1565-13	27.1548	1.43385	OV
1226	FAM50B	TCGA-25-1319-01A-01R-1565-13	21.6069	1.33459	OV
1227	FAM50B	TCGA-25-1320-01A-01R-1565-13	27.1194	1.43328	OV
1228	FAM50B	TCGA-25-1321-01A-01R-1565-13	24.7906	1.39429	OV
1229	FAM50B	TCGA-25-1322-01A-01R-1565-13	3.26094	0.513343	OV
1230	FAM50B	TCGA-25-1323-01A-01R-1565-13	40.1656	1.60385	OV
1231	FAM50B	TCGA-25-1324-01A-01R-1565-13	12.9211	1.1113	OV
1232	FAM50B	TCGA-25-1326-01A-01R-1565-13	21.5512	1.33347	OV
1233	FAM50B	TCGA-25-1328-01A-01R-1565-13	28.9934	1.4623	OV
1234	FAM50B	TCGA-25-1329-01A-01R-1565-13	12.6378	1.10167	OV
1235	FAM50B	TCGA-25-1623-01A-01R-1566-13	21.9611	1.34165	OV
1236	FAM50B	TCGA-25-1625-01A-01R-1566-13	44.6847	1.65016	OV
1237	FAM50B	TCGA-25-1626-01A-01R-1566-13	24.696	1.39263	OV
1238	FAM50B	TCGA-25-1627-01A-01R-1566-13	23.3186	1.3677	OV
1239	FAM50B	TCGA-25-1628-01A-01R-1566-13	17.8514	1.25167	OV
1240	FAM50B	TCGA-25-1630-01A-01R-1566-13	26.9965	1.43131	OV
1241	FAM50B	TCGA-25-1631-01A-01R-1569-13	31.9778	1.50485	OV
1242	FAM50B	TCGA-25-1632-01A-01R-1566-13	42.7564	1.631	OV
1243	FAM50B	TCGA-25-1633-01A-01R-1566-13	37.7801	1.57726	OV
1244	FAM50B	TCGA-25-1634-01A-01R-1566-13	19.6259	1.29283	OV
1245	FAM50B	TCGA-25-1635-01A-01R-1566-13	3.66044	0.563533	OV
1246	FAM50B	TCGA-25-1870-01A-01R-1567-13	31.7239	1.50139	OV
1247	FAM50B	TCGA-25-1871-01A-01R-1567-13	25.5835	1.40796	OV
1248	FAM50B	TCGA-25-1877-01A-01R-1567-13	44.3372	1.64677	OV
1249	FAM50B	TCGA-25-2042-01A-01R-1568-13	14.7513	1.16883	OV
1250	FAM50B	TCGA-25-2391-01A-01R-1569-13	26.552	1.4241	OV
1251	FAM50B	TCGA-25-2392-01A-01R-1569-13	12.3726	1.09246	OV
1252	FAM50B	TCGA-25-2393-01A-01R-1569-13	13.1105	1.11762	OV
1253	FAM50B	TCGA-25-2396-01A-01R-1569-13	58.3495	1.76604	OV
1254	FAM50B	TCGA-25-2397-01A-01R-1569-13	48.8345	1.68873	OV
1255	FAM50B	TCGA-25-2398-01A-01R-1569-13	9.68764	0.986218	OV
1256	FAM50B	TCGA-25-2399-01A-01R-1569-13	22.1828	1.34602	OV
1257	FAM50B	TCGA-25-2400-01A-01R-1569-13	21.1883	1.3261	OV
1258	FAM50B	TCGA-25-2401-01A-01R-1569-13	10.8863	1.03688	OV
1259	FAM50B	TCGA-25-2404-01A-01R-1569-13	15.1981	1.18179	OV
1260	FAM50B	TCGA-25-2409-01A-01R-1569-13	22.2044	1.34644	OV
1261	FAM50B	TCGA-26-1442-01A-01R-1850-01	7.08038	0.850056	GBM
1262	FAM50B	TCGA-26-5132-01A-01R-1850-01	28.3968	1.45327	GBM
1263	FAM50B	TCGA-26-5133-01A-01R-1850-01	1.45216	0.162015	GBM
1264	FAM50B	TCGA-26-5134-01A-01R-1850-01	8.25924	0.91694	GBM
1265	FAM50B	TCGA-26-5135-01A-01R-1850-01	6.52542	0.814609	GBM
1266	FAM50B	TCGA-26-5136-01B-01R-1850-01	4.83147	0.684079	GBM
1267	FAM50B	TCGA-26-5139-01A-01R-1850-01	23.7119	1.37497	GBM
1268	FAM50B	TCGA-27-1830-01A-01R-1850-01	9.0956	0.958832	GBM
1269	FAM50B	TCGA-27-1831-01A-01R-1850-01	7.12212	0.852609	GBM
1270	FAM50B	TCGA-27-1832-01A-01R-1850-01	1.87843	0.273795	GBM
1271	FAM50B	TCGA-27-1834-01A-01R-1850-01	11.7028	1.06829	GBM
1272	FAM50B	TCGA-27-1835-01A-01R-1850-01	20.1041	1.30328	GBM
1273	FAM50B	TCGA-27-1837-01A-01R-1850-01	11.0077	1.0417	GBM
1274	FAM50B	TCGA-27-2519-01A-01R-1850-01	23.7853	1.37631	GBM
1275	FAM50B	TCGA-27-2521-01A-01R-1850-01	1.44896	0.161055	GBM
1276	FAM50B	TCGA-27-2523-01A-01R-1850-01	18.5168	1.26757	GBM
1277	FAM50B	TCGA-27-2524-01A-01R-1850-01	3.89146	0.590113	GBM
1278	FAM50B	TCGA-27-2526-01A-01R-1850-01	30.625	1.48608	GBM
1279	FAM50B	TCGA-27-2528-01A-01R-1850-01	17.45	1.24179	GBM
1280	FAM50B	TCGA-28-1747-01C-01R-1850-01	26.1784	1.41794	GBM
1281	FAM50B	TCGA-28-1753-01A-01R-1850-01	14.0618	1.14804	GBM
1282	FAM50B	TCGA-28-2499-01A-01R-1850-01	28.1272	1.44913	GBM
1283	FAM50B	TCGA-28-2509-01A-01R-1850-01	1.72491	0.236765	GBM
1284	FAM50B	TCGA-28-2510-01A-01R-1850-01	31.9789	1.50486	GBM
1285	FAM50B	TCGA-28-2513-01A-01R-1850-01	22.3159	1.34861	GBM
1286	FAM50B	TCGA-28-2514-01A-02R-1850-01	25.7996	1.41161	GBM
1287	FAM50B	TCGA-28-5204-01A-01R-1850-01	9.55785	0.98036	GBM
1288	FAM50B	TCGA-28-5207-01A-01R-1850-01	23.4805	1.37071	GBM
1289	FAM50B	TCGA-28-5208-01A-01R-1850-01	23.0541	1.36275	GBM
1290	FAM50B	TCGA-28-5209-01A-01R-1850-01	18.122	1.25821	GBM
1291	FAM50B	TCGA-28-5213-01A-01R-1850-01	15.9325	1.20228	GBM
1292	FAM50B	TCGA-28-5215-01A-01R-1850-01	4.35989	0.639475	GBM
1293	FAM50B	TCGA-28-5216-01A-01R-1850-01	3.47792	0.54132	GBM
1294	FAM50B	TCGA-28-5218-01A-01R-1850-01	3.09606	0.490809	GBM
1295	FAM50B	TCGA-28-5220-01A-01R-1850-01	40.1991	1.60422	GBM
1296	FAM50B	TCGA-29-1688-01A-01R-1566-13	2.96518	0.472051	OV
1297	FAM50B	TCGA-29-1690-01A-01R-1566-13	28.5513	1.45563	OV
1298	FAM50B	TCGA-29-1691-01A-01R-1566-13	21.2258	1.32686	OV
1299	FAM50B	TCGA-29-1693-01A-01R-1567-13	1.15601	0.0629633	OV
1300	FAM50B	TCGA-29-1694-01A-01R-1567-13	26.6282	1.42534	OV
1301	FAM50B	TCGA-29-1695-01A-01R-1567-13	26.3746	1.42119	OV
1302	FAM50B	TCGA-29-1696-01A-01R-1567-13	17.9759	1.25469	OV
1303	FAM50B	TCGA-29-1697-01A-01R-1567-13	31.0505	1.49207	OV
1304	FAM50B	TCGA-29-1698-01A-01R-1567-13	28.0483	1.44791	OV
1305	FAM50B	TCGA-29-1699-01A-01R-1567-13	2.12276	0.326902	OV
1306	FAM50B	TCGA-29-1701-01A-01R-1567-13	9.31809	0.969327	OV
1307	FAM50B	TCGA-29-1702-01A-01R-1567-13	24.5042	1.38924	OV
1308	FAM50B	TCGA-29-1703-01A-01R-1567-13	1.20273	0.0801685	OV
1309	FAM50B	TCGA-29-1705-01A-01R-1567-13	36.585	1.5633	OV
1310	FAM50B	TCGA-29-1705-02A-01R-1567-13	35.4025	1.54903	OV
1311	FAM50B	TCGA-29-1707-02A-01R-1567-13	1.40149	0.146589	OV
1312	FAM50B	TCGA-29-1710-01A-02R-1567-13	62.7436	1.79757	OV
1313	FAM50B	TCGA-29-1711-01A-01R-1567-13	20.1698	1.3047	OV
1314	FAM50B	TCGA-29-1761-01A-01R-1567-13	6.45767	0.810076	OV
1315	FAM50B	TCGA-29-1762-01A-01R-1567-13	14.5461	1.16275	OV
1316	FAM50B	TCGA-29-1763-01A-02R-1567-13	32.9122	1.51736	OV
1317	FAM50B	TCGA-29-1766-01A-01R-1567-13	16.9993	1.23043	OV
1318	FAM50B	TCGA-29-1768-01A-01R-1567-13	28.0271	1.44758	OV
1319	FAM50B	TCGA-29-1769-01A-01R-1567-13	21.5909	1.33427	OV
1320	FAM50B	TCGA-29-1770-01A-01R-1567-13	15.051	1.17756	OV
1321	FAM50B	TCGA-29-1770-02A-01R-1567-13	20.8881	1.3199	OV
1322	FAM50B	TCGA-29-1774-01A-01R-1567-13	39.0468	1.59159	OV
1323	FAM50B	TCGA-29-1776-01A-01R-1567-13	22.5095	1.35237	OV
1324	FAM50B	TCGA-29-1777-01A-01R-1567-13	20.355	1.30867	OV
1325	FAM50B	TCGA-29-1778-01A-01R-1567-13	24.5444	1.38995	OV
1326	FAM50B	TCGA-29-1781-01A-01R-1567-13	16.9851	1.23007	OV
1327	FAM50B	TCGA-29-1783-01A-01R-1567-13	32.1988	1.50784	OV
1328	FAM50B	TCGA-29-1784-01A-02R-1567-13	1.66888	0.222424	OV
1329	FAM50B	TCGA-29-1785-01A-01R-1567-13	26.5346	1.42381	OV
1330	FAM50B	TCGA-29-2414-01A-02R-1569-13	103.44	2.01469	OV
1331	FAM50B	TCGA-29-2414-02A-01R-1569-13	77.2116	1.88768	OV
1332	FAM50B	TCGA-29-2425-01A-01R-1569-13	52.0553	1.71646	OV
1333	FAM50B	TCGA-29-2427-01A-01R-1569-13	13.9122	1.1434	OV
1334	FAM50B	TCGA-29-2428-01A-01R-1569-13	42.9202	1.63266	OV
1335	FAM50B	TCGA-29-A5NZ-01A-11R-A406-31	36.8876	1.56688	OV
1336	FAM50B	TCGA-2A-A8VL-01A-21R-A37L-07	14.0167	1.14665	PRAD
1337	FAM50B	TCGA-2A-A8VO-01A-11R-A37L-07	16.6918	1.2225	PRAD
1338	FAM50B	TCGA-2A-A8VT-01A-11R-A37L-07	17.5517	1.24432	PRAD
1339	FAM50B	TCGA-2A-A8VV-01A-11R-A37L-07	17.6607	1.24701	PRAD
1340	FAM50B	TCGA-2A-A8VX-01A-11R-A37L-07	18.9321	1.2772	PRAD
1341	FAM50B	TCGA-2A-A8W1-01A-11R-A37L-07	14.591	1.16409	PRAD
1342	FAM50B	TCGA-2A-A8W3-01A-11R-A37L-07	14.2949	1.15518	PRAD
1343	FAM50B	TCGA-2A-AAYF-01A-11R-A41O-07	19.7743	1.2961	PRAD
1344	FAM50B	TCGA-2A-AAYO-01A-11R-A41O-07	12.2702	1.08885	PRAD
1345	FAM50B	TCGA-2A-AAYU-01A-11R-A41O-07	6.02887	0.780236	PRAD
1346	FAM50B	TCGA-2E-A9G8-01A-11R-A40A-07	14.4897	1.16106	UCEC
1347	FAM50B	TCGA-2F-A9KO-01A-11R-A38B-07	3.14236	0.497256	BLCA
1348	FAM50B	TCGA-2F-A9KP-01A-11R-A38B-07	8.54646	0.931786	BLCA
1349	FAM50B	TCGA-2F-A9KQ-01A-11R-A38B-07	0.310168	-0.508403	BLCA
1350	FAM50B	TCGA-2F-A9KR-01A-11R-A38B-07	28.1522	1.44951	BLCA
1351	FAM50B	TCGA-2F-A9KT-01A-11R-A38B-07	0.401974	-0.395802	BLCA
1352	FAM50B	TCGA-2F-A9KW-01A-11R-A38B-07	2.05238	0.312257	BLCA
1353	FAM50B	TCGA-2K-A9WE-01A-11R-A38C-07	20.8199	1.31848	KIRP
1354	FAM50B	TCGA-2V-A95S-01A-11R-A37K-07	21.2934	1.32825	LIHC
1355	FAM50B	TCGA-2W-A8YY-01A-11R-A37O-07	1.33768	0.126352	CESC
1356	FAM50B	TCGA-2Y-A9GS-01A-12R-A38B-07	35.4075	1.5491	LIHC
1357	FAM50B	TCGA-2Y-A9GT-01A-11R-A38B-07	1.75452	0.244158	LIHC
1358	FAM50B	TCGA-2Y-A9GU-01A-11R-A38B-07	0.428554	-0.367994	LIHC
1359	FAM50B	TCGA-2Y-A9GV-01A-11R-A38B-07	35.6123	1.5516	LIHC
1360	FAM50B	TCGA-2Y-A9GW-01A-11R-A38B-07	1.73222	0.238602	LIHC
1361	FAM50B	TCGA-2Y-A9GX-01A-11R-A38B-07	19.8143	1.29698	LIHC
1362	FAM50B	TCGA-2Y-A9GY-01A-11R-A38B-07	26.4299	1.4221	LIHC
1363	FAM50B	TCGA-2Y-A9GZ-01A-11R-A39D-07	40.82	1.61087	LIHC
1364	FAM50B	TCGA-2Y-A9H0-01A-11R-A38B-07	2.12216	0.326779	LIHC
1365	FAM50B	TCGA-2Y-A9H1-01A-11R-A38B-07	3.49025	0.542856	LIHC
1366	FAM50B	TCGA-2Y-A9H2-01A-12R-A38B-07	46.7255	1.66955	LIHC
1367	FAM50B	TCGA-2Y-A9H3-01A-11R-A38B-07	1.91701	0.282625	LIHC
1368	FAM50B	TCGA-2Y-A9H4-01A-11R-A38B-07	5.46431	0.737536	LIHC
1369	FAM50B	TCGA-2Y-A9H5-01A-11R-A38B-07	12.1471	1.08447	LIHC
1370	FAM50B	TCGA-2Y-A9H6-01A-11R-A39D-07	2.4498	0.389131	LIHC
1371	FAM50B	TCGA-2Y-A9H7-01A-11R-A39D-07	0.685965	-0.163698	LIHC
1372	FAM50B	TCGA-2Y-A9H8-01A-11R-A39D-07	29.4168	1.4686	LIHC
1373	FAM50B	TCGA-2Y-A9H9-01A-21R-A39D-07	3.39605	0.530974	LIHC
1374	FAM50B	TCGA-2Y-A9HA-01A-11R-A39D-07	16.1321	1.20769	LIHC
1375	FAM50B	TCGA-2Y-A9HB-01A-11R-A39D-07	20.1256	1.30375	LIHC
1376	FAM50B	TCGA-2Z-A9J1-01A-11R-A38C-07	30.8279	1.48894	KIRP
1377	FAM50B	TCGA-2Z-A9J2-01A-11R-A38C-07	46.1323	1.66401	KIRP
1378	FAM50B	TCGA-2Z-A9J3-01A-12R-A38C-07	20.6299	1.3145	KIRP
1379	FAM50B	TCGA-2Z-A9J5-01A-21R-A38C-07	21.1426	1.32516	KIRP
1380	FAM50B	TCGA-2Z-A9J6-01A-11R-A38C-07	29.2001	1.46538	KIRP
1381	FAM50B	TCGA-2Z-A9J7-01A-11R-A38C-07	26.9636	1.43078	KIRP
1382	FAM50B	TCGA-2Z-A9J8-01A-11R-A42S-07	40.2714	1.605	KIRP
1383	FAM50B	TCGA-2Z-A9J9-01A-11R-A42S-07	39.6115	1.59782	KIRP
1384	FAM50B	TCGA-2Z-A9JD-01A-11R-A42S-07	38.968	1.59071	KIRP
1385	FAM50B	TCGA-2Z-A9JE-01A-11R-A42S-07	19.7747	1.29611	KIRP
1386	FAM50B	TCGA-2Z-A9JG-01A-11R-A42S-07	29.2807	1.46658	KIRP
1387	FAM50B	TCGA-2Z-A9JI-01A-11R-A42S-07	31.9601	1.50461	KIRP
1388	FAM50B	TCGA-2Z-A9JJ-01A-11R-A42S-07	22.0335	1.34308	KIRP
1389	FAM50B	TCGA-2Z-A9JK-01A-11R-A42S-07	28.8525	1.46018	KIRP
1390	FAM50B	TCGA-2Z-A9JL-01A-11R-A42S-07	20.1396	1.30405	KIRP
1391	FAM50B	TCGA-2Z-A9JM-01A-12R-A42S-07	24.9085	1.39635	KIRP
1392	FAM50B	TCGA-2Z-A9JN-01A-21R-A42S-07	26.2243	1.4187	KIRP
1393	FAM50B	TCGA-2Z-A9JO-01A-11R-A42S-07	24.965	1.39733	KIRP
1394	FAM50B	TCGA-2Z-A9JP-01A-11R-A42S-07	26.1578	1.4176	KIRP
1395	FAM50B	TCGA-2Z-A9JQ-01A-11R-A42S-07	16.6129	1.22045	KIRP
1396	FAM50B	TCGA-2Z-A9JR-01A-12R-A42S-07	30.9608	1.49081	KIRP
1397	FAM50B	TCGA-2Z-A9JS-01A-21R-A42S-07	31.2652	1.49506	KIRP
1398	FAM50B	TCGA-2Z-A9JT-01A-11R-A42S-07	20.3445	1.30845	KIRP
1399	FAM50B	TCGA-30-1714-01A-02R-1567-13	18.609	1.26972	OV
1400	FAM50B	TCGA-30-1718-01A-01R-1567-13	14.7302	1.16821	OV
1401	FAM50B	TCGA-30-1853-01A-02R-1567-13	52.8496	1.72304	OV
1402	FAM50B	TCGA-30-1855-01A-01R-1567-13	22.1544	1.34546	OV
1403	FAM50B	TCGA-30-1857-01A-02R-1569-13	8.04628	0.905595	OV
1404	FAM50B	TCGA-30-1860-01A-01R-1568-13	1.69619	0.229475	OV
1405	FAM50B	TCGA-30-1861-01A-01R-1568-13	41.4848	1.61789	OV
1406	FAM50B	TCGA-30-1862-01A-02R-1568-13	2.37818	0.376246	OV
1407	FAM50B	TCGA-30-1866-01A-02R-1568-13	14.941	1.17438	OV
1408	FAM50B	TCGA-30-1891-01A-01R-1568-13	2.39809	0.379865	OV
1409	FAM50B	TCGA-30-1892-01A-01R-1568-13	4.6079	0.663503	OV
1410	FAM50B	TCGA-31-1944-01A-01R-1568-13	13.9217	1.14369	OV
1411	FAM50B	TCGA-31-1946-01A-01R-1568-13	3.60109	0.556434	OV
1412	FAM50B	TCGA-31-1950-01A-01R-1568-13	19.8759	1.29833	OV
1413	FAM50B	TCGA-31-1951-01A-01R-1568-13	2.69814	0.431064	OV
1414	FAM50B	TCGA-31-1953-01A-01R-1568-13	11.1872	1.04872	OV
1415	FAM50B	TCGA-31-1956-01A-01R-1568-13	16.2527	1.21093	OV
1416	FAM50B	TCGA-31-1959-01A-01R-1568-13	19.4402	1.2887	OV
1417	FAM50B	TCGA-32-1970-01A-01R-1850-01	35.5642	1.55101	GBM
1418	FAM50B	TCGA-32-1980-01A-01R-1850-01	27.2048	1.43465	GBM
1419	FAM50B	TCGA-32-1982-01A-01R-1850-01	15.1478	1.18035	GBM
1420	FAM50B	TCGA-32-2615-01A-01R-1850-01	28.2774	1.45144	GBM
1421	FAM50B	TCGA-32-2616-01A-01R-1850-01	23.363	1.36853	GBM
1422	FAM50B	TCGA-32-2632-01A-01R-1850-01	31.9923	1.50505	GBM
1423	FAM50B	TCGA-32-2634-01A-01R-1850-01	5.59454	0.747765	GBM
1424	FAM50B	TCGA-32-2638-01A-01R-1850-01	14.4209	1.15899	GBM
1425	FAM50B	TCGA-32-4213-01A-01R-1850-01	5.36272	0.729385	GBM
1426	FAM50B	TCGA-32-5222-01A-01R-1850-01	4.43319	0.646716	GBM
1427	FAM50B	TCGA-33-4532-01A-01R-1201-07	18.2333	1.26087	LUSC
1428	FAM50B	TCGA-33-4533-01A-01R-1201-07	13.6883	1.13635	LUSC
1429	FAM50B	TCGA-33-4538-01A-01R-1201-07	15.573	1.19237	LUSC
1430	FAM50B	TCGA-33-4547-01A-01R-1201-07	14.3742	1.15758	LUSC
1431	FAM50B	TCGA-33-4566-01A-01R-1443-07	19.0135	1.27906	LUSC
1432	FAM50B	TCGA-33-4582-01A-01R-1443-07	15.7896	1.19837	LUSC
1433	FAM50B	TCGA-33-4583-01A-01R-1443-07	7.02637	0.846731	LUSC
1434	FAM50B	TCGA-33-4586-01A-01R-1443-07	32.1433	1.50709	LUSC
1435	FAM50B	TCGA-33-4587-01A-11R-2125-07	18.7972	1.27409	LUSC
1436	FAM50B	TCGA-33-4589-01A-01R-1443-07	4.40772	0.644214	LUSC
1437	FAM50B	TCGA-33-6737-01A-11R-1820-07	6.20191	0.792526	LUSC
1438	FAM50B	TCGA-33-6738-01A-11R-1949-07	21.6774	1.33601	LUSC
1439	FAM50B	TCGA-33-A4WN-01A-11R-A262-07	16.3582	1.21374	LUSC
1440	FAM50B	TCGA-33-A5GW-01A-11R-A27Q-07	25.2096	1.40157	LUSC
1441	FAM50B	TCGA-33-AAS8-01A-11R-A405-07	36.7006	1.56467	LUSC
1442	FAM50B	TCGA-33-AASB-01A-11R-A405-07	5.44554	0.736041	LUSC
1443	FAM50B	TCGA-33-AASD-01A-11R-A405-07	8.07542	0.907165	LUSC
1444	FAM50B	TCGA-33-AASI-01A-22R-A405-07	40.282	1.60511	LUSC
1445	FAM50B	TCGA-33-AASJ-01A-11R-A405-07	11.503	1.06081	LUSC
1446	FAM50B	TCGA-33-AASL-01A-11R-A405-07	7.03368	0.847183	LUSC
1447	FAM50B	TCGA-34-2596-01A-01R-0851-07	31.3297	1.49596	LUSC
1448	FAM50B	TCGA-34-2600-01A-01R-0851-07	22.1985	1.34632	LUSC
1449	FAM50B	TCGA-34-2608-01A-02R-0851-07	14.6039	1.16447	LUSC
1450	FAM50B	TCGA-34-5231-01A-21R-1820-07	37.6994	1.57633	LUSC
1451	FAM50B	TCGA-34-5232-01A-21R-1820-07	20.5614	1.31305	LUSC
1452	FAM50B	TCGA-34-5234-01A-01R-1635-07	5.93693	0.773562	LUSC
1453	FAM50B	TCGA-34-5236-01A-21R-1820-07	30.9481	1.49063	LUSC
1454	FAM50B	TCGA-34-5239-01A-21R-1820-07	20.7713	1.31746	LUSC
1455	FAM50B	TCGA-34-5240-01A-01R-1443-07	1.71395	0.233999	LUSC
1456	FAM50B	TCGA-34-5241-01A-01R-1443-07	6.23992	0.795179	LUSC
1457	FAM50B	TCGA-34-5927-01A-11R-1820-07	76.7161	1.88489	LUSC
1458	FAM50B	TCGA-34-5928-01A-11R-1820-07	24.9064	1.39631	LUSC
1459	FAM50B	TCGA-34-5929-01A-11R-1820-07	17.3992	1.24053	LUSC
1460	FAM50B	TCGA-34-7107-01A-11R-1949-07	32.6859	1.51436	LUSC
1461	FAM50B	TCGA-34-8454-01A-11R-2326-07	32.2053	1.50793	LUSC
1462	FAM50B	TCGA-34-8455-01A-11R-2326-07	17.9708	1.25457	LUSC
1463	FAM50B	TCGA-34-8456-01A-21R-2326-07	64.1354	1.8071	LUSC
1464	FAM50B	TCGA-34-A5IX-01A-12R-A27Q-07	10.21	1.00903	LUSC
1465	FAM50B	TCGA-35-3615-01A-01R-0946-07	8.12857	0.910014	LUAD
1466	FAM50B	TCGA-35-4122-01A-01R-1107-07	6.97262	0.843396	LUAD
1467	FAM50B	TCGA-35-4123-01A-01R-1107-07	6.72729	0.82784	LUAD
1468	FAM50B	TCGA-35-5375-01A-01R-1628-07	9.00468	0.954468	LUAD
1469	FAM50B	TCGA-36-1568-01A-01R-1566-13	104.123	2.01755	OV
1470	FAM50B	TCGA-36-1569-01A-01R-1566-13	50.5963	1.70412	OV
1471	FAM50B	TCGA-36-1570-01A-01R-1566-13	34.1888	1.53388	OV
1472	FAM50B	TCGA-36-1571-01A-01R-1566-13	13.8091	1.14017	OV
1473	FAM50B	TCGA-36-1574-01A-01R-1566-13	31.0446	1.49199	OV
1474	FAM50B	TCGA-36-1575-01A-01R-1566-13	80.4967	1.90578	OV
1475	FAM50B	TCGA-36-1576-01A-01R-1566-13	18.3212	1.26295	OV
1476	FAM50B	TCGA-36-1577-01A-01R-1566-13	1.1074	0.0443062	OV
1477	FAM50B	TCGA-36-1578-01A-01R-1566-13	42.5118	1.62851	OV
1478	FAM50B	TCGA-36-1580-01A-01R-1566-13	37.5843	1.57501	OV
1479	FAM50B	TCGA-36-1581-01A-01R-1566-13	35.8732	1.55477	OV
1480	FAM50B	TCGA-37-3783-01A-01R-1201-07	8.9449	0.951575	LUSC
1481	FAM50B	TCGA-37-3789-01A-01R-0980-07	8.00351	0.903281	LUSC
1482	FAM50B	TCGA-37-3792-01A-01R-0980-07	19.8012	1.29669	LUSC
1483	FAM50B	TCGA-37-4129-01A-01R-1100-07	31.529	1.49871	LUSC
1484	FAM50B	TCGA-37-4130-01A-01R-1100-07	3.53659	0.548584	LUSC
1485	FAM50B	TCGA-37-4132-01A-01R-1100-07	4.25688	0.629092	LUSC
1486	FAM50B	TCGA-37-4133-01A-01R-1100-07	8.48157	0.928476	LUSC
1487	FAM50B	TCGA-37-4135-01A-01R-1100-07	12.1593	1.08491	LUSC
1488	FAM50B	TCGA-37-4141-01A-02R-1100-07	13.3255	1.12468	LUSC
1489	FAM50B	TCGA-37-5819-01A-01R-1635-07	1.84674	0.266406	LUSC
1490	FAM50B	TCGA-37-A5EL-01A-11R-A26W-07	18.4281	1.26548	LUSC
1491	FAM50B	TCGA-37-A5EM-01A-21R-A27Q-07	12.554	1.09878	LUSC
1492	FAM50B	TCGA-37-A5EN-01A-21R-A26W-07	15.0384	1.1772	LUSC
1493	FAM50B	TCGA-38-4625-01A-01R-1206-07	8.79224	0.944099	LUAD
1494	FAM50B	TCGA-38-4626-01A-01R-1206-07	13.4089	1.12739	LUAD
1495	FAM50B	TCGA-38-4627-01A-01R-1206-07	23.4757	1.37062	LUAD
1496	FAM50B	TCGA-38-4628-01A-01R-1206-07	21.5538	1.33352	LUAD
1497	FAM50B	TCGA-38-4629-01A-02R-1206-07	3.70612	0.568919	LUAD
1498	FAM50B	TCGA-38-4630-01A-01R-1206-07	40.8248	1.61092	LUAD
1499	FAM50B	TCGA-38-4631-01A-01R-1755-07	48.6309	1.68691	LUAD
1500	FAM50B	TCGA-38-4632-01A-01R-1755-07	5.97214	0.77613	LUAD
1501	FAM50B	TCGA-38-6178-01A-11R-1755-07	25.0289	1.39844	LUAD
1502	FAM50B	TCGA-38-7271-01A-11R-2039-07	19.027	1.27937	LUAD
1503	FAM50B	TCGA-38-A44F-01A-11R-A24H-07	23.5421	1.37184	LUAD
1504	FAM50B	TCGA-39-5011-01A-01R-1443-07	20.4418	1.31052	LUSC
1505	FAM50B	TCGA-39-5016-01A-01R-1443-07	14.305	1.15549	LUSC
1506	FAM50B	TCGA-39-5019-01A-01R-1820-07	16.8187	1.22579	LUSC
1507	FAM50B	TCGA-39-5021-01A-01R-1443-07	6.49202	0.81238	LUSC
1508	FAM50B	TCGA-39-5022-01A-21R-1820-07	39.3307	1.59473	LUSC
1509	FAM50B	TCGA-39-5024-01A-21R-1820-07	21.7065	1.33659	LUSC
1510	FAM50B	TCGA-39-5027-01A-21R-1820-07	3.19279	0.50417	LUSC
1511	FAM50B	TCGA-39-5028-01A-01R-1443-07	9.14217	0.96105	LUSC
1512	FAM50B	TCGA-39-5029-01A-01R-1443-07	10.5384	1.02277	LUSC
1513	FAM50B	TCGA-39-5030-01A-01R-1443-07	13.5374	1.13154	LUSC
1514	FAM50B	TCGA-39-5031-01A-01R-1443-07	25.1122	1.39989	LUSC
1515	FAM50B	TCGA-39-5034-01A-01R-1443-07	21.3592	1.32958	LUSC
1516	FAM50B	TCGA-39-5035-01A-01R-1443-07	5.00743	0.699615	LUSC
1517	FAM50B	TCGA-39-5036-01A-01R-1443-07	37.578	1.57493	LUSC
1518	FAM50B	TCGA-39-5037-01A-01R-1443-07	11.7096	1.06854	LUSC
1519	FAM50B	TCGA-39-5039-01A-01R-1443-07	12.1403	1.08423	LUSC
1520	FAM50B	TCGA-39-5040-01A-21R-2125-07	1.04382	0.0186275	LUSC
1521	FAM50B	TCGA-3C-AAAU-01A-11R-A41B-07	15.9311	1.20224	BRCA
1522	FAM50B	TCGA-3C-AALI-01A-11R-A41B-07	32.9876	1.51835	BRCA
1523	FAM50B	TCGA-3C-AALJ-01A-31R-A41B-07	15.0268	1.17687	BRCA
1524	FAM50B	TCGA-3C-AALK-01A-11R-A41B-07	15.3043	1.18481	BRCA
1525	FAM50B	TCGA-3K-AAZ8-01A-12R-A39D-07	37.1512	1.56997	LIHC
1526	FAM50B	TCGA-3L-AA1B-01A-11R-A37K-07	2.54322	0.405383	COAD
1527	FAM50B	TCGA-3M-AB46-01A-11R-A414-31	15.6857	1.1955	STAD
1528	FAM50B	TCGA-3M-AB47-01A-22R-A414-31	18.2817	1.26202	STAD
1529	FAM50B	TCGA-3N-A9WB-06A-11R-A38C-07	32.2185	1.50811	SKCM
1530	FAM50B	TCGA-3N-A9WC-06A-11R-A38C-07	4.48065	0.651341	SKCM
1531	FAM50B	TCGA-3N-A9WD-06A-11R-A38C-07	9.31365	0.96912	SKCM
1532	FAM50B	TCGA-3P-A9WA-01A-11R-A406-31	22.9501	1.36079	OV
1533	FAM50B	TCGA-3Z-A93Z-01A-11R-A37O-07	31.027	1.49174	KIRC
1534	FAM50B	TCGA-41-2571-01A-01R-1850-01	28.2368	1.45081	GBM
1535	FAM50B	TCGA-41-2572-01A-01R-1850-01	15.475	1.18963	GBM
1536	FAM50B	TCGA-41-3915-01A-01R-1850-01	14.5866	1.16395	GBM
1537	FAM50B	TCGA-41-4097-01A-01R-1850-01	6.69198	0.825555	GBM
1538	FAM50B	TCGA-41-5651-01A-01R-1850-01	18.3788	1.26432	GBM
1539	FAM50B	TCGA-43-2576-01A-01R-A32Z-07	20.4733	1.31119	LUSC
1540	FAM50B	TCGA-43-2578-01A-01R-0851-07	4.24877	0.628263	LUSC
1541	FAM50B	TCGA-43-2581-01A-01R-0851-07	14.8268	1.17105	LUSC
1542	FAM50B	TCGA-43-3394-01A-01R-0980-07	14.831	1.17117	LUSC
1543	FAM50B	TCGA-43-3920-01A-01R-0980-07	5.52943	0.74268	LUSC
1544	FAM50B	TCGA-43-5668-01A-01R-1635-07	45.5331	1.65833	LUSC
1545	FAM50B	TCGA-43-5670-01A-21R-2125-07	29.5004	1.46983	LUSC
1546	FAM50B	TCGA-43-6143-01A-11R-1820-07	51.1593	1.70892	LUSC
1547	FAM50B	TCGA-43-6647-01A-11R-1820-07	11.6136	1.06497	LUSC
1548	FAM50B	TCGA-43-6770-01A-11R-1820-07	34.9227	1.54311	LUSC
1549	FAM50B	TCGA-43-6771-01A-11R-1820-07	1.31677	0.11951	LUSC
1550	FAM50B	TCGA-43-6773-01A-41R-1949-07	21.9704	1.34184	LUSC
1551	FAM50B	TCGA-43-7656-01A-11R-2125-07	25.9922	1.41484	LUSC
1552	FAM50B	TCGA-43-7657-01A-31R-2125-07	24.3302	1.38615	LUSC
1553	FAM50B	TCGA-43-7658-01A-11R-2125-07	17.6168	1.24593	LUSC
1554	FAM50B	TCGA-43-8115-01A-11R-2247-07	8.12701	0.909931	LUSC
1555	FAM50B	TCGA-43-8116-01A-11R-2247-07	18.9811	1.27832	LUSC
1556	FAM50B	TCGA-43-8118-01A-11R-2403-07	22.3645	1.34956	LUSC
1557	FAM50B	TCGA-43-A474-01A-11R-A24H-07	9.82667	0.992406	LUSC
1558	FAM50B	TCGA-43-A475-01A-11R-A24H-07	17.413	1.24087	LUSC
1559	FAM50B	TCGA-43-A56U-01A-11R-A26W-07	9.32903	0.969836	LUSC
1560	FAM50B	TCGA-43-A56V-01A-11R-A26W-07	11.3668	1.05564	LUSC
1561	FAM50B	TCGA-44-2655-01A-01R-0946-07	21.3211	1.32881	LUAD
1562	FAM50B	TCGA-44-2656-01A-02R-0946-07	4.26579	0.629999	LUAD
1563	FAM50B	TCGA-44-2656-01A-02R-A278-07	2.09137	0.32043	LUAD
1564	FAM50B	TCGA-44-2656-01B-06R-A277-07	1.98014	0.296695	LUAD
1565	FAM50B	TCGA-44-2657-01A-01R-1107-07	10.5511	1.0233	LUAD
1566	FAM50B	TCGA-44-2659-01A-01R-0946-07	25.5427	1.40727	LUAD
1567	FAM50B	TCGA-44-2661-01A-01R-1107-07	10.8803	1.03664	LUAD
1568	FAM50B	TCGA-44-2662-01A-01R-0946-07	4.0368	0.606037	LUAD
1569	FAM50B	TCGA-44-2662-01A-01R-A278-07	4.60085	0.662838	LUAD
1570	FAM50B	TCGA-44-2662-01B-02R-A277-07	1.33643	0.125945	LUAD
1571	FAM50B	TCGA-44-2665-01A-01R-0946-07	12.49	1.09656	LUAD
1572	FAM50B	TCGA-44-2665-01A-01R-A278-07	4.15512	0.618583	LUAD
1573	FAM50B	TCGA-44-2665-01B-06R-A277-07	4.45218	0.648573	LUAD
1574	FAM50B	TCGA-44-2666-01A-01R-0946-07	34.2263	1.53436	LUAD
1575	FAM50B	TCGA-44-2666-01A-01R-A278-07	25.1803	1.40106	LUAD
1576	FAM50B	TCGA-44-2666-01B-02R-A277-07	12.9877	1.11353	LUAD
1577	FAM50B	TCGA-44-2668-01A-01R-0946-07	9.52385	0.978813	LUAD
1578	FAM50B	TCGA-44-2668-01A-01R-A278-07	8.70413	0.939725	LUAD
1579	FAM50B	TCGA-44-2668-01B-02R-A277-07	3.25641	0.512739	LUAD
1580	FAM50B	TCGA-44-3396-01A-01R-1206-07	17.8956	1.25275	LUAD
1581	FAM50B	TCGA-44-3398-01A-01R-1107-07	9.88234	0.99486	LUAD
1582	FAM50B	TCGA-44-3917-01A-01R-A278-07	5.94913	0.774454	LUAD
1583	FAM50B	TCGA-44-3917-01B-02R-A277-07	9.69944	0.986747	LUAD
1584	FAM50B	TCGA-44-3918-01A-01R-1107-07	3.87179	0.587912	LUAD
1585	FAM50B	TCGA-44-3918-01A-01R-A278-07	1.17671	0.0706694	LUAD
1586	FAM50B	TCGA-44-3918-01B-02R-A277-07	2.63548	0.42086	LUAD
1587	FAM50B	TCGA-44-3919-01A-02R-1107-07	12.7963	1.10708	LUAD
1588	FAM50B	TCGA-44-4112-01A-01R-1107-07	1.77779	0.24988	LUAD
1589	FAM50B	TCGA-44-4112-01A-01R-A278-07	0.772424	-0.112144	LUAD
1590	FAM50B	TCGA-44-4112-01B-06R-A277-07	0.911424	-0.0402795	LUAD
1591	FAM50B	TCGA-44-5643-01A-01R-1628-07	20.8744	1.31961	LUAD
1592	FAM50B	TCGA-44-5644-01A-21R-2039-07	1.30756	0.116463	LUAD
1593	FAM50B	TCGA-44-5645-01A-01R-1628-07	5.7473	0.759464	LUAD
1594	FAM50B	TCGA-44-5645-01A-01R-A278-07	5.0052	0.699421	LUAD
1595	FAM50B	TCGA-44-5645-01B-04R-A277-07	2.20367	0.343146	LUAD
1596	FAM50B	TCGA-44-6145-01A-11R-1755-07	30.5408	1.48488	LUAD
1597	FAM50B	TCGA-44-6146-01A-11R-1755-07	15.2473	1.18319	LUAD
1598	FAM50B	TCGA-44-6146-01A-11R-A278-07	14.2581	1.15406	LUAD
1599	FAM50B	TCGA-44-6146-01B-04R-A277-07	4.34893	0.638382	LUAD
1600	FAM50B	TCGA-44-6147-01A-11R-1755-07	19.4636	1.28922	LUAD
1601	FAM50B	TCGA-44-6147-01A-11R-A278-07	12.7109	1.10418	LUAD
1602	FAM50B	TCGA-44-6147-01B-06R-A277-07	1.55819	0.19262	LUAD
1603	FAM50B	TCGA-44-6148-01A-11R-1755-07	22.5213	1.35259	LUAD
1604	FAM50B	TCGA-44-6774-01A-21R-1858-07	10.7792	1.03259	LUAD
1605	FAM50B	TCGA-44-6775-01A-11R-1858-07	35.3638	1.54856	LUAD
1606	FAM50B	TCGA-44-6775-01A-11R-A278-07	33.0425	1.51907	LUAD
1607	FAM50B	TCGA-44-6775-01C-02R-A277-07	13.3122	1.12425	LUAD
1608	FAM50B	TCGA-44-6776-01A-11R-1858-07	37.0371	1.56864	LUAD
1609	FAM50B	TCGA-44-6777-01A-11R-1858-07	12.1486	1.08453	LUAD
1610	FAM50B	TCGA-44-6778-01A-11R-1858-07	14.2511	1.15385	LUAD
1611	FAM50B	TCGA-44-6779-01A-11R-1858-07	2.58999	0.413297	LUAD
1612	FAM50B	TCGA-44-7659-01A-11R-2066-07	12.4232	1.09423	LUAD
1613	FAM50B	TCGA-44-7660-01A-11R-2066-07	27.3674	1.43723	LUAD
1614	FAM50B	TCGA-44-7661-01A-11R-2066-07	6.11848	0.786643	LUAD
1615	FAM50B	TCGA-44-7662-01A-11R-2066-07	20.9193	1.32055	LUAD
1616	FAM50B	TCGA-44-7667-01A-31R-2066-07	28.3476	1.45252	LUAD
1617	FAM50B	TCGA-44-7669-01A-21R-2066-07	25.7925	1.41149	LUAD
1618	FAM50B	TCGA-44-7670-01A-11R-2066-07	8.58738	0.93386	LUAD
1619	FAM50B	TCGA-44-7671-01A-11R-2066-07	24.6393	1.39163	LUAD
1620	FAM50B	TCGA-44-7672-01A-11R-2066-07	27.0776	1.43261	LUAD
1621	FAM50B	TCGA-44-8117-01A-11R-2241-07	23.3156	1.36765	LUAD
1622	FAM50B	TCGA-44-8119-01A-11R-2241-07	22.921	1.36023	LUAD
1623	FAM50B	TCGA-44-8120-01A-11R-2241-07	3.65825	0.563273	LUAD
1624	FAM50B	TCGA-44-A479-01A-31R-A24H-07	17.0101	1.23071	LUAD
1625	FAM50B	TCGA-44-A47A-01A-21R-A24H-07	20.3953	1.30953	LUAD
1626	FAM50B	TCGA-44-A47B-01A-11R-A24H-07	10.0901	1.0039	LUAD
1627	FAM50B	TCGA-44-A47G-01A-21R-A24H-07	14.7061	1.1675	LUAD
1628	FAM50B	TCGA-44-A4SS-01A-11R-A24X-07	19.7506	1.29558	LUAD
1629	FAM50B	TCGA-44-A4SU-01A-11R-A24X-07	9.3303	0.969896	LUAD
1630	FAM50B	TCGA-46-3765-01A-01R-0980-07	22.8696	1.35926	LUSC
1631	FAM50B	TCGA-46-3766-01A-01R-0980-07	14.4765	1.16066	LUSC
1632	FAM50B	TCGA-46-3767-01A-01R-0980-07	14.1989	1.15225	LUSC
1633	FAM50B	TCGA-46-3768-01A-01R-0980-07	21.0388	1.32302	LUSC
1634	FAM50B	TCGA-46-3769-01A-01R-0980-07	31.4315	1.49736	LUSC
1635	FAM50B	TCGA-46-6025-01A-11R-1820-07	13.1661	1.11946	LUSC
1636	FAM50B	TCGA-46-6026-01A-11R-1820-07	17.991	1.25505	LUSC
1637	FAM50B	TCGA-49-4486-01A-01R-1206-07	12.8622	1.10932	LUAD
1638	FAM50B	TCGA-49-4487-01A-21R-1858-07	39.3992	1.59549	LUAD
1639	FAM50B	TCGA-49-4488-01A-01R-1755-07	23.6433	1.37371	LUAD
1640	FAM50B	TCGA-49-4490-01A-21R-1858-07	13.7984	1.13983	LUAD
1641	FAM50B	TCGA-49-4494-01A-01R-1206-07	12.0816	1.08212	LUAD
1642	FAM50B	TCGA-49-4501-01A-01R-1206-07	27.9934	1.44706	LUAD
1643	FAM50B	TCGA-49-4505-01A-01R-1206-07	15.5792	1.19255	LUAD
1644	FAM50B	TCGA-49-4506-01A-01R-1206-07	4.22768	0.626103	LUAD
1645	FAM50B	TCGA-49-4507-01A-01R-1206-07	7.23139	0.859222	LUAD
1646	FAM50B	TCGA-49-4510-01A-01R-1206-07	17.3804	1.24006	LUAD
1647	FAM50B	TCGA-49-4512-01A-21R-1858-07	17.8428	1.25146	LUAD
1648	FAM50B	TCGA-49-4514-01A-21R-1858-07	1.66932	0.222539	LUAD
1649	FAM50B	TCGA-49-6742-01A-11R-1858-07	35.1615	1.54607	LUAD
1650	FAM50B	TCGA-49-6743-01A-11R-1858-07	40.0194	1.60227	LUAD
1651	FAM50B	TCGA-49-6744-01A-11R-1858-07	14.3102	1.15565	LUAD
1652	FAM50B	TCGA-49-6745-01A-11R-1858-07	17.2388	1.23651	LUAD
1653	FAM50B	TCGA-49-6761-01A-31R-1949-07	20.924	1.32065	LUAD
1654	FAM50B	TCGA-49-6767-01A-11R-1858-07	18.592	1.26933	LUAD
1655	FAM50B	TCGA-49-AAQV-01A-11R-A39D-07	22.5935	1.35398	LUAD
1656	FAM50B	TCGA-49-AAR0-01A-21R-A39D-07	21.143	1.32517	LUAD
1657	FAM50B	TCGA-49-AAR2-01A-11R-A39D-07	16.6552	1.22155	LUAD
1658	FAM50B	TCGA-49-AAR3-01A-11R-A41B-07	26.7303	1.427	LUAD
1659	FAM50B	TCGA-49-AAR4-01A-12R-A41B-07	26.6967	1.42646	LUAD
1660	FAM50B	TCGA-49-AAR9-01A-21R-A41B-07	1.22568	0.0883755	LUAD
1661	FAM50B	TCGA-49-AARE-01A-11R-A41B-07	61.5497	1.78923	LUAD
1662	FAM50B	TCGA-49-AARN-01A-21R-A41B-07	18.5919	1.26932	LUAD
1663	FAM50B	TCGA-49-AARO-01A-12R-A41B-07	14.5842	1.16388	LUAD
1664	FAM50B	TCGA-49-AARQ-01A-11R-A41B-07	7.18523	0.85644	LUAD
1665	FAM50B	TCGA-49-AARR-01A-11R-A41B-07	32.8711	1.51681	LUAD
1666	FAM50B	TCGA-4A-A93W-01A-11R-A37K-07	20.9414	1.32101	KIRP
1667	FAM50B	TCGA-4A-A93X-01A-11R-A37K-07	55.0696	1.74091	KIRP
1668	FAM50B	TCGA-4A-A93Y-01A-11R-A37K-07	23.2171	1.36581	KIRP
1669	FAM50B	TCGA-4B-A93V-01A-11R-A39D-07	31.248	1.49482	LUAD
1670	FAM50B	TCGA-4C-A93U-01A-11R-A39I-07	14.9412	1.17438	THCA
1671	FAM50B	TCGA-4E-A92E-01A-11R-A37O-07	13.2856	1.12338	UCEC
1672	FAM50B	TCGA-4H-AAAK-01A-12R-A41B-07	24.8727	1.39572	BRCA
1673	FAM50B	TCGA-4J-AA1J-01A-21R-A38B-07	23.9441	1.3792	CESC
1674	FAM50B	TCGA-4L-AA1F-01A-11R-A41O-07	9.18019	0.962852	PRAD
1675	FAM50B	TCGA-4N-A93T-01A-11R-A37K-07	1.93031	0.285627	COAD
1676	FAM50B	TCGA-4P-AA8J-01A-11R-A39I-07	14.4579	1.16011	HNSC
1677	FAM50B	TCGA-4R-AA8I-01A-11R-A38B-07	7.2419	0.859852	LIHC
1678	FAM50B	TCGA-4T-AA8H-01A-11R-A41B-07	9.0601	0.957133	COAD
1679	FAM50B	TCGA-4Z-AA7M-01A-11R-A39I-07	16.4114	1.21514	BLCA
1680	FAM50B	TCGA-4Z-AA7N-01A-11R-A39I-07	11.534	1.06198	BLCA
1681	FAM50B	TCGA-4Z-AA7O-01A-31R-A39I-07	0.880484	-0.0552787	BLCA
1682	FAM50B	TCGA-4Z-AA7Q-01A-11R-A39I-07	22.2742	1.3478	BLCA
1683	FAM50B	TCGA-4Z-AA7R-01A-11R-A39I-07	5.03754	0.702219	BLCA
1684	FAM50B	TCGA-4Z-AA7S-01A-11R-A39I-07	0.758155	-0.120242	BLCA
1685	FAM50B	TCGA-4Z-AA7W-01A-11R-A39I-07	9.8534	0.993586	BLCA
1686	FAM50B	TCGA-4Z-AA7Y-01A-11R-A39I-07	1.72714	0.237327	BLCA
1687	FAM50B	TCGA-4Z-AA80-01A-11R-A39I-07	0.120114	-0.920407	BLCA
1688	FAM50B	TCGA-4Z-AA81-01A-11R-A39I-07	0.776585	-0.109811	BLCA
1689	FAM50B	TCGA-4Z-AA82-01A-11R-A39I-07	8.97292	0.952934	BLCA
1690	FAM50B	TCGA-4Z-AA83-01A-11R-A39I-07	1.03965	0.016886	BLCA
1691	FAM50B	TCGA-4Z-AA84-01A-11R-A39I-07	3.39606	0.530975	BLCA
1692	FAM50B	TCGA-4Z-AA86-01A-11R-A39I-07	9.48883	0.977213	BLCA
1693	FAM50B	TCGA-4Z-AA87-01A-11R-A39I-07	1.12545	0.0513243	BLCA
1694	FAM50B	TCGA-4Z-AA89-01A-11R-A39I-07	9.72316	0.987808	BLCA
1695	FAM50B	TCGA-50-5044-01A-21R-1858-07	20.709	1.31616	LUAD
1696	FAM50B	TCGA-50-5045-01A-01R-1628-07	8.5527	0.932103	LUAD
1697	FAM50B	TCGA-50-5049-01A-01R-1628-07	11.7131	1.06867	LUAD
1698	FAM50B	TCGA-50-5051-01A-21R-1858-07	15.8123	1.19899	LUAD
1699	FAM50B	TCGA-50-5055-01A-01R-1628-07	11.756	1.07026	LUAD
1700	FAM50B	TCGA-50-5066-01A-01R-1628-07	12.778	1.10646	LUAD
1701	FAM50B	TCGA-50-5066-02A-11R-2090-07	37.5323	1.57441	LUAD
1702	FAM50B	TCGA-50-5068-01A-01R-1628-07	14.3757	1.15763	LUAD
1703	FAM50B	TCGA-50-5072-01A-21R-1858-07	15.6849	1.19548	LUAD
1704	FAM50B	TCGA-50-5930-01A-11R-1755-07	24.1397	1.38273	LUAD
1705	FAM50B	TCGA-50-5931-01A-11R-1755-07	42.1135	1.62442	LUAD
1706	FAM50B	TCGA-50-5932-01A-11R-1755-07	32.1871	1.50768	LUAD
1707	FAM50B	TCGA-50-5933-01A-11R-1755-07	3.76879	0.576202	LUAD
1708	FAM50B	TCGA-50-5935-01A-11R-1755-07	22.5683	1.3535	LUAD
1709	FAM50B	TCGA-50-5936-01A-11R-1628-07	20.4152	1.30995	LUAD
1710	FAM50B	TCGA-50-5939-01A-11R-1628-07	20.7947	1.31795	LUAD
1711	FAM50B	TCGA-50-5941-01A-11R-1755-07	44.8903	1.65215	LUAD
1712	FAM50B	TCGA-50-5942-01A-21R-1755-07	32.2075	1.50796	LUAD
1713	FAM50B	TCGA-50-5944-01A-11R-1755-07	13.2404	1.1219	LUAD
1714	FAM50B	TCGA-50-5946-01A-11R-1755-07	11.4841	1.0601	LUAD
1715	FAM50B	TCGA-50-5946-02A-11R-2090-07	12.3502	1.09167	LUAD
1716	FAM50B	TCGA-50-6590-01A-12R-1858-07	39.5058	1.59666	LUAD
1717	FAM50B	TCGA-50-6591-01A-11R-1755-07	9.67176	0.985506	LUAD
1718	FAM50B	TCGA-50-6592-01A-11R-1755-07	2.08621	0.319358	LUAD
1719	FAM50B	TCGA-50-6593-01A-11R-1755-07	22.7541	1.35706	LUAD
1720	FAM50B	TCGA-50-6594-01A-11R-1755-07	54.2999	1.7348	LUAD
1721	FAM50B	TCGA-50-6595-01A-12R-1858-07	14.3554	1.15701	LUAD
1722	FAM50B	TCGA-50-6597-01A-11R-1858-07	10.85	1.03543	LUAD
1723	FAM50B	TCGA-50-6673-01A-11R-1949-07	23.6861	1.37449	LUAD
1724	FAM50B	TCGA-50-7109-01A-11R-2039-07	8.63633	0.936329	LUAD
1725	FAM50B	TCGA-50-8457-01A-11R-2326-07	23.9124	1.37862	LUAD
1726	FAM50B	TCGA-50-8459-01A-11R-2326-07	13.2153	1.12108	LUAD
1727	FAM50B	TCGA-50-8460-01A-11R-2326-07	14.0386	1.14732	LUAD
1728	FAM50B	TCGA-51-4079-01A-01R-1100-07	2.03312	0.308164	LUSC
1729	FAM50B	TCGA-51-4080-01A-01R-1100-07	15.8386	1.19972	LUSC
1730	FAM50B	TCGA-51-4081-01A-01R-1100-07	18.7534	1.27308	LUSC
1731	FAM50B	TCGA-51-6867-01A-11R-2045-07	55.1266	1.74136	LUSC
1732	FAM50B	TCGA-52-7622-01A-11R-2125-07	11.4885	1.06026	LUSC
1733	FAM50B	TCGA-52-7809-01A-21R-2125-07	6.66105	0.823542	LUSC
1734	FAM50B	TCGA-52-7810-01A-11R-2125-07	19.0574	1.28006	LUSC
1735	FAM50B	TCGA-52-7811-01A-11R-2125-07	8.90618	0.949692	LUSC
1736	FAM50B	TCGA-52-7812-01A-11R-2125-07	21.7212	1.33688	LUSC
1737	FAM50B	TCGA-53-7624-01A-11R-2066-07	0.892045	-0.0496132	LUAD
1738	FAM50B	TCGA-53-7626-01A-12R-2066-07	31.9294	1.50419	LUAD
1739	FAM50B	TCGA-53-7813-01A-11R-2170-07	6.59289	0.819076	LUAD
1740	FAM50B	TCGA-53-A4EZ-01A-12R-A24X-07	1.2379	0.0926849	LUAD
1741	FAM50B	TCGA-55-1592-01A-01R-0946-07	15.8202	1.19921	LUAD
1742	FAM50B	TCGA-55-1594-01A-01R-0946-07	25.9951	1.41489	LUAD
1743	FAM50B	TCGA-55-1595-01A-01R-0946-07	19.4645	1.28924	LUAD
1744	FAM50B	TCGA-55-1596-01A-01R-0946-07	29.177	1.46504	LUAD
1745	FAM50B	TCGA-55-5899-01A-11R-1628-07	82.6916	1.91746	LUAD
1746	FAM50B	TCGA-55-6543-01A-11R-1755-07	15.5233	1.19098	LUAD
1747	FAM50B	TCGA-55-6642-01A-11R-1858-07	5.44588	0.736068	LUAD
1748	FAM50B	TCGA-55-6712-01A-11R-1858-07	15.8061	1.19883	LUAD
1749	FAM50B	TCGA-55-6968-01A-11R-1949-07	44.754	1.65083	LUAD
1750	FAM50B	TCGA-55-6969-01A-11R-1949-07	20.6267	1.31443	LUAD
1751	FAM50B	TCGA-55-6970-01A-11R-1949-07	16.8868	1.22755	LUAD
1752	FAM50B	TCGA-55-6971-01A-11R-1949-07	15.8559	1.20019	LUAD
1753	FAM50B	TCGA-55-6972-01A-11R-1949-07	28.9844	1.46216	LUAD
1754	FAM50B	TCGA-55-6975-01A-11R-1949-07	12.9894	1.11359	LUAD
1755	FAM50B	TCGA-55-6978-01A-11R-1949-07	14.8141	1.17067	LUAD
1756	FAM50B	TCGA-55-6979-01A-11R-1949-07	10.2091	1.00899	LUAD
1757	FAM50B	TCGA-55-6980-01A-11R-1949-07	28.2289	1.45069	LUAD
1758	FAM50B	TCGA-55-6981-01A-11R-1949-07	19.9175	1.29923	LUAD
1759	FAM50B	TCGA-55-6982-01A-11R-1949-07	21.6923	1.33631	LUAD
1760	FAM50B	TCGA-55-6983-01A-11R-1949-07	18.5126	1.26747	LUAD
1761	FAM50B	TCGA-55-6984-01A-11R-1949-07	13.5798	1.13289	LUAD
1762	FAM50B	TCGA-55-6985-01A-11R-1949-07	26.145	1.41739	LUAD
1763	FAM50B	TCGA-55-6986-01A-11R-1949-07	33.5751	1.52602	LUAD
1764	FAM50B	TCGA-55-6987-01A-11R-1949-07	7.85352	0.895064	LUAD
1765	FAM50B	TCGA-55-7227-01A-11R-2039-07	14.0859	1.14878	LUAD
1766	FAM50B	TCGA-55-7281-01A-11R-2039-07	8.33972	0.921151	LUAD
1767	FAM50B	TCGA-55-7283-01A-11R-2039-07	18.1543	1.25898	LUAD
1768	FAM50B	TCGA-55-7284-01B-11R-2241-07	7.72753	0.888041	LUAD
1769	FAM50B	TCGA-55-7570-01A-11R-2039-07	18.4899	1.26694	LUAD
1770	FAM50B	TCGA-55-7573-01A-11R-2039-07	36.2281	1.55905	LUAD
1771	FAM50B	TCGA-55-7574-01A-11R-2039-07	17.6014	1.24555	LUAD
1772	FAM50B	TCGA-55-7576-01A-11R-2066-07	3.7756	0.576986	LUAD
1773	FAM50B	TCGA-55-7724-01A-11R-2170-07	8.2744	0.917737	LUAD
1774	FAM50B	TCGA-55-7725-01A-11R-2170-07	6.72719	0.827834	LUAD
1775	FAM50B	TCGA-55-7726-01A-11R-2170-07	7.70782	0.886932	LUAD
1776	FAM50B	TCGA-55-7727-01A-11R-2170-07	7.48848	0.874394	LUAD
1777	FAM50B	TCGA-55-7728-01A-11R-2187-07	10.5842	1.02466	LUAD
1778	FAM50B	TCGA-55-7815-01A-11R-2170-07	8.87385	0.948112	LUAD
1779	FAM50B	TCGA-55-7816-01A-11R-2170-07	13.8506	1.14147	LUAD
1780	FAM50B	TCGA-55-7903-01A-11R-2170-07	15.0131	1.17647	LUAD
1781	FAM50B	TCGA-55-7907-01A-11R-2170-07	6.1429	0.788374	LUAD
1782	FAM50B	TCGA-55-7910-01A-11R-2170-07	1.04542	0.0192927	LUAD
1783	FAM50B	TCGA-55-7911-01A-11R-2170-07	14.8156	1.17072	LUAD
1784	FAM50B	TCGA-55-7913-01B-11R-2241-07	28.746	1.45858	LUAD
1785	FAM50B	TCGA-55-7914-01A-11R-2170-07	25.2073	1.40153	LUAD
1786	FAM50B	TCGA-55-7994-01A-11R-2187-07	2.99168	0.475915	LUAD
1787	FAM50B	TCGA-55-7995-01A-11R-2187-07	20.7999	1.31806	LUAD
1788	FAM50B	TCGA-55-8085-01A-11R-2241-07	41.228	1.61519	LUAD
1789	FAM50B	TCGA-55-8087-01A-11R-2241-07	20.7721	1.31748	LUAD
1790	FAM50B	TCGA-55-8089-01A-11R-2241-07	16.2183	1.21001	LUAD
1791	FAM50B	TCGA-55-8090-01A-11R-2241-07	15.6084	1.19336	LUAD
1792	FAM50B	TCGA-55-8091-01A-11R-2241-07	7.08141	0.85012	LUAD
1793	FAM50B	TCGA-55-8092-01A-11R-2241-07	2.48193	0.394789	LUAD
1794	FAM50B	TCGA-55-8094-01A-11R-2241-07	9.77191	0.989979	LUAD
1795	FAM50B	TCGA-55-8096-01A-11R-2241-07	19.9426	1.29978	LUAD
1796	FAM50B	TCGA-55-8097-01A-11R-2241-07	4.46583	0.649902	LUAD
1797	FAM50B	TCGA-55-8203-01A-11R-2241-07	17.3091	1.23827	LUAD
1798	FAM50B	TCGA-55-8204-01A-11R-2241-07	22.9478	1.36074	LUAD
1799	FAM50B	TCGA-55-8205-01A-11R-2241-07	14.7634	1.16919	LUAD
1800	FAM50B	TCGA-55-8206-01A-11R-2241-07	22.7701	1.35736	LUAD
1801	FAM50B	TCGA-55-8207-01A-11R-2241-07	10.7128	1.0299	LUAD
1802	FAM50B	TCGA-55-8208-01A-11R-2241-07	12.8478	1.10883	LUAD
1803	FAM50B	TCGA-55-8299-01A-11R-2287-07	8.97459	0.953014	LUAD
1804	FAM50B	TCGA-55-8301-01A-11R-2287-07	31.3085	1.49566	LUAD
1805	FAM50B	TCGA-55-8302-01A-11R-2326-07	17.9375	1.25376	LUAD
1806	FAM50B	TCGA-55-8505-01A-11R-2403-07	4.04064	0.60645	LUAD
1807	FAM50B	TCGA-55-8506-01A-11R-2403-07	8.71239	0.940137	LUAD
1808	FAM50B	TCGA-55-8507-01A-11R-2403-07	22.4871	1.35193	LUAD
1809	FAM50B	TCGA-55-8508-01A-11R-2403-07	11.9601	1.07774	LUAD
1810	FAM50B	TCGA-55-8510-01A-11R-2403-07	28.6185	1.45665	LUAD
1811	FAM50B	TCGA-55-8511-01A-11R-2403-07	426.7	2.63012	LUAD
1812	FAM50B	TCGA-55-8512-01A-11R-2403-07	22.7854	1.35766	LUAD
1813	FAM50B	TCGA-55-8513-01A-11R-2403-07	18.5992	1.26949	LUAD
1814	FAM50B	TCGA-55-8514-01A-11R-2403-07	43.3347	1.63684	LUAD
1815	FAM50B	TCGA-55-8614-01A-11R-2403-07	18.3635	1.26396	LUAD
1816	FAM50B	TCGA-55-8615-01A-11R-2403-07	27.8515	1.44485	LUAD
1817	FAM50B	TCGA-55-8616-01A-11R-2403-07	26.2368	1.41891	LUAD
1818	FAM50B	TCGA-55-8619-01A-11R-2403-07	20.4513	1.31072	LUAD
1819	FAM50B	TCGA-55-8620-01A-11R-2403-07	30.2015	1.48003	LUAD
1820	FAM50B	TCGA-55-8621-01A-11R-2403-07	12.8254	1.10807	LUAD
1821	FAM50B	TCGA-55-A48X-01A-11R-A24H-07	25.7647	1.41103	LUAD
1822	FAM50B	TCGA-55-A48Y-01A-11R-A24H-07	12.2553	1.08832	LUAD
1823	FAM50B	TCGA-55-A48Z-01A-12R-A24X-07	9.92142	0.996574	LUAD
1824	FAM50B	TCGA-55-A490-01A-11R-A466-07	29.9914	1.477	LUAD
1825	FAM50B	TCGA-55-A491-01A-11R-A24H-07	17.6393	1.24648	LUAD
1826	FAM50B	TCGA-55-A492-01A-11R-A24H-07	27.3584	1.43709	LUAD
1827	FAM50B	TCGA-55-A493-01A-11R-A24H-07	14.819	1.17082	LUAD
1828	FAM50B	TCGA-55-A494-01A-11R-A24X-07	20.0742	1.30264	LUAD
1829	FAM50B	TCGA-55-A4DF-01A-11R-A24H-07	22.0947	1.34429	LUAD
1830	FAM50B	TCGA-55-A4DG-01A-11R-A24H-07	3.07799	0.488267	LUAD
1831	FAM50B	TCGA-55-A57B-01A-12R-A39D-07	10.7108	1.02982	LUAD
1832	FAM50B	TCGA-56-1622-01A-01R-0692-07	6.74257	0.828825	LUSC
1833	FAM50B	TCGA-56-5897-01A-11R-1635-07	14.2576	1.15405	LUSC
1834	FAM50B	TCGA-56-5898-01A-11R-1635-07	18.9827	1.27836	LUSC
1835	FAM50B	TCGA-56-6545-01A-11R-1820-07	4.60579	0.663305	LUSC
1836	FAM50B	TCGA-56-6546-01A-11R-1820-07	10.7597	1.0318	LUSC
1837	FAM50B	TCGA-56-7221-01A-11R-2045-07	4.95174	0.694758	LUSC
1838	FAM50B	TCGA-56-7222-01A-11R-2045-07	14.7239	1.16802	LUSC
1839	FAM50B	TCGA-56-7223-01A-11R-2045-07	21.6197	1.33485	LUSC
1840	FAM50B	TCGA-56-7579-01A-11R-2045-07	25.3798	1.40449	LUSC
1841	FAM50B	TCGA-56-7580-01A-11R-2045-07	15.7286	1.19669	LUSC
1842	FAM50B	TCGA-56-7582-01A-11R-2045-07	19.2024	1.28336	LUSC
1843	FAM50B	TCGA-56-7730-01A-11R-2125-07	32.9452	1.51779	LUSC
1844	FAM50B	TCGA-56-7731-01A-11R-2125-07	18.9827	1.27836	LUSC
1845	FAM50B	TCGA-56-7822-01A-11R-2125-07	19.4055	1.28793	LUSC
1846	FAM50B	TCGA-56-7823-01B-11R-2247-07	22.8234	1.35838	LUSC
1847	FAM50B	TCGA-56-8082-01A-11R-2247-07	20.6939	1.31584	LUSC
1848	FAM50B	TCGA-56-8083-01A-11R-2247-07	44.4664	1.64803	LUSC
1849	FAM50B	TCGA-56-8201-01A-11R-2247-07	19.4741	1.28946	LUSC
1850	FAM50B	TCGA-56-8304-01A-11R-2326-07	30.942	1.49055	LUSC
1851	FAM50B	TCGA-56-8305-01A-11R-2296-07	13.1943	1.12039	LUSC
1852	FAM50B	TCGA-56-8307-01A-11R-2296-07	20.204	1.30544	LUSC
1853	FAM50B	TCGA-56-8308-01A-11R-2296-07	55.3291	1.74295	LUSC
1854	FAM50B	TCGA-56-8309-01A-11R-2296-07	22.0455	1.34332	LUSC
1855	FAM50B	TCGA-56-8503-01A-11R-2403-07	12.8137	1.10768	LUSC
1856	FAM50B	TCGA-56-8504-01A-11R-2403-07	4.5546	0.65845	LUSC
1857	FAM50B	TCGA-56-8622-01A-11R-2403-07	26.9586	1.4307	LUSC
1858	FAM50B	TCGA-56-8623-01A-11R-A28V-07	15.3872	1.18716	LUSC
1859	FAM50B	TCGA-56-8624-01A-11R-2403-07	10.6484	1.02728	LUSC
1860	FAM50B	TCGA-56-8625-01A-11R-2403-07	17.3435	1.23914	LUSC
1861	FAM50B	TCGA-56-8626-01A-11R-2403-07	16.5131	1.21783	LUSC
1862	FAM50B	TCGA-56-8628-01A-11R-2403-07	16.9643	1.22954	LUSC
1863	FAM50B	TCGA-56-8629-01A-11R-2403-07	48.2173	1.6832	LUSC
1864	FAM50B	TCGA-56-A49D-01A-11R-A24H-07	4.72383	0.674294	LUSC
1865	FAM50B	TCGA-56-A4BW-01A-11R-A24H-07	26.7255	1.42693	LUSC
1866	FAM50B	TCGA-56-A4BX-01A-11R-A24H-07	16.4333	1.21572	LUSC
1867	FAM50B	TCGA-56-A4BY-01A-11R-A24H-07	31.4735	1.49795	LUSC
1868	FAM50B	TCGA-56-A4ZJ-01A-11R-A262-07	14.8479	1.17167	LUSC
1869	FAM50B	TCGA-56-A4ZK-01A-11R-A262-07	24.2427	1.38458	LUSC
1870	FAM50B	TCGA-56-A5DR-01A-11R-A27Q-07	19.739	1.29532	LUSC
1871	FAM50B	TCGA-56-A5DS-01A-11R-A27Q-07	42.3258	1.62661	LUSC
1872	FAM50B	TCGA-56-A62T-01A-11R-A405-07	32.8423	1.51643	LUSC
1873	FAM50B	TCGA-57-1582-01A-01R-1566-13	25.0504	1.39881	OV
1874	FAM50B	TCGA-57-1583-01A-01R-1566-13	18.6506	1.27069	OV
1875	FAM50B	TCGA-57-1584-01A-01R-1566-13	31.0112	1.49152	OV
1876	FAM50B	TCGA-57-1585-01A-01R-1566-13	46.4445	1.66693	OV
1877	FAM50B	TCGA-57-1586-01A-02R-1567-13	104.308	2.01832	OV
1878	FAM50B	TCGA-57-1993-01A-01R-1568-13	37.1027	1.56941	OV
1879	FAM50B	TCGA-57-1994-01A-01R-1568-13	41.5323	1.61839	OV
1880	FAM50B	TCGA-58-8386-01A-11R-2296-07	5.62275	0.749949	LUSC
1881	FAM50B	TCGA-58-8387-01A-11R-2296-07	24.8495	1.39532	LUSC
1882	FAM50B	TCGA-58-8388-01A-11R-2326-07	14.7093	1.16759	LUSC
1883	FAM50B	TCGA-58-8390-01A-11R-2326-07	22.8441	1.35877	LUSC
1884	FAM50B	TCGA-58-8391-01A-11R-2326-07	46.0433	1.66317	LUSC
1885	FAM50B	TCGA-58-8392-01A-11R-2326-07	44.1127	1.64456	LUSC
1886	FAM50B	TCGA-58-8393-01A-11R-2326-07	20.008	1.3012	LUSC
1887	FAM50B	TCGA-58-A46J-01A-11R-A24H-07	15.8237	1.19931	LUSC
1888	FAM50B	TCGA-58-A46K-01A-11R-A24H-07	1.10402	0.0429785	LUSC
1889	FAM50B	TCGA-58-A46L-01A-11R-A24H-07	46.2624	1.66523	LUSC
1890	FAM50B	TCGA-58-A46M-01A-11R-A24H-07	42.4181	1.62755	LUSC
1891	FAM50B	TCGA-58-A46N-01A-11R-A24H-07	28.4843	1.45461	LUSC
1892	FAM50B	TCGA-59-2348-01A-01R-1569-13	29.5036	1.46988	OV
1893	FAM50B	TCGA-59-2350-01A-01R-1569-13	17.0574	1.23191	OV
1894	FAM50B	TCGA-59-2351-01A-01R-1569-13	32.4748	1.51155	OV
1895	FAM50B	TCGA-59-2352-01A-01R-1569-13	25.7789	1.41126	OV
1896	FAM50B	TCGA-59-2354-01A-01R-1569-13	29.343	1.4675	OV
1897	FAM50B	TCGA-59-2355-01A-01R-1569-13	46.4534	1.66702	OV
1898	FAM50B	TCGA-59-2363-01A-01R-1569-13	68.3802	1.83493	OV
1899	FAM50B	TCGA-59-A5PD-01A-11R-A406-31	63.9536	1.80586	OV
1900	FAM50B	TCGA-5B-A90C-01A-11R-A37O-07	13.0554	1.11579	UCEC
1901	FAM50B	TCGA-5C-A9VG-01A-11R-A37K-07	20.741	1.31683	LIHC
1902	FAM50B	TCGA-5C-A9VH-01A-11R-A37K-07	12.9438	1.11206	LIHC
1903	FAM50B	TCGA-5C-AAPD-01A-21R-A39D-07	12.706	1.10401	LIHC
1904	FAM50B	TCGA-5L-AAT0-01A-12R-A41B-07	33.0725	1.51947	BRCA
1905	FAM50B	TCGA-5L-AAT1-01A-12R-A41B-07	23.2829	1.36704	BRCA
1906	FAM50B	TCGA-5M-AAT4-01A-11R-A41B-07	6.40037	0.806205	COAD
1907	FAM50B	TCGA-5M-AAT5-01A-21R-A41B-07	6.95615	0.842369	COAD
1908	FAM50B	TCGA-5M-AAT6-01A-11R-A41B-07	12.7573	1.10576	COAD
1909	FAM50B	TCGA-5M-AATA-01A-31R-A41B-07	4.90817	0.69092	COAD
1910	FAM50B	TCGA-5M-AATE-01A-11R-A41B-07	9.68264	0.985994	COAD
1911	FAM50B	TCGA-5N-A9KI-01A-31R-A42T-07	15.2133	1.18222	BLCA
1912	FAM50B	TCGA-5N-A9KM-01A-11R-A42T-07	0.929434	-0.0317813	BLCA
1913	FAM50B	TCGA-5P-A9JU-01A-11R-A42S-07	37.6816	1.57613	KIRP
1914	FAM50B	TCGA-5P-A9JV-01A-12R-A42S-07	38.5421	1.58594	KIRP
1915	FAM50B	TCGA-5P-A9JW-01A-11R-A42S-07	20.7567	1.31716	KIRP
1916	FAM50B	TCGA-5P-A9JY-01A-11R-A42S-07	14.677	1.16664	KIRP
1917	FAM50B	TCGA-5P-A9JZ-01A-11R-A42S-07	29.0058	1.46248	KIRP
1918	FAM50B	TCGA-5P-A9K0-01A-11R-A42S-07	34.8485	1.54218	KIRP
1919	FAM50B	TCGA-5P-A9K2-01A-11R-A42S-07	11.622	1.06528	KIRP
1920	FAM50B	TCGA-5P-A9K3-01A-11R-A42S-07	35.3949	1.54894	KIRP
1921	FAM50B	TCGA-5P-A9K4-01A-11R-A42S-07	30.8355	1.48905	KIRP
1922	FAM50B	TCGA-5P-A9K6-01A-11R-A42S-07	31.1108	1.49291	KIRP
1923	FAM50B	TCGA-5P-A9K8-01A-11R-A42S-07	72.2977	1.85912	KIRP
1924	FAM50B	TCGA-5P-A9K9-01A-11R-A42S-07	10.6523	1.02744	KIRP
1925	FAM50B	TCGA-5P-A9KA-01A-11R-A42S-07	17.2244	1.23614	KIRP
1926	FAM50B	TCGA-5P-A9KC-01A-11R-A42S-07	27.0769	1.4326	KIRP
1927	FAM50B	TCGA-5P-A9KE-01A-11R-A42S-07	60.6521	1.78285	KIRP
1928	FAM50B	TCGA-5P-A9KF-01A-11R-A42S-07	17.8421	1.25145	KIRP
1929	FAM50B	TCGA-5P-A9KH-01A-11R-A42S-07	29.8689	1.47522	KIRP
1930	FAM50B	TCGA-5R-AA1C-01A-11R-A41C-07	9.01244	0.954842	LIHC
1931	FAM50B	TCGA-5R-AA1D-01A-11R-A38B-07	23.3879	1.36899	LIHC
1932	FAM50B	TCGA-5R-AAAM-01A-12R-A41C-07	5.42723	0.734579	LIHC
1933	FAM50B	TCGA-5S-A9Q8-01A-11R-A40A-07	0.812232	-0.0903198	UCEC
1934	FAM50B	TCGA-5T-A9QA-01A-11R-A41B-07	9.43137	0.974575	BRCA
1935	FAM50B	TCGA-5X-AA5U-01A-11R-A406-31	11.2656	1.05175	OV
1936	FAM50B	TCGA-60-2695-01A-01R-0851-07	2.01147	0.303514	LUSC
1937	FAM50B	TCGA-60-2696-01A-01R-0851-07	16.9648	1.22955	LUSC
1938	FAM50B	TCGA-60-2697-01A-11R-2125-07	11.6219	1.06528	LUSC
1939	FAM50B	TCGA-60-2698-01A-01R-0851-07	17.7832	1.25001	LUSC
1940	FAM50B	TCGA-60-2703-01A-11R-2045-07	6.9601	0.842616	LUSC
1941	FAM50B	TCGA-60-2704-01A-11R-2045-07	7.21821	0.858429	LUSC
1942	FAM50B	TCGA-60-2706-01A-01R-0851-07	2.76757	0.442099	LUSC
1943	FAM50B	TCGA-60-2707-01A-01R-0851-07	7.66831	0.884699	LUSC
1944	FAM50B	TCGA-60-2708-01A-01R-0851-07	11.4351	1.05824	LUSC
1945	FAM50B	TCGA-60-2709-01A-21R-1820-07	20.2987	1.30747	LUSC
1946	FAM50B	TCGA-60-2710-01A-01R-0851-07	20.5439	1.31268	LUSC
1947	FAM50B	TCGA-60-2711-01A-01R-0851-07	30.7988	1.48853	LUSC
1948	FAM50B	TCGA-60-2712-01A-01R-0851-07	25.2347	1.402	LUSC
1949	FAM50B	TCGA-60-2713-01A-01R-0851-07	22.4544	1.3513	LUSC
1950	FAM50B	TCGA-60-2714-01A-01R-0851-07	1.92695	0.28487	LUSC
1951	FAM50B	TCGA-60-2715-01A-01R-0851-07	9.77498	0.990116	LUSC
1952	FAM50B	TCGA-60-2716-01A-01R-0851-07	12.5007	1.09693	LUSC
1953	FAM50B	TCGA-60-2719-01A-01R-0851-07	42.8411	1.63186	LUSC
1954	FAM50B	TCGA-60-2720-01A-01R-0851-07	11.638	1.06588	LUSC
1955	FAM50B	TCGA-60-2721-01A-01R-0851-07	29.541	1.47042	LUSC
1956	FAM50B	TCGA-60-2722-01A-01R-0851-07	36.8551	1.5665	LUSC
1957	FAM50B	TCGA-60-2723-01A-01R-0851-07	10.1567	1.00675	LUSC
1958	FAM50B	TCGA-60-2724-01A-01R-0851-07	9.11874	0.959935	LUSC
1959	FAM50B	TCGA-60-2725-01A-01R-1201-07	22.8356	1.35861	LUSC
1960	FAM50B	TCGA-60-2726-01A-01R-0851-07	21.7135	1.33673	LUSC
1961	FAM50B	TCGA-61-1721-01A-01R-1569-13	28.6358	1.45691	OV
1962	FAM50B	TCGA-61-1724-01A-01R-1568-13	1.10208	0.0422143	OV
1963	FAM50B	TCGA-61-1725-01A-01R-1567-13	24.2631	1.38495	OV
1964	FAM50B	TCGA-61-1728-01A-01R-1568-13	26.044	1.41571	OV
1965	FAM50B	TCGA-61-1733-01A-01R-1567-13	12.8517	1.10896	OV
1966	FAM50B	TCGA-61-1736-01B-01R-1568-13	17.4127	1.24087	OV
1967	FAM50B	TCGA-61-1737-01A-01R-1567-13	17.2167	1.23595	OV
1968	FAM50B	TCGA-61-1738-01A-01R-1567-13	5.08126	0.705971	OV
1969	FAM50B	TCGA-61-1740-01A-01R-1567-13	2.38826	0.378081	OV
1970	FAM50B	TCGA-61-1741-01A-02R-1567-13	47.2596	1.67449	OV
1971	FAM50B	TCGA-61-1743-01A-01R-1568-13	16.8108	1.22559	OV
1972	FAM50B	TCGA-61-1900-01A-01R-1567-13	1.19043	0.0757021	OV
1973	FAM50B	TCGA-61-1907-01A-01R-1567-13	22.164	1.34565	OV
1974	FAM50B	TCGA-61-1910-01A-01R-1567-13	109.107	2.03785	OV
1975	FAM50B	TCGA-61-1911-01A-01R-1567-13	31.4886	1.49815	OV
1976	FAM50B	TCGA-61-1914-01A-01R-1567-13	5.92443	0.772647	OV
1977	FAM50B	TCGA-61-1917-01A-01R-1568-13	31.2764	1.49522	OV
1978	FAM50B	TCGA-61-1918-01A-01R-1568-13	33.5418	1.52559	OV
1979	FAM50B	TCGA-61-1919-01A-01R-1568-13	37.8741	1.57834	OV
1980	FAM50B	TCGA-61-1995-01A-01R-1568-13	17.3122	1.23835	OV
1981	FAM50B	TCGA-61-1998-01A-01R-1568-13	50.027	1.6992	OV
1982	FAM50B	TCGA-61-2000-01A-01R-1568-13	14.7916	1.17001	OV
1983	FAM50B	TCGA-61-2002-01A-01R-1568-13	24.9273	1.39668	OV
1984	FAM50B	TCGA-61-2003-01A-01R-1568-13	5.41942	0.733953	OV
1985	FAM50B	TCGA-61-2008-01A-02R-1568-13	20.2763	1.30699	OV
1986	FAM50B	TCGA-61-2008-02A-01R-1568-13	19.6297	1.29291	OV
1987	FAM50B	TCGA-61-2009-01A-01R-1568-13	10.628	1.02645	OV
1988	FAM50B	TCGA-61-2012-01A-01R-1568-13	2.38935	0.37828	OV
1989	FAM50B	TCGA-61-2016-01A-01R-1568-13	28.7374	1.45845	OV
1990	FAM50B	TCGA-61-2088-01A-01R-1568-13	30.6312	1.48616	OV
1991	FAM50B	TCGA-61-2092-01A-01R-1568-13	30.3875	1.4827	OV
1992	FAM50B	TCGA-61-2094-01A-01R-1568-13	28.7121	1.45807	OV
1993	FAM50B	TCGA-61-2095-01A-01R-1568-13	17.9408	1.25384	OV
1994	FAM50B	TCGA-61-2097-01A-02R-1568-13	15.3412	1.18586	OV
1995	FAM50B	TCGA-61-2098-01A-01R-1568-13	43.8491	1.64196	OV
1996	FAM50B	TCGA-61-2101-01A-01R-1568-13	11.9527	1.07747	OV
1997	FAM50B	TCGA-61-2102-01A-01R-1568-13	44.9125	1.65237	OV
1998	FAM50B	TCGA-61-2104-01A-01R-1568-13	51.7775	1.71414	OV
[truncated: 8,007 more rows]
