# Supplementary material for: Combinatorial CRISPR screen identifies fitness effects of gene paralogues
Source: Nat Commun. 2021 Feb 26;12:1302. doi: 10.1038/s41467-021-21478-9 (PMC7910459; doi:10.1038/s41467-021-21478-9)
Supplement: Supplementary file 10 — Supplementary Data_7 [file 41467_2021_21478_MOESM10_ESM.xlsx]

## Sheet: 7
Supplementary Data 7: Genetic interactions found in this study and their overlapping with other studies.
De Kegel et al., (PLoS Genet. 2019 Oct 25;15(10):e1008466). Supplementary Table 5.
Gonatopoulos Pournatzis et al., (Nat Biotechnol. 2020 May;38(5):638-648)
Gene Pair	This study (Gene pair screened)	This study (hit in screen analysis)	De Kegel (Computationally defined synthetic lethal interaction)	GonatopoulosPournatzis (Gene pair screened)	GonatopoulosPournatzis (Experimentally defined synthetic lethal interaction)
ALAS1_ALAS2	1	1	0	0	0
ALKBH4_ATR	1	1	0	0	0
AP2A1_AP2A2	1	1	0	1	1
ARFGEF1_ARFGEF2	1	1	0	1	1
ARID1A_ARID1B	1	1	1	1	1
ARID4A_ARID4B	1	1	0	0	0
ARPC1A_ARPC1B	1	1	0	0	0
ARPC5_ARPC5L	1	1	0	1	1
ASF1A_ASF1B	1	1	1	0	0
ATP6V1C1_ATP6V1C2	1	1	1	1	0
CCNI_CCNI2	1	1	0	0	0
CCNL1_CCNL2	1	1	1	1	0
CCNT1_CCNT2	1	1	0	1	1
CDK12_CDK13	1	1	0	1	0
CDS1_CDS2	1	1	1	0	0
CHM_CHML	1	1	0	0	0
CHMP1A_CHMP1B	1	1	1	0	0
CLASP1_CLASP2	1	1	0	0	0
CNOT7_CNOT8	1	1	0	1	1
ASPM_CPPED1	1	1	0	0	0
CRK_CRKL	1	1	1	0	0
CSTF2_CSTF2T	1	1	0	0	0
DAGLA_DAGLB	1	1	0	0	0
DCP1A_DCP1B	1	1	0	0	0
DDX39A_DDX39B	1	1	1	0	0
DNAJC6_GAK	1	1	1	0	0
DSN1_HTT	1	1	0	0	0
DSN1_SRRM2	1	1	0	0	0
DYNC1LI1_DYNC1LI2	1	1	1	0	0
DYNLT1_DYNLT3	1	1	1	0	0
EAF1_EAF2	1	1	1	0	0
EGFR_PRKCE	1	1	0	0	0
ELL_ELL2	1	1	0	0	0
EPC1_EPC2	1	1	0	1	0
EXOC3_EXOC3L1	1	1	0	0	0
EXO1_FAH	1	1	0	0	0
FAM50A_FAM50B	1	1	0	0	0
FBXW7_FEN1	1	1	0	0	0
FKBP4_FKBP5	1	1	0	0	0
FNIP1_FNIP2	1	1	0	0	0
G3BP1_G3BP2	1	1	0	0	0
GCFC2_PAXBP1	1	1	0	0	0
ASPM_GNB5	1	1	0	0	0
DSN1_GNPDA2	1	1	0	0	0
CCNB1_GRB10	1	1	0	0	0
DSN1_HOMER3	1	1	0	0	0
HNRNPA2B1_HOMER3	1	1	0	0	0
IDE_NRDC	1	1	0	0	0
IDH3B_IDH3G	1	1	0	0	0
ASPM_INPP5K	1	1	0	0	0
KAT2A_KAT2B	1	1	0	0	0
KMT2A_KMT2B	1	1	0	1	1
LARP1_LARP1B	1	1	0	1	0
LIMK1_LIMK2	1	1	0	1	0
MET_VHL	1	1	0	0	0
EXO1_MLKL	1	1	0	0	0
CCNB1_NAV1	1	1	0	0	0
NCK1_NCK2	1	1	0	0	0
PARP1_RAD21	1	1	0	0	0
PARP1_STAG3	1	1	0	0	0
PARP2_RAD21	1	1	0	0	0
PARP2_STAG3	1	1	0	0	0
PEX5_PEX5L	1	1	0	1	1
CCNB1_PLEKHO1	1	1	0	0	0
PPA1_PPA2	1	1	0	1	0
AC002398.9_PSENEN	1	1	0	0	0
ASPM_PTPRS	1	1	0	0	0
NDUFA9_RAD54L	1	1	0	0	0
PFDN5_RAD54L	1	1	0	0	0
RANBP17_XPO7	1	1	0	0	0
IPO5_RANBP6	1	1	0	0	0
RB1_SKP2	1	1	0	0	0
RHPN1_RHPN2	1	1	0	1	0
EXO1_RIN2	1	1	0	0	0
ASPM_RNF135	1	1	0	0	0
RPP25_RPP25L	1	1	1	0	0
RRAGC_RRAGD	1	1	1	0	0
ASPM_RRAS	1	1	0	0	0
SAR1A_SAR1B	1	1	0	1	1
SCO1_SCO2	1	1	0	0	0
SEC23A_SEC23B	1	1	1	1	1
SEC24A_SEC24B	1	1	0	1	1
SEPHS1_SEPHS2	1	1	0	0	0
SLC25A28_SLC25A37	1	1	1	1	1
SMARCA2_SMARCA4	1	1	1	1	1
SMG1_SMUG1	1	1	0	0	0
SNRPA_SNRPB2	1	1	1	0	0
SRRM2_SRRM3	1	1	0	0	0
EXOC1_STXBP6	1	1	0	0	0
TAF5_TAF5L	1	1	0	0	0
ASRGL1_TASP1	1	1	0	0	0
TLK1_TLK2	1	1	0	1	1
DSN1_TMEM101	1	1	0	0	0
TMEM185A_TMEM185B	1	1	0	0	0
HNRNPA2B1_TNFRSF1A	1	1	0	0	0
TTC7A_TTC7B	1	1	1	1	1
UAP1_UAP1L1	1	1	1	1	1
UPF3A_UPF3B	1	1	0	0	0
USP35_USP38	1	1	0	1	0
USP36_USP42	1	1	0	0	0
PARG_XRCC1	1	1	0	0	0
XYLT1_XYLT2	1	1	1	1	0
YIF1A_YIF1B	1	1	0	1	1
ZC3H4_ZC3H6	1	1	0	0	0
EXO1_ZNF175	1	1	0	0	0
AARS_AARS2	1	0	0	0	0
ABCB6_ABCB7	1	0	0	0	0
ABCF1_ABCF3	1	0	0	0	0
ABHD12_ABHD12B	1	0	0	1	0
ABL1_EGFR	1	0	0	0	0
ABL1_ABL2	1	0	0	1	1
ABTB2_BTBD11	1	0	0	0	0
AC007040.11_TEX261	1	0	0	0	0
ACACA_ACACB	1	0	0	0	0
ACE_CTD-2501B8.1	1	0	0	0	0
ACSF2_ACSF3	1	0	0	0	0
ACSL3_ACSL4	1	0	0	0	0
ADAM10_ADAM17	1	0	0	0	0
ADAMTSL1_ADAMTSL3	1	0	0	1	1
ADAP1_ADAP2	1	0	0	1	0
ADIPOR1_ADIPOR2	1	0	0	0	0
ADSS_ADSSL1	1	0	1	1	1
AFG3L2_SPG7	1	0	0	0	0
AGFG1_AGFG2	1	0	0	0	0
AHR_AHRR	1	0	0	0	0
AK2_AK8	1	0	0	0	0
AK3_AK4	1	0	0	1	1
AKT2_EGFR	1	0	0	0	0
ALK_LTK	1	0	0	0	0
ANKRD11_ANKRD12	1	0	1	1	0
ANKRD55_INVS	1	0	0	0	0
ANKS4B_USH1G	1	0	0	0	0
ANKS6_KIDINS220	1	0	0	0	0
AP000304.12_ATP5O	1	0	0	0	0
APC_APC2	1	0	0	0	0
APH1A_APH1B	1	0	0	1	1
ARFIP1_ARFIP2	1	0	0	0	0
ARHGAP5_ARHGAP35	1	0	0	0	0
ARHGEF11_ARHGEF12	1	0	0	0	0
ARHGEF2_TP53	1	0	0	0	0
ARHGEF3_NET1	1	0	0	0	0
ARHGEF6_ARHGEF7	1	0	1	1	1
ARL6IP5_ASPM	1	0	0	0	0
ARL6IP5_PRAF2	1	0	0	0	0
ADAMTS20_ARPC1B	1	0	0	0	0
ARRDC2_IQGAP3	1	0	0	0	0
ASAH2_ASAH2B	1	0	0	0	0
AMOTL2_ASPM	1	0	0	0	0
ARHGEF10_ASPM	1	0	0	0	0
ARPC1B_ASPM	1	0	0	0	0
ASXL1_ASXL3	1	0	0	0	0
ATAD2_ATAD2B	1	0	0	1	0
ATF7IP_ATF7IP2	1	0	0	0	0
ATG2A_ATG2B	1	0	0	0	0
ATM_PARP1	1	0	0	0	0
ATP6V1B1_ATP6V1B2	1	0	0	0	0
ATP6V1E1_ATP6V1E2	1	0	0	0	0
ATP7A_ATP7B	1	0	0	0	0
ATR_KRAS	1	0	0	0	0
ATR_MYC	1	0	0	0	0
ATR_TP53	1	0	0	0	0
ATXN2_ATXN2L	1	0	0	0	0
AURKA_EGFR	1	0	0	0	0
AURKB_MYC	1	0	0	0	0
AXIN1_AXIN2	1	0	0	1	0
B3GALNT2_B3GALT6	1	0	0	0	0
B9D2_CENPF	1	0	0	0	0
BACH1_BACH2	1	0	0	1	1
BAG3_BAG4	1	0	0	1	1
BANF1_BANF2	1	0	0	0	0
BANK1_PIK3AP1	1	0	0	1	1
BAZ2A_BAZ2B	1	0	0	0	0
BCAR1_EGFR	1	0	0	0	0
BCL11A_BCL11B	1	0	0	0	0
BET1_BET1L	1	0	0	0	0
BICD1_BICD2	1	0	0	0	0
BIVM-ERCC5_ERCC5	1	0	0	0	0
BMP3_GDF10	1	0	0	0	0
BMPER_KCP	1	0	0	0	0
BRCA1_PARP1	1	0	0	0	0
BRCA1_PARP2	1	0	0	0	0
BRCA1_TP53	1	0	0	0	0
BRCA2_PARP1	1	0	0	0	0
BRCA2_PARP2	1	0	0	0	0
BRD7_BRD9	1	0	0	1	0
ARPC1B_BRIP1	1	0	0	0	0
BRMS1_BRMS1L	1	0	0	1	1
BTG3_BTG4	1	0	0	0	0
BZW1_BZW2	1	0	0	0	0
CAB39_CAB39L	1	0	1	1	1
CAD_CPS1	1	0	0	0	0
CADPS_CADPS2	1	0	0	0	0
CALM1_EGFR	1	0	0	0	0
CAMTA1_CAMTA2	1	0	0	0	0
CAND1_CAND2	1	0	1	1	1
CAP1_CAP2	1	0	1	0	0
CAPRIN1_CAPRIN2	1	0	0	1	1
CARS_CARS2	1	0	0	0	0
ASPM_CASKIN1	1	0	0	0	0
CASKIN1_CASKIN2	1	0	0	1	0
CBX7_PRDM9	1	0	0	0	0
CC2D1A_CC2D1B	1	0	0	1	0
CCDC85A_CCDC85C	1	0	0	0	0
CCDC94_CCDC130	1	0	0	0	0
BIRC6_CCNA2	1	0	0	0	0
BLVRA_CCNA2	1	0	0	0	0
CACNA1S_CCNB1	1	0	0	0	0
ASPM_CCND1	1	0	0	0	0
CCNE1_CCNE2	1	0	1	1	0
CCT6A_CCT6B	1	0	0	0	0
CD2AP_SH3KBP1	1	0	0	0	0
CD59_EGFR	1	0	0	0	0
CDC14A_CDC14B	1	0	0	0	0
CDC16_KRAS	1	0	0	0	0
AMOTL2_CDC25C	1	0	0	0	0
ARPC1B_CDC25C	1	0	0	0	0
CDC37_CDC37L1	1	0	0	0	0
CDC25C_CDC42EP3	1	0	0	0	0
CDC6_KRAS	1	0	0	0	0
CDK1_MYC	1	0	0	0	0
CDC25C_CDK14	1	0	0	0	0
CDK8_CDK19	1	0	1	0	0
CDK2_MYC	1	0	0	0	0
CDK4_KRAS	1	0	0	0	0
CDK5R1_CDK5R2	1	0	0	0	0
ARPC1B_CDT1	1	0	0	0	0
ARPC1B_CENPE	1	0	0	0	0
ARPC1B_CENPQ	1	0	0	0	0
CERK_CERKL	1	0	0	0	0
CHEK1_TP53	1	0	0	0	0
CHEK2_TP53	1	0	0	0	0
CHMP2A_CHMP2B	1	0	0	0	0
CHMP3_RNF103-CHMP3	1	0	0	0	0
CHORDC1_ITGB1BP2	1	0	0	0	0
CHSY1_CHSY3	1	0	0	1	0
CLPTM1_CLPTM1L	1	0	0	0	0
CLTC_CLTCL1	1	0	0	1	0
CNGB1_CNGB3	1	0	0	0	0
CNKSR1_CNKSR2	1	0	0	0	0
COG8_RP11-343C2.9	1	0	0	0	0
COPG1_COPG2	1	0	0	1	0
COPS2_PSMD11	1	0	0	0	0
COPS6_PSMD7	1	0	0	0	0
COPS7A_COPS7B	1	0	0	0	0
COPZ1_COPZ2	1	0	0	1	1
COQ10A_COQ10B	1	0	0	1	1
COX4I1_COX4I2	1	0	0	0	0
COX6B1_COX6B2	1	0	1	0	0
CPSF3_CPSF3L	1	0	0	0	0
CPSF6_CPSF7	1	0	0	0	0
CREG1_CREG2	1	0	0	0	0
ADAMTS20_CSDE1	1	0	0	0	0
CDC25C_CSRP1	1	0	0	0	0
CSRP1_MKI67	1	0	0	0	0
CTB-54O9.9_DUS3L	1	0	0	0	0
CTBP1_CTBP2	1	0	0	1	1
CTCF_CTCFL	1	0	0	0	0
CTD-3222D19.2_MED26	1	0	0	0	0
CTNNB1_JUP	1	0	0	0	0
CTPS1_CTPS2	1	0	1	1	1
CUX1_CUX2	1	0	0	1	1
ASPM_CYB5A	1	0	0	0	0
CYB5A_CYB5B	1	0	1	1	0
CDC25C_CYBRD1	1	0	0	0	0
CYFIP1_CYFIP2	1	0	1	0	0
AKR7A2_CYP11B1	1	0	0	0	0
ARHGAP10_CYP11B1	1	0	0	0	0
CENPQ_CYP11B1	1	0	0	0	0
CYTIP_GRASP	1	0	0	0	0
DAB1_DAB2	1	0	0	1	0
DACH1_DACH2	1	0	0	1	0
ASPM_DBNDD2	1	0	0	0	0
CDC25C_DBNDD2	1	0	0	0	0
CENPE_DBNDD2	1	0	0	0	0
ASPM_DCP1B	1	0	0	0	0
DCST1_DCST2	1	0	0	0	0
ARNTL2_DCTPP1	1	0	0	0	0
DDB1_SF3B3	1	0	0	0	0
DDI1_DDI2	1	0	0	0	0
DDX28_DDX47	1	0	1	0	0
DEGS1_DEGS2	1	0	0	0	0
DFNB31_PDZD7	1	0	0	0	0
DGKI_DGKZ	1	0	0	0	0
DHX8_KRAS	1	0	0	0	0
DIMT1_TFB1M	1	0	0	0	0
DISP1_DISP2	1	0	0	0	0
DMRTA2_DMRTB1	1	0	0	0	0
DMXL1_DMXL2	1	0	1	0	0
ASPM_DNASE1L3	1	0	0	0	0
CDH9_DNMT1	1	0	0	0	0
ASPM_DPP7	1	0	0	0	0
ADAMTS19_DSN1	1	0	0	0	0
ALKBH3_DSN1	1	0	0	0	0
ASTN2_DSN1	1	0	0	0	0
CDC42EP1_DSN1	1	0	0	0	0
CYBA_DSN1	1	0	0	0	0
DGKB_DSN1	1	0	0	0	0
DISP1_DSN1	1	0	0	0	0
DPP7_DSN1	1	0	0	0	0
DSN1_FSTL5	1	0	0	0	0
DSN1_KCNH7	1	0	0	0	0
DSP_PLEC	1	0	0	0	0
DTL_EP300	1	0	0	0	0
DTL_PKD1	1	0	0	0	0
CYP11B1_DTX3L	1	0	0	0	0
DUOX1_DUOX2	1	0	0	0	0
DUOXA1_DUOXA2	1	0	0	0	0
DUSP7_EGFR	1	0	0	0	0
DUSP8_DUSP16	1	0	0	1	0
DYNC1I1_DYNC1I2	1	0	0	0	0
DYNLRB1_DYNLRB2	1	0	0	0	0
E2F7_E2F8	1	0	0	1	0
ASPM_EAF1	1	0	0	0	0
CYP11B1_EAF1	1	0	0	0	0
ASPM_ECHDC1	1	0	0	0	0
ECT2_RB1	1	0	0	0	0
EEF1A1_EEF1A2	1	0	0	1	0
EFR3A_EFR3B	1	0	1	0	0
EEF2_EFTUD2	1	0	0	0	0
EGFR_ERBB3	1	0	0	0	0
EGFR_FGFR2	1	0	0	0	0
EGFR_FLNA	1	0	0	0	0
EGFR_KRAS	1	0	0	0	0
EGFR_NEDD9	1	0	0	0	0
EGFR_NOTCH1	1	0	0	0	0
EGFR_PARP1	1	0	0	0	0
EGFR_PARP2	1	0	0	0	0
EGFR_PIK3R1	1	0	0	0	0
EGFR_PIK3R2	1	0	0	0	0
EGFR_PRKACB	1	0	0	0	0
EGFR_PRKCD	1	0	0	0	0
EGFR_PRKCZ	1	0	0	0	0
EGFR_RET	1	0	0	0	0
EGFR_RPS6KA5	1	0	0	0	0
EGFR_SH2D3C	1	0	0	0	0
EGFR_SHC1	1	0	0	0	0
EGFR_SMAD2	1	0	0	0	0
EGFR_STAT3	1	0	0	0	0
EHBP1_EHBP1L1	1	0	0	1	1
EHMT1_EHMT2	1	0	0	0	0
EIF1_EIF1B	1	0	1	1	0
CYP11B1_EIF2S1	1	0	0	0	0
EIF3I_STRAP	1	0	0	0	0
EIF4EBP1_MYC	1	0	0	0	0
CHRNA5_ELMOD3	1	0	0	0	0
EN1_EN2	1	0	0	1	0
ENO1_ENO2	1	0	1	1	1
ADAMTS20_ENOSF1	1	0	0	0	0
ENOX1_ENOX2	1	0	0	1	1
ASPM_EPAS1	1	0	0	0	0
CCNA2_EPAS1	1	0	0	0	0
CDC25C_EPAS1	1	0	0	0	0
CDT1_EPAS1	1	0	0	0	0
ERC1_ERC2	1	0	0	1	1
ERLEC1_OS9	1	0	0	0	0
ERO1A_ERO1B	1	0	0	0	0
ESPN_ESPNL	1	0	0	0	0
ESRP1_ESRP2	1	0	0	1	0
ASPM_ETFB	1	0	0	0	0
ETV6_ETV7	1	0	0	0	0
EVX1_EVX2	1	0	0	0	0
AHNAK_EXO1	1	0	0	0	0
ALCAM_EXO1	1	0	0	0	0
ALKBH3_EXO1	1	0	0	0	0
ARHGEF10_EXO1	1	0	0	0	0
ARPC1B_EXO1	1	0	0	0	0
ATP10D_EXO1	1	0	0	0	0
CAV2_EXO1	1	0	0	0	0
CCND1_EXO1	1	0	0	0	0
CD44_EXO1	1	0	0	0	0
CMTM3_EXO1	1	0	0	0	0
DCP1B_EXO1	1	0	0	0	0
DPP7_EXO1	1	0	0	0	0
EXOC6_EXOC6B	1	0	0	1	1
EXOSC4_EXOSC6	1	0	0	0	0
EZH1_EZH2	1	0	0	0	0
ALKBH4_FAM111A	1	0	0	0	0
CYP11B1_FAM111A	1	0	0	0	0
FAM126A_FAM126B	1	0	1	1	1
FAM135A_FAM135B	1	0	0	0	0
FAM151A_FAM151B	1	0	0	0	0
FAM213A_FAM213B	1	0	0	0	0
FAM57A_FAM57B	1	0	0	0	0
FAM96A_FAM96B	1	0	0	0	0
ACN9_FANCI	1	0	0	0	0
BIN1_FANCI	1	0	0	0	0
CDC42EP3_FANCI	1	0	0	0	0
DBNDD2_FANCI	1	0	0	0	0
DECR1_FANCI	1	0	0	0	0
EFR3A_FANCI	1	0	0	0	0
EPAS1_FANCI	1	0	0	0	0
ASPM_FANCM	1	0	0	0	0
FAT1_FAT4	1	0	0	0	0
FBXW7_MYC	1	0	0	0	0
FEN1_RAD54B	1	0	0	0	0
FERD3L_PTF1A	1	0	0	0	0
FEZ1_FEZ2	1	0	0	0	0
FEZF1_FEZF2	1	0	0	0	0
FGF1_FGF2	1	0	0	1	1
FHOD1_FHOD3	1	0	0	1	1
FIGN_FIGNL1	1	0	0	0	0
FITM1_FITM2	1	0	0	0	0
FLOT1_FLOT2	1	0	0	0	0
CHCHD5_FLVCR1	1	0	0	0	0
FMN1_FMN2	1	0	0	1	0
FANCI_FMNL2	1	0	0	0	0
FNDC3A_FNDC3B	1	0	0	1	0
FOXK1_FOXK2	1	0	0	1	0
FOXN2_FOXN3	1	0	0	1	1
FOXN1_FOXN4	1	0	0	0	0
FRMD1_FRMD6	1	0	0	0	0
FRS2_FRS3	1	0	0	0	0
FRY_FRYL	1	0	0	0	0
FST_FSTL3	1	0	0	1	0
FUT10_FUT11	1	0	0	0	0
CAD_FUT5	1	0	0	0	0
ASPM_FXYD5	1	0	0	0	0
CDT1_FXYD5	1	0	0	0	0
EXO1_FXYD5	1	0	0	0	0
CNTNAP4_FZD6	1	0	0	0	0
G6PD_H6PD	1	0	0	0	0
GABPB1_GABPB2	1	0	1	0	0
GAS2L1_GAS2L2	1	0	0	0	0
BMP15_GDF9	1	0	0	0	0
GIT1_GIT2	1	0	0	0	0
E2F5_GJB4	1	0	0	0	0
CHD7_GLRX2	1	0	0	0	0
GMPPA_GMPPB	1	0	0	0	0
GNAL_GNAS	1	0	0	0	0
GNB2L1_WDR31	1	0	0	0	0
CYP11B1_GNB4	1	0	0	0	0
GNL3_GNL3L	1	0	0	1	0
GOLPH3_GOLPH3L	1	0	0	0	0
GOLT1A_GOLT1B	1	0	0	0	0
GOSR2_RP11-156P1.2	1	0	0	0	0
GPT_GPT2	1	0	0	0	0
CDC25C_GRB10	1	0	0	0	0
FANCI_GRB10	1	0	0	0	0
GRIP1_GRIP2	1	0	0	0	0
GRPEL1_GRPEL2	1	0	0	1	0
GSK3B_MYC	1	0	0	0	0
GXYLT1_GXYLT2	1	0	0	0	0
GYS1_GYS2	1	0	0	0	0
HACL1_ILVBL	1	0	0	0	0
ACAA1_HADHB	1	0	0	0	0
HARS_HARS2	1	0	0	0	0
HCFC1_HCFC2	1	0	0	0	0
HDAC6_HDAC10	1	0	0	0	0
HEATR5A_HEATR5B	1	0	0	1	0
HHAT_HHATL	1	0	0	0	0
HIC1_HIC2	1	0	0	0	0
DBX1_HLX	1	0	0	0	0
HMG20A_HMG20B	1	0	0	0	0
HMGCL_HMGCLL1	1	0	0	0	0
HMGCS1_HMGCS2	1	0	0	0	0
HMOX1_HMOX2	1	0	0	0	0
EXO1_HRH1	1	0	0	0	0
HSPE1-MOB4_MOB4	1	0	0	0	0
HUS1_HUS1B	1	0	0	0	0
DSN1_ICAM3	1	0	0	0	0
IDH1_IDH2	1	0	0	0	0
CDCA7_IER3IP1	1	0	0	0	0
IGF2_TP53	1	0	0	0	0
CHUK_IKBKB	1	0	0	0	0
IL16_PDZD2	1	0	0	1	1
INADL_MPDZ	1	0	0	0	0
DIAPH1_INF2	1	0	0	0	0
DDX26B_INTS6	1	0	0	0	0
IPO13_TNPO3	1	0	0	0	0
IPO7_IPO8	1	0	0	0	0
ISY1_ISY1-RAB43	1	0	0	0	0
EXO1_ITPRIPL2	1	0	0	0	0
ITSN1_ITSN2	1	0	0	0	0
ASPM_IVD	1	0	0	0	0
KALRN_TRIO	1	0	0	0	0
KANSL1_KANSL1L	1	0	0	0	0
INO80D_KANSL2	1	0	0	0	0
KAT6A_KAT6B	1	0	0	0	0
KCNMA1_KCNU1	1	0	0	0	0
KCNT1_KCNT2	1	0	0	0	0
KDM6A_KDM6B	1	0	0	0	0
KDM6A_UTY	1	0	0	0	0
KDM6B_UTY	1	0	0	0	0
KIAA0922_TMEM131	1	0	0	0	0
ARPC1B_KIF15	1	0	0	0	0
GSDMD_KIF15	1	0	0	0	0
KIF13B_KIF15	1	0	0	0	0
DSN1_KIF1C	1	0	0	0	0
CCDC88A_KIF22	1	0	0	0	0
CCND1_KIF22	1	0	0	0	0
KIF6_KIF9	1	0	0	0	0
KIFC2_KIFC3	1	0	0	1	0
KLHDC3_KLHDC10	1	0	0	0	0
KMT2C_KMT2D	1	0	0	0	0
KRAS_MAP3K7	1	0	0	0	0
KRAS_MAPK14	1	0	0	0	0
KRAS_MIS18A	1	0	0	0	0
KRAS_SMC4	1	0	0	0	0
KRAS_STK33	1	0	0	0	0
KRAS_TBK1	1	0	0	0	0
KRAS_TOP1	1	0	0	0	0
KRAS_VDAC1	1	0	0	0	0
KSR1_KSR2	1	0	0	1	1
ARPC1B_L2HGDH	1	0	0	0	0
FANCI_LAMB1	1	0	0	0	0
ASPM_LAMB2	1	0	0	0	0
EXO1_LAMB2	1	0	0	0	0
LARP4_LARP4B	1	0	0	0	0
LATS1_LATS2	1	0	0	0	0
LCMT1_LCMT2	1	0	0	0	0
LCOR_LCORL	1	0	0	1	1
LDB1_LDB2	1	0	0	1	0
LEMD2_LEMD3	1	0	0	0	0
LETM1_LETM2	1	0	0	1	0
FLVCR1_LGALS1	1	0	0	0	0
LIN28A_LIN28B	1	0	0	1	0
LIN54_MTL5	1	0	0	0	0
CDC25C_LIX1L	1	0	0	0	0
LMAN1_LMAN1L	1	0	0	0	0
KIF15_LMBR1L	1	0	0	0	0
LONP1_LONP2	1	0	0	0	0
LPA_PLG	1	0	0	0	0
CCNA2_LPP	1	0	0	0	0
LRBA_NBEA	1	0	0	1	0
LRFN4_POLQ	1	0	0	0	0
FANCI_LRP12	1	0	0	0	0
LRR1_LRRC58	1	0	0	0	0
GNL1_LSG1	1	0	0	0	0
LSM14A_LSM14B	1	0	0	1	1
LSM6_SNRPF	1	0	0	0	0
LTV1_RP3-468K18.7	1	0	0	0	0
ASPM_LYSMD2	1	0	0	0	0
EXO1_LYSMD2	1	0	0	0	0
DST_MACF1	1	0	0	1	0
MAGOH_MAGOHB	1	0	1	0	0
ICK_MAK	1	0	0	0	0
CDNF_MANF	1	0	0	0	0
MAP1A_MAP1B	1	0	0	0	0
MAP4_TP53	1	0	0	0	0
MAPK1_MYC	1	0	0	0	0
MAPK8IP1_MAPK8IP2	1	0	0	0	0
MAPK8IP3_SPAG9	1	0	0	0	0
MAPKAPK2_TP53	1	0	0	0	0
MAPKBP1_WDR62	1	0	0	1	1
MAP2_MAPT	1	0	0	0	0
CYP11B1_MARVELD1	1	0	0	0	0
MAT1A_MAT2A	1	0	0	1	0
MCCC2_PCCB	1	0	0	0	0
AASS_MCM2	1	0	0	0	0
CD44_MCM2	1	0	0	0	0
CMTM3_MCM2	1	0	0	0	0
DBNDD2_MCM2	1	0	0	0	0
FXYD5_MCM2	1	0	0	0	0
GBP3_MCM2	1	0	0	0	0
GLI3_MCM2	1	0	0	0	0
GRB10_MCM2	1	0	0	0	0
HTATIP2_MCM2	1	0	0	0	0
LIX1L_MCM2	1	0	0	0	0
MCM2_MCM9	1	0	0	0	0
MCM4_MCM8	1	0	0	0	0
CCND1_MCM7	1	0	0	0	0
FAM111A_MCM7	1	0	0	0	0
MCTP1_MCTP2	1	0	0	1	1
MED12_MED12L	1	0	0	0	0
MED13_MED13L	1	0	0	1	1
MEGF9_USH2A	1	0	0	0	0
MEOX1_MEOX2	1	0	0	0	0
MET_TP53	1	0	0	0	0
MGAT1_POMGNT1	1	0	0	0	0
MIA2_RP11-407N17.3	1	0	0	0	0
MIB1_MIB2	1	0	1	0	0
MICU1_MICU3	1	0	0	0	0
MLF1_MLF2	1	0	0	0	0
ASPM_MLH1	1	0	0	0	0
CYP11B1_MLH1	1	0	0	0	0
MLH1_PINK1	1	0	0	0	0
MLH1_POLG	1	0	0	0	0
CYP11B1_MLH3	1	0	0	0	0
ASPM_MLKL	1	0	0	0	0
MCM2_MLKL	1	0	0	0	0
MLLT6_MLLT10	1	0	0	1	0
MMD_MMD2	1	0	0	0	0
ARPC1B_MND1	1	0	0	0	0
DBNDD2_MND1	1	0	0	0	0
GLI3_MND1	1	0	0	0	0
ASPM_MOCS1	1	0	0	0	0
MON1A_MON1B	1	0	0	0	0
MORF4L1_MORF4L2	1	0	1	0	0
MOV10_MOV10L1	1	0	0	0	0
MPRIP_TRIOBP	1	0	0	1	1
MRPL17_SI	1	0	0	0	0
MSH2_PINK1	1	0	0	0	0
MSH2_POLB	1	0	0	0	0
MSH6_PINK1	1	0	0	0	0
MTCL1_SOGA1	1	0	0	0	0
DMBT1_MTIF2	1	0	0	0	0
MTMR3_MTMR4	1	0	0	1	0
MTOR_PTEN	1	0	0	0	0
MTOR_VHL	1	0	0	0	0
ASPM_MVP	1	0	0	0	0
EXO1_MVP	1	0	0	0	0
FLVCR1_MVP	1	0	0	0	0
KIF15_MYC	1	0	0	0	0
ASPM_MYD88	1	0	0	0	0
HNRNPM_MYEF2	1	0	0	0	0
CDC25C_MYO1B	1	0	0	0	0
MYT1_TP53	1	0	0	0	0
NAA10_NAA11	1	0	0	0	0
NAA15_NAA16	1	0	0	1	0
NAB1_NAB2	1	0	0	1	0
ASPM_NAGPA	1	0	0	0	0
NAMPT_PARP1	1	0	0	0	0
NAMPT_PARP2	1	0	0	0	0
NAPA_NAPB	1	0	0	0	0
NARF_NARFL	1	0	0	0	0
NBEAL1_NBEAL2	1	0	0	1	1
NCAM1_NCAM2	1	0	0	0	0
AHNAK_NCAPH	1	0	0	0	0
ALKBH3_NCAPH	1	0	0	0	0
ATP10D_NCAPH	1	0	0	0	0
ATXN1_NCAPH	1	0	0	0	0
CAV1_NCAPH	1	0	0	0	0
CAV2_NCAPH	1	0	0	0	0
CD44_NCAPH	1	0	0	0	0
CD9_NCAPH	1	0	0	0	0
CDK14_NCAPH	1	0	0	0	0
CMTM3_NCAPH	1	0	0	0	0
CSRP1_NCAPH	1	0	0	0	0
CYB5A_NCAPH	1	0	0	0	0
DBNDD2_NCAPH	1	0	0	0	0
DCP1B_NCAPH	1	0	0	0	0
DPP7_NCAPH	1	0	0	0	0
EMP3_NCAPH	1	0	0	0	0
EPDR1_NCAPH	1	0	0	0	0
FAH_NCAPH	1	0	0	0	0
FARP1_NCAPH	1	0	0	0	0
FNBP1_NCAPH	1	0	0	0	0
FXYD5_NCAPH	1	0	0	0	0
FYN_NCAPH	1	0	0	0	0
GLI3_NCAPH	1	0	0	0	0
ICAM3_NCAPH	1	0	0	0	0
IVD_NCAPH	1	0	0	0	0
LGALS1_NCAPH	1	0	0	0	0
LGALS3BP_NCAPH	1	0	0	0	0
LHFP_NCAPH	1	0	0	0	0
LIMCH1_NCAPH	1	0	0	0	0
LRP10_NCAPH	1	0	0	0	0
LRP12_NCAPH	1	0	0	0	0
LYSMD2_NCAPH	1	0	0	0	0
MGLL_NCAPH	1	0	0	0	0
MLKL_NCAPH	1	0	0	0	0
MVP_NCAPH	1	0	0	0	0
MYADM_NCAPH	1	0	0	0	0
MYC_NCAPH	1	0	0	0	0
NAP1L5_NCAPH	1	0	0	0	0
NCAPH_PCDH15	1	0	0	0	0
ASPM_NCEH1	1	0	0	0	0
CDC25C_NCEH1	1	0	0	0	0
KIF22_NCEH1	1	0	0	0	0
MND1_NCEH1	1	0	0	0	0
NCKAP1_NCKAP1L	1	0	1	0	0
NCOA7_OXR1	1	0	0	0	0
NCOR1_NCOR2	1	0	1	1	0
NDE1_NDEL1	1	0	1	1	1
CTC-260F20.3_NDUFA13	1	0	0	0	0
CYP11B1_NDUFA2	1	0	0	0	0
KIF15_NDUFA9	1	0	0	0	0
NEB_NEBL	1	0	0	0	0
ASPM_NEK6	1	0	0	0	0
CYP11B1_NEK6	1	0	0	0	0
EXO1_NEK6	1	0	0	0	0
NCAPH_NEK6	1	0	0	0	0
CYP11B1_NEK9	1	0	0	0	0
NETO1_NETO2	1	0	0	0	0
NEURL1_NEURL1B	1	0	0	0	0
NFKB1_NFKB2	1	0	0	0	0
NFX1_NFXL1	1	0	0	0	0
NIPBL_PARP1	1	0	0	0	0
NKAP_NKAPL	1	0	0	0	0
CENPF_NLRX1	1	0	0	0	0
EXO1_NLRX1	1	0	0	0	0
ASPM_NME3	1	0	0	0	0
NME7_NME8	1	0	0	0	0
NMT1_NMT2	1	0	1	0	0
ASPM_NNT	1	0	0	0	0
BMP3_NODAL	1	0	0	0	0
control_control (these are non-targ controls together)_Non_Non_RND_RND_Tar_Tar	1	0	0	0	0
ABCC12_NOP56	1	0	0	0	0
NOVA1_NOVA2	1	0	0	1	0
CLOCK_NPAS2	1	0	0	1	0
NPC1_NPC1L1	1	0	0	0	0
ASPM_NPDC1	1	0	0	0	0
DSN1_NPDC1	1	0	0	0	0
EXO1_NPDC1	1	0	0	0	0
NCAPH_NPDC1	1	0	0	0	0
LAP3_NPEPL1	1	0	0	0	0
EGFL6_NPNT	1	0	0	0	0
BSG_NPTN	1	0	0	0	0
CYP11B1_NR1D2	1	0	0	0	0
NEB_NRAP	1	0	0	0	0
NUBP1_NUBPL	1	0	0	0	0
NUDC_NUDCD3	1	0	0	0	0
MCM7_NUDT12	1	0	0	0	0
NUMB_NUMBL	1	0	0	1	0
NUP210_NUP210L	1	0	0	0	0
NXT1_NXT2	1	0	1	0	0
OBSCN_OBSL1	1	0	0	0	0
MARVELD2_OCEL1	1	0	0	0	0
ASPM_OSBPL10	1	0	0	0	0
ASPM_OXCT1	1	0	0	0	0
EXO1_P4HTM	1	0	0	0	0
PACS1_PACS2	1	0	0	1	0
PAK3_TP53	1	0	0	0	0
ASPM_PAM	1	0	0	0	0
PAPSS1_PAPSS2	1	0	1	1	1
PAQR3_PAQR4	1	0	0	0	0
PARD3_PARD3B	1	0	0	0	0
PARP1_PARP2	1	0	0	1	1
PARP1_RAD51	1	0	0	0	0
PARP1_SMC1A	1	0	0	0	0
PARP1_SMC3	1	0	0	0	0
PARP1_STAG1	1	0	0	0	0
PARP2_SMC1A	1	0	0	0	0
PARP2_SMC3	1	0	0	0	0
PARP2_STAG1	1	0	0	0	0
ASPM_PARP3	1	0	0	0	0
PATL1_PATL2	1	0	0	0	0
PCBD1_PCBD2	1	0	0	0	0
CYP11B1_PCMT1	1	0	0	0	0
CCNA2_PCNXL2	1	0	0	0	0
MND1_PCNXL2	1	0	0	0	0
PDCD2_PDCD2L	1	0	0	0	0
PDE3A_PDE3B	1	0	0	0	0
PDS5A_PDS5B	1	0	1	1	1
PDZD3_PDZK1	1	0	0	0	0
KIF15_PFDN5	1	0	0	0	0
PFDN5_PRKDC	1	0	0	0	0
CDC25C_PFN2	1	0	0	0	0
NCAPH_PGBD1	1	0	0	0	0
PGK1_PGK2	1	0	0	0	0
PGM1_PGM5	1	0	0	0	0
ASPM_PHF11	1	0	0	0	0
PHF20_PHF20L1	1	0	0	1	0
E2F8_PHLDA3	1	0	0	0	0
PHLDB1_PHLDB2	1	0	0	0	0
PHLPP1_PHLPP2	1	0	0	0	0
MLF1_PIF1	1	0	0	0	0
NCEH1_PIF1	1	0	0	0	0
PFN2_PIF1	1	0	0	0	0
LGMN_PIGK	1	0	0	0	0
IQGAP3_PKN3	1	0	0	0	0
PLA2G12A_PLA2G12B	1	0	0	0	0
PLD1_PLD2	1	0	0	0	0
PLEKHA5_PLEKHA7	1	0	0	0	0
PLEKHG5_PLEKHG6	1	0	0	0	0
CDC25C_PLEKHO1	1	0	0	0	0
PLK1_TP53	1	0	0	0	0
PLPP6_PLPP7	1	0	0	0	0
PLXDC1_PLXDC2	1	0	0	0	0
PMM1_PMM2	1	0	1	1	0
PMPCA_UQCRC2	1	0	0	0	0
MFSD10_PNO1	1	0	0	0	0
OGFR_PNO1	1	0	0	0	0
POGZ_ZNF280D	1	0	0	1	0
CSRP1_POLE2	1	0	0	0	0
DBNDD2_POLE2	1	0	0	0	0
PCNXL2_POLE2	1	0	0	0	0
NFYC_POLE4	1	0	0	0	0
ASPM_POLL	1	0	0	0	0
DSN1_POLL	1	0	0	0	0
NCAPH_POLL	1	0	0	0	0
POLR2B_POLR3B	1	0	0	0	0
POLR2A_POLR3A	1	0	0	0	0
POMT1_POMT2	1	0	0	0	0
CCDC88A_POP7	1	0	0	0	0
DDX21_POP7	1	0	0	0	0
EAF1_POP7	1	0	0	0	0
ELOVL5_POP7	1	0	0	0	0
FAM111A_POP7	1	0	0	0	0
KIAA1586_POP7	1	0	0	0	0
KLHL5_POP7	1	0	0	0	0
POP7_PRKDC	1	0	0	0	0
POU6F1_POU6F2	1	0	0	0	0
PPAN_PPAN-P2RY11	1	0	0	0	0
PPIB_SPTA1	1	0	0	0	0
CWC27_PPIL4	1	0	0	0	0
PPM1E_PPM1F	1	0	0	1	0
PPP1R8_SLC4A1AP	1	0	0	0	0
PPP2R1A_PPP2R1B	1	0	0	0	0
PPP4R3A_PPP4R3B	1	0	0	0	0
PPIL2_PPWD1	1	0	0	0	0
CSMD3_PRC1	1	0	0	0	0
DBNDD2_PRC1	1	0	0	0	0
MECOM_PRDM16	1	0	0	1	1
ASPM_PRICKLE4	1	0	0	0	0
PRKAA1_TP53	1	0	0	0	0
PRKAB1_PRKAB2	1	0	0	0	0
NCAPH_PRKCZ	1	0	0	0	0
KIF15_PRNP	1	0	0	0	0
PROX1_PROX2	1	0	0	0	0
PRPF18_RP11-295P9.13	1	0	0	0	0
PRPF40A_PRPF40B	1	0	0	1	0
PPP1R10_PRR3	1	0	0	0	0
PSEN1_PSEN2	1	0	0	1	1
CTB-50L17.10_PSIP1	1	0	0	0	0
PSMB6_PSMB9	1	0	0	0	0
PTCH1_PTCH2	1	0	0	1	1
PTDSS1_PTDSS2	1	0	1	0	0
EXO1_PTPN21	1	0	0	0	0
NCAPH_PTPN21	1	0	0	0	0
KIF15_PTPRA	1	0	0	0	0
PTPRN_PTPRN2	1	0	0	0	0
NCAPH_PTRF	1	0	0	0	0
PUM1_PUM2	1	0	0	1	0
PUS7_PUS7L	1	0	0	0	0
PXDN_PXDNL	1	0	0	0	0
PYGO1_PYGO2	1	0	0	0	0
RAB11FIP3_RAB11FIP4	1	0	0	0	0
EXO1_RAB31	1	0	0	0	0
NCAPH_RAB31	1	0	0	0	0
PGGT1B_RABGGTB	1	0	0	0	0
RAD21_RAD21L1	1	0	0	0	0
DBNDD2_RAD54L	1	0	0	0	0
DECR1_RAD54L	1	0	0	0	0
LMBR1L_RAD54L	1	0	0	0	0
RAD9A_RAD9B	1	0	0	1	0
BUB3_RAE1	1	0	0	0	0
RANBP9_RANBP10	1	0	0	1	0
APBB1IP_RAPH1	1	0	0	0	0
RARS_RARS2	1	0	1	0	0
RB1_TOP2A	1	0	0	0	0
RBM14_RBM14-RBM4	1	0	0	0	0
RBMXL2_RBMXL3	1	0	0	0	0
RBPJ_RBPJL	1	0	0	0	0
RBPMS_RBPMS2	1	0	0	0	0
RC3H1_RC3H2	1	0	0	1	1
ADAMTS20_RCAN3	1	0	0	0	0
RCC1_RPGR	1	0	0	0	0
RCL1_RTCA	1	0	0	0	0
ATN1_RERE	1	0	0	0	0
RFX5_RFX7	1	0	0	1	1
RGS12_RGS14	1	0	0	0	0
RHBDF1_RHBDF2	1	0	0	1	0
DSN1_RHOC	1	0	0	0	0
RHOT1_RHOT2	1	0	0	1	0
RIC8A_RIC8B	1	0	0	1	0
ASPM_RIN2	1	0	0	0	0
RIOK1_RIOK3	1	0	0	0	0
FANCI_RND3	1	0	0	0	0
POLQ_RNF130	1	0	0	0	0
RNF139_RNF145	1	0	0	0	0
RING1_RNF2	1	0	0	0	0
CYP11B1_ROBO3	1	0	0	0	0
NFS1_RP1-309K20.6	1	0	0	0	0
PSMA2_RP11-111K18.1	1	0	0	0	0
PSMA1_RP11-140L24.4	1	0	0	0	0
AMDHD2_RP11-20I23.3	1	0	0	0	0
COG8_RP11-343C2.12	1	0	0	0	0
RP11-343C2.7_TMED6	1	0	0	0	0
RP11-432B6.3_TRIM59	1	0	0	0	0
DCAF11_RP11-468E2.6	1	0	0	0	0
IER3IP1_RP11-49K24.6	1	0	0	0	0
NOS1AP_RP11-565P22.6	1	0	0	0	0
PDCD2L_RP11-618P17.4	1	0	0	0	0
CNPY2_RP11-977G19.10	1	0	0	0	0
RNASEH1_RP13-512J5.1	1	0	0	0	0
ADSL_RP5-1042K10.14	1	0	0	0	0
RPA2_RPA4	1	0	0	0	0
RPL10_RPL10L	1	0	0	0	0
RPL17_RPL17-C18orf32	1	0	0	0	0
RPL3_RPL3L	1	0	0	0	0
RPL7_RPL7L1	1	0	0	0	0
E2F5_RPS6KA4	1	0	0	0	0
FLVCR1_RPS6KA4	1	0	0	0	0
LYPLAL1_RPS6KA4	1	0	0	0	0
EXO1_RRAS	1	0	0	0	0
NCAPH_RRAS	1	0	0	0	0
CNTNAP4_RRBP1	1	0	0	0	0
KIAA1586_RRBP1	1	0	0	0	0
RRM2_RRM2B	1	0	0	0	0
RRP1_RRP1B	1	0	1	0	0
RRP9_TEP1	1	0	0	0	0
RTN4IP1_TP53I3	1	0	0	0	0
FYCO1_RUFY4	1	0	0	0	0
RUSC1_RUSC2	1	0	0	0	0
CENPE_S100A10	1	0	0	0	0
DNMT1_S100A10	1	0	0	0	0
MCM2_S100A10	1	0	0	0	0
FANCI_S100A16	1	0	0	0	0
SAMD10_SAMD12	1	0	0	1	0
SAMD4A_SAMD4B	1	0	1	1	1
SAMD7_SAMD11	1	0	0	0	0
SBF1_SBF2	1	0	0	0	0
SBNO1_SBNO2	1	0	0	0	0
SCAF4_SCAF8	1	0	0	1	1
CDC25C_SCHIP1	1	0	0	0	0
LRRC7_SCRIB	1	0	0	0	0
SCYL1_SCYL3	1	0	0	0	0
SDC1_SDC3	1	0	0	0	0
CYP11B1_SDSL	1	0	0	0	0
SEC11A_SEC11C	1	0	0	1	0
DDHD2_SEC23IP	1	0	0	1	1
SEC31A_SEC31B	1	0	0	1	1
SEC61A1_SEC61A2	1	0	0	1	1
ASPM_SERPINB6	1	0	0	0	0
NCAPH_SERPINB6	1	0	0	0	0
SETDB1_SETDB2	1	0	0	0	0
ASPM_SFXN3	1	0	0	0	0
SGK2_TP53	1	0	0	0	0
SHCBP1_SHCBP1L	1	0	0	0	0
FGFR1OP2_SIKE1	1	0	0	0	0
SIN3A_SIN3B	1	0	0	1	0
KIF15_SIRT2	1	0	0	0	0
SIRT2_SIRT3	1	0	0	0	0
SIRT6_SIRT7	1	0	0	0	0
SIX4_SIX5	1	0	0	1	1
ADAMTS20_SKAP2	1	0	0	0	0
SKI_SKIL	1	0	0	0	0
SKIV2L_SKIV2L2	1	0	0	0	0
SKOR1_SKOR2	1	0	0	0	0
OGFR_SLBP	1	0	0	0	0
SLC11A1_SLC11A2	1	0	0	0	0
CYP11B1_SLC16A1	1	0	0	0	0
SLC25A2_SLC25A15	1	0	0	0	0
SLC30A1_SLC30A10	1	0	0	0	0
SLC31A1_SLC31A2	1	0	0	0	0
SLC35B1_SLC35B2	1	0	0	0	0
SLC35B1_SLC35B3	1	0	0	0	0
SLC35F3_SLC35F4	1	0	0	0	0
SMAP1_SMAP2	1	0	0	0	0
ASPM_SMARCA4	1	0	0	0	0
DSN1_SMARCA4	1	0	0	0	0
NCAPH_SMARCA4	1	0	0	0	0
SMARCA1_SMARCA5	1	0	1	0	0
SMARCC1_SMARCC2	1	0	0	0	0
SMC1A_SMC1B	1	0	0	0	0
CD320_SMC4	1	0	0	0	0
CHCHD5_SMC4	1	0	0	0	0
NAGPA_SMC4	1	0	0	0	0
CEP170_SMUG1	1	0	0	0	0
PICALM_SNAP91	1	0	0	0	0
MELK_SNRK	1	0	0	0	0
ASCC3_SNRNP200	1	0	0	0	0
SNRNP35_SNRNP70	1	0	0	0	0
ADAMTS12_SNRPB	1	0	0	0	0
ATR_SNRPB	1	0	0	0	0
BBX_SNRPB	1	0	0	0	0
BLVRA_SNRPB	1	0	0	0	0
CACNA1C_SNRPB	1	0	0	0	0
CACNA1S_SNRPB	1	0	0	0	0
CSTF2T_SNRPB	1	0	0	0	0
DNAH8_SNRPB	1	0	0	0	0
DTX3L_SNRPB	1	0	0	0	0
GRB10_SNRPB	1	0	0	0	0
HECTD2_SNRPB	1	0	0	0	0
HIVEP2_SNRPB	1	0	0	0	0
HIVEP3_SNRPB	1	0	0	0	0
HLTF_SNRPB	1	0	0	0	0
MYD88_SNRPB	1	0	0	0	0
NCEH1_SNRPB	1	0	0	0	0
NLRP3_SNRPB	1	0	0	0	0
SLC38A1_SNRPB	1	0	0	0	0
SNRPB_SNRPN	1	0	0	0	0
MCM7_SNX24	1	0	0	0	0
CDT1_SOAT1	1	0	0	0	0
FANCI_SOAT1	1	0	0	0	0
MND1_SOAT1	1	0	0	0	0
POP7_SOAT1	1	0	0	0	0
SOAT1_SOAT2	1	0	0	0	0
SOCS4_SOCS5	1	0	0	1	0
SORBS1_SORBS2	1	0	0	1	0
SOS1_SOS2	1	0	0	1	1
MCM2_SP110	1	0	0	0	0
MCM7_SP110	1	0	0	0	0
POP7_SP110	1	0	0	0	0
SPARC_SPARCL1	1	0	0	1	1
SPECC1_SPECC1L	1	0	0	1	1
SPHK1_SPHK2	1	0	0	0	0
ASPM_SPIRE1	1	0	0	0	0
SPIRE1_SPIRE2	1	0	0	1	1
SPON1_THSD7A	1	0	0	0	0
RANBP9_SPRYD3	1	0	0	0	0
SPTA1_SPTAN1	1	0	0	0	0
SPTLC2_SPTLC3	1	0	0	1	0
CYP11B1_SPTY2D1	1	0	0	0	0
SREBF1_SREBF2	1	0	0	0	0
CTC-487M23.8_SRP19	1	0	0	0	0
SREK1_SRSF11	1	0	0	1	1
SS18_SS18L1	1	0	0	1	1
STAM_STAM2	1	0	0	1	1
STAU1_STAU2	1	0	0	1	1
STIM1_STIM2	1	0	0	0	0
ASPM_STK11	1	0	0	0	0
OXSR1_STK39	1	0	0	0	0
STON1_STON1-GTF2A1L	1	0	0	0	0
STRIP1_STRIP2	1	0	1	1	0
STT3A_STT3B	1	0	0	0	0
SUCLA2_SUCLG2	1	0	0	0	0
ASPM_SUSD1	1	0	0	0	0
MUC4_SUSD2	1	0	0	0	0
ASPM_SYDE1	1	0	0	0	0
SYNJ1_SYNJ2	1	0	0	0	0
SYS1_SYS1-DBNDD2	1	0	0	0	0
SYT12_SYT13	1	0	0	0	0
TADA2A_TADA2B	1	0	0	0	0
TAF1D_ZNF536	1	0	0	0	0
TAF1_TAF1L	1	0	0	0	0
TAF4_TAF4B	1	0	0	1	1
TAF9_TAF9B	1	0	0	0	0
ARHGAP20_TAGAP	1	0	0	0	0
TANC1_TANC2	1	0	0	1	0
DSN1_TANC2	1	0	0	0	0
MCM2_TANC2	1	0	0	0	0
DAZAP1_TARDBP	1	0	0	0	0
TATDN1_TATDN2	1	0	0	0	0
TBC1D1_TBC1D4	1	0	0	1	0
NCAPH_TBC1D2	1	0	0	0	0
RP11-20I23.1_TBC1D24	1	0	0	0	0
ASPM_TBL3	1	0	0	0	0
TBP_TBPL2	1	0	0	0	0
ASPM_TCEA2	1	0	0	0	0
CCNA2_TCEA2	1	0	0	0	0
CDC25C_TCEA2	1	0	0	0	0
FANCI_TCEA2	1	0	0	0	0
MND1_TCEA2	1	0	0	0	0
NCAPH_TCEA2	1	0	0	0	0
PRC1_TCEA2	1	0	0	0	0
SNRPB_TCF7L2	1	0	0	0	0
TDRD6_TDRD15	1	0	0	0	0
TECR_TECRL	1	0	0	0	0
ASPM_TEX264	1	0	0	0	0
NCAPH_TGFB1	1	0	0	0	0
NCAPH_TGFB1I1	1	0	0	0	0
POSTN_TGFBI	1	0	0	0	0
ASPM_TGFBR2	1	0	0	0	0
CYP11B1_THRAP3	1	0	0	0	0
TICAM2_TMED7-TICAM2	1	0	0	0	0
TIMM23_TIMM23B	1	0	0	0	0
TINAG_TINAGL1	1	0	0	0	0
TJP1_TJP2	1	0	0	0	0
TLN1_TLN2	1	0	0	1	0
TM2D1_TM2D3	1	0	0	0	0
EXO1_TMEM136	1	0	0	0	0
NCAPH_TMEM136	1	0	0	0	0
TMEM161A_TMEM161B	1	0	0	0	0
TMEM30A_TMEM30B	1	0	0	0	0
DSN1_TMEM54	1	0	0	0	0
FANCI_TMEM64	1	0	0	0	0
TMEM9_TMEM9B	1	0	0	0	0
NCAPH_TNFRSF10B	1	0	0	0	0
ASPM_TNFRSF12A	1	0	0	0	0
TNK1_TNK2	1	0	0	1	0
TNPO1_TNPO2	1	0	0	1	1
TOB1_TOB2	1	0	0	1	0
TOMM40_TOMM40L	1	0	0	1	0
TOP1_TOP1MT	1	0	0	1	0
TOP2A_TOP2B	1	0	0	1	0
TOP3A_TOP3B	1	0	0	0	0
MCM2_TP53	1	0	0	0	0
TP53_WEE1	1	0	0	0	0
TP53INP1_TP53INP2	1	0	0	1	0
TPST1_TPST2	1	0	0	1	0
TRAK1_TRAK2	1	0	0	1	0
TRAPPC3_TRAPPC3L	1	0	0	0	0
ELMSAN1_TRERF1	1	0	0	0	0
CYP11B1_TRIM14	1	0	0	0	0
IQGAP3_TRIM14	1	0	0	0	0
COL20A1_TRIM21	1	0	0	0	0
PIGQ_TRIM59	1	0	0	0	0
HECTD1_TRIP12	1	0	0	0	0
EXO1_TSPAN13	1	0	0	0	0
NCAPH_TSPO	1	0	0	0	0
TTBK1_TTBK2	1	0	0	0	0
TTLL4_TTLL11	1	0	0	0	0
EXO1_TUBB6	1	0	0	0	0
KIF21B_TUBG1	1	0	0	0	0
TUBGCP2_TUBGCP3	1	0	0	0	0
EEFSEC_TUFM	1	0	0	0	0
TWF1_TWF2	1	0	0	1	0
CYP11B1_TXNDC9	1	0	0	0	0
TXNL4A_TXNL4B	1	0	0	0	0
ARNTL2_TYMS	1	0	0	0	0
CHD7_TYMS	1	0	0	0	0
DFNA5_TYMS	1	0	0	0	0
GLI3_TYMS	1	0	0	0	0
KCNK1_TYMS	1	0	0	0	0
LYN_TYMS	1	0	0	0	0
LYPLAL1_TYMS	1	0	0	0	0
NCEH1_TYMS	1	0	0	0	0
PFN2_TYMS	1	0	0	0	0
SCRN1_TYMS	1	0	0	0	0
SEMA3C_TYMS	1	0	0	0	0
SGCE_TYMS	1	0	0	0	0
SKAP2_TYMS	1	0	0	0	0
TMEM117_TYMS	1	0	0	0	0
TRIP6_TYMS	1	0	0	0	0
TSPAN13_TYMS	1	0	0	0	0
MOCS3_UBA5	1	0	0	0	0
UBAP2_UBAP2L	1	0	0	0	0
EXO1_UBE2E2	1	0	0	0	0
ASPM_UBE2L6	1	0	0	0	0
CYP11B1_UBE2L6	1	0	0	0	0
KIF15_UBE2L6	1	0	0	0	0
UBE2C_UBE2U	1	0	0	0	0
UBE2V1_UBE2V2	1	0	0	1	0
UBN1_UBN2	1	0	0	0	0
UCK2_UCKL1	1	0	0	0	0
U2AF2_UHMK1	1	0	0	0	0
ULK1_ULK2	1	0	0	1	0
UNC119_UNC119B	1	0	0	1	1
UNC45A_UNC45B	1	0	0	0	0
PMPCB_UQCRC1	1	0	0	0	0
USP5_USP13	1	0	0	0	0
USP16_USP45	1	0	0	1	1
USP53_USP54	1	0	0	0	0
USP6_USP6NL	1	0	0	0	0
HS2ST1_UST	1	0	0	0	0
UTP14A_UTP14C	1	0	0	0	0
DMD_UTRN	1	0	0	0	0
PIF1_VAMP8	1	0	0	0	0
VANGL1_VANGL2	1	0	0	0	0
VARS_VARS2	1	0	0	0	0
SPATA5L1_VCP	1	0	0	0	0
NCAPH_VIM	1	0	0	0	0
VPS26A_VPS26B	1	0	1	0	0
TGFBRAP1_VPS39	1	0	0	0	0
ARPC1B_VRK1	1	0	0	0	0
WAS_WASL	1	0	0	0	0
CCDC109B_WBSCR16	1	0	0	0	0
CHCHD5_WDHD1	1	0	0	0	0
MOSPD3_WDHD1	1	0	0	0	0
WDR12_WDR37	1	0	0	0	0
WDR7_WDR72	1	0	0	0	0
DCAF6_WDTC1	1	0	0	0	0
WEE1_WEE2	1	0	0	0	0
VWDE_WIF1	1	0	0	0	0
WSB1_WSB2	1	0	0	1	1
WWTR1_YAP1	1	0	0	0	0
AOX1_XDH	1	0	0	0	0
ATP6V0E1_XPO1	1	0	0	0	0
CHCHD10_XPO1	1	0	0	0	0
EGLN2_XPO1	1	0	0	0	0
HOMER3_XPO1	1	0	0	0	0
ICAM3_XPO1	1	0	0	0	0
MVD_XPO1	1	0	0	0	0
MVP_XPO1	1	0	0	0	0
NME3_XPO1	1	0	0	0	0
RRP7A_XPO1	1	0	0	0	0
TRIM47_XPO1	1	0	0	0	0
TSPO_XPO1	1	0	0	0	0
POP7_XRN2	1	0	0	0	0
XRN2_XYLT2	1	0	0	0	0
YIPF1_YIPF2	1	0	0	1	1
YIPF5_YIPF7	1	0	0	0	0
POP7_YTHDC2	1	0	0	0	0
ZBTB10_ZBTB46	1	0	0	0	0
ZBTB2_ZBTB25	1	0	0	0	0
BACH1_ZBTB44	1	0	0	0	0
ZDHHC13_ZDHHC17	1	0	0	0	0
NCAPH_ZDHHC2	1	0	0	0	0
ZEB1_ZEB2	1	0	0	0	0
FLVCR1_ZFPL1	1	0	0	0	0
SMC4_ZFPL1	1	0	0	0	0
TRAF5_ZFPL1	1	0	0	0	0
ZFR_ZFR2	1	0	0	1	0
ZMIZ1_ZMIZ2	1	0	0	1	1
MCM2_ZNF175	1	0	0	0	0
POP7_ZNF175	1	0	0	0	0
MCM7_ZNF264	1	0	0	0	0
POP7_ZNF264	1	0	0	0	0
RUVBL1_ZNF264	1	0	0	0	0
SNRPB_ZNF268	1	0	0	0	0
PRDM8_ZNF488	1	0	0	0	0
CYP11B1_ZNF512	1	0	0	0	0
ZNF142_ZNF513	1	0	0	0	0
POP7_ZNF550	1	0	0	0	0
NCAPH_ZNF559	1	0	0	0	0
ASPM_ZNF597	1	0	0	0	0
NCAPH_ZNF597	1	0	0	0	0
PRDM1_ZNF683	1	0	0	0	0
ASPM_ZNF747	1	0	0	0	0
SNRPB_ZNF75A	1	0	0	0	0
IQGAP3_ZNF766	1	0	0	0	0
ASPM_ZNF785	1	0	0	0	0
GLRX2_ZNF785	1	0	0	0	0
MCM2_ZNF83	1	0	0	0	0
ZNRF1_ZNRF2	1	0	0	0	0
CENPF_ZSWIM3	1	0	0	0	0
WDHD1_ZSWIM3	1	0	0	0	0
EXO1_ZYX	1	0	0	0	0
MKI67_ZYX	1	0	0	0	0
TYMS_ZYX	1	0	0	0	0
CD109_CPAMD8	0	0	1	0	0
TFDP1_TFDP2	0	0	1	0	0
ACTB_ACTG1	0	0	1	0	0
ACTC1_ACTG1	0	0	1	0	0
ACTR1A_ACTR1B	0	0	1	1	0
ACTG1_ACTR1B	0	0	1	0	0
FOXA1_FOXD1	0	0	1	0	0
FOXD3_FOXL1	0	0	1	0	0
FOXA1_FOXL1	0	0	1	0	0
CCNB1_CCNB2	0	0	1	1	1
POC1A_POC1B	0	0	1	1	0
BRD2_BRD3	0	0	1	0	0
RHOA_RND3	0	0	1	0	0
RHOF_RND3	0	0	1	0	0
RHOA_RHOB	0	0	1	0	0
RHOA_RHOC	0	0	1	0	0
RHOC_RHOF	0	0	1	0	0
ELAVL1_ELAVL2	0	0	1	1	0
YBX1_YBX3	0	0	1	0	0
SLC38A1_SLC38A2	0	0	1	0	0
PPP1CA_PPP1CC	0	0	1	1	0
PPP1CA_PPP1CB	0	0	1	0	0
TBL1X_TBL1XR1	0	0	1	0	0
CDK1_CDK6	0	0	1	0	0
CDK4_CDK6	0	0	1	0	0
CDK2_CDK6	0	0	1	0	0
ADCY3_ADCY6	0	0	1	0	0
CHKA_ETNK2	0	0	1	0	0
ATP6V0A1_ATP6V0A2	0	0	1	0	0
ARF4_ARF5	0	0	1	1	0
ARF1_ARF5	0	0	1	0	0
ARF1_ARF3	0	0	1	0	0
ARF1_ARL3	0	0	1	0	0
ARF1_ARF4	0	0	1	0	0
ARF4_ARF6	0	0	1	0	0
FGD5_FGD6	0	0	1	0	0
HDAC5_HDAC7	0	0	1	0	0
HDAC4_HDAC5	0	0	1	0	0
HDAC7_HDAC9	0	0	1	0	0
DPF1_DPF2	0	0	1	0	0
STEAP1_STEAP3	0	0	1	0	0
STEAP2_STEAP3	0	0	1	0	0
IRS1_IRS2	0	0	1	0	0
ETS1_FLI1	0	0	1	0	0
CDC42BPA_ROCK1	0	0	1	0	0
ROCK1_ROCK2	0	0	1	1	1
CDC42BPB_ROCK1	0	0	1	0	0
PPIC_PPIH	0	0	1	0	0
PPIC_PPIL1	0	0	1	0	0
PIAS1_PIAS3	0	0	1	0	0
ACO1_IREB2	0	0	1	0	0
ACO1_ACO2	0	0	1	0	0
DENND4A_DENND4C	0	0	1	0	0
ATP1B1_ATP1B3	0	0	1	0	0
KRAS_NRAS	0	0	1	0	0
KRAS_MRAS	0	0	1	0	0
NRAS_RRAS	0	0	1	0	0
NRAS_RRAS2	0	0	1	0	0
CERS2_CERS4	0	0	1	0	0
DHRS7_HSD17B11	0	0	1	0	0
GNA11_GNAQ	0	0	1	1	0
GRK2_GRK4	0	0	1	0	0
GRK2_GRK5	0	0	1	0	0
GRK2_GRK3	0	0	1	0	0
ARHGAP29_ARHGAP45	0	0	1	0	0
RAB1A_RAB1B	0	0	1	1	1
NMNAT1_NMNAT3	0	0	1	0	0
DNAJB4_DNAJB6	0	0	1	0	0
SLC2A1_SLC2A14	0	0	1	0	0
SLC2A1_SLC2A3	0	0	1	0	0
SHB_SHE	0	0	1	0	0
FBN2_FBN3	0	0	1	0	0
FUBP1_KHSRP	0	0	1	0	0
DIAPH1_DIAPH3	0	0	1	0	0
LPAR2_LPAR3	0	0	1	0	0
PRKAR1A_PRKAR1B	0	0	1	1	0
SMAD7_SMAD9	0	0	1	0	0
SMAD3_SMAD7	0	0	1	0	0
SMAD6_SMAD7	0	0	1	1	1
MYC_MYCN	0	0	1	1	0
ATP2C1_ATP2C2	0	0	1	0	0
ATP1A1_ATP2C1	0	0	1	0	0
CORO1C_CORO6	0	0	1	0	0
CORO1A_CORO1B	0	0	1	0	0
EXT1_EXTL1	0	0	1	1	0
KCNJ4_KCNJ16	0	0	1	0	0
RAP2A_RAP2B	0	0	1	0	0
DNM1L_MX2	0	0	1	0	0
PIK3CA_PIK3CD	0	0	1	0	0
PIK3CA_PIK3CB	0	0	1	0	0
JRK_TIGD1	0	0	1	0	0
GDI1_GDI2	0	0	1	0	0
MYH9_MYH10	0	0	1	0	0
CA7_CA12	0	0	1	0	0
GPX2_GPX4	0	0	1	0	0
PRKACA_PRKACB	0	0	1	0	0
LPXN_PXN	0	0	1	0	0
CEPT1_CHPT1	0	0	1	0	0
HIST1H2BJ_HIST1H2BK	0	0	1	0	0
HIST1H2BC_HIST1H2BK	0	0	1	0	0
HIST1H2BK_HIST1H2BN	0	0	1	0	0
HDAC1_HDAC2	0	0	1	0	0
PRDX1_PRDX2	0	0	1	0	0
GRAPL_GRB2	0	0	1	0	0
GRAP_GRB2	0	0	1	0	0
GRAP2_GRB2	0	0	1	0	0
IRF6_IRF8	0	0	1	0	0
IRF4_IRF6	0	0	1	0	0
TRA2A_TRA2B	0	0	1	1	0
VRK1_VRK3	0	0	1	0	0
CSNK1D_CSNK1E	0	0	1	1	1
VRK1_VRK2	0	0	1	0	0
ZNF217_ZNF516	0	0	1	0	0
SLC7A1_SLC7A2	0	0	1	0	0
SIPA1_SIPA1L3	0	0	1	0	0
EID3_NSMCE4A	0	0	1	0	0
LPP_TRIP6	0	0	1	1	1
TRIP6_WTIP	0	0	1	0	0
AJUBA_TRIP6	0	0	1	0	0
HSP90AA1_HSP90AB1	0	0	1	1	0
ARL4A_ARL4D	0	0	1	0	0
ARL4C_ARL4D	0	0	1	0	0
CNN1_CNN2	0	0	1	0	0
CNN2_TAGLN2	0	0	1	0	0
PTPRK_PTPRU	0	0	1	0	0
PTPRM_PTPRU	0	0	1	0	0
PTPRF_PTPRU	0	0	1	0	0
TGIF1_TGIF2	0	0	1	0	0
ITGA3_ITGA7	0	0	1	0	0
ITGA3_ITGA4	0	0	1	0	0
ITGA6_ITGA9	0	0	1	0	0
ITGA9_ITGAV	0	0	1	0	0
MBD2_MBD3	0	0	1	1	0
OSBPL1A_OSBPL7	0	0	1	0	0
KLF2_KLF5	0	0	1	0	0
KLF5_KLF12	0	0	1	0	0
STXBP1_STXBP3	0	0	1	0	0
FGFR1_FGFR3	0	0	1	0	0
FGFR1_FGFR2	0	0	1	0	0
TNS2_TNS3	0	0	1	0	0
RAB5C_RAB17	0	0	1	0	0
RAB5A_RAB5C	0	0	1	0	0
RAB7A_RAB23	0	0	1	0	0
SH3GL1_SH3GL3	0	0	1	0	0
SLC4A5_SLC4A7	0	0	1	0	0
SLC4A4_SLC4A7	0	0	1	0	0
SLC4A3_SLC4A7	0	0	1	0	0
SLC4A7_SLC4A8	0	0	1	0	0
ABCG1_ABCG2	0	0	1	0	0
ACTR3_ACTR3B	0	0	1	0	0
MYB_MYBL1	0	0	1	1	0
MYBL1_MYBL2	0	0	1	0	0
KCTD10_KCTD13	0	0	1	0	0
GRSF1_HNRNPF	0	0	1	0	0
HNRNPF_HNRNPH1	0	0	1	0	0
SLC16A1_SLC16A3	0	0	1	1	1
SLC16A1_SLC16A5	0	0	1	0	0
SLC16A5_SLC16A12	0	0	1	0	0
CES2_CES4A	0	0	1	0	0
PAX8_PAX9	0	0	1	0	0
PAX3_PAX8	0	0	1	0	0
DHX29_DHX57	0	0	1	0	0
PFN1_PFN2	0	0	1	0	0
RAB6A_RAB6B	0	0	1	0	0
RAB6A_RAB34	0	0	1	0	0
CHCHD3_CHCHD6	0	0	1	1	0
GNG5_GNG12	0	0	1	0	0
GNG5_GNG10	0	0	1	0	0
TMED5_TMED7	0	0	1	0	0
RAC1_RHOH	0	0	1	0	0
DYNLL1_DYNLL2	0	0	1	1	0
ITGB1_ITGB3	0	0	1	0	0
DUSP1_DUSP4	0	0	1	0	0
SSH1_SSH2	0	0	1	1	0
SYNGR1_SYNGR2	0	0	1	0	0
NFE2L1_NFE2L3	0	0	1	0	0
CEP85_CEP85L	0	0	1	1	1
HSPA1A_HSPA8	0	0	1	0	0
HSPA1L_HSPA8	0	0	1	0	0
HSPA1L_HSPA14	0	0	1	0	0
HSPA2_HSPA14	0	0	1	0	0
HSPA5_HSPA8	0	0	1	0	0
HSPA1B_HSPA8	0	0	1	0	0
SNAP23_SNAP25	0	0	1	1	0
ATP2B1_ATP2B4	0	0	1	0	0
MTA2_MTA3	0	0	1	0	0
GAB1_GAB2	0	0	1	0	0
TCF7L1_TCF7L2	0	0	1	0	0
TLE1_TLE3	0	0	1	0	0
PTBP1_PTBP2	0	0	1	1	1
KEAP1_KLHL5	0	0	1	0	0
KLHL12_KLHL18	0	0	1	0	0
RAB13_RAB27B	0	0	1	0	0
RAB3A_RAB10	0	0	1	0	0
RAB8B_RAB10	0	0	1	0	0
RAB12_RAB13	0	0	1	0	0
STAG1_STAG2	0	0	1	0	0
BTRC_FBXW11	0	0	1	1	1
PTK2_PTK2B	0	0	1	1	0
NABP1_NABP2	0	0	1	0	0
BIRC2_BIRC3	0	0	1	0	0
UBE2D3_UBE2E2	0	0	1	0	0
UBE2D2_UBE2D3	0	0	1	0	0
YTHDF2_YTHDF3	0	0	1	0	0
FLVCR1_SLC49A4	0	0	1	0	0
AZIN1_AZIN2	0	0	1	0	0
PDCD6_PEF1	0	0	1	0	0
PAK1_PAK2	0	0	1	0	0
STX1B_STX4	0	0	1	0	0
STX2_STX4	0	0	1	0	0
ZNF532_ZNF687	0	0	1	0	0
AP1M1_AP1M2	0	0	1	0	0
AP1M1_AP2M1	0	0	1	0	0
TPM2_TPM4	0	0	1	0	0
PARVA_PARVB	0	0	1	1	0
RHEB_RHEBL1	0	0	1	0	0
SLC35A1_SLC35A4	0	0	1	0	0
SLC35A1_SLC35A3	0	0	1	0	0
ENO1_ENO3	0	0	1	1	0
MAN1A1_MAN1A2	0	0	1	0	0
TAP1_TAP2	0	0	1	0	0
B4GALT1_B4GALT3	0	0	1	0	0
B4GALT3_B4GALT5	0	0	1	0	0
FAM122A_FAM122C	0	0	1	0	0
FAM122A_FAM122B	0	0	1	0	0
CDH2_CDH3	0	0	1	0	0
CDH1_CDH2	0	0	1	0	0
TUBB_TUBB4B	0	0	1	0	0
TUBB2A_TUBB4B	0	0	1	0	0
TUBB2B_TUBB4B	0	0	1	0	0
DNAJC15_DNAJC19	0	0	1	1	0
RXRA_RXRB	0	0	1	0	0
DUSP3_DUSP22	0	0	1	0	0
SLC25A42_SLC25A43	0	0	1	0	0
PCGF3_PCGF5	0	0	1	0	0
DOCK6_DOCK9	0	0	1	0	0
FAM98B_FAM98C	0	0	1	0	0
GFPT1_GFPT2	0	0	1	0	0
MTMR1_MTMR9	0	0	1	0	0
GSR_TXNRD1	0	0	1	0	0
FERMT2_FERMT3	0	0	1	0	0
FERMT1_FERMT2	0	0	1	0	0
BCL2_BCL2L1	0	0	1	0	0
BCL2_BCL2L2	0	0	1	0	0
NUDT16_NUDT16L1	0	0	1	0	0
CDC25A_CDC25B	0	0	1	0	0
SLC1A3_SLC1A5	0	0	1	0	0
SLC7A5_SLC7A10	0	0	1	0	0
SLC7A5_SLC7A8	0	0	1	0	0
DDX5_DDX17	0	0	1	0	0
DDX21_DDX50	0	0	1	0	0
DNAJA1_DNAJB11	0	0	1	0	0
DNAJA2_DNAJB11	0	0	1	0	0
DNAJA4_DNAJB11	0	0	1	0	0
HTRA1_HTRA2	0	0	1	0	0
PCYT1A_PCYT1B	0	0	1	0	0
IMPDH1_IMPDH2	0	0	1	1	1
MEF2A_MEF2D	0	0	1	0	0
FURIN_PCSK6	0	0	1	0	0
HK1_HK2	0	0	1	0	0
CHMP4B_CHMP4C	0	0	1	0	0
CHMP4A_CHMP4B	0	0	1	0	0
PPP2R2A_PPP2R2D	0	0	1	0	0
ME1_ME2	0	0	1	0	0
PTP4A1_PTP4A2	0	0	1	0	0
INTS6_INTS6L	0	0	1	0	0
IGF2BP1_IGF2BP2	0	0	1	0	0
ELMO2_ELMO3	0	0	1	1	0
ELMO1_ELMO2	0	0	1	0	0
RPL22_RPL22L1	0	0	1	0	0
KATNAL1_VPS4B	0	0	1	0	0
KATNAL2_VPS4B	0	0	1	0	0
VPS4A_VPS4B	0	0	1	0	0
MBNL1_MBNL2	0	0	1	1	0
LPCAT3_MBOAT2	0	0	1	0	0
SCD_SCD5	0	0	1	1	0
SFXN1_SFXN3	0	0	1	1	1
HIST1H1B_HIST1H1E	0	0	1	0	0
PBX1_PBX2	0	0	1	0	0
ZFP36L1_ZFP36L2	0	0	1	0	0
TIMM17A_TIMM17B	0	0	1	0	0
SAXO1_SAXO2	0	0	1	0	0
RRAGA_RRAGB	0	0	1	0	0
SLC20A1_SLC20A2	0	0	1	0	0
TIA1_TIAL1	0	0	1	1	1
BTF3_BTF3L4	0	0	1	0	0
ZBTB17_ZBTB48	0	0	1	0	0
ZNF526_ZNF574	0	0	1	0	0
SPTSSA_SPTSSB	0	0	1	0	0
H2AFV_H2AFZ	0	0	1	0	0
ATL2_ATL3	0	0	1	0	0
CCND1_CCND3	0	0	1	0	0
CCND2_CCND3	0	0	1	0	0
CCND1_CCND2	0	0	1	1	0
CFL1_DSTN	0	0	1	0	0
CFL1_CFL2	0	0	1	0	0
MTCH1_MTCH2	0	0	1	0	0
AGPAT1_AGPAT2	0	0	1	0	0
VAPA_VAPB	0	0	1	1	1
RMND5A_RMND5B	0	0	1	0	0
CUL4A_CUL4B	0	0	0	1	1
PITPNA_PITPNB	0	0	0	1	1
LDHA_LDHB	0	0	0	1	1
SPATA2_SPATA2L	0	0	0	1	1
TNKS_TNKS2	0	0	0	1	1
AP1B1_AP2B1	0	0	0	1	1
DOK1_DOK3	0	0	0	1	1
GPR137_GPR137C	0	0	0	1	1
HNRNPF_HNRNPH3	0	0	0	1	1
ACBD7_DBI	0	0	0	1	1
STOX1_STOX2	0	0	0	1	1
PTGS1_PTGS2	0	0	0	1	1
NDFIP1_NDFIP2	0	0	0	1	1
DERL2_DERL3	0	0	0	1	1
CHD3_CHD5	0	0	0	1	1
ATXN1_ATXN1L	0	0	0	1	1
PPP2R5C_PPP2R5D	0	0	0	1	1
CDK2AP1_CDK2AP2	0	0	0	1	1
SLC25A12_SLC25A13	0	0	0	1	1
SFXN4_SFXN5	0	0	0	1	1
MAP2K1_MAP2K2	0	0	0	1	1
RHOBTB1_RHOBTB2	0	0	0	1	1
LIMCH1_LMO7	0	0	0	1	1
SP1_SP3	0	0	0	1	1
APBA2_APBA3	0	0	0	1	1
DNAJA1_DNAJA4	0	0	0	1	1
HOXA2_HOXB2	0	0	0	1	1
STRADA_STRADB	0	0	0	1	1
KCTD2_KCTD5	0	0	0	1	1
GNPDA1_GNPDA2	0	0	0	1	1
MSX1_MSX2	0	0	0	1	0
IFRD1_IFRD2	0	0	0	1	1
TPM1_TPM2	0	0	0	1	1
RBM26_RBM27	0	0	0	1	1
KIF1B_KIF1C	0	0	0	1	1
MIEF1_MIEF2	0	0	0	1	1
NEDD4_NEDD4L	0	0	0	1	1
CSNK2A1_CSNK2A2	0	0	0	1	0
PARP6_PARP8	0	0	0	1	1
NKTR_PPIG	0	0	0	1	1
KLF9_KLF13	0	0	0	1	1
ARL8A_ARL8B	0	0	0	1	0
FAM102A_FAM102B	0	0	0	1	1
FBN1_FBN2	0	0	0	1	1
DVL1_DVL3	0	0	0	1	1
CALB1_CALB2	0	0	0	1	1
PDP1_PDP2	0	0	0	1	1
RBM12_RBM12B	0	0	0	1	0
PPIB_PPIC	0	0	0	1	1
SETD1A_SETD1B	0	0	0	1	1
RNFT1_RNFT2	0	0	0	1	1
HPCAL4_VSNL1	0	0	0	1	1
TBC1D10A_TBC1D10B	0	0	0	1	1
STX6_STX10	0	0	0	1	0
ZNF608_ZNF609	0	0	0	1	1
TSPAN4_TSPAN9	0	0	0	1	0
STK38_STK38L	0	0	0	1	1
AGPAT3_AGPAT4	0	0	0	1	1
SLC25A33_SLC25A36	0	0	0	1	1
SERINC2_SERINC3	0	0	0	1	1
KLHL2_KLHL3	0	0	0	1	1
ANK2_ANK3	0	0	0	1	1
TTC39A_TTC39B	0	0	0	1	1
RALGPS1_RALGPS2	0	0	0	1	1
PPFIA1_PPFIA3	0	0	0	1	1
PI4K2A_PI4K2B	0	0	0	1	1
H2AFY_H2AFY2	0	0	0	1	0
CREBBP_EP300	0	0	0	1	1
ARPP19_ENSA	0	0	0	1	0
MAN2A1_MAN2A2	0	0	0	1	1
ENTPD5_ENTPD6	0	0	0	1	1
PLOD1_PLOD2	0	0	0	1	1
NUCB1_NUCB2	0	0	0	1	1
SEC24C_SEC24D	0	0	0	1	0
ZNF503_ZNF703	0	0	0	1	1
AK1_AK5	0	0	0	1	1
MLXIP_MLXIPL	0	0	0	1	1
SUN1_SUN2	0	0	0	1	1
RRAS_RRAS2	0	0	0	1	0
MEIS1_MEIS2	0	0	0	1	1
CHD1_CHD2	0	0	0	1	1
KIAA1217_SRCIN1	0	0	0	1	0
TMC5_TMC6	0	0	0	1	0
RAB39A_RAB39B	0	0	0	1	1
EIF4EBP1_EIF4EBP2	0	0	0	1	0
PLPPR3_PLPPR4	0	0	0	1	1
TBX2_TBX3	0	0	0	1	1
ANO4_ANO5	0	0	0	1	1
UNK_UNKL	0	0	0	1	1
CD151_TSPAN11	0	0	0	1	0
TSPAN6_TSPAN7	0	0	0	1	1
BRD4_KDM6B	0	0	0	1	1
PHLDB1_PHLDB3	0	0	0	1	0
RAB4A_RAB4B	0	0	0	1	1
ADAMTS6_ADAMTS10	0	0	0	1	1
PAFAH1B2_PAFAH1B3	0	0	0	1	1
PRRX1_PRRX2	0	0	0	1	0
CBX1_CBX5	0	0	0	1	0
KLHL9_KLHL26	0	0	0	1	1
PPP1R14A_PPP1R14B	0	0	0	1	0
SLC9A3_SLC9A5	0	0	0	1	1
MOB1A_MOB1B	0	0	0	1	1
CCNA1_CCNA2	0	0	0	1	0
MAP3K2_MAP3K3	0	0	0	1	1
KDM2A_KDM2B	0	0	0	1	0
AMOT_AMOTL2	0	0	0	1	1
UBE2Q1_UBE2Q2	0	0	0	1	1
PRPSAP1_PRPSAP2	0	0	0	1	1
PIP4K2A_PIP4K2B	0	0	0	1	1
FLNB_FLNC	0	0	0	1	0
SLC24A1_SLC24A2	0	0	0	1	1
ELMOD1_ELMOD2	0	0	0	1	1
CNKSR1_CNKSR3	0	0	0	1	1
OSR1_OSR2	0	0	0	1	1
APLP1_APLP2	0	0	0	1	1
CLCN3_CLCN4	0	0	0	1	1
GPC1_GPC6	0	0	0	1	0
MBNL2_MBNL3	0	0	0	1	1
RNF43_ZNRF3	0	0	0	1	1
USP31_USP43	0	0	0	1	1
KIF5B_KIF5C	0	0	0	1	1
PIEZO1_PIEZO2	0	0	0	1	0
HOXA7_HOXB7	0	0	0	1	1
SPSB1_SPSB4	0	0	0	1	0
WASF1_WASF2	0	0	0	1	1
RNF13_RNF167	0	0	0	1	1
FBXO25_FBXO32	0	0	0	1	0
PKN2_PKN3	0	0	0	1	0
MACROD1_MACROD2	0	0	0	1	1
CDKL2_CDKL3	0	0	0	1	0
ALMS1_C10orf90	0	0	0	1	1
CHIC1_CHIC2	0	0	0	1	1
PRKCD_PRKCQ	0	0	0	1	1
CSAD_GADL1	0	0	0	1	1
NAV1_NAV3	0	0	0	1	0
SOX5_SOX6	0	0	0	1	1
ISL1_ISL2	0	0	0	1	0
SESN1_SESN2	0	0	0	1	0
LHX2_LHX9	0	0	0	1	0
PTBP2_PTBP3	0	0	0	1	1
RAB33A_RAB33B	0	0	0	1	1
FAM160A1_FAM160A2	0	0	0	1	1
BCOR_BCORL1	0	0	0	1	1
PAPD5_PAPD7	0	0	0	1	0
SAMD1_SAMD13	0	0	0	1	1
ATXN7_ATXN7L2	0	0	0	1	0
PDE8A_PDE8B	0	0	0	1	1
SNX3_SNX12	0	0	0	1	1
MKNK1_MKNK2	0	0	0	1	1
CLIP1_CLIP2	0	0	0	1	1
ACVR2A_ACVR2B	0	0	0	1	1
DAAM1_DAAM2	0	0	0	1	1
MDM4_TP53	0	0	0	1	0
ATP6V0A2_TCIRG1	0	0	0	1	0
TSPAN13_TSPAN31	0	0	0	1	0
ACSL1_ACSL6	0	0	0	1	1
DYRK2_DYRK3	0	0	0	1	1
LRRC1_SCRIB	0	0	0	1	0
FARP1_FARP2	0	0	0	1	1
ICA1_ICA1L	0	0	0	1	1
SYCP2_SYCP2L	0	0	0	1	1
QSOX1_QSOX2	0	0	0	1	0
TOX_TOX2	0	0	0	1	0
MIER1_MIER3	0	0	0	1	1
DLG1_DLG4	0	0	0	1	1
FAM49A_FAM49B	0	0	0	1	1
OTUB1_OTUB2	0	0	0	1	1
TRIM35_TRIM72	0	0	0	1	1
SLC41A2_SLC41A3	0	0	0	1	1
RGMA_RGMB	0	0	0	1	1
MVB12A_MVB12B	0	0	0	1	1
BTBD1_BTBD2	0	0	0	1	1
ARHGAP22_ARHGAP24	0	0	0	1	0
RAB26_RAB37	0	0	0	1	1
RHOU_RHOV	0	0	0	1	0
CCNG1_CCNG2	0	0	0	1	1
PLEKHH1_PLEKHH2	0	0	0	1	0
CCNJ_CCNJL	0	0	0	1	0
USP12_USP46	0	0	0	1	0
TRAF3_TRAF5	0	0	0	1	1
STK3_STK4	0	0	0	1	0
BRD4_KDM4C	0	0	0	1	0
SLC52A2_SLC52A3	0	0	0	1	0
BTBD10_KCTD20	0	0	0	1	1
ENO2_ENO3	0	0	0	1	1
COMP_THBS3	0	0	0	1	1
RAB22A_RAB31	0	0	0	1	1
PLCB1_PLCB3	0	0	0	1	1
PTBP1_PTBP3	0	0	0	1	1
BAIAP3_UNC13D	0	0	0	1	0
ACBD3_TMED8	0	0	0	1	0
SULF1_SULF2	0	0	0	1	1
GOLGA7_GOLGA7B	0	0	0	1	1
ITGA4_ITGA9	0	0	0	1	1
JAG1_JAG2	0	0	0	1	0
SLC25A14_SLC25A30	0	0	0	1	1
ROR1_ROR2	0	0	0	1	1
MTSS1_MTSS1L	0	0	0	1	0
EMC8_EMC9	0	0	0	1	0
SLC35D1_SLC35D2	0	0	0	1	0
MAGT1_TUSC3	0	0	0	1	1
RARA_RARG	0	0	0	1	0
HEXA_HEXB	0	0	0	1	0
HIP1_HIP1R	0	0	0	1	1
KCND2_KCND3	0	0	0	1	0
ESYT2_ESYT3	0	0	0	1	1
CALM1_CALM2	0	0	0	1	0
EMX1_EMX2	0	0	0	1	0
RBL1_RBL2	0	0	0	1	1
SGSM1_SGSM2	0	0	0	1	1
ETS1_ETS2	0	0	0	1	0
BEGAIN_TJAP1	0	0	0	1	1
FAM117A_FAM117B	0	0	0	1	0
MARCH2_MARCH3	0	0	0	1	0
CAMKK1_CAMKK2	0	0	0	1	0
ARHGEF1_ARHGEF12	0	0	0	1	0
AHSA1_AHSA2	0	0	0	1	0
NRBP1_NRBP2	0	0	0	1	0
DIP2A_DIP2C	0	0	0	1	0
OSBPL5_OSBPL8	0	0	0	1	0
AHCYL1_AHCYL2	0	0	0	1	1
PAK2_PAK3	0	0	0	1	1
MAPK1_MAPK3	0	0	0	1	0
ATF6_ATF6B	0	0	0	1	1
NCOA1_NCOA3	0	0	0	1	0
BRAF_PEA15	0	0	0	1	0
SGMS1_SGMS2	0	0	0	1	1
MSI1_MSI2	0	0	0	1	0
GNB1_GNB4	0	0	0	1	1
QPCT_QPCTL	0	0	0	1	1
REEP5_REEP6	0	0	0	1	1
BRAF_MAP2K1	0	0	0	1	0
RYBP_YAF2	0	0	0	1	0
AP3B1_AP3B2	0	0	0	1	0
PTPN1_PTPN2	0	0	0	1	0
MAP2K3_MAP2K6	0	0	0	1	1
NR2C1_NR2C2	0	0	0	1	0
KLHL11_KLHL23	0	0	0	1	0
DHX32_DQX1	0	0	0	1	0
GPSM1_GPSM2	0	0	0	1	0
SLC12A4_SLC12A5	0	0	0	1	0
RBMS1_RBMS3	0	0	0	1	0
LDHB_LDHC	0	0	0	1	0
MAB21L1_MAB21L2	0	0	0	1	0
SMTN_SMTNL2	0	0	0	1	0
UCK1_UCK2	0	0	0	1	0
PPP1R3D_PPP1R3E	0	0	0	1	0
PXN_TGFB1I1	0	0	0	1	0
CERS5_CERS6	0	0	0	1	0
OTX1_OTX2	0	0	0	1	0
SAP30_SAP30L	0	0	0	1	0
RASSF7_RASSF8	0	0	0	1	0
RAB34_RAB36	0	0	0	1	1
LLGL1_LLGL2	0	0	0	1	1
UBTD1_UBTD2	0	0	0	1	0
PLCG1_PLCG2	0	0	0	1	0
SENP3_SENP5	0	0	0	1	0
NLN_THOP1	0	0	0	1	1
LDHA_LDHC	0	0	0	1	0
ARNT_ARNT2	0	0	0	1	0
SLC9A3R1_SLC9A3R2	0	0	0	1	0
CASP3_CASP7	0	0	0	1	0
FSCN1_FSCN2	0	0	0	1	0
PRKCE_PRKCH	0	0	0	1	0
FUNDC1_FUNDC2	0	0	0	1	1
SMURF1_SMURF2	0	0	0	1	0
HNRNPR_SYNCRIP	0	0	0	1	0
TMUB1_TMUB2	0	0	0	1	0
IGF2BP1_IGF2BP3	0	0	0	1	0
CORO2A_CORO2B	0	0	0	1	0
TIMP3_TIMP4	0	0	0	1	1
DDR1_DDR2	0	0	0	1	0
MAN1A1_MAN1C1	0	0	0	1	0
GFOD1_GFOD2	0	0	0	1	0
RASA2_RASA3	0	0	0	1	0
RPS6KC1_SNX15	0	0	0	1	0
MBNL1_MBNL3	0	0	0	1	0
AJUBA_WTIP	0	0	0	1	0
EP400_SRCAP	0	0	0	1	0
GNA12_GNA13	0	0	0	1	0
DMRTA1_DMRTA2	0	0	0	1	0
DHX58_IFIH1	0	0	0	1	0
SLK_STK10	0	0	0	1	0
ARAP2_ARAP3	0	0	0	1	0
TMEM59_TMEM59L	0	0	0	1	1
HOOK1_HOOK2	0	0	0	1	0
RAD23A_RAD23B	0	0	0	1	0
CRELD1_CRELD2	0	0	0	1	0
APBB2_APBB3	0	0	0	1	1
APC_CTNNB1	0	0	0	1	0
ZCCHC6_ZCCHC11	0	0	0	1	0
CANX_CLGN	0	0	0	1	0
USP2_USP21	0	0	0	1	0
GLIS1_GLIS3	0	0	0	1	0
ZFYVE9_ZFYVE16	0	0	0	1	0
PSMA7_PSMA8	0	0	0	1	0
PRKCI_PRKCZ	0	0	0	1	0
TXNRD1_TXNRD3	0	0	0	1	0
TJP2_TJP3	0	0	0	1	0
EFHD1_EFHD2	0	0	0	1	0
BCL2L1_BCL2L2	0	0	0	1	0
PGM2_PGM2L1	0	0	0	1	0
STX7_STX12	0	0	0	1	0
PGRMC1_PGRMC2	0	0	0	1	0
ARHGEF37_DNMBP	0	0	0	1	0
LRP1_LRP1B	0	0	0	1	1
SRSF1_SRSF9	0	0	0	1	0
PLK2_PLK3	0	0	0	1	0
NIPAL1_NIPAL4	0	0	0	1	0
AHNAK_AHNAK2	0	0	0	1	0
HNRNPL_HNRNPLL	0	0	0	1	0
KHDRBS1_KHDRBS3	0	0	0	1	0
INPP4A_INPP4B	0	0	0	1	0
UBQLN1_UBQLN4	0	0	0	1	0
GNAL_LRBA	0	0	0	1	0
NLGN1_NLGN4X	0	0	0	1	0
FAM78A_FAM78B	0	0	0	1	0
TBC1D9_TBC1D9B	0	0	0	1	0
GPATCH2_GPATCH2L	0	0	0	1	0
RAB9A_RAB9B	0	0	0	1	0
PLCL1_PLCL2	0	0	0	1	0
ID1_ID2	0	0	0	1	0
ATP6V0A1_ATP6V0A4	0	0	0	1	0
PTPRG_PTPRZ1	0	0	0	1	0
DOCK3_DOCK4	0	0	0	1	0
GATAD2A_GATAD2B	0	0	0	1	0
PPP3CA_PPP3CB	0	0	0	1	0
SYDE1_SYDE2	0	0	0	1	0
ERLIN1_ERLIN2	0	0	0	1	0
MME_PI4K2B	0	0	0	1	0
FER_FES	0	0	0	1	0
TMX1_TMX4	0	0	0	1	1
FBLIM1_ZYX	0	0	0	1	0
STX1A_STX1B	0	0	0	1	0
NEK6_NEK7	0	0	0	1	0
ATG4C_ATG4D	0	0	0	1	0
SGTA_SGTB	0	0	0	1	0
LMCD1_TES	0	0	0	1	0
PPP2CA_PPP2CB	0	0	0	1	0
ATF3_JDP2	0	0	0	1	0
NOTCH1_NOTCH2	0	0	0	1	0
MET_MST1R	0	0	0	1	1
AP1G1_AP1G2	0	0	0	1	0
TMEM50A_TMEM50B	0	0	0	1	0
SOX11_SOX12	0	0	0	1	0
TTYH2_TTYH3	0	0	0	1	0
FAM161A_FAM161B	0	0	0	1	0
VPS37B_VPS37C	0	0	0	1	0
PHKA1_PHKA2	0	0	0	1	1
BMPR1A_BMPR1B	0	0	0	1	0
VPS13A_VPS13C	0	0	0	1	0
RBM23_RBM39	0	0	0	1	0
FUCA1_FUCA2	0	0	0	1	0
PLEKHB1_PLEKHB2	0	0	0	1	0
RAB11A_RAB11B	0	0	0	1	0
DOPEY1_DOPEY2	0	0	0	1	0
ZDHHC14_ZDHHC18	0	0	0	1	0
FAM160B1_FAM160B2	0	0	0	1	0
BMI1_PCGF2	0	0	0	1	0
UCHL1_UCHL3	0	0	0	1	0
LYSMD3_LYSMD4	0	0	0	1	0
DENND6A_DENND6B	0	0	0	1	0
SLC44A1_SLC44A3	0	0	0	1	0
DNAH11_DNAH17	0	0	0	1	0
GALNT10_GALNTL6	0	0	0	1	0
EPS15_EPS15L1	0	0	0	1	0
TIAM1_TIAM2	0	0	0	1	0
EIF4G1_EIF4G3	0	0	0	1	0
HSPA12A_HSPA12B	0	0	0	1	0
ST8SIA2_ST8SIA4	0	0	0	1	0
P4HA1_P4HA2	0	0	0	1	0
FEM1A_FEM1C	0	0	0	1	0
MTMR10_MTMR12	0	0	0	1	0
ORMDL1_ORMDL3	0	0	0	1	0
GDPD1_GDPD3	0	0	0	1	0
TBC1D15_TBC1D17	0	0	0	1	0
DUSP15_DUSP22	0	0	0	1	0
B4GALT5_B4GALT6	0	0	0	1	0
PRKCA_PRKCB	0	0	0	1	1
MDM2_TP53	0	0	0	1	1
UBALD1_UBALD2	0	0	0	1	0
METRN_METRNL	0	0	0	1	0
PAIP1_PAIP2	0	0	0	1	0
NPR1_NPR2	0	0	0	1	0
ETV1_ETV4	0	0	0	1	0
RPS6KA4_RPS6KA5	0	0	0	1	0
HERC3_HERC4	0	0	0	1	0
SPOP_SPOPL	0	0	0	1	1
PPP1R16A_PPP1R16B	0	0	0	1	0
RALGAPA1_RALGAPA2	0	0	0	1	0
RAC1_RAC2	0	0	0	1	0
FUBP1_FUBP3	0	0	0	1	0
LBX1_LBX2	0	0	0	1	0
CRABP1_CRABP2	0	0	0	1	1
SMARCD1_SMARCD2	0	0	0	1	0
PIK3CB_PIK3CD	0	0	0	1	0
PPP6R2_PPP6R3	0	0	0	1	1
ATRN_ATRNL1	0	0	0	1	1
DLG2_DLG3	0	0	0	1	0
TCP11L1_TCP11L2	0	0	0	1	0
KIF16B_STARD9	0	0	0	1	0
WIPI1_WIPI2	0	0	0	1	0
PWWP2A_PWWP2B	0	0	0	1	0
DCHS1_DCHS2	0	0	0	1	0
OSBP_OSBP2	0	0	0	1	0
GMFB_GMFG	0	0	0	1	0
BTBD3_BTBD6	0	0	0	1	0
ELK3_ELK4	0	0	0	1	0
SIX1_SIX2	0	0	0	1	0
CDK14_CDK15	0	0	0	1	1
PREX1_PREX2	0	0	0	1	0
KLF10_KLF11	0	0	0	1	0
LYPLA1_LYPLA2	0	0	0	1	0
FOXF1_FOXF2	0	0	0	1	0
RBM15_RBM15B	0	0	0	1	0
PAK4_PAK6	0	0	0	1	0
UBR1_UBR2	0	0	0	1	0
ATG4A_ATG4B	0	0	0	1	1
RPS27_RPS27L	0	0	0	1	0
EGR2_EGR3	0	0	0	1	0
EME1_EME2	0	0	0	1	0
PPARGC1A_PPRC1	0	0	0	1	0
UNC5B_UNC5C	0	0	0	1	0
CHMP4A_CHMP4C	0	0	0	1	0
NT5C2_NT5DC4	0	0	0	1	0
SPATA6_SPATA6L	0	0	0	1	0
MICALL1_MICALL2	0	0	0	1	0
THRA_THRB	0	0	0	1	0
WWC1_WWC2	0	0	0	1	0
PHACTR2_PHACTR4	0	0	0	1	0
AUH_ECHDC2	0	0	0	1	0
LMBR1_LMBR1L	0	0	0	1	0
RNF115_RNF126	0	0	0	1	0
ATG16L1_ATG16L2	0	0	0	1	0
SERP1_SERP2	0	0	0	1	0
NFKBID_NFKBIZ	0	0	0	1	0
MTX1_MTX3	0	0	0	1	0
CDC34_UBE2R2	0	0	0	1	0
GREB1_GREB1L	0	0	0	1	1
CBFB_RUNX1	0	0	0	1	0
PPP1R3B_PPP1R3C	0	0	0	1	0
ARHGAP31_ARHGAP33	0	0	0	1	1
RAVER1_RAVER2	0	0	0	1	1
ELOVL1_ELOVL7	0	0	0	1	0
ATP9A_ATP9B	0	0	0	1	0
HSF1_HSF4	0	0	0	1	0
OGDH_OGDHL	0	0	0	1	0
DMWD_WDR20	0	0	0	1	0
TET1_TET2	0	0	0	1	1
CCNY_CCNYL1	0	0	0	1	1
MLLT3_MMEL1	0	0	0	1	1
R3HCC1_R3HCC1L	0	0	0	1	0
SRRM1_SRRM2	0	0	0	1	0
CDK2_CDK3	0	0	0	1	0
CHPF_CHPF2	0	0	0	1	0
ITCH_WWP2	0	0	0	1	0
CCNE1_CDK2	0	0	0	1	0
EBF1_EBF3	0	0	0	1	0
VASH1_VASH2	0	0	0	1	0
UBA1_UBA7	0	0	0	1	0
PLCD3_PLCD4	0	0	0	1	1
ANXA5_ANXA6	0	0	0	1	0
SLC29A1_SLC29A2	0	0	0	1	0
NID1_NID2	0	0	0	1	0
MGRN1_RNF157	0	0	0	1	0
RBBP4_RBBP7	0	0	0	1	0
TMC7_TMC8	0	0	0	1	0
EIF4E_EIF4E2	0	0	0	1	0
TMEM184A_TMEM184B	0	0	0	1	0
ATP8A1_ATP8A2	0	0	0	1	1
LHX6_LHX8	0	0	0	1	0
PRKAR2A_PRKAR2B	0	0	0	1	0
TARS_TARSL2	0	0	0	1	0
RABEP1_RABEP2	0	0	0	1	1
NKX2-1_NKX2-4	0	0	0	1	0
CCDC102A_CCDC102B	0	0	0	1	1
RABGAP1_RABGAP1L	0	0	0	1	1
EIF4A1_EIF4A2	0	0	0	1	1
BCL2L1_MCL1	0	0	0	1	1
