# Supplementary material for: Combinatorial CRISPR screen identifies fitness effects of gene paralogues
Source: Nat Commun. 2021 Feb 26;12:1302. doi: 10.1038/s41467-021-21478-9 (PMC7910459; doi:10.1038/s41467-021-21478-9)
Supplement: Supplementary file 11 — Supplementary Data_8 [file 41467_2021_21478_MOESM11_ESM.xlsx]

## Sheet: 8
Supplementary Data 8: FAM50A lethality scores and FAM50B gene expression across a panel of cancer cell lines.
(data is from Nature. 2019 Apr;568(7753):511-516).
	FAM50A Lethality Score	FAM50B	model_name	cancer_type	FAM50B not expressed
SIDM00982	-0.4646	0.01	42-MG-BA	Glioblastoma	1
SIDM00095	-0.641216	0.07	SNB75	Glioblastoma	1
SIDM00839	-1.19214	0.035	LoVo	Colorectal Carcinoma	1
SIDM00290	-0.770522	0.005	HGC-27	Gastric Carcinoma	1
SIDM00446	-0.924955	0.035	OCI-AML2	Acute Myeloid Leukemia	1
SIDM00353	-0.28656	0.44	RKN	Other Solid Carcinomas	1
SIDM00789	-0.890639	0.00333	HCT-15	Colorectal Carcinoma	1
SIDM00783	-0.944936	0.05	HCT-116	Colorectal Carcinoma	1
SIDM01090	-1.00582	0	RKO	Colorectal Carcinoma	1
SIDM01088	-0.648914	0	RL95-2	Endometrial Carcinoma	1
SIDM00352	-0.947773	0.005	RMG-I	Ovarian Carcinoma	1
SIDM00415	-0.537483	0.28	ROS-50	B-Cell Non-Hodgkin's Lymphoma	1
SIDM00573	-0.102922	0	no-11	Glioblastoma	1
SIDM00574	-0.943688	0	no-10	Glioblastoma	1
SIDM00382	-0.834671	0.05	SF126	Glioblastoma	1
SIDM01112	-0.656553	0.28	SJSA-1	Osteosarcoma	1
SIDM01147	-1.17258	0.005	NCI-N87	Gastric Carcinoma	1
SIDM00629	-0.329691	0.04	MDA-MB-436	Breast Carcinoma	1
SIDM00581	-0.396715	0.15	GB-1	Glioblastoma	1
SIDM01130	-0.85109	0.03	NCI-H520	Squamous Cell Lung Carcinoma	1
SIDM01041	-0.483106	0.02	FLO-1	Esophageal Adenocarcinoma	1
SIDM01100	-0.961602	0.145	SK-N-DZ	Neuroblastoma	1
SIDM00137	-0.473289	0	NCI-H3122	Lung Adenocarcinoma	1
SIDM01043	-0.399311	0.03	ESS-1	Other Solid Carcinomas	1
SIDM00538	-0.871721	0	ESO51	Esophageal Adenocarcinoma	1
SIDM00359	-0.690157	0.015	RCM-1	Colorectal Carcinoma	1
SIDM00469	-0.385734	0.005	PSN1	Pancreatic Carcinoma	1
SIDM00042	-0.80751	0	PL4	Pancreatic Carcinoma	1
SIDM00150	-1.05498	0.02	KM12	Colorectal Carcinoma	1
SIDM01028	-0.218944	0	KYSE-410	Esophageal Squamous Cell Carcinoma	1
SIDM00530	-0.705794	0	KYAE-1	Esophageal Adenocarcinoma	1
SIDM01026	-0.325643	0.61	KYSE-510	Esophageal Squamous Cell Carcinoma	1
SIDM01025	-0.34576	0	KYSE-520	Esophageal Squamous Cell Carcinoma	1
SIDM01024	-0.526583	0.135	KYSE-70	Esophageal Squamous Cell Carcinoma	1
SIDM00583	-0.298741	0.01	KP-1N	Pancreatic Carcinoma	1
SIDM00564	-0.685961	0.045	OVISE	Ovarian Carcinoma	1
SIDM00606	-0.2589	0.62667	KNS-62	Squamous Cell Lung Carcinoma	1
SIDM00607	-0.482273	0	KNS-42	Glioblastoma	1
SIDM00312	-0.82385	0.025	L-363	Plasma Cell Myeloma	1
SIDM00612	-0.200537	0.82	KINGS-1	Low Grade Glioma	1
SIDM00472	-0.477449	0	PEO1	Ovarian Carcinoma	1
SIDM00182	-0.0207823	0.01	LB771-HNC	Head and Neck Carcinoma	1
SIDM00690	-0.522925	0.25	JHU-029	Head and Neck Carcinoma	1
SIDM00460	-1.04778	0.005	OCI-LY-19	B-Cell Non-Hodgkin's Lymphoma	1
SIDM00548	-0.356205	0.57	LK-2	Squamous Cell Lung Carcinoma	1
SIDM00155	-0.268124	0.68	PCI-38	Head and Neck Carcinoma	1
SIDM00225	-0.609263	0	IST-MEL1	Melanoma	1
SIDM00684	-0.76352	0.005	LN-229	Glioblastoma	1
SIDM00632	-1.06864	0.08	IM-9	Non-Cancerous	1
SIDM00151	-0.784704	0.01	IGROV-1	Ovarian Carcinoma	1
SIDM01220	-0.31467	0.01	LNZTA3WT4	Low Grade Glioma	1
SIDM00332	-1.27732	0.175	MFM-223	Breast Carcinoma	1
SIDM00527	-0.605091	0.00333	MDST8	Colorectal Carcinoma	1
SIDM00263	-1.02899	0	ES5	Ewing's Sarcoma	1
SIDM00837	-1.17349	0.02	SW48	Colorectal Carcinoma	1
SIDM00957	-0.6459	0	COLO-678	Colorectal Carcinoma	1
SIDM00842	-0.537206	0.08	COLO-320-HSR	Colorectal Carcinoma	1
SIDM00373	-0.902721	0.05	SNG-M	Endometrial Carcinoma	1
SIDM00944	-0.963816	0.005	CL-11	Colorectal Carcinoma	1
SIDM00910	-1.15597	0.625	CHP-212	Neuroblastoma	1
SIDM00212	-0.70762	0.01	CAS-1	Glioblastoma	1
SIDM00918	-0.914508	0.15	Caov-4	Ovarian Carcinoma	1
SIDM00833	-0.0647679	0.005	SW837	Colorectal Carcinoma	1
SIDM00782	-0.524644	0	T84	Colorectal Carcinoma	1
SIDM01171	-0.513703	0.1	T98G	Glioblastoma	1
SIDM01233	-0.439265	0.02	C2BBe1	Colorectal Carcinoma	1
SIDM00257	-0.513519	0.07	NB13	Neuroblastoma	1
SIDM00255	-0.913862	0.05	NB17	Neuroblastoma	1
SIDM00250	-0.225969	0.315	TE-4	Esophageal Squamous Cell Carcinoma	1
SIDM00254	-0.337145	0	NB5	Neuroblastoma	1
SIDM00490	-0.419819	0.49	Becker	Low Grade Glioma	1
SIDM00244	-0.379331	0.1	NB69	Neuroblastoma	1
SIDM00324	-0.534892	0.04	TGW	Neuroblastoma	1
SIDM00492	-1.02256	0.22	AM-38	Glioblastoma	1
SIDM00850	-0.967907	0	AGS	Gastric Carcinoma	1
SIDM01169	-0.834171	0	TOV-21G	Ovarian Carcinoma	1
SIDM00111	-0.943075	0.02	U251	Low Grade Glioma	1
SIDM00763	-0.863234	0.005	NCI-H1915	Non-Small Cell Lung Carcinoma	1
SIDM00504	-1.01256	0.08	MOG-G-UVW	Low Grade Glioma	1
SIDM00826	-1.11788	0	COLO-205	Colorectal Carcinoma	1
SIDM00512	-0.496918	0.01	COR-L23	Non-Small Cell Lung Carcinoma	1
SIDM00371	-0.139704	0.65	SUIT-2	Pancreatic Carcinoma	1
SIDM01146	-0.7146	0	SNU-1	Gastric Carcinoma	1
SIDM00194	-0.571236	0.01	SNU-61	Colorectal Carcinoma	1
SIDM00193	-0.823419	0.02	SNU-81	Colorectal Carcinoma	1
SIDM01197	-0.718972	0	SNU-C1	Colorectal Carcinoma	1
SIDM00498	-0.635598	0.025	SNU-C5	Colorectal Carcinoma	1
SIDM00209	-1.12037	0.02	D-423MG	Glioblastoma	1
SIDM00389	-0.580467	0	SU-DHL-10	B-Cell Non-Hodgkin's Lymphoma	1
SIDM00406	-0.814063	0.00667	SU-DHL-5	B-Cell Non-Hodgkin's Lymphoma	1
SIDM00423	-0.517921	0.01	SU-DHL-8	B-Cell Non-Hodgkin's Lymphoma	1
SIDM00457	-0.785378	0.01	OPM-2	Plasma Cell Myeloma	1
SIDM00208	-0.776003	0.01	D-502MG	Glioblastoma	1
SIDM00947	-1.02628	0	DK-MG	Glioblastoma	1
SIDM01155	-0.0286194	0.64	SW1088	Low Grade Glioma	1
SIDM00260	-1.36505	0	MKN28	Gastric Carcinoma	1
SIDM00207	-0.965788	0.01	D-542MG	Glioblastoma	1
SIDM00575	0.347284	7.09	NMC-G1	Low Grade Glioma	0
SIDM00758	-0.0149874	4.38	NCI-H1993	Lung Adenocarcinoma	0
SIDM00762	0.202804	3.555	NCI-H1944	Lung Adenocarcinoma	0
SIDM00477	0.0175649	6.09	OE33	Esophageal Adenocarcinoma	0
SIDM00138	0.0656582	14.21	NCI-H23	Lung Adenocarcinoma	0
SIDM00759	0.0859739	11.3	NCI-H1975	Lung Adenocarcinoma	0
SIDM00139	0.0593493	3.735	NCI-H226	Mesothelioma	0
SIDM00566	0.188804	3.92	OSC-19	Oral Cavity Carcinoma	0
SIDM00718	0.132897	5.555	NCI-H358	Lung Adenocarcinoma	0
SIDM00753	0.0172136	5.19	NCI-H2023	Non-Small Cell Lung Carcinoma	0
SIDM00577	0.00524302	4.16	NH-12	Neuroblastoma	0
SIDM00478	0.0666769	5.33	OE21	Esophageal Squamous Cell Carcinoma	0
SIDM00708	0.0534934	6.73	NCI-H2087	Lung Adenocarcinoma	0
SIDM00444	0.0881481	3.23	OACM5-1	Esophageal Adenocarcinoma	0
SIDM00462	-0.434972	1.795	OCI-AML3	Acute Myeloid Leukemia	0
SIDM00572	0.0479857	9.075	NUGC-3	Gastric Carcinoma	0
SIDM01124	0.0114093	3.3	NCI-H650	Lung Adenocarcinoma	0
SIDM00716	0.0351293	3.085	NCI-H2170	Squamous Cell Lung Carcinoma	0
SIDM00241	-0.130315	7.8	OCUB-M	Breast Carcinoma	0
SIDM00354	0.0946644	3.43	RERF-LC-Sq1	Squamous Cell Lung Carcinoma	0
SIDM00565	-0.0686918	6.63	OSC-20	Oral Cavity Carcinoma	0
SIDM01168	0.0770914	4.37	SW626	Colorectal Carcinoma	0
SIDM00379	-0.0198093	3.39	SK-MG-1	Low Grade Glioma	0
SIDM01101	0.0375508	4.26	SK-N-AS	Neuroblastoma	0
SIDM01099	-0.0081817	7.465	SK-N-FI	Neuroblastoma	0
SIDM01098	-0.0566517	4.505	SK-N-SH	Neuroblastoma	0
SIDM01097	-0.213074	1.43	SK-PN-DW	Other Solid Carcinomas	0
SIDM00375	0.0752845	2.42	SKN-3	Head and Neck Carcinoma	0
SIDM01145	0.000338434	12.67	SNU-16	Gastric Carcinoma	0
SIDM01163	0.0760572	5.62	SW1573	Lung Adenocarcinoma	0
SIDM00841	-0.683827	1.77	SW620	Colorectal Carcinoma	0
SIDM00419	-0.0513988	6.835	TC-71	Ewing's Sarcoma	0
SIDM00082	-0.016955	8.925	SK-MEL-2	Melanoma	0
SIDM00349	0.0795494	3.65	TE-10	Esophageal Squamous Cell Carcinoma	0
SIDM00347	-0.000283606	2.81	TE-5	Esophageal Squamous Cell Carcinoma	0
SIDM00326	0.0476597	6.21	TE-8	Esophageal Squamous Cell Carcinoma	0
SIDM00325	-0.0335718	4.57	TE-9	Esophageal Squamous Cell Carcinoma	0
SIDM00040	0.137812	6.8	TMK-1	Gastric Carcinoma	0
SIDM01170	-0.726216	1.745	TOV-112D	Ovarian Carcinoma	0
SIDM00321	0.098763	3.24667	TYK-nu	Ovarian Carcinoma	0
SIDM01186	-0.0992946	5.6	UACC-893	Breast Carcinoma	0
SIDM00320	0.0516614	5.365	VMRC-LCD	Lung Adenocarcinoma	0
SIDM01103	0.113876	11.455	SK-MES-1	Squamous Cell Lung Carcinoma	0
SIDM00483	-0.0906835	2.79	SK-GT-4	Esophageal Adenocarcinoma	0
SIDM01141	-0.0708701	5.2	OV-90	Ovarian Carcinoma	0
SIDM00044	-0.0888139	2.67	PCI-30	Head and Neck Carcinoma	0
SIDM00967	0.0504068	2.91	OVCA420	Ovarian Carcinoma	0
SIDM00105	0.0416622	2.07	OVCAR-3	Ovarian Carcinoma	0
SIDM00091	-0.00418467	4.385	OVCAR-5	Ovarian Carcinoma	0
SIDM00090	0.0405833	3.985	OVCAR-8	Ovarian Carcinoma	0
SIDM00465	-0.118172	2.19	OVMIU	Ovarian Carcinoma	0
SIDM00455	0.163347	12.76	PA-TU-8902	Pancreatic Carcinoma	0
SIDM00453	0.0553743	6.91	PA-TU-8988T	Pancreatic Carcinoma	0
SIDM00237	-0.0460697	8.2	PC-14	Lung Adenocarcinoma	0
SIDM00270	-0.0101998	6.39	PCI-15A	Head and Neck Carcinoma	0
SIDM00043	0.11017	3.64	PCI-4B	Head and Neck Carcinoma	0
SIDM00083	0.0296797	2.26	SF539	Glioblastoma	0
SIDM00115	0.160386	11.79	PCI-6A	Head and Neck Carcinoma	0
SIDM00819	0.0538681	6.62	RCC-FG2	Kidney Carcinoma	0
SIDM00358	-0.204439	1.425	RERF-GC-1B	Gastric Carcinoma	0
SIDM00738	0.105662	6.54	NCI-H1755	Lung Adenocarcinoma	0
SIDM00351	-0.214647	1.17	SAS	Oral Cavity Carcinoma	0
SIDM01081	-0.11525	2.61	SCC-4	Oral Cavity Carcinoma	0
SIDM01080	0.0069978	4.625	SCC-9	Oral Cavity Carcinoma	0
SIDM00399	-0.0819882	5.42	SCC90	Head and Neck Carcinoma	0
SIDM00383	0.144452	6	SCH	Gastric Carcinoma	0
SIDM00768	-0.923768	7.19	NCI-H1869	Non-Small Cell Lung Carcinoma	0
SIDM01246	-0.128964	4.02	MC-IXC	Ewing's Sarcoma	0
SIDM00745	0.0322534	9.22	NCI-H1650	Lung Adenocarcinoma	0
SIDM00201	-0.0409802	12.39	EW-7	Ewing's Sarcoma	0
SIDM01051	0.130447	3.545	EFO-27	Ovarian Carcinoma	0
SIDM01050	0.105856	3.25	EGI-1	Biliary Tract Carcinoma	0
SIDM01044	0.199349	8.755	EPLC-272H	Other Solid Carcinomas	0
SIDM00861	0.0162181	2.575	ES-2	Ovarian Carcinoma	0
SIDM00264	0.111158	3	ES4	Ewing's Sarcoma	0
SIDM00261	-0.0260706	10.08	ES8	Ewing's Sarcoma	0
SIDM00539	0.0395475	1.67	ESO26	Esophageal Adenocarcinoma	0
SIDM01042	-0.050176	4.81	EVSA-T	Breast Carcinoma	0
SIDM00205	0.0823155	5.99	EW-1	Ewing's Sarcoma	0
SIDM00198	-0.0665811	5.64	EW-16	Ewing's Sarcoma	0
SIDM00196	-0.039568	4.02	EW-22	Ewing's Sarcoma	0
SIDM01055	-0.208877	1.79	GAMG	Glioblastoma	0
SIDM00278	0.0283416	4.05	EC-GI-10	Esophageal Squamous Cell Carcinoma	0
SIDM00273	-0.606223	1.45	GI-1	Glioblastoma	0
SIDM00537	-0.0738029	7.335	GP5d	Colorectal Carcinoma	0
SIDM00598	-0.0413999	2.64	HARA	Squamous Cell Lung Carcinoma	0
SIDM01072	0.0842637	12.455	HCC-15	Squamous Cell Lung Carcinoma	0
SIDM01068	0.212207	4.56	HCC-78	Lung Adenocarcinoma	0
SIDM00866	-0.100568	7.615	HCC1143	Breast Carcinoma	0
SIDM00885	0.0582427	4.57333	HCC1187	Breast Carcinoma	0
SIDM00884	-0.183414	8.405	HCC1395	Breast Carcinoma	0
SIDM00875	0.0477876	8.68	HCC1806	Breast Carcinoma	0
SIDM00874	0.121439	4.66	HCC1937	Breast Carcinoma	0
SIDM00872	-0.189379	1.835	HCC1954	Breast Carcinoma	0
SIDM01052	-0.278739	2.12	EFO-21	Ovarian Carcinoma	0
SIDM00486	0.0614775	5.265	EBC-1	Squamous Cell Lung Carcinoma	0
SIDM00750	-0.0426255	3.485	NCI-H1568	Lung Adenocarcinoma	0
SIDM00077	-0.0256012	7.62	BICR10	Oral Cavity Carcinoma	0
SIDM00998	0.0606684	9.83	8-MG-BA	Glioblastoma	0
SIDM00799	-0.183223	1.84	A172	Glioblastoma	0
SIDM00797	-0.106419	9.09	A2058	Melanoma	0
SIDM00210	0.163905	2.69	A2780	Ovarian Carcinoma	0
SIDM00903	0.248856	2.37	A549	Lung Adenocarcinoma	0
SIDM00900	-0.494821	2.18	ARH-77	Non-Cancerous	0
SIDM00899	0.00132414	2.34	AsPC-1	Pancreatic Carcinoma	0
SIDM00898	-0.0258196	5.52	AU565	Breast Carcinoma	0
SIDM00172	0.139141	5.31	BB30-HNC	Head and Neck Carcinoma	0
SIDM01229	0.0530566	3.14	BE2-M17	Neuroblastoma	0
SIDM00986	0.103892	4.485	BHY	Oral Cavity Carcinoma	0
SIDM00501	0.32752	2.63	BICR78	Oral Cavity Carcinoma	0
SIDM00120	0.0953586	8.97	DU-145	Prostate Carcinoma	0
SIDM00132	-0.0281525	5.63	BxPC-3	Pancreatic Carcinoma	0
SIDM00489	-0.0283255	6.01	Ca9-22	Head and Neck Carcinoma	0
SIDM00942	0.0949682	2.28	CAL-33	Oral Cavity Carcinoma	0
SIDM00933	-0.221058	3.33	CAL-51	Breast Carcinoma	0
SIDM00930	0.284086	5.03	CAL-72	Osteosarcoma	0
SIDM00956	0.0896196	5.01	COLO-680N	Esophageal Squamous Cell Carcinoma	0
SIDM00954	0.112033	10.87	COLO-824	Breast Carcinoma	0
SIDM00950	0.0598624	5.58	DAN-G	Pancreatic Carcinoma	0
SIDM00867	-0.123214	2.34	DBTRG-05MG	Glioblastoma	0
SIDM00540	-0.03106	5.55	DOK	Oral Cavity Carcinoma	0
SIDM00969	0.165187	9.81	DOV13	Ovarian Carcinoma	0
SIDM00118	0.0548369	5.43	HCC2998	Colorectal Carcinoma	0
SIDM00675	0.0342597	4.33	HCC38	Breast Carcinoma	0
SIDM00673	0.1009	9.055	HCC70	Breast Carcinoma	0
SIDM00528	-0.15569	4.99333	MDA-MB-361	Breast Carcinoma	0
SIDM00187	-0.00352809	7.23	LB1047-RCC	Kidney Carcinoma	0
SIDM00300	0.000327938	8.31	LC-1-sq	Squamous Cell Lung Carcinoma	0
SIDM00344	0.270482	2.63	LCLC-97TM1	Non-Small Cell Lung Carcinoma	0
SIDM00341	0.133684	1.43	LOU-NH91	Squamous Cell Lung Carcinoma	0
SIDM00340	-0.287724	2.69	LP-1	Plasma Cell Myeloma	0
SIDM00680	0.146642	5.04	LS-180	Colorectal Carcinoma	0
SIDM00677	-0.152291	1.18	LS-513	Colorectal Carcinoma	0
SIDM00339	0.0347254	20.17	LXF-289	Lung Adenocarcinoma	0
SIDM00803	0.00293166	2.66	769-P	Kidney Carcinoma	0
SIDM00148	0.177424	7.41	MCF7	Breast Carcinoma	0
SIDM00146	-0.128255	2.55	MDA-MB-231	Breast Carcinoma	0
SIDM00630	0.117342	1.61	MDA-MB-415	Breast Carcinoma	0
SIDM00052	0.303245	12.77	HCE-4	Esophageal Squamous Cell Carcinoma	0
SIDM00272	-0.287692	7.07	MDA-MB-453	Breast Carcinoma	0
SIDM00628	-0.0412009	15.535	MDA-MB-468	Breast Carcinoma	0
SIDM00335	0.16579	4.62	MFE-280	Endometrial Carcinoma	0
SIDM00334	0.238223	6.43	MFE-296	Endometrial Carcinoma	0
SIDM00386	0.141143	6.215	MHH-ES-1	Ewing's Sarcoma	0
SIDM00259	-0.200511	12.65	NB10	Neuroblastoma	0
SIDM00253	-0.0256722	5.63	NB6	Neuroblastoma	0
SIDM00156	0.0775092	9.27	NB7	Neuroblastoma	0
SIDM00651	-0.0186908	4.23	NCI-H1155	Non-Small Cell Lung Carcinoma	0
SIDM00649	0.0663603	19.575	NCI-H1299	Non-Small Cell Lung Carcinoma	0
SIDM00645	0.267468	3.725	NCI-H1355	Lung Adenocarcinoma	0
SIDM01027	0.0257741	6.17	KYSE-450	Esophageal Squamous Cell Carcinoma	0
SIDM01029	0.106584	4.685	KYSE-270	Esophageal Squamous Cell Carcinoma	0
SIDM00551	0.0702789	5.08	KYSE-220	Esophageal Squamous Cell Carcinoma	0
SIDM01031	0.100175	5.21	KYSE-150	Esophageal Squamous Cell Carcinoma	0
SIDM00596	0.0331932	5.33	HEC-1	Endometrial Carcinoma	0
SIDM00968	-0.0736768	1.56	Hey	Ovarian Carcinoma	0
SIDM00591	0.0427569	2.71	HO-1-u-1	Oral Cavity Carcinoma	0
SIDM00133	0.203756	8.345	HOP-62	Lung Adenocarcinoma	0
SIDM00669	-0.0127266	1.83	HPAF-II	Pancreatic Carcinoma	0
SIDM00589	-0.0739173	2.08	HSC-3	Oral Cavity Carcinoma	0
SIDM00045	-0.276481	1.36	HSC-39	Gastric Carcinoma	0
SIDM00588	0.0589135	7.09	HSC-4	Oral Cavity Carcinoma	0
SIDM00541	0.147026	4.525	HT55	Colorectal Carcinoma	0
SIDM00602	0.0836883	3.59	IM-95	Gastric Carcinoma	0
SIDM00305	-0.108476	3.63	JHOS-2	Ovarian Carcinoma	0
SIDM00303	-0.000320674	6.03	JHOS-4	Ovarian Carcinoma	0
SIDM00128	0.0626164	7.98	JHU-011	Head and Neck Carcinoma	0
SIDM00127	0.110753	5.77	JHU-022	Oral Cavity Carcinoma	0
SIDM01037	-0.069003	4.685	JIMT-1	Breast Carcinoma	0
SIDM00686	0.100746	3.36	KLE	Endometrial Carcinoma	0
SIDM00608	-0.147198	1.76	KMS-11	Plasma Cell Myeloma	0
SIDM00604	0.114468	4.67	KON	Oral Cavity Carcinoma	0
SIDM00571	0.0821409	14.53	KP-3	Pancreatic Carcinoma	0
SIDM00556	0.130451	5.84	KP-N-YN	Neuroblastoma	0
SIDM00157	0.112759	1.49	KP-N-YS	Neuroblastoma	0
SIDM00554	0.0379105	1.085	KURAMOCHI	Ovarian Carcinoma	0
SIDM01032	0.0583872	2.305	KYSE-140	Esophageal Squamous Cell Carcinoma	0
SIDM00316	0.471966	6.19	YH-13	Glioblastoma	0
