# Supplementary material for: Combinatorial CRISPR screen identifies fitness effects of gene paralogues
Source: Nat Commun. 2021 Feb 26;12:1302. doi: 10.1038/s41467-021-21478-9 (PMC7910459; doi:10.1038/s41467-021-21478-9)
Supplement: Supplementary file 13 — Source Data [file 41467_2021_21478_MOESM13_ESM.xlsx]

## Sheet: Figure 1E
Never SL	Ever SL
17	30.5
68	58.5
56	49
57.5	45
63	42.5
41	75.5
54.5	48.5
59	68.5
44.5	64.5
22	76
63.5	46.5
34.5	60
67	31
46	55
40	85
23	48.5
39	51.5
45	30.5
45	70
59	68.5
39.5	37
25.5	39
86.5	77
33	58
39	52.5
46	33.5
60	47.5
93	30
47.5	61.5
57.5	91.5
31.5	37
26.5	28
46.5	33
48.5	54
79.5	78.5
39.5	56
19.5	64
38.5	58
25.5	53.5
44	59
54.5	54
21.5	64
29.5	76
83	51.5
51.5	62
61	89
52.5	74.5
68	38.5
31	67
26.5	69.5
43.5	39
48	60
66.5	13.5
21.5	42.5
69.5	43.5
37.5	55
53	70.5
83	22
47	28
62.5	47.5
41	81.5
23.5	31.5
24	89
60	71
47	71.5
27.5	67
26	28
34	77
23.5	60
19.5	88
26.5	68
25	55.5
12	27.5
26.5
31.5
67.5
30
51
33
54
65
42
44.5
41.5
47
35
39.5
37
50.5
59.5
25.5
33.5
31.5
73
22.5
30
54
47
42
42.5
16.5
35
74
46
20
35.5
49
88
65
42.5
43.5
43
40.5
46
30.5
68.5
38
35.5
26.5
32
51
62.5
23
25.5
16
92
56
34.5
51.5
20
31
59.5
88.5
24
70
44.5
83
38.5
44
54.5
63
55
21.5
50.5
31.5
16.5
48
59
24
87
49.5
65
40.5
21.5
21.5
57.5
37
65.5
57
91
69
51.5
52
37.5
31
43.5
65
21
23
28.5
24.5
66.5
52.5
54.5
39.5
23
33.5
35
23.5
30
27
52
50.5
33.5
24
23.5
27
29
59.5
39
54.5
63.5
32
40.5
21
58.5
52
37
74
34.5
28
63
43
50
80.5
45
24
65
26.5
24.5
76
48.5
44.5
47
41
25.5
27
34
41.5
66
47
41.5
76
57.5
65.5
35
16.5
44.5
70
30
44
78
46
31.5
55.5
65
65
34.5
56.5
59
59
30.5
39
38.5
80.5
22
37
49.5
25.5
20.5
22
19
69
18
29
53.5
18
25.5
64
44
44
63
29
63.5
70
46.5
23.5
47
55.5
62.5
42.5
81
32.5
55
24.5
38
25
60
15.5
17
55.5
43
45
45.5
23
42.5
74
38.5
43.5
48
59
23
79.5
50
38.5
19.5
42
33.5
23
40.5
80.5
52
28
19
39.5
28.5
18
19
25
58
24.5
32.5
26
35.5
49
41.5
65.5
56.5
59
37
24.5
18.5
25
75
22
97.5
32.5
57.5
43.5
36.5
22
55
56
76
22.5
15
18.5
52
39.5
70
55
44
28
17.5
21.5
17
43
50
31.5
28
18
24
24
53
55.5
29.5
19
27.5
23.5
29
34.5
65
26
17
43
66.5
47.5
28
36.5
84
36
81.5
30
50.5
43.5
71.5
64
33.5
72
49
87
45.5
42
48
48.5
49.5
21.5
30
43.5
74.5
23.5
27
31.5
37.5
55
50
27.5
36
73
30.5
59
32.5
40
49
55.5
43
55.5
37.5
49
43
37.5
44
46
17.5
55.5
18.5
22
37
21
48
47.5
52.5
30
41.5
24.5
35
57.5
44
43.5
31
28.5
28.5
20
18
43.5
21.5
34.5
36
57
46
26.5
59.5
46.5
63.5
57.5
59.5
17
26.5
17.5
66
17.5
31.5
49
61
29.5
21.5
19
31.5
42
55.5
71
37.5
20
35.5
65
32
60.5
63
71
42.5
20.5
68
52.5
45.5
45
35
27.5
20.5
35.5
39.5
27.5
64
25
47
46
37
62
27.5
42.5
40.5
22
22
72
73.5
63.5
60.5
68.5
77
35
52.5
100
50.5
44.5
83
28
53.5
78
88.5
15.5
85.5
22.5
52.5
36.5
100
73.5
86.5
30
47
41
79
72.5
47.5
72
29.5

## Sheet: Figure 2C
A375
ACCSL/AIPL1	ASF1B/A	CLASP2/1	CNOT8/7	FAM50B/A	TTC7B/A	DDX39B/A	EAF2/1	CHMP1B/A	ASF1B/AIPL1	ACCSL/TTC7A
0.00605	-1.48764	-1.95109	-2.89999	-2.01618	-3.28721	-0.0579	-2.08824	-2.44806	-0.10052	-0.0417
0.05907	-1.49562	-1.91104	-3.38391	-1.43404	-3.41612	-0.34406	-2.35065	-2.46377	-0.20259	-0.0434
0.07341	-1.65341	-1.95566	-3.31273	-1.58131	-2.97312	-0.43189	-2.22249	-2.35022	-0.02244	-0.02738
MeWo
AIPL1/ACCSL	ASF1A/B	CLASP1/2	CNOT7/8	FAM50A/B	TTC7A/B	DDX39A/B	EAF1/2	CHMP1A/B	AIPL1/ASF1B	TTC7A/ACCSL
0.01569	-2.02495	-0.51381	-1.98627	-0.61111	-1.2484	-2.31289	-0.98546	-0.55666	-0.26097	0.03681
-0.14781	-2.00129	-0.64774	-1.92968	-0.24953	-1.33069	-2.15459	-1.08517	-0.5472	-0.21867	-0.24585
-0.07024	-1.7071	-0.55535	-2.03434	-0.60609	-1.16597	-2.16762	-1.11444	-0.50586	0.034781	-0.11223
RPE1
AIPL1/ACCSL	ASF1A/B	CLASP1/2	CNOT7/8	FAM50A/B	TTC7A/B	DDX39A/B	EAF1/2	CHMP1A/B	AIPL1/ASF1B	TTC7A/ACCSL
-0.27289	-0.9354	-1.19381	-1.20051	-1.54191	-1.4392	-1.79171	0.408575	-0.63945	-0.27323	-0.1863
-0.35633	-1.26965	-0.96772	-1.47417	-0.90378	-1.16474	-1.91172	0.913563	-0.78149	-0.42078	-0.40319
-0.23805	-1.21721	-0.98053	-1.5876	-0.53005	-1.61508	-1.49655	0.581602	-0.88692	-0.36511	-0.20894

## Sheet: Figure 3C
	TOV21G wt	TOV21-F50B+		RKO wt	RKO-F50B+			A375 wt	A375 F50B-
	0.055853	0.366184		0.049745	0.552597			0.39928	0.0602473
Relative fold change in	0.063035	0.409265		0.044403	0.486646			0.399505	0.0732877
cell growth	0.04134	0.552732		0.067067	0.513855			0.437412	0.0611651
	0.192488	0.437239		0.043071	0.920013			0.334443	0.047561
	0.176463	0.457993		0.041101	0.808594			0.388819	0.040013
	0.1403	0.4575		0.043605	0.845437			0.383769	0.04853
	0.266538	0.486663		0.046634	1.04273			0.440922	0.051407
	0.223413	0.504387		0.048771	1.05064			0.415439	0.048873
	0.173378	0.522312		0.044612	0.995697			0.452134	0.045186

## Sheet: Figure 4B
Days PD	Normal diet																		Dox diet
3	0.12	0.1225	0.1225	0.16	0.16	0.175	0.12	0.1225	0.1225	0.105	0.14	0.1225	0.12	0.16	0.09	0.1225	0.09	0.1225	0.16	0.1225	0.09	0.1225	0.09	0.16	0.09	0.1225	0.14	0.16	0.1225	0.16	0.1225	0.09	0.12	0.12	0.105
5	0.09	0.09	0.09	0.16	0.16	0.175	0.12	0.1225	0.1225	0.105	0.14	0.1225	0.1225	0.2025	0.16	0.2025	0.09	0.16	0.16	0.1225	0.09	0.1225	0.09	0.16	0.09	0.16	0.1225	0.16	0.1225	0.16	0.1225	0.16	0.135	0.14	0.14
7	0.16	0.16	0.09	0.2025	0.18	0.2	0.14	0.16	0.1225	0.14	0.16	0.1225	0.1225	0.16	0.16	0.2025	0.09	0.1225	0.12	0.1225	0.09	0.1225	0.1225	0.16	0.09	0.18	0.2025	0.225	0.1225	0.16	0.16	0.16	0.18	0.2	0.16
9	0.1225	0.2025	0.1225	0.2	0.18	0.16	0.14	0.16	0.1225	0.16	0.18	0.16	0.1225	0.2025	0.2025	0.16	0.09	0.16	0.1225	0.1225	0.1225	0.1225	0.1225	0.16	0.09	0.2025	0.2025	0.16	0.1225	0.14	0.16	0.16	0.16	0.16	0.12
11	0.09	0.25	0.1225	0.2025	0.2	0.275	0.18	0.25	0.14	0.16	0.16	0.09	0.09	0.18	0.16	0.16	0.09	0.16	0.119	0.1225	0.1225	0.1225	0.1225	0.16	0.09	0.16	0.16	0.16	0.1225	0.1225	0.16	0.16	0.16	0.18	0.14
13	0.16	0.25	0.1225	0.2025	0.25	0.275	0.2025	0.25	0.16	0.16	0.14	0.16	0.11725	0.16	0.2025	0.16	0.09	0.16	0.1575	0.1225	0.1225	0.1225	0.1225	0.16	0.09	0.18	0.16	0.16	0.16	0.2025	0.16	0.25	0.18	0.2025	0.18
15	0.2025	0.25	0.1225	0.2025	0.2025	0.25	0.2025	0.3025	0.2025	0.2025	0.2025	0.16	0.1225	0.2025	0.275	0.2025	0.1225	0.2025	0.16	0.09	0.1225	0.1225	0.1225	0.18	0.09	0.2025	0.16	0.2025	0.16	0.16	0.16	0.225	0.16	0.25	0.18
17	0.16	0.36	0.16	0.22	0.3025	0.25	0.3025	0.36	0.25	0.2025	0.25	0.2025	0.16	0.25	0.33	0.2025	0.16	0.2025	0.16	0.09	0.1225	0.1225	0.1225	0.18	0.09	0.16	0.18	0.2025	0.1225	0.1225	0.2025	0.2025	0.16	0.2	0.18
19	0.2025	0.39	0.2025	0.3025	0.39	0.3575	0.39	0.42	0.3025	0.3025	0.3025	0.3025	0.25	0.3	0.36	0.275	0.225	0.2025	0.1225	0.09	0.1225	0.1225	0.1225	0.18	0.09	0.16	0.18	0.1225	0.16	0.16	0.16	0.2025	0.16	0.2025	0.2025
21	0.3025	0.49	0.3025	0.42	0.42	0.49	0.44	0.56	0.42	0.42	0.42	0.42	0.36	0.35	0.42	0.33	0.2925	0.25	0.09	0.09	0.1225	0.1225	0.1225	0.18	0.09	0.16	0.18	0.16	0.1225	0.1225	0.16	0.2025	0.16	0.16	0.18
23	0.36	0.64	0.4225	0.64	0.525	0.5625	0.525	0.72	0.49	0.525	0.49	0.4875	0.42	0.56	0.56	0.42	0.4675	0.36	0.09	0.09	0.16	0.1225	0.1225	0.18	0.09	0.16	0.16	0.16	0.1225	0.16	0.25	0.2	0.16	0.2025	0.16
25	0.49	0.765	0.595	0.7225	0.64	0.68	0.6375	0.85	0.72	0.675	0.68	0.63	0.49	0.585	0.72	0.48	0.675	0.49	0.1225	0.09	0.16	0.16	0.1225	0.18	0.09	0.16	0.2025	0.18	0.1225	0.16	0.25	0.225	0.2025	0.16	0.16
27	0.64	0.855	0.7	0.81	0.85	0.76	0.76	0.945	0.8075	0.85	0.76	0.76	0.5625	0.665	0.855	0.595	0.735	0.6	0.1225	0.09	0.16	0.16	0.1225	0.18	0.09	0.18	0.2	0.18	0.1225	0.16	0.225	0.225	0.2025	0.225	0.18
29	0.81	0.95	0.85	0.9025	0.95	0.95	0.85	1.045	0.9	0.935	0.855	0.85	0.6	0.8	0.945	0.81	0.88	0.675	0.1225	0.1225	0.16	0.2025	0.16	0.18	0.09	0.16	0.3575	0.2	0.1225	0.16	0.3	0.3025	0.25	0.275	0.18
31	0.81	1.1	0.935	1.05	1.05	1	0.99	1.2	1.0925	1.035	1.05	0.9975	0.675	0.945	1.035	0.95	1.0625	0.7225	0.16	0.16	0.2025	0.25	0.16	0.18	0.09	0.25	0.4875	0.25	0.16	0.16	0.36	0.525	0.3	0.39	0.16
33	1.035	1.2	1.17	1.21	1.21	1.2075	1.14		1.2	1.2075	1.25	1.2	0.81	1.2	1.25	1.05	1.235	0.9025	0.16	0.16	0.2025	0.325	0.16	0.225	0.09	0.36	0.52	0.3025	0.16	0.16	0.525	0.64	0.39	0.45	0.25
35	1.2*												1*			1.2075*		1*	0.2025	0.25	0.25	0.42	0.18	0.36	0.14	0.49	0.68	0.4225	0.25	0.25	0.64	0.7225	0.6	0.4875	0.3
37													1.2075*					1.05*	0.2025	0.3025	0.3025	0.52	0.18	0.42	0.18	0.595	0.85	0.6	0.3025	0.275	0.7225	0.765	0.68	0.6375	0.42
39																		1.2*	0.2025	0.33	0.36	0.585	0.25	0.525	0.2025	0.72	0.9975	0.64	0.4225	0.39	0.855	0.855	0.765	0.68	0.5525
41																			0.25	0.455	0.49	0.63	0.36	0.6375	0.225	0.8075	1.1	0.7225	0.455	0.49	0.9	1	0.81	0.75	0.63
43																			0.3	0.6	0.64	0.8	0.42	0.675	0.3	0.945	1.2	0.85	0.64	0.525	1.05	1.1	0.95	0.8	0.675
45																			0.42	0.68	0.765	0.84	0.4875	0.765	0.33	0.99		0.8925	0.7225	0.64	1.15	1.15	1.05	0.9	0.72
47																			0.56	0.765	0.855	0.85	0.56	0.81	0.42	1.0925		1.035	0.765	0.72	1.26	1.2	1.1	1.045	0.8
49																			0.68	0.81	0.9	0.9975	0.595	1	0.52	1.15		1.2	0.855	0.85			1.15	1.0925	0.84
51																			0.7125	0.9	1	1.1	0.675	1.05	0.595	1.2			0.9975	0.9			1.2	1.14	0.945
53																			0.85	1.05	1.05	1.2	0.72	1.1	0.68				1.05	1.045				1.2	1.05
55																			0.9	1.1	1.1025		0.8	1.2	0.72				1.1	1.15					1.1
57																			1.045	1.15	1.21		0.85		0.765				1.21	1.2075					1.15
59																			1.0925	1.2			0.8925		0.85					1.2					1.2
Datapoints in blue were collected but not graphed because the number of mice was <5.

## Sheet: Figure 5A
Left Panel (untransduced cells)
WT	A375-F50A-	A375-F50B-		WT	A375-F50B+
0.033386	0.035917	0.021956		0.026871	0.014
0.030576	0.04845	0.023973		0.030631	0.019157
0.041257	0.015414	0.022305		0.019084	0.026266
Right Panel (transduced with lenti-FAM50A gRNA virus)
WT	A375-F50B-		RKO	RKO+B
0.100152	0.308118		0.272586	0.03537
0.09364	0.24186		0.209524	0.047525
0.091234	0.220532		0.153961	0.03263

## Sheet: Figure 5C
																											Cells B virus (left panel)
																											WT	A375-F50A-	WT	A375-F50A-	WT	A375-F50A-
																											Early apoptosis	Early apoptosis	Late apoptosis	Late apoptosis	Necrosis/end apoptosis	Necrosis/end apoptosis
																											0.88	4.22	0.87	7.92	1.7	5.46
																											0.85	3.44	0.86	9.31	1.52	7.84
																											0.87	3.86	0.81	8.06	1.34	5.75
																											1.39	3.96	1.1	6.71	1.11	5.62
																											1.84	4.37	1.09	7.08	1.29	6.17
																											1.74	4.03	0.97	6.55	1.05	6.54
																											1.59	4.7	0.84	11.2	1.11	4.58
																											1.62	3.6	0.83	11.6	0.99	6.45
																											1.95	4.1	1.18	10.7	1.07	4.36
																											Cells A virus (Right panel)
																											WT	A375-F50B-	WT	A375-F50B-	WT	A375-F50B-
																											Early apoptosis	Early apoptosis	Late apoptosis	Late apoptosis	Necrosis/end apoptosis	Necrosis/end apoptosis
																											0.78	4.6	0.33	4.06	1.2	3.53
																											0.8	4.7	0.33	3.55	1.62	5.12
																											0.71	4.9	0.33	4.2	1.74	4.42
																											0.96	5.27	0.21	4.05	2.92	4.74
																											1.09	5.7	0.29	4.14	3	3.9
																											0.92	5.42	0.18	3.47	3.05	4.31
																											1.82	5.13	0.48	6.75	1.63	4.02
																											1.73	4.76	0.39	6.71	0.97	4.16
																											1.78	4.88	0.39	7.32	1.57	3.84

## Sheet: Supplementary Figure 6 (Fly)
Human Fly Homology
Never SL	Ever SL
63	24
45	49
21	14
49	21.5
33.5	26.5
20.5	62.5
54.5	33.5
49	39
17	29.5
18.5	51
18	31
26	59
57.5	37.5
18	40.5
26	74
46.5
86	33.5
22.5	19.5
23.5	60
60.5	45.5
26	27
21	26.5
65.5	65
21.5	49.5
19	27.5
34.5	17.5
44.5	21
89	45
32.5	66.5
59	56.5
33	44
18	27.5
34	25
28.5	23
11.5	48
46	27
30	22
25	47.5
39	36.5
29	38.5
30	24.5
63.5	43
27	55.5
67	70.5
26	43.5
37	71
34	55.5
52	32
44	49.5
19.5	55
25	32.5
32.5	45
57	10.5
64	23.5
49.5	25.5
29	33.5
25.5	43
	14
32	22
38.5	27
64	67.5
32	13
68	83
44.5	37
49	31
9	53.5
40	11.5
17	60
31.5	44.5
10	42.5
10.5	54.5
12	73.5
22.5	23.5
30.5
29.5
48.5
25.5
29
66
23.5
30.5
25.5
37.5
22.5
48
53.5
16.5
18
21.5
39
61
43.5
50
35
46.5
40
15
33.5
31
26.5
10
25
40.5
25.5
44
17
32
38.5
50.5
22
46.5
28
23.5
40.5
54
55
33
20.5
16.5
10
52
69.5
58.5
56
41.5
68
37
11.5
29.5
32.5
28
36.5
59
14
42
20
82
23
31.5
29
58
45.5
28
34.5
19
41
24.5
53
39
28
31.5
13
19.5
18.5
34.5
31.5
44
53
22.5
40.5
28.5
22
23.5
47
8
45
50.5
50.5
22
24
32.5
6.5
33
38.5
44.5
40.5
33
49.5
52.5
46.5
16.5
67
36
27
37
40
21.5
13.5
42.5
35.5
24
36.5
21
41.5
31
38
70
51
34.5
27
37.5
45.5
4.5
37
63.5
28.5
60
64.5
26
67
33.5
12.5
60.5
41
36.5
23
25
44
20
23.5
38
25
27.5
35
59
52
34
48
34
13
23
59
45
9
43.5
24
12.5
14.5
34.5
51
16
47
38.5
28.5
35.5
17.5
10.5
21.5
20
19.5
61
40.5
48.5
41
33.5
13
37
20
52
32.5
20.5
15.5
49.5
10.5
27
36
38
45.5
29.5
34.5
20
34
23
6.5
55.5
20.5
15
28.5
45
11.5
70
34
15
38
32
25
18.5
15
69.5
24
24
23
51.5
46
16
15.5
15.5
25.5
43.5
17
18.5
52
45.5
59
41.5
17
59.5
6.5
16
28
29.5
88.5
22
46.5
21
68.5
45.5
55
38.5
1.5
9.5
34.5
52
42
38.5
15
12
28.5
29.5
29.5
23
14
14.5
25.5
47.5
30
21.5
24
9
9
35.5
18
21
48.5
19.5
10.5
16.5
64.5
66.5
10
13
71.5
28.5
65
13
34
21.5
49.5
48
34.5
54
30.5
67.5
27
31
27.5
32
31
12.5
17.5
22.5
63.5
11
18
22
34
37
41
30.5
23
43.5
14.5
40.5
66.5
26.5
29.5
53.5
32
17
25
30.5
30
62.5
33
11
49
35
18.5
30
27
16
35.5
35.5
42
26.5
26.5
41.5
31
25
19
10.5
51
58
36
35
36
22
50.5
18.5
38.5
47
38.5
36
33
16
13.5
14.5
11
10.5
23.5
26
34.5
19.5
37
6.5
57
19.5
39
45
39.5
6
18.5
38
53.5
30
44
52.5
18.5
41.5
18
23
54.5
49.5
11
76
14.5
23
53
45.5
34.5
29
20.5
41.5
65.5
31
27.5
52
13.5
27.5
5.5
49.5
9
31
61
8
24.5
78
28
20.5
41.5
15.5
30.5
17
55.5
42.5
20
11.5
19.5
53
20
71
22
19.5
36
35
48.5
22.5
58.5
18

## Sheet: Supplementary Figure 6 (Worm)
Human Worm Homology
Never SL	Ever SL
59.5	20.5
	11
36	18
18.5	28
	45
	23
	43
	44.5
14
19.5	39.5
48	23.5
26.5
26	58
37	56.5
78	23
19
47	31
26	26
50.5	45
10.5	35
17.5
27.5
31.5
85
28
40
26.5	32.5
20
30
	24
11	33.5
	20.5
29.5
24.5	40
36	32.5
20.5	46.5
	19.5
54.5	27.5
13	43
17.5	50
29.5	64.5
34.5	43.5
31
20.5	48
27
23	31.5
56.5	7
58	19
19	26
22.5	34.5
51.5	21.5
30.5	20.5
35
12	65.5
30	12.5
	75
39	36
45.5	27.5
	39.5
47.5
16.5	43
	35.5
	34.5
10.5	54.5
	54.5
20	15.5
24
24
50.5
21
23.5
12
34
34
51.5
18.5
32.5
50.5
23
39
38
17.5
18
11.5
18.5
38.5
37.5
13
21
24.5
34.5
22
16.5
34.5
46
50
37.5
21.5
44
66
47
48
28
55
29
17.5
26.5
15.5
38
58
17
19
16.5
28
28.5
50.5
26
15.5
24.5
37.5
29
15.5
45.5
46
28
15
32
15
11.5
18
18.5
34.5
54.5
15
38
19
7
12.5
40
44
48
31
21
16
19.5
35.5
48.5
30.5
23.5
49.5
45
60.5
27
28.5
43.5
29
24
12
16.5
20
16
31.5
32.5
25.5
58.5
15
35
38
3.5
36
18.5
34.5
53.5
58.5
26
73
20.5
13.5
56
37.5
26.5
37.5
36
19
23.5
21
25.5
31.5
55.5
54
36
19.5
55.5
33
23
14.5
28.5
45.5
35
19
32.5
10
22.5
8.5
38
33.5
32.5
24.5
46.5
17
24.5
34
26.5
29.5
50.5
22.5
22.5
44.5
60.5
47.5
26
15.5
48
19
50.5
31.5
36.5
18
46
36.5
17.5
37
24
18
56
6.5
18.5
20.5
77.5
14.5
31
31.5
16
62.5
44
47.5
26.5
1.5
28.5
22.5
41
26.5
24
15.5
11
37
25.5
19.5
30.5
54.5
22
15.5
14.5
10
32
62
17.5
24.5
27
25.5
49
69
27
16
30
17.5
15.5
18.5
31.5
22
34
17
35
61
29
39.5
20
17
23
30
11.5
28
47.5
39
15.5
23
15.5
32.5
39.5
10
36.5
24.5
21
16
43.5
49.5
28.5
35
28.5
13
23
47.5
20
36.5
49.5
29.5
28
29.5
17.5
8.5
10
22
29
21.5
48
14
32
26.5
6.5
18.5
36
46
26.5
39.5
47.5
10.5
16
33
17.5
48.5
48.5
71
13.5
9.5
37
37
26
20.5
18.5
56
26
40.5
22.5
5
33.5
9
32
56
11
65
35
25
14
29.5
43
29.5
25
28
48.5
16
60
10.5
32.5
26
32
25
9

## Sheet: Supplementary Figure 8
A375
	ACCSL/AIPL1			ASF1B/A			CLASP2/1			CNOT8/7			FAM50B/A			TTC7B/A			DDX39B/A			EAF2/1			CHMP1B/A			ASF1B/AIPL1			ACCSL/TTC7A
A	-0.5498	-0.60874	-0.5833	-0.96671	-0.76567	-0.57709	-0.77501	-0.73556	-0.92177	-1.38007	-1.10546	-1.07767	-0.58517	-0.4449	-0.32733	-0.89239	-0.93492	-0.86575	-1.46097	-1.74928	-1.51924	-0.3526	-0.37417	-0.2068	-0.67505	-0.57098	-0.84446	-0.73545	-0.69737	-0.65161	-0.70268	-0.76414	-0.79547
B	-0.53234	-0.54929	-0.57026	-1.01123	-0.90419	-0.67742	-0.54126	-0.55139	-0.54765	-0.8135	-0.6849	-0.58478	-1.59266	-1.32957	-1.24234	-1.4311	-1.26264	-1.37471	-0.90955	-0.85343	-0.95069	-0.53024	-0.57469	-0.50078	-1.23342	-1.14472	-1.24243	-0.485	-0.42619	-0.50576	-0.31489	-0.29775	-0.28422
E	-1.08214	-1.15803	-1.15356	-1.97794	-1.66986	-1.25451	-1.31627	-1.28695	-1.46943	-2.19357	-1.79036	-1.66245	-2.17784	-1.77448	-1.56967	-2.32349	-2.19757	-2.24046	-2.37052	-2.60271	-2.46993	-0.88284	-0.94887	-0.70758	-1.90847	-1.7157	-2.0869	-1.22045	-1.12356	-1.15737	-1.01757	-1.06189	-1.07969
O	-1.07609	-1.09896	-1.08015	-3.46558	-3.16548	-2.90792	-3.26736	-3.19799	-3.42509	-5.09356	-5.17427	-4.97518	-4.19402	-3.20852	-3.15098	-5.6107	-5.61369	-5.21358	-2.42842	-2.94677	-2.90182	-2.97108	-3.29952	-2.93007	-4.35653	-4.17947	-4.43712	-1.32098	-1.32615	-1.17981	-1.05927	-1.10529	-1.10707
MeWo
	AIPL1/ACCSL			ASF1A/B			CLASP1/2			CNOT7/8			FAM50A/B			TTC7A/B			DDX39A/B			EAF1/2			Chmp1A/B			AIPL1/ASF1B			TTC7A/ACCSL
A	-0.49384	-0.1797	-0.1996	-0.31574	-0.29396	-0.40104	-0.21181	-0.09852	-0.24484	-0.24905	-0.53642	-0.54631	0.00991	-0.21483	-0.26154	-0.25787	-0.13277	-0.4199	-0.71896	-0.69178	-0.66761	-0.30371	-0.26261	-0.22215	-0.03869	0.082999	0.056954	-0.19568	-0.24568	-0.35245	-0.05702	0.174357	0.065957
B	-0.39365	-0.20561	-0.14038	-0.38911	-0.43652	-0.64536	-0.61811	-0.52491	-0.59074	-0.55804	-0.53652	-0.52459	-0.35927	-0.54585	-0.47186	-0.48269	-0.39431	-0.67304	-0.27177	-0.45322	-0.56462	-0.46128	-0.37379	-0.43805	-0.42939	-0.47368	-0.39191	-0.06851	-0.04187	-0.2221	-0.0795	0.089013	0.058942
E	-0.88748	-0.38531	-0.33998	-0.70486	-0.73048	-1.0464	-0.82992	-0.62343	-0.83559	-0.80709	-1.07294	-1.0709	-0.34936	-0.76068	-0.7334	-0.74056	-0.52708	-1.09294	-0.99073	-1.145	-1.23223	-0.76499	-0.6364	-0.6602	-0.46807	-0.39068	-0.33496	-0.26419	-0.28754	-0.57455	-0.13651	0.26337	0.124899
O	-0.87179	-0.53312	-0.41022	-2.72981	-2.73177	-2.7535	-1.34373	-1.27117	-1.39094	-2.79336	-3.00262	-3.10524	-0.96047	-1.01021	-1.33949	-1.98896	-1.85777	-2.25891	-3.30362	-3.29959	-3.39985	-1.75045	-1.72157	-1.77464	-1.02473	-0.93788	-0.84082	-0.52516	-0.50622	-0.53977	-0.0997	0.017522	0.012668
RPE1
	AIPL1/ACCSL			ASF1A/B			CLASP1/2			CNOT7/8			FAM50A/B			TTC7A/B			DDX39A/B			EAF1/2			Chmp1A/B			AIPL1/ASF1B			TTC7A/ACCSL
A	-0.08772	-0.41598	-0.25071	-0.86829	-0.77152	-0.69902	-0.87249	-0.79135	-0.77152	-0.63238	-0.68015	-0.69117	-0.7639	-0.42727	-0.63568	-0.92441	-0.98437	-0.93169	-2.07726	-2.02787	-2.10451	-0.31386	-0.24326	-0.26043	-0.34626	-0.33341	-0.3638	-0.34443	-0.31181	-0.29173	-0.24677	-0.16517	-0.20364
B	-0.45086	-0.40509	-0.37697	-1.28966	-0.93482	-1.06483	-0.78535	-0.8639	-0.91048	-1.2268	-1.06387	-1.13037	-2.39084	-2.26145	-2.41602	-0.73743	-0.80108	-0.72381	-0.6177	-0.70363	-0.89816	-3.742	-3.87916	-3.0585	-0.93608	-0.80239	-0.7779	-0.41454	-0.48222	-0.4487	-0.42812	-0.11101	-0.29696
E	-0.53858	-0.82107	-0.62768	-2.15795	-1.70633	-1.76386	-1.65784	-1.65525	-1.682	-1.85918	-1.74402	-1.82153	-3.15474	-2.68871	-3.05169	-1.66184	-1.78545	-1.65551	-2.69496	-2.7315	-3.00267	-4.05586	-4.12243	-3.31893	-1.28234	-1.1358	-1.1417	-0.75897	-0.79403	-0.74043	-0.67489	-0.27618	-0.50061
O	-0.81147	-1.1774	-0.86574	-3.09335	-2.97598	-2.98107	-2.85165	-2.62297	-2.66253	-3.05969	-3.21819	-3.40913	-4.69665	-3.59249	-3.58174	-3.10104	-2.95019	-3.27059	-4.48667	-4.64322	-4.49922	-3.64728	-3.20887	-2.73733	-1.92179	-1.91729	-2.02862	-1.0322	-1.21481	-1.10553	-0.86119	-0.67937	-0.70955
